# Supplementary material for: Expansion of cytochrome P450 and cathepsin genes in the generalist herbivore brown marmorated stink bug
Source: BMC Genomics. 2018 Jan 18;19:60. doi: 10.1186/s12864-017-4281-6 (PMC5774168; doi:10.1186/s12864-017-4281-6)
Supplement: Supplementary file 1 — Primer sequences for RT-PCR of cathepsin-L and P450 genes in Halyomorpha halys (XLSX 14 kb) [file 12864_2017_4281_MOESM1_ESM.xlsx]

## Sheet: Sheet1
Gene	Transcript ID	GenBank Accession*	Forward primer	Reverse primer
HhCYP6BQ29	bmsbwbcontig12083		GGGAGGGACTCTTTGATCTTAC	GGATCCACTATCCCAACATCTC
HhCYP6BQ21	bmsbwbcontig4861		GCCCAAGAGCGAAACAAGTA	GTCCCAACAGCACATCATAGAG
HhCYP6BQ38	bmsbwbcontig7946		GCTAGGGATCCAGAAGTGTTAAA	GTGGATCAGTGGATCTGTCTTC
HhCYP6BQ12	bmsbwbcontig28237		CATGAAAGATGAAGTGGAAGAACAA	CCAGCAAGAAAGAATACAAAGCA
HhCYP6BQ11	bmsbwbcontig5783		TTGGTGTTGAACCTCAGTCTTT	CACAGCAGTATGCGTGGTATAA
HhCYP6BQ39	bmsbwbcontig8930		AGCCCATAGCTTCACGAATATC	CAGGACTAAGTTGGCTCCTTTAT
HhCYP6BQ4	bmsbwbcontig4946		TCTGCACCATGATCCTCAATAC	ACTCCAAACCTCATCCCAATAC
HhCYP6BQ18	bmsbwbcontig3179		GCTCCTCGGCCAAATAGATAAA	CCAACCGAAGACACAACTACA
HhCYP6BQ37	bmsbwbcontig8324		GGTGAAGGACCTAGAATGTGTT	TGGTCGGTTCTACGTTGTATTT
HhCYP6BQ8	bmsbwbcontig1741		GTAATCCCAATGTGTGCTGTTC	CTTCCTGGTTTCATTGGCATATC
HhCYP6BQ10	bmsbwbcontig46335		GTACCATCGAGCACAGACTTAG	GAGCTGCCATCATTTCCATTG
HhCYP6BQ13	bmsbwbcontig235		GAACACCTAAAGGTGGGTACAA	GACATCCAAGATAGGGCAAGAA
HhCYP6BQ14	bmsbwbcontig1656		GCCCATTGCTTCACGAATATC	GGAGAGCATTCAGGACAAAGA
HhCYP6BQ15	bmsbwbcontig1709		CGAATCAGGATAGGAACTGATGG	CCAAGAGAGAGCAAGAAAGGAG
HhCYP6BQ16	bmsbwbcontig2114		GAACAGGAAGGAACAGAAGAGAG	GTTCAACGCCAACTCGTAGA
HhCYP6BQ17	bmsbwbcontig3025		GGGACTGGTAACATCCTTGATT	CTGTGGACTTGAGGCAGAATAG
HhCYP6BQ2	bmsbwbcontig1657		CGTATGTGAGACCTCCGTTTAG	GGATTTGAAGCAACTGCTCTTT
HhCYP6BQ20	bmsbwbcontig4058		CCTCATTCCAGTCTTCGCTATT	AGTCCGAATCTGTTCCCAATAC
HhCYP6BQ22	bmsbwbcontig5616		TGCAGTCCTTCTGCCTTTAC	ATCTCGACCACTGCATCATAAG
HhCYP6BQ23	bmsbwbcontig5617		CAATGCCAAACGGAGATGTATTC	TACGGGTTGATGGTGTGTTTAT
HhCYP6BQ24	bmsbwbcontig5923		TGGTGGAGAGCTAGTTCATAGA	GGAGACGATGGACAGGAATTT
HhCYP6BQ25	bmsbwbcontig6050		GCTGAATACTGGAGTGGTGTTA	CCATTTGGTGATGGACCTAGAA
HhCYP6BQ26	bmsbwbcontig7141		TCGAGATCCAGAGTACGTCAA	CTAAGGAAACGCCACCTGTTA
HhCYP6BQ27	bmsbwbcontig7142		GCTATTCTCCCGCTCCTTATG	GCCACCTGTTACCTCTCAATAG
HhCYP6BQ28	bmsbwbcontig8263		GGCCTTACATCGCAATCCT	GACCGAACCTCTTCCCAATAC
HhCYP6BQ3	bmsbwbcontig3991		CCTGGAAATAATCGACCCAGAG	GTAGCTGTGCATTTGGATTGG
HhCYP6BQ30	bmsbwbcontig12449		AAGCCCTCCATGTTTCTCTATT	CGTATTCTTGGTTGCTGGTTTAG
HhCYP6BQ34	bmsbwbcontig12934		CAGTCAAGTGATCCTACTGATGAT	GTAAGTGCTGATGCTGTTGTATG
HhCYP6BQ41	bmsbwbcontig5465		CACAGATCCCACTGCAAATGA	ACGAGCGTTTGTGTCGTAATAG
HhCatL06	bmsbwbcontig2170		GCTCCCAGAAGAAGTAACTCAG	CACCAGATGTCCTCCAATCAA
HhCatL03	bmsbwbcontig247		GCTGCAAAGGTGGATTGATG	CCTGGCACTACTTTGTTCTTATTG
HhCatL02	bmsbwbcontig95		GACTACTGGCTCGCTAAGAAC	TCCTCATGCGAGAATTGGATAG
HhCatL13	bmsbwbcontig2471		CCTCCAGAACAGCCTAGATTTC	GGATCTTGTTGGGCATTCTCTA
HhCatL04	bmsbwbcontig1469		CAACGCCAACAATCAAGGAAC	GACAGGCCAGCTTCGTATTT
HhCatL23	bmsbwbcontig18377		AGGCTGTTGCTTCTCGTATC	CACTTCTACGATACCGCTCTTC
HhCatL24	bmsbwbcontig6221		TGTGTTCCTCGATCATCTGTTT	CTACTACTTGTGCCATCCCTTT
HhCatL25	bmsbwbcontig2389,bmsbwbcontig2390		GATGTAGTTCTTGTTGGGCTTTC	CACGACATCCTCCATTGTCATA
HhCatL01	bmsbwbcontig895		CCTCGCTTTCCAATCCTTCTAC	CTCAGCGAACAGCAGCTTAT
HhCatL11	bmsbwbcontig322		TTGATGGACTGCTCCACATC	GTCCTCGCCTTTGTATGGATAG
HhCatL12	bmsbwbcontig2471,bmsbwbcontig327		GAGTTCTTCACCAGCCAGTAG	GACGCAAGTGCTGATTCTTTC
HhCatL26	bmsbwbcontig478		CGAAAGAAGAGGACCAGTTGAG	GACGTCAGATCGGCGAATTTA
HhCatL15	bmsbwbcontig11939		GCAGGAAGGTGTTCTGTAGTT	ATCCTCTACGAAGCTGGAATTG
HhCatL20	bmsbwbcontig806		CAGTGGTTGTCCTTGTTCCT	GGATCACGCTCTCCTCATTATC
HhCatL05	bmsbwbcontig1896		GTTCGCTGAGAGATACGAGTTT	GGGTGCAGTTACTCCCATAAA
HhCatL19	bmsbwbcontig28267		CAGTGGCATTAGCTCCAATTTC	GTGTTCTGGAGGTCTCATGATT
HhCatL27	bmsbwbcontig5472,bmsbwbcontig5473		CACCTTGGCACCCTTGATTT	GGAGCTTGTTGGGCATTTAGT
HhCatL09	bmsbwbcontig116		CTTGGCCACAAGTTCACTTATTC	CTGAATGACCAGCAACCATTAC
HhCatL22	bmsbwbcontig25248		CCTCCTGAGCATTGTATGGATAG	GCGAACAGAATCTGGTTGATTG
HhCatL28	bmsbwbcontig16911		GCCAGTAGTCCTCTCCATTATC	CAATCTCAGTTGCTGTCAGTTC
HhCatL29	bmsbwbcontig2974		GGGTAGTTGGCGAGTTCTTT	GCCAAATTTGCTAAGGGAGAAG
HhCatL30	bmsbwbcontig1716		TGATGAAGACCAACTGAGGAAG	GTCAGATCGGCGAATTTGTTTAT
HhCatL16	bmsbwbcontig8661		GTCATTCTTCTTGGGCCTTCTC	GCCAGTGTTTCCCTGTTTCT
HhCatL31	bmsbwbcontig6120		CGGAGATATGACGGAGAATGAG	GGACCAGCAATTTCCTTGATTT
HhCatL08	bmsbwbcontig40912		CAGCTCTTCAGGCAAACAAAG	CCTCCATTGTCCTGGATGTATT
HhCatL32	bmsbwbcontig32369		CACTTAGCTTCACGTACCTTCC	CCCTTCTATGGCTCCTGTAGTA
HhCatL21	bmsbwbcontig11308		CCTAGAGTACCCAACAGTGAGA	TACTGAATGCCCAACAGGAAC
HhCatL33	bmsbwbcontig1897,bmsbwbcontig2169		CAAGAGACAGCATGGCAAATC	CCGACAGTCCTGCATGATATT
HhCatL34	bmsbwbcontig4061		CTAGTATCCGTGGTGGCATTT	ATCGCCATTCTAAGTTGTTCCT
HhCatL35	bmsbwbcontig9864		GAGTTCTTCACCAACCAGTAGTC	GTATCGACGGAAGTCACCTTTC
HhCatL36	bmsbwbcontig46847		CTCCAGGAGTTCTTGATGATCC	GCACTACGGTGGAGGTATTT
HhCatL37	bmsbwbcontig1857		GGCACATATCGTTCCAGTTCTA	AGAGTTCTTCACCAGCCAATAA
HhCatL38	bmsbwbcontig6850		TGCGTCGATTGACACAGATATAG	CCACCGTTAGTGGATACAAAGA
HhCatL18	bmsbwbcontig17037		CAGTACTTCTGGCCATTCTCTAC	CTCATCCCAGCTTCCAATTCT
HhCatL39	bmsbwbcontig2241		CTTCATCTCCTTGCGGTATGT	CATGGCATCGACACTGAGAA
HhCatL40	bmsbwbcontig8793		GTTCGCTGAGAGAAACCAACT	GGTGCAGTAACGCCAGTAAA
HhCatL41	bmsbwbcontig4029		CACGAAGTAGGCTTGGTTACA	CCCTTAGAAGATTGTGCTCCTT
HhCatL42	bmsbwbcontig7916		GTTTACAGACCCGTAACCTACC	GGAAGCCTCCAATCCTTTCA
HhCatL43	bmsbwbcontig27095,bmsbwbcontig11799		GTAGAGGATAACTGGCTCTGTTG	AGGGTCAGGACTACTGGATATT
HhCatL10	bmsbwbcontig710		CAATCTTGGCCTCGTCTCTTAT	CTAGCTGTCCGGTCTTGTTAAA
*GenBank accession numbers will be available upon the manuscript acceptance
