# Supplementary material for: Expansion of cytochrome P450 and cathepsin genes in the generalist herbivore brown marmorated stink bug
Source: BMC Genomics. 2018 Jan 18;19:60. doi: 10.1186/s12864-017-4281-6 (PMC5774168; doi:10.1186/s12864-017-4281-6)
Supplement: Supplementary file 2 — The GenBank accession numbers or transcripts of various protein sequences used in the phylogenetic analysis of cathepsins and P450s. (XLSX 38 kb) [file 12864_2017_4281_MOESM2_ESM.xlsx]

## Sheet: Cathepsins
Additional File 2 – The GenBank accession numbers or transcripts of various protein sequences used in the phylogenetic analysis of cathepsins
Annotation	GenBank Accession
Acyrthosiphon pisum
ApCatB01	NP 001233013.1
ApCatB02	XP 003249034.2
ApCatB03	NP 001119617.1
ApCatB04	XP 008189640.1
ApCatB05	XP 001950562.1
ApCatB06	NP 001128400.1
ApCatB07	XP 003246386.1
ApCatB08	NP 001119612.2
ApCatB09	NP 001119621.1
ApCatB10	NP 001119610.2
ApCatB11	NP 001280337.1
ApCatB12	XP 001945855.1
ApCatB13	XP 001945899.1
ApCatB14	XP 001943280.2
ApCatB15	NP 001119616.2
ApCatB16	XP 008178596.1
ApCatB17	XP 001948185.1
ApCatB18	XP 001944624.1
ApCatB19	NP 001119618.1
ApCatB20	NP 001119608.1
ApCatB21	NP 001128426.1
ApCatB22	XP 008189481.1
ApCatB23	NP 001128401.1
ApCatB24	NP 001128402.1
ApCatB25	NP 001128402.1
ApCatB26	NP 001119619.1
ApCatB27	NP 001119614.1
ApCatB28	XP 001943652.1
ApCatB29	NP 001119613.2
ApCatL01	XP 001952206.1
ApCatL02	NP 001129410.1
Tribolium castaneum
TcCatB01	XP 974220.1
TcCatB02	NP 001164205.1
TcCatB03	XP 974298.1
TcCatB04	XP 974244.1
TcCatB05	XP 008197514.1
TcCatB06	XP 968767.2
TcCatB07	XP 968689.1
TcCatB08	XP 008196465.1
TcCatB09	XP 008196467.1
TcCatL01	XP 971698.1
TcCatL02	XP 008195139.1
TcCatL03	XP 969833.1
TcCatL04	XP 971867.1
TcCatL05	XP 971752.3
TcCatL06	NP 001164001.1
TcCatL07	NP 001163996.1
TcCatL08	NP 001164314.1
TcCatL09	NP 001164088.1
TcCatL10	XP 970951.1
Halyomorpha halys
HhCatB01	TACTCTTACTAGCTTGTGCCTTAACGGCACTGGCAACCGAATACGATCATCTGTCAGATGAATTTATTGATTATATAAAT TCATTAAATACTACTTGGAGGGCAGGAAGGAATTTTAATAGGCAAACTTCGCCTATGTTTTTTAAGAAAATTATGGGAGT TCATCCAACACAACCACAATCGGCAAAACATTTAATGCAGTTAAATATGGAAAGTTACAAAATACAAGATCCGATACCTG ACTCCTTTGACTCCAGAACCAACTGGCCTGACTGTCCAACAATTTCTGAAATTGATGACCAAGGGAGTTGTGGTAGCTGC TGGGCCTTTGGTGCAATAGGAGCAATGTCAGATCGAATCTGTATTCATTCAAACGGCTCTGTGAACGCACGACTT…
HhCatB02	ACTGCGTGTCCGCCCATCACATCGCCCGTTACATAGGAATAGATACCTGATTTATACGTCATGAAGTCTGAGTACACCGT GTAGTCTGCTTCTACGGGACCGTGGGTCATTATCTCTTTCTGAATCTCTTTAACGTCATTTCTTATGACGTAAGCGCGAC GGATTTTGTGATGATCTGAATTGAAGGAGTTAGTGTATGAGGGATTGGTACATTTCCTCTGGCATTTTGGCGTGATTGGG TTCGGCAGAGTGTCACAAGATGGCAGTTCTCCTTTGGTGTGGTGTTCGCAGGCTTCGATTTCGTATGGTTGGCAACCCAC GTTGGAATTGTAATCCCCACCAGTAACCAGCCCGTTGGAAACAAAGAACATCCATGCTTCATAGGGATTTCCACC…
HhCatB03	ACAGTTCCTCTGAAGACAGCGGCTTCGTGAACGTACCGTTTGTGGCGCTGCATACTCTGTCTGTGAAGGCTCCTGCTGCA GCAACTGCCCAACAAGAACCGCAGGTTCCTTGGTCCCTGATGTGGCGAATAGACTCGCATTCTGGCCAGTGCTCTCTAGC GTCGAAGCTCTCCGGGATGTCCTTGTCTGGGATGGTGTGTTTCTCCCTCAATGGCAGCTTTAGGAGTTTATTTTTCCTCA CTCCTAGCAATCCCTTCAAGGAGGAGACAGTTGTGTTTTCTCCAAAGTTCTGGCCAGCCTTCCATTTTGCCCCAGACCTG TTGACAGTTTCAATGATTCCTTTAAAATCCTCGAAGTGGGCTGAATTAGCATATGCTGCCACCAACAGCAAGCTT…
HhCatB04	TGTTTTTTTTTTTAAATATTAAAAAAATATATTTTATTTAACATATATACAGGTAATAATGTTGCACATGTATTTATAAT TTGGGGATACCGGCAACAATTTCAGATTCGATTCCACAATGGTCTTTACCTCTAATTATCTTGAACAGTCCTTTGTCACC CCAGCTCTCGTTCCATTGGTTAGCAATTAGCCAATAGGGTGTGCCATCTTCAACGCCCCAGCCAATGATCTTCACTGCGT GTCCTCCAAGGGCCTTTCCAGTGACGTGGTGGTAGACACCTGATTTATAAGTGGGGAAGTCAGCGTAGACAGTATAGCCT GCTTCAACGGGACCATGGGCCATGATCTCTTTTTGGATCTCTTTCACACCATCAATGGTGTAAACCTGTTTAATT…
HhCatB05	GTTTCTGACAGATATTGCATTGTAACAAATGGTAACTTTACCTTGCCGCTTTCCGATGAACAATTGCTTTCTTGTTGCAA ATTATGTGGTTCAGGATGTGAAGGAGGTTACCCATTAGTTGCATGGAAGTACATTGTTCGTTTCGGTATAGTAACTGGTG GGGGATACAAATCTAATATAGGATGTCAGCCGTATGATGTACAAGCCTGTGATCATCATGTGGACGGAGGTCTTCCTTCA TGCAAGTCTCTTCCACAAACAAAAACTCCTAAATGCCAGGACAGGTGTACAAATCCTTCATACAATTCTTCTTTTGATAC TGATCATCACAAAGTTGAGAGAGCCTATACGATAAAAAATGATGTTGCACAGATCCAACAGGAGATATTATTGCA…
HhCatB06	CTTTAGTTTCCCGTATCCTGCGTCATTAGACCCTCAGGTCTGTAACTTTCGTATTATCATTTTCGGAATATGTTCCTCCA TCTAATAGTATATTTTGTAATATTGAAGAAACTGGGAACAATTTCTTTGATGCTGACTGTCGTTGCTACCTCTGCGAACG TAGATTTTGATGCTGTTATTCAGAAAGTGAACTCTGTTGGAGCGTCATGGAAGGCTGGGCTGCCAACTATCACTGCCTCC TCTATTATAGGACAGTATTGCGCTTGGAAATCTCCGTCGAAGTCCACGAAGATTTCTCTTCATATTAATTTAGTGATACC TGAAGAATTTGATTCGAGGGAGCGATGGCCGTATTGTCCTACGATACGAAGCATTCGGAACCAGGGCAAATGTGG…
HhCatL01	TCGCAGGTATCGCCGTTGTAAACACCTTCGTCGTAGAACATGAAATGAATATTGGCCGAACTGACTGGAATTGAGATTGG TCCAACAGTGGCAACAGCAGCTTGCAGGGCAGCGTCATCCAGGGACTTGATGTCAGTGTAAGCTTTGACTTTGGTTCCAG CCACTACTTTGTTCTTATTGAATCTACATTTGCGATCCTTTGCTTCATAAGGGTATGAATCCTCGCTTTCCAATCCTTCT ACATCCTTGAGATAATCAAAACCATTGTCCATCAATCCACCATTGCATCCTTCATTGTCATAATCTGTTGAACAATCGAT AAGCTGCTGTTCGCTGAGGGAGACGAGCTTTCCAGTCTTCCTGAAATGTTGGCCCTCTATGGCTCCGGTGGTGCT…
HhCatL02	GATGAGGCAATGATATGTGTATCTAAAATTAGCCTTTTTTCATTTTAGTACAATTCTATAGGGTTGTAATACTACATAAA ATTCACCTTTTTGTCAATTTTGTAACATCTTCTTGTTACTTCCCACCGTACTTAACAGCATCTGTTTTTCATAGAGAATT TGATTAAAAAAATTATGATAGTGTTCTTTTAATCTAACACGTCGTAATGGCGTAACTACCAAAACCCTCAAAAAAGTACA AAACCCTAGAACGCCCGCGGCAGAAAATCGTTGGAAAAAAATAAACTCTCAGATCAAATTTGATTAAGAATTCAATTTTC TATTAGAATTAGTCATCATAATTTGAATATTAGCAATCCGATGTGACTTGAAGATCTGTCATGATTACGTCGTTA…
HhCatL03	CCAGCCAGTAATCCTCACCGTCTTCAGTTCCGTAGCCTACCAGGATAATTCCATGGTCCAACTTTGAAGGGTTGCAGCCT TCTCCATCAAAGACACCTCCAAAGTAGAACATGAAATCAAAGTTGCTAGCACTGACTGCGATTGAGATTGGTCCGACAGT GGCGACTGCAGCCTTTAGTGCATCGTCATCTAGGGACTTGATGTCGACATAAGCTTTGACTTTGGTTCCTGGCACTACTT TGTTCTTATTGTACCTACAGCTGCGATCTCTTCCTTCATACGGGTATGAATCTTCACTCTCTAATCCTTCAACTTCCTCG AGATACTTGAAGGCATAGTCCATCAATCCACCTTTGCAGCCTTTATTTTTGTAACCTGTTGAACAATCTACTAGC…
HhCatL04	TGCCTCCTTTAAGCAACATCAGGTATAAGGCTTAGTAAATTTATCTCTTGCTATAGTCTGTCATGATGTCTTAAATTTTA AGAATGATATCCAGATTTACTGTAGTATCTGAACTCTAACAAAAACTCTATTACAGGATGAAAGTTATATTACTTGTCGC CATGGTGGCGTTTGCGGGCGCAACGCCAACAATCAAGGAACAATGGAGCTCTTTCAAGAGACATCATGGTAAATCATACC ACAGCATACAAGAGGAACAGCTTAGAATGATCATTTTTTCGGAAAATCAGAAAATGATTGATGAACACAACGCTAAATAC GAAGCTGGCCTGTCAACATACTATTTGGAGATGAACCACTTAGGAGATATGCTCCCAGAAGAAGTAACTCAGTTA…
HhCatL05	GGTCCAACAGTGGCAACGGCTGCCCTAAGAGCTTCATCGTCCTTGGACTTGATGTCAGTGTAAGCTTTGACTTTGGTTCC AGCCACTACTTTGTTCTTGTTGTATCTACATCTGCGATCTTTTCCTTCATATGGGTACGAATCTTCGCTTTCCAATCCTG CTTCTTCGAGATACTCAAAAGCGTAGTCCATCAATCCACCACTGCATCCGTTATTATCTGTTGAACAATCCACAAGCTGC TGTTCGCTGAGAGATACGAGTTTTCCAGTCTTTCTGAAAAGTTGGCCTTCTATGGCTCCGGTGGTGCTGAAAGCCCAACA AGATCCACAACTGCCTTGGTTTTTTATGGGAGTAACTGCACCCGACTGCCTCCAGTCAACTGATTCAGCGATTTC…
HhCatL06	AAAGCTGAAGGGTTGCAGGTATCGCCATTGAAAACACCTCCGCCGTAGTGCAAGAAATGTCGGTTACCAGCACTGACCGC AATTGAGATTGGTCCAACTGTGGCAACGGCTGCCCTAAGGGCTTCGTCGTCATAGGACTCGATGTCAGTGTAAGCTTTGA CTTGGGTTCCAGGGACTACTTTGTTCTTATTGAACCTACAGCTGCGATCTTTTGCTTCATATGGGTATGAATCTTCACTT TCCAACCCTCCTATTTCCTTGATATATATGAAGGCACTGTCCATGAATCCACCATTGCATCCGTTATTGTAATCTGTTGA ACAATCCACTAGCTGCTGTTCGCTGAGGGAGACGAGTTTTCCCTTTTTTCTGAAAAGCTGACCTTCCATCGCTCC…
HhCatL07	TAGTAGTAAGTGATTTACAGCCATTGCACATTTGGACAAAGAATAAAATGAAGATTATTCTCTTTGTTGTTCTGTTTGTA ACACTGGCATCTTCAACGCCTTCGGTTAACGTGCAATGGTTGTCATTCAAGAAACAACATGGAAAATCATACAAGAGCCA TGTTGAAGAGCAACGTAGACTCTCAATTTTTATGGAAAACATGAAATTGATTGAAGAACACAACGCACAATTCAAAGCAG GCCTTGTATCATATTATTTGAAAATGAACCACTTGGGTGATATGTTCCCTGAAGAATTTAATTCCGCGCACTTAGGTCTC AAACCTGTAGAAATAAAAAAAGAAGGTAAACCAACCGAGGTCTTTTTCGTACCTCCCTCCAACGATGTAATCCCT…
HhCatL08	ATTCATCCTGCAAAGAGAAAATATGAGGATATTGTTATTGGTAGCTTCATTTTTTATTGTGTCGTCAGCTGCCCCAGCTA TAGATGAACTATGGTCTATGTTCAAGGAACAACACGGAAAAACCTACAGGACCCCTTTGGAAGAATTTCACCGGATAAGC ATTTTCACTAAAAACTTAAATATGATAGAACAACATAATGCTAAGTATGGAGCGGGTATGGTCTCGTACAAAATGAAATT GAACCGTTTTGCAGATATGCTCCCAGAAGAAGTCAGTGCACAACTCAATGGTTTTAACAAAACAGGACAGCTCATCAACC ATAAGCGTACTGGTCTTAAGTTTCTTGCCCCAGCCAACGTGGAAATACCAGAATCCGTCGATTGGAGGGAAGAAG…
HhCatL09	ATTATAACTGTTATAAGTATTATTACATATGCCCTATGTTTTATGTTATAATACTTATAACAGTTATAATAATCGCAAAG ATTATTATCACTTAATTCTTATCACTTTCAGAATTTAAAAGCATACTCAATGGAATTTGAAAGGTAAACACTTAAACACT GAAAGGAAGGTAATTAAATAATTTATATAAATTTTTCCATATTCTGTGCACAACAAAATATCTACGACTAAGATATTTTT TAAAGTATTACAATTGTACGTTGTACTTTAACACCTCAGTTACTTCAGACTTGAATTTTTAGACTAAATATAATATTAAA TAAAACTCTAATACTTTAATTATAGTTAATTTTGATTCATTCATTCATCATATTTTATATTGCAGTTTTTTTGCA…
HhCatL10	GTGGCTACAAATATTATTATAACGCGGGATAACTAGCCATGGAAGCGATGTTACAGGTGTTTCTTCGGTTCCTCGCCAGT CTCATGTAGCCATCTTCTCCCCAGTTGCTATTCCAAGAGTTCTTGATTATCCAAAAGTCCTGACCTCTCTCTGTCCCGTA ACCTACGATGAGGACAGCATGGTCCAATATATGAGGCACACAGGGCTCTCCGGTAAAAATACCTCCAGAGTAAAAGGTGA AGCCGGGGTTGCCGCCGTTGATGACAGCCGCTACTGGACCGACCGTCGCCACAGCCGCTTTGAGAGCCTCCTCATCACCC ATCGGAAGGTCGATGTGGCCTTTAATTGTGACCAATGGCAGGTTAGATCTGTACCTGCAGAAATGGGGTTCTGCT…
HhCatL11	TGGGCGTTCTCTAGTACTGGTTCCATCGAAGGTCAACATTTCTTGAAAACTGGCAAACTCGTATCTCTCAGTGAACAGAA CTTGATGGACTGCTCCACATCAGAAGGAAACGAATCCTGTAACGGTGGCTTGATGGATTATGCTTTCGAATATGTTAAGA AAAATAACGGTATCGACACTGAAGCATCCTATCCATACAAAGGCGAGGACAGCTCAACGTGCAAATATAAGAAGGCAAAT ATTGGAGCCACCATCACTGGATACAAAGATGTCCAGAGTGGTAGCGAGTCAGCTCTGCAATCAGCAGTAGCCAACGTTGG ACCTATATCTGTGGCCATCGACGCAAGCTCATTTGATTTCCAGCTTTATGATTCAGGAATCTACTACGAGGAGGA…
HhCatL12	TCACCAGCCAGTAGTCTTGGCCGCTATCGGAACCGTATCCGACCGCAAGGACACCGTGGTCCAGCTCTGTGGAGCTGCAG TCCTCCTCGTAGTAGATTCCTGAATCATAAAGCTGGAAAGAATCAGCACTTGCGTCGATGGCCACAGATATAGGTCCAAC GTTGGCCACAGCTGATTGTAGAGCTGATTCACTACCACTCTGAATGTCTTTGTATCCAGTGATGGTGGCTCCAATATTTG CCTTCTTAAATTTACATGTTGTACTATCCTCGGCTGTGTAGGGGTAGGTTGCTTCAGTGTCGATTCCTTTATTTTTCTTT ACATATTCAAAAGCATAGTCCATCAAGCCACCGTCGCAAGATTCGTTTCCCTCAGCTGTGGAGCAGTCCATCAAG…
HhCatL13	TTTTTTTTTTATTAAGAATACAAATTTATTTCAATACCATCCAGGAATTTATTACACAGTTGGATAGCTGGCCTTTGTAG CGATTCCACAATTGTTATTCTTGTTTCTTGTCATTTTGATGTAGCCACTGATACCCCAATCCTCACCCCAGGAGTTCTTC ACCAGCCAGTAGTCTTTGCCGTTGTCGGATCCGTATCCGACTGCCAAAACAGCGTGGTCTAGATCCTCAGTACTGCAGCT CGCCACGTAGTAGATTCCTGATTCGTATAACTGAAATTGATAAGAACTTGCGTCGATAGCCACAGATACAGGTCCAATGT TGGCCACTGCGGTTTGGAGAGCTGTTTCGTTACCTTTAGGAATATCAACGTATCCAGTGATCGTGGCTCCAACGC…
HhCatL14	TTTTGAAAAAGGTGAAGTTAACACATGTTTCATGTTTAATATTTATCCTGATGTTGTCGGCATTTTTAATAATTGTTGTC CAAATTGAGGAAGATGAATGGAACGCTTATAAGGACGAATATGGAAAGAATTACGCAACAAAGGAACAAAACGAGTTAAG AAAGAATATATATTTTGATAATAAGATCAAAATCGATATACATAACGCATTGTACGATAAAGGTATTAAAACATACGAAT TAAGAATCAATAAATTCACCGATATGACTTCCAAAGAAATCAGAAAGTTAATGAATGGCTACATAGGAAATCAAAAACAA ACGGGAGAACTTTATGTTGCTCCAGCAAACGAAACACTTCCAGAAAGTGTGGATTGGAGGCAAAAAGGTGCCATC…
HhCatL15	ATGACTTACAGTTAATATGGGACTTTTCCTTAAAGGAAAGTGTTTCATTGCCGAATGGAATCCGAATAACATGTGACTCA ACCGATAATGAGCAAAATGTCTATCAGGAATACATCCTTCCTCCACGGCTTTAGAGAGTTGAAAGAAACCAGACCGTGAA CACTGATACTGATTGTCTTATCTTAAATCTACATCATAACATAAAAAATAAAAGAAAATGCCTGATATATCATCATACGT TAAAATAAATGATAAAAACTACAGGGAAACTATTGTTGAAGTCAATGATCCAAAATCTGATTGTATTTGTAGGAAAGGAG TATTTCGATATGGGATGTTTCTGCTAGCCTGGTTGGCCGTTGGTATTTTTTTATTTTGCATAACTTTGACTTTAA…
HhCatL16	CATATTGAAAAGCATTGTTTGCATTTCCACCAGTGCAGCCAGTGTTTCCCTGTTTCTTGGAACAGTCCACCAAGTTCTGC ACACTGAGAGGAACAAGCTTGTTTGTTTTCTTGAAAAGTGCACCTTCGATAGAGCCGACAGCAGAGAAGGCCCAAGAAGA ATGACAATCCAGTTCGTTTTGTACAGGAGTGACGGCCCCTTCATTGATCCAATTTACACCGTTTGGCAACTCTTCAAGAT TTACGATGGCATATGAACTTACCTCTGGTTGAGAACCATATATATACTTTTTGAATTCTGTCAAAGTCAAATCTGAAAAC TTATTTATTCCAAGTTGGTACGTCTTATTATTCCTTTCAAAAATATTATTATGTGATATTATGATGCCTCGATTA…
HhCatL17	ATAGGGTCATTGGAAGGGCAGCAATTCAAGAAGACTAATAAGCTGGTCCAATTGAGCGTTCAGAATTTATTAGATTGCTC AAAGGCTTACGGCAACTTGGGATGCAGTGGAGGAAGAGCAGCCTATGCATTTAACTACATTAGGGACAATGGAGGTGTTG ATCTTGAAGAGTTTTACCCCTACGAAGGGAACGACGGATCATGTAGATTCAAATCAGCTTACGTCGGTGCAGAAGATTCT GGCTACACCAACATACCAAGGGGAGATGAAGATGCTCTTGAAGAAGCTGTAGCCAGCGTTGGTCCAATTGCTGTAACAGT GGATGGAAGTCAATCATCGTTTGCACATTATAGTGGAGGTGTCTACTATTCCGAAAACTGTAGTAAAGAACTAGT…
HhCatL18	TGCAAAATTAAATTGTTAAAAAATTACGTAGATAATAAAAATCAAATTAAAACGGATAATAACTGAATTTCCCCTGCAGT TAAGGAAGCGTAACATTTTCTTTTCAAACCGCCAAGTGAAAGAAAGCAGTCAGTATGCACGATACCAAGCCATGAAGTTT TTCCTATTGGCAGCAGCTTGCTTGACTTTGGTGTGCATCGCGGGTGCAGCCCACGATTTCATCAAGTTTAAGTCGCAGTA CAAGAAGGATTACCCGAACGATGCCGTCGAACGCTACCGGAAGAAGGTGTACAGAGAAAACGAGAAGAGGGTGCAACAAC ACAACGAACGCTACGAAAGAGGAGAAGTGACCTTCAAAATGGCTCTAAATCATTTGGCAGACATGCACCCAAGAG…
HhCatL19	GAATTTCCGGAGTCTGTCGACTGGAGGGAAGAGGGAGCGGTGACTCCAGTCAAAGATCAAGGACGTTGTGGCTCGTGCTG GGCTTTTAGCACTACAGGAGCTCTTGAAGGACAACACTTCAGGAAAACTGGAGAATTGGTTTCACTCAGCGAACAGAACT TAGTCGACTGCTCCAAGGAATTCGGTAACGATGGGTGTTCTGGAGGTCTCATGATTGGAGCGTTCGAATACATAGCTGCC AATGGTGGTATTGACACCGAAGATTCTTATCCTTACGAAGCGAAAGAAGGCGAGTGCAGGTTCAAGATGTCCGAAATTGG AGCTAATGCCACTGGAGCTGTGGAAATTCCAAATGGCGACGAGGAAGCCCTGAAGAGTGCCATTGCCACAATCGG…
HhCatL20	TCTCTTTGCCGTATCCGATAATGAGGAGAGCGTGATCCAGCTTGTCATCGGTGTTCTGGCAATTCTCTGAATAGTAAACC CCTGATTGATAATGCTGGAAGTTTCCGTCCATGGAGTCGATGGCGACCGAGACGGGACCTACCGTCGCTACTGCTGTCTT GAGGACCTTCTCGTCTCCCGAGGGCAGGTCCGCGTACCCGGTGATGGTCGCACCAACGTTGGCGGCGTCGAACCTGCACT CTTTGATCTCAGCTTCGTAAGGATATGACTCCTCGGTGTCGATTCCGTTGTTGAGAATGTACTCGAAGGCGGTATCCATC CAGCCGACGCGGCAGTGGCCAGTGTCCACTGGGGCGTTGACGCAATCCAAGACGTTCTGTTCGCTGAGGGTAACT…
HhCatL21	ACTTGGAACGTCTATAAAATTATCAACAGTTGCTCCTACATTGGCCTTGTTGAATCTGCA TTTCTCATCCACTCCTTTGTAGGGATAAGATGCCTCGGTGTCTATACCTCCATTTTCCCT GACGTAACGGAAAGCATTATCCATAAGACCTCCACCACACCCATTGTTGCCATATTGCAG TGAGCAATCAACAAGATTTTGTTCGCTGAGGGAAACGAGCTTACCATTCTTTAAAAAATG TTGGCCCTCCAAAGCGCCAGTAGTACTGAATGCCCAACAGGAACCGCATTGCTTTTGATT TTTTATAGGTGTGACAGCACCTTTCTGTCTCCAATCAATTGAGGCAGGAACATCTCCGAC AATATTGAAATTCTCACTGTTGGGTACTCTAGG…
HhCatL22	TCTATCTCAGCAATAAAACGCTTACAGTCCCTCAGTTTTATCAGTTAATCTTCACTTCTTGTTTTTGAAATAACCTTCTG GTTATTACAGAATTAACTCAGTTGTAGGATATCGGTTTACATATTCCAGCAGTACGGAGTTTCAAAAAAGTGCCGATGTC TATAGACGCGCTCACACCCCTAAATATAGAAAGATTTTCAACAATCAACATACAACACTGAAGAAAAAATAATTAATTTT CTCTTACACTTCGGAGAAAAAAATACAAAAGTAATGAAAAAGTTCTTGTTTCTTGGCTTGCTGGTGACATGTTTGGCCAA AGACTGGAAATCTTTTAAGGTAAATTTCAATAAGATCTACACCAGCCCCTCCGAAGAACTAAAGCGAATGGCTGT…
GenBank accession numbers for cathepsins in Riptortus pedestris are available from Futahashi et al., 2013 [61]

## Sheet: P450s
Additional File 2 – The GenBank accession numbers or transcripts of various protein sequences used in the phylogenetic analysis of P450s
Annotation	GenBank Accession
Acyrthosiphon pisum
Ap CYP6K2	XP 001943150.2
Ap CYP6A25	XP 008183475.1
Ap CYP6A27	XP 001952727.2
APCYP6K1	XP 008183675.1
Ap CYP6A23	XP 001948488.2
Ap CYP6A22	XP 001946384.3
Ap CYP6A16	XP 008184269.1
Ap CYP6A28	XP 001943570.2
Ap CYP6A13	XP 001946428.1
Ap CYP6A24	XP 008183473.1
Ap CYP6K4	XP 001945833.2
Ap CYP6A17	XP 001952450.1
Ap CYP6A14	XP 001944599.2
Ap CYP6K3	XP 001948421.1
Ap CYP6A18	XP 001945100.2
Ap CYP6A15	XP 001943981.2
Ap CYP6A2	XP 001947920.1
Ap CYP6A21	XP 001951466.2
Ap CYP6A26	XP 001948443.2
Ap CYP6J1	XP 003243002.1
Ap CYP6A20	XP 003242904.1
Drosophila melanogaster
Dm CYP6A2	NP 523628.1
Dm CYP6A8	NP 523749.2
Dm CYP6A9	NP 523748.2
Dm CYP6A22	NP 652075.1
Dm CYP6A20	NP 611002.3
Dm CYP6G1	NP 610743.2
Dm CYP6A17	NP 652018.1
Dm CYP6A23	NP 611000.2
Dm CYP6V1	NP 608403.1
Dm CYP6G2	NP 610744.1
Dm CYP6A13	NP 610390.1
Dm CYP6A21	NP 611003.2
Dm CYP6A14	NP 610389.3
Dm CYP6D2	NP 611698.1
Dm CYP6D5	NP 650327.1
Dm CYP6A18	NP 651563.1
Dm CYP6T1	NP 608457.1
Dm CYP6U1	NP 610252.3
Dm CYP6D4	NP 651082.1
Dm CYP6A19	NP 611001.2
Dm CYP6T3	NP 610745.1
Dm CYP6A16	NP 001285631.1
Tribolium castaneum
Tc CYP6BK1	EFA12637.1
Tc CYP6BK2	EFA12636.1
Tc CYP6BK3	EFA12635.1
Tc CYP6BK4	EFA12634.1
Tc CYP6BK6	EFA12632.1
Tc CYP6BK7	EFA12631.1
Tc CYP6BK10	EFA12630.1
Tc CYP6BK11	EFA05683.1
Tc CYP6BK12	EFA12529.1
Tc CYP6BK13	EFA05693.1
Tc CYP6BK14	EFA05731.1
Tc CYP6BL1	EFA05684.1
Tc CYP6BM1	EFA12639.1
Tc CYP6BN1	EFA05730.1
Tc CYP6BP1	EFA12638.1
Tc CYP6BQ1	EFA02816.1
Tc CYP6BQ2	EFA02817.1
Tc CYP6BQ4	EFA02818.1
Tc CYP6BQ5	EFA02819.1
Tc CYP6BQ6	EFA02820.1
Tc CYP6BQ7	EFA02821.1
Tc CYP6BQ8	EFA02822.1
Tc CYPCYP6BQ9	ADH29767.1
Tc CYP6BQ10	EFA02823.1
Tc CYP6BQ11	EFA02824.1
Tc CYP6BQ12	EFA02825.1
Tc CYP6BQ13	EEZ99338.1
Tc CYP6BR1	EFA12629.1
Tc CYP6BR2	EFA12628.1
Tc CYP6BR3	EFA12627.1
Tc CYP6BS1	EEZ99243.1
Tc CYP6BT1	EFA05733.1
Halyomorpha halys
Hh contig6567	CTCTGAGCCATCATCTCCCATTACCAAGCCAAGGACATCACCGTTCAAATCCTCTTGTAGTATACAATACACAACAGGTT TTGGCGGTGATAAAGTTCATTACAGTCGCTGCACACTTTGGATGTTTATGTCCTACCGACAGGATGATTGGAATAGCTTT ACTTGTTCTAGCCATAACAGCCTTGGCTTACGCAATCAACTGGGCTTACAACAGGAGTAAATATTGGGAAAAAAAAGGAA TAAAGTGTCTACCAGGCCTTCCTTTCTTTGGAAATTACTTACCTATGGTTTTAAATAAGAAAAATATTAATGACATTATA GAAGATATTTATAAAGCATTTCCTGATGAGCCAGCCATTGGATATTATGAATTTATAACGCCACGTCTCCTCATT…
Hh contig8930	TCAATATTGAACAATATTTTTTTATTTGGAATAATTCCAGAAATTCTGTTGACAAATTTAAATGGAGGCTTAGTTGAAGA AGATAACTTGGCTTTGTAGTTTAAGAGGAACAAGGCAAGACCATATTTAACTAAAAGCATTCCATACCTCATAGCAATAC ACATTCTAGGACCTTCTCCAAAAGGAAGAAATGTTCCTGGTTTTGGTGGTTCAGAAAATCTTTCAGGCTTGAAGCTTTTA GGATCAGGATAAAAGGCGGGATCCTTATGGATAGCTGCTACTGGAATGGCTACATATTCTCCTTTATCAATGGTAAACCC ATTTGGTAATGTGTAAGGATTTGTGCATATTCTTGTAAGATAAGGTGTTAAAGGATAAATCCTTTGAGTTTCTTT…
Hh contig6143	AAAACTATGTTATTTTCATTGTTACATATATTACTTTACAGTCATTTACAAATTACTTGTCTTTGGTAAAGCATGTATTT AAGAAGAATTATATTAAATTCTTCGTGTAAGGTTAAGCCACAACCCTCCGATAGGTGTCAAAAACAAAGTCTTTGGGTGG TACTTAAGGGGTCTTATTGTTTGTTCGTTGACTGAAAGTTTATAGGTCATCAAGATTTTTATTACTGCAACTTTAACTTC AACTTTAGCTAATCTCTGCCCTATGCAGATCCTTGGTCCATCCCCGAATGGTAGGTATGTTCCTTTTATTATTCTATCTT CATCGTCAAACCTAGTGGGATCAAATTTATCTGGTTCCGGGTAATATTTAGCATCATGTTGCAGAGAATAGATCG…
Hh contig606	CTTCCCTGTCCAGCCATCTGGTCGGGCTCCACCTTACATTTGAAACCGAATCCGGTTTCCCCTACATCGGCGTAATTACT TGTTAGTGTGGATTCTCCATTGGCCATGTTTACACACTGGGTCATAGATTCCCCGGCATAAATCGTCTCTCCCATACCAG TAATTTGTTTTTGACTCCTTAAATATCGTCCAGTAAAGAAGAAAACGTTATTTGGACTAATTATTACTGTACATCATGTA CCTGATTTCCGTGACACTTTTTATCACCACAGCAATATGCGGCCTCCTTTACTTCTTTCTTTCAGTCTGGAAATCGATGA CCTATTGGAAGGTTCGAGGAGTGAAGCATCAACCGCCTTGGCCAATAGTCGGCAACTTGGGGGCACTATTGAGAC…
Hh contig1582	ATAATAATTTCTTTGGTGGTCATTGGCGCTTTAGTGCTCTACATGCGTTGGCGATCCTTCTTCAGTCACTGGGAGAAAAG AGGGATACCTTCACTGCCAGGATCTATACCTTTCGGTAGCTACAGTAGTCGCTCCCAATTAAATCAATATCATGGTTACA CAATGAACGAGTTTTACTATAAGATGCAAGATCATCCATATTTCGGCTACTATGAAGTTAAGACACCTACAATGATGGTG AAAGATCCCGAACTGATAAAACTACTCCTAACGAAAGAGTTTTCGCACTTCAGAGATCGACTGACTCACGTATTACCCAA AACAGATCCTCTGGTTCACTATCAGCTCTTCTCTCTTCAAGGAGACAAATGGCGAGCCTTGAGGACTAAACTAAC…
Hh contig3025	ATTGTAATCATTGCAAAAATTGTATATTTTCATTTCATTCGCCAACAAGCAGGAAGTGTTTCAGTGACTGTAGGCCTTCA TGTTGGGACTGGTAACATCCTTGATTTGCCTAATATGCGGAGCAGCGTACATTTACTTAAGAAGACGGTACAGGTATTGG AAGAACCTCGGAATCCCAGGGCCGGAACCAAGGATGATTCTGGGTAACATGAAAGACCTATTCTGCCTCAAGTCCACAGA ACCAGACATGATGCAGGAATGGTACACAGAATACAGAAAGGAGCCTTACATCGGATATTACAATTTCTGGAAGCCGACGT TGTTCGTCCTCGACCCAGAACTGACCAAAGCGATCACAGAAGTGGATTTCAACCACTTCACCGACCACCCGTCCA…
Hh contig2460	GTACTTCATAATAAGTTTAGCAATGGCTATTTTCATTTCCATTTTCGCAAATCTCAAACCTATACATATCCTAGGACCAT CACCAAAAGGTAAAAAAGTGCTTTTTGCTAATTTCTGTTTGTTTTCTTCTGCAAATCTTTCTGGTTTAAACTTCTCTGGC TCTGGATAATATTTAGGGTCATGATGAATTGAATATATTGGCATAACTACAACAGATCCTTCAGGTAGTTCTAAATCACT GTTGGGAATCTTGTAAGGCCTTACCGACTGCCGTGATACAGATATGACAGGCGGATATTTTCTTAATGTTTCTGTTATTA CAGTTTCAACATACTTCATCTCTGCCAATCCTTCCCACGTTATGTCGCCTTTGTGCTTTTTCAAGACATCTACTA…
Hh contig22318	TTAGGCTATATTGGGTTCAATATCAAAATGTCCTTCAGTAGCTCTTAGAGCGCATTACGAAGTGGTGGATCCTCCAGGCA GTCTTCTCATTCAGGTTTTACGTTCCTTCTGCCATGATATTGGAGCTAATTATTCTAGCACTGATTGCTTTATATATATT TAATTGGTGGGCACACGATTATTGGAAGAGAAAGAATGTATTTTCTGTACCAACAGAGTTTTTTTTCGGGAATATAAGAA GATTGTTGCAAAAAAAAATAACAATGTACAGCATGTTTCATGAGTTCCACAACAAATATAAACAGCATAAAATGATAGGA TTCTACAGTTTCTATCGTCCAATGCTGATAGTCACAGATCCAGAGATTGTAAAAAGAATTTTGGTGACAGATTTT…
Hh contig8409	CTTCAGGTGTAGTCTTTTCGAGATGAAAATCATACTCCAACATGGTTCTTACTATAACTAACTTCAATTCCATCAATGAA AAACGCATTCCAATACATTTCCTTGGCCCATCTCCAAACGGCAAATAAGAACCTTTAGGTATTTTGCTTTTATTTTCTGT GCTGAATCTTTCCGGGATGAATTCCAAAGGCCTATGAAAGTTTGATTCGTCTTTATGAATTTCTAAAATCGGAATGTACA CTTCCATGTCCTTTTCGATAGTTACATCCGTTCCAGGTATCTTGAAGTCTTCAGAGCATATACGCTGGATGTAAAATGCA GGCGGATGAAGTCTTAAAACTTCTTTTATTACCATATCTAAATATTGCAATGACTTGAGATCATTATAGGATATT…
Hh contig7141	CTCAAGAGGGGCTCAGTTCGTCTCTGGCAGCGAATGTGAATGTAAGAGTTTAAAGATGTCTTGGTTAATGTATATCGTGA TAGCAGCCTTTTCTCTGTTGGCGCTGGCATACTACAAGATTAAGAAGATGTTCAGGTTTTACAAAGATAGGAACATTCCT TATGTCGAACCAAAGTTTCTTTTGGGAAGTGATCCCGAAGGCGTTTTGTTTAGGACACATATTGGAGATAGTTGGGATAA AATATATAAGCAATTGGAAGGAAAACCGATGGGAGGATTCTTCCAAACTGTTCTCCCATTCCTTATGATTCGAGATCCAG AGTACGTCAATCAAGTACTGATTTCTTCATTCGATCATTTTTTTGACAGGAACTTCCTCATTGATGAAGAGATCA…
Hh contig2459	TTTTTTTTTTTTTTGTTACTTTATTTTTTATTGTATTAAAATAATTATACAATTACAGATGCAATACGTCAATTTTGTTT TTACATTTTTAATTTGTCCTTGGGGTAAATTCAAGCCATATTCCTCCTTCTGGTACCATCAAAAATGTTTTTGCCGAATA TTGTAGAGTTGATGGTGTTTTTGAATTTAAACTGAACTTGTACTTCATAATAAGTTTAGTGATGGCTATTTTCATTTCCA TTCTGGCAAATCTCAAACCTATGCATATTCTAGGTCCATCACCAAAAGGTAAATAGGTGCTTTTGACTAGTTTGTGTTTA TTTTCTTCTGAAAATCTTTCTGGATCGAACTTCTCTGGATCTGGGTGATATTTGGGGTCATGGTGTAGTGAATAT…
Hh contig4946	AGAGAGAAATACCATTTTATCCAGCCAAATTCCCTTATGGTAGTGACTCGAACTTAGTGAAATTTAAAGAATACAGAGGC TACACCATCGATAAGATGTATTATAAATTCTCTCAACATCCAATGTTTGGAATTTTTTCTCTGAGGAATCCAATGCTGGT AATCAGAGACCCAGAAATGGTTCAGCTAATCTTGACAAAGGAGTTTTCAAACTTCAGGGACAGGGGCATTATTAAAGTGT CTGAAAAAGATGTATTAAATAATCATTTATTCAATCTAGCTGGAGAAAAGTGGAGAGTTTTACGAATGAAACTTACTCCC ACATTTACTAGTGGAAAACTAAAAGCTATGTTTCCTCTGTTTGTGAGTTGTGCTGAGAATTTTAGCTCTCTTCTG…
Hh contig11983	TTCCCACAATGATTCCATTTTTTTAAACAAATTATGTATCATCATCACACAACCTTTGAATATCTGCTAATTGTTATTAT AATACTTAATTTAATTTATTCTCTCCTATGAGTCCTTGTCCATGTTTATATATATTCTTTGCTTAACTTTTAACTTTTTC TCTTTCCTTAAACTATATTTAAATTGTTAATTATATATATACATATAAGTCCAAAAAATATTAAAATTTCTACATTTCTT TTAATTTAGCTTTGCACTGCTTCAGTTTCAATTCCTGATTTTTTATTGTCTAAATCGGGGACCCTTTAGTATAGAATATT TGATAAACCAACAACCATCACGCAGTTTAGATTGGACTGTTCTTTTACAATGAAAAAACTTACACATTTTTTTCA…
Hh contig1709	GGATTTTCAAACCTATCGGGTTTAAATTCCAAGGGTTCTGGAAAATATTTAGGGTCTCGATGTAGTGAAAGGTTTGGTAT TAAGATGTTCAGTCCTTTCTCAATGAAGGTTCCATCTGGTAAAGTGTAATCCTTTGCACATTCTCGAATCAGGATAGGAA CTGATGGATACAACCTCAAAGCCTCTGAAACACAATTATTCAAGAATTTAAGCTCCTTTAAGGAATCAAATGTAAATTGA CCATATTTTGCTTTGACCTCTTGCACCTCCTTTCTTGCTCTCTCTTGGATTTCCTTGTGTTTTGCCAGCAAATAGAATGT GAAATATAATGTTGTTGATGTAGTTTCAAAACCAGCCACAAAAAATACAAATGACTGTGCAGCTAGTAAAGTATC…
Hh contig4861	AAAACGCATATATTCAAGGCTACGAGGTGAAGAGGGGATACTTTTGGTTCGGAGAGTCGGTAGCACTGACCGGTGTATCT GTTGGGGGCATGAGCAATTGACTTTATCATAATAAAAATGTTTCAAAACGTTCTTTTATTATTTACTTTGTTCATTGGTT CACTCATCTTTGCTTTAATAAAATGGGCCCAAGAGCGAAACAAGTACTGGTCCAAACGTAACATAAATTGTTTGAAGCCG AAATTGTTTGTTGGAAATCTCTATGATGTGCTGTTGGGACGGAAAAATATGTCAGAAGCCCATCAAGAAGTGTTTAATGC CTTTCCAAAGGATGATGTAGTCGGCTTCTATGACTTCATATTCCCCCGGTTATTAATCCGTGATCCCAAACTGGT…
Hh contig5924	GAATTTTATCACTCATATCTAGTAAGATAAAATAATTTGGCTTACACTCATGTTGTTATTCCGTTGTGAATCATCCTACT GTTATCTTTTACTTCCTAAAGATCTAAAATGTTGGTAGCTGTGGCCGTTATTGTTGGTTTGTGGTTCATTTATAAACATT GGGTATCCATCTACAGTCACTGGAAGAAAAGGGATATACCATTTTACCCAGCTGAATTCCCTTATGGCAGTCATCCTAAT TTAGTAAAATTAAAACAATATAGAGGCTACACCATTGATAAGATGTATCATGAATTCGCTCCTCATCCAATGTTTGGAAT TTATGTTCTACGGAAACCAATGCTGGTAGTCAGAGATCCTGAGATGATTCAGCTGATTTTAGCTAAAGAATTTTC…
Hh contig3465	AGCACTCACAGGAATTTGTAAAGCTTCTCCTTTCTTTATTGTATAGCCATTGGGAAAAGTATAATTTGTATTGCAAAGGC GAAATAACTGAGGTAGAGAATGCAAGCGTTGTGATTCTTTAACACAATTCTCTAAATAGGTCATAGCTTTAAGGCTGTTA TAATTTAAACCTCCATGAATCCTGCATTGTTCGATTATTTCTTCCCTCACAAAATCTTGAATATCAGGGTACAGAGCCAG GTCATAAAATAAATATGTCTGACCAATTCCTATTGTATCAAGACCAGTAGTCAGAAAAGTAAATGCTTGAGCAAGGACTA CGTTTTCTGTTATTTCATAGCTCTCAACATCCATAATTTTGGGCTCATCAGTCTTCAAATAATCATCGTTTGTAT…
Hh contig1657	CACATCCTAGGCCCTTCTCCAAAGGGAAGAAATGTTCCTGGTTTTGGCTGTTCTGCAAATCTTTCAGGCTTGAAGCTTTT TGGGTCAGGATAAAAGGTTGGATCCTGGTGGATTGCTGCCACTGGAATGTATACATATTCTCCTTTTTTTATTGTATATC CATTTGGTAATGTGTAAGGTTTTGTACATACTCTTGCAAGGAAAGGTATTAAAGGATAAATCCGTTGAGTTTCTTTGACA GTTTGCTCTAAATGCTTCATATTTCTCAATGCGTCGTATGTGAGACCTCCGTTTAGTTTAACTTGTTCCATTACTTCTTT TCTCAAATCATCCTGAATTTCAGGTTTTTGGCAAATTTCCAGCATTGCATACACCAGCAAAAGAGCAGTTGCTTC…
Hh contig13752	TGAATTGAATATATTGGCATTACTACAACAGATTTTGTGGGTAGTTCTAAATCACTGTTGGGAACTTTGTAAGGTTTTAC TGACTGCCGTACTACAGCAATGATAGGTGGGTATTTCCTTAATGTCTCTGATATTACACATTCAATATATTTCATTTCTG CCAATCCTTCCCATGTTATGACGCCTCCGTACTTCTTCAAGACATTATCTACTTCTTTATAAACCCTTTCTTGTATATCT GGATTTTTAGAAAGTTCATAAAGTCCAAAACTTAATGTATTTGCAGTTGTTTCATACCCAGCCAAAAGGAATACGAAAGC GTTTGATATTATAGTGTTATCATCCATTACAATTTGTGAAATAGTACCATCCTTCAACTGCTTCTCTTCTTCCTT…
Hh contig15278	GCCAATCCTTCCCACGTTATTTCACCATTGTGCTTCATCAAGGCATCTTCTACTTCTTTATGAACCTTTTCTTGTATTTC TAGATTTTTAGCGATTTCATAAAGTGCATAACTTAATGTATTTGCTGTCGTTTCGTACCCAGCCAAAAGGAATACAAAAG CGTTTGATATTATTGTATTATCATCCATTACAATTTGTGAAATCGTACCATCTTTCAATTGCTTCTCTTCTTCTTTTCTT AGGTCCATCATGAGTTGAATAAAGTCATTTCTCTGAATATTTTTTTCTTCTCTGTACTTCATGACGTTCTTTACCAAGTT TATAAAAAAGTTGGCGAACTCCCCCTTCACACGCTTCCAACGGACCATTTTGAGTAAGAAGCTGAAATTCGCACT…
Hh contig13060	TTGTACTTCGGGATTTGCAGAAAGTTCATAAAGTAAATAACCTAATGTTGTTGCAGTTGTTTCATATCCAGCCAAAAGGA ATACAAAAGAGTTTGATGTCATTGTATTATCATTCATCACAATTTCTGAAATGGTTCCATCCTTCAACTGCTTCTCTTCC TCCTTTCTTACTTCCATCATTAGTTGAATAAAATCATTTCTGTGAAAATTGTTTTCTTCTCGGTACTTCACGATGCTCAT TACCGTGTTAATAAAATATAAAGCGAATTTTCCTGGCGTAGTGCTTTTGCTCCTACGAAACAATCTGAACAAGAAGCCGA ACTGTGTACTAAATGTTCGTTTCAACTTCAAAGTTCTCGATGGGGTAAATATAGTTGTACCCAACATTTTAATTG…
Hh contig18752	TGCTGTTTGGGGCTTTATGTACTTTTTCTTGAACGTCTACTGGGCTATGAACTACTGGAAGGTTAGAGGAGTCAAACACT TTAAACCTTGGCCAATAATTGGGAACATGGCAAGGGTTTTGAAATTAGAACATCACCTGGCTTATTACTATGATGAGGTT TACAATGCATTTCCAGGAGAAAAAATGGTGGGTATGTACGAGTTTATGACGCCATCTTTAGTGCTGAGGGACATTGAATT GATTGAACAAGTTTTGATAAAAGATTTTTCAACTTACCCAGACCATGGTCCGTTTTTGATGGAACCAAAAAGTATTCTGT TTGAAAGTGTCTTTGCCATGTCAGGCATTAGATGGAGAGCCATCAGAAACAGATTATTGACGACGTTTACATCAG…
Hh contig2415	GCCTGATACAGAAAACCTTGACTCACTGAATCTCTTCAGTTCAATTTGTGGTCCCAGCACATGAGACTAAGCTCCAACAA TGGGTCTTGTTACAAATGATTGGAAGATCGACGTATTGATAGCGATCTCTACTTTGTGCATTTTACTTTATTACAAAATC AAAAGCATATATTCCTATTTCGAGAAGAGGAACATAAAATACGTAAAGCCTACTTTTCTGCTTGGAAGCGAGCCCAAAGG AGCATTACTTCAGTTACACGTTTCCGAGAGTTGGGACAAAATTTATAAAAACCTAGATAATGAAAAGTACATAGGCATTT ACTATGGAGTAATTCCTTTTCTAATGATTCGAGACCCGGAATACGTCAGTGATGTGCTCAAGAAATCTTTCGAAC…
Hh contig11119	ATTTCTGTTTATGACCTTTGGAAGAAGAGGGGTATTCCTTATTATCCATCTAAATTTCCTTTTGGTTCTTCTTATGAACT CGTGCTTGAAAGCAGGTTTCAAGGGTGTATTCTTGAAGAGATGTGCAAAAAGTTAGCACCTTATCCACTGTTTGGTACAT TTTGTATGAGAGTTCCGATGTTGATGGCTAAGGATCCAGAGTTGATTCAGTTGGTTCTAACTAAGGAATTTTCACATTTT CGAGAAAGAATGTTTATAAAATTAAGTGAAAAAGATGTTCTCAATCAACATCTATTCTTCTTGGATGGTGAAAGGTGGAG AGCCTTACGGGTGAAACTTATCCCAACATTTACAAGTGGGAAAATGAAAGCCATGTTCCCACTCTTTATCAACTG…
Hh contig8527	TACAGTCACTGGGAGAAGCGAGGAATCCCATCTCTGCCGGGATATGGCCCCTACGGCAGCTACGAAAGCCGCTCCGATAC CAAAAAGTACATAGGCTACTCTATGGATCAGTTTTACAATAAAATGTCGAAACATCAATATTTCGGGTACTACGAAATGA AAAAACCTCTTATCGTCGCTAGAGATCCAGAAGTATTGAAGATAGTCCTTACGAAAGAGTTCTCCCATTTCAGGGATCGG ATAGCTGGACAAATGCCGAAGACAGATCCACTGCTCCACTACCAGCTGTTCACCCTTTGCGGGGATCGCTGGCGAGTCCT CAGGACCAAACTCACTCCCACATTCACAAGCGGGAGGATGAAGGCCATGTTTCCGCTCTTCGTGGATTGTGCTCA…
Hh contig28491	CGCGCCCTCTTTCCCATTTGACGAAATATTGAGTCACCTGACATAGATTCGAACTGAAGACCAAAAGCTACTGTTCCAAT CACATCCGTCGTAAATCTGGCGGTAACTTCTCTCATTTCAAGAACACCCTCTTTCCCGTCCATCTGAGTCTTTATAAAAT CCCTTAGCTGGTTAGAGCAGTCCAACAATAGGGGAAACATCTGTTTGATCTTGCCCGAGCTGAAGACCGGGGTAAGTTTG GTTCTGAGGAGCTTCCAACGAGCCCCGGTCAGGCTGACAAGGTGTCCTGTGAGTGGTTCCCGTTCTTCGTCGGTGTGGAA CCCCCTGTCGAAGAAGTGGTCGAAGTCCTTGATGAGACACTGCTTCACCAAGGCTGGGTCTCTGATGAGCAAGCT…
Hh contig8360	CATCTCGCTAATAATTCTTTCATATCTACATCTTTACCATCAGCTATTTCCTTCATACATTCAACAAAAATATTGGCACA ATTTTCAATTTCTTCGTACATCCACTTCAGCTTAACTTGGCTAAATAGAGGAGACAGCTTGCTCCTAAGGTATCGCCATT TGTTTCCTCTTATAAAAAACAGGTGTTGATCTAGAGGGTTTGTTTTCCCGTCTACATGAAAAATCCTGTCAGGAAAATGT TCGAAAGATGTCTTCAGAATATCATTTATGTATTCCGGGTCTCGAATCATTAGCATTGGAAGGATTGAGTGGTAAAAGCC ACCGTATTTTTCATTTTCCAGTTTTTTATAAACTCTATCCCAACTTTCGGCAATATGTATCTTCATTAATGGTCC…
Hh contig39118	CTGGAGGAGAAGTTAACTCAGAACATCGCTTACTAAGTTTAGATTAATAGAACCAGAAAGAGTACATACGTGAGTATTGC TACAAAAAGGCACAGCTATTGGAAAGAATAATACAAATGAGATGATTCAAACTCTGAGAGAAATCATGAGATGCAGGAGG TTCTTTTATCAACAACAGCTCTCTAACTATGGGACTTGTTACTTATGATTGGAAAATTGATGTACTGGTAGCTATCTCTA CATTGTTCATTTTGCTTTATTTCAAAATCAAAAGTATGTATTCCTATTTCGAAAAAAGGAACATTAAATATGTAAAGCCT AAATTTTTGCTTGGAAGCGAACCGGATGGACTATTATTTAAGATACACATTGCCGAAAGTTGGGACAGAGTTTAT…
GenBank accession numbers for P450s in Rhodnius prolixus are available at http://drnelson.uthsc.edu/CytochromeP450.html.
