# Supplementary material for: Expansion of cytochrome P450 and cathepsin genes in the generalist herbivore brown marmorated stink bug
Source: BMC Genomics. 2018 Jan 18;19:60. doi: 10.1186/s12864-017-4281-6 (PMC5774168; doi:10.1186/s12864-017-4281-6)
Supplement: Supplementary file 3 — Putative ortholog and annotation details for Halyomorpha halys transcriptome assembly (XLSX 5983 kb) [file 12864_2017_4281_MOESM3_ESM.xlsx]

## Sheet: blast2go_bmsb_wb_sequence_table
Seq. Name	Seq. Description	Seq. Length	#Hits	min. eValue	mean Similarity	#GOs	GOs	Enzyme Codes	InterProScan
bmsbwbcontig3404	10 kda heat shock mitochondrial-like	975	10	7.76041e-46	0.884	4	F:ATP binding; P:response to stress; C:cytoplasm; P:protein folding		IPR020818 (PRINTS); IPR020818 (SMART); IPR020818 (PFAM); IPR020818 (G3DSA:2.30.33.GENE3D); IPR020818 (PANTHER); IPR020818 (HAMAP); IPR011032 (SUPERFAMILY)
bmsbwbcontig10652	116 kda u5 small nuclear ribonucleoprotein component	322	10	4.85446e-68	0.975	6	P:translational elongation; F:GTP binding; F:translation elongation factor activity; F:GTPase activity; P:GTP catabolic process; F:nucleotide binding		IPR000640 (PFAM); IPR000640 (G3DSA:3.30.70.GENE3D); PTHR23115:SF5 (PANTHER); PTHR23115 (PANTHER); IPR009022 (SUPERFAMILY)
bmsbwbcontig14026	116 kda u5 small nuclear ribonucleoprotein component-like	2733	10	0	0.872	8	F:GTP binding; F:nucleic acid binding; F:GTPase activity; P:GTP catabolic process; F:nucleotide binding; C:ribonucleoprotein complex; P:translational elongation; F:translation elongation factor activity		IPR000795 (PRINTS); IPR005517 (SMART); G3DSA:2.40.30.10 (GENE3D); IPR005517 (PFAM); IPR014721 (G3DSA:3.30.230.GENE3D); IPR009022 (PFAM); G3DSA:3.90.1430.10 (GENE3D); G3DSA:3.30.70.870 (GENE3D); IPR004161 (PFAM); IPR005225 (TIGRFAM); IPR027417 (G3DSA:3.40.50.GENE3D); IPR000795 (PFAM); PTHR23115:SF5 (PANTHER); PTHR23115 (PANTHER); IPR000795 (PROSITE_PATTERNS); IPR009022 (SUPERFAMILY); IPR027417 (SU…
bmsbwbcontig12255	14 kda phosphohistidine phosphatase	1394	10	2.83649e-33	0.671	11	P:positive regulation of cell motility; P:regulation of actin cytoskeleton reorganization; P:protein dephosphorylation; P:peptidyl-histidine dephosphorylation; P:negative regulation of ATP citrate synthase activity; P:negative regulation of lyase activity; P:negative regulation of T cell receptor signaling pathway; F:calcium channel inhibitor activity; C:cytosol; F:ion channel binding; F:phosphoh…		IPR007702 (PFAM); PTHR12258 (PANTHER); SSF143724 (SUPERFAMILY)
bmsbwbcontig13107	14 kda phosphohistidine phosphatase	1163	10	3.89276e-37	0.695	14	P:positive regulation of cell motility; P:regulation of actin cytoskeleton reorganization; P:peptidyl-histidine dephosphorylation; P:negative regulation of ATP citrate synthase activity; P:negative regulation of lyase activity; P:negative regulation of T cell receptor signaling pathway; F:calcium channel inhibitor activity; C:cytosol; F:ion channel binding; F:phosphohistidine phosphatase activity…		IPR007702 (PFAM); PTHR12258 (PANTHER); SSF143724 (SUPERFAMILY)
bmsbwbcontig4074	14-3- isoform c	226	10	4.04779e-43	0.935	23	F:protein domain specific binding; P:cell proliferation; F:protein kinase C inhibitor activity; C:nucleus; F:protein heterodimerization activity; P:Ras protein signal transduction; C:germline ring canal; F:protein homodimerization activity; P:germarium-derived oocyte fate determination; P:protein stabilization; P:activation of tryptophan 5-monooxygenase activity; F:tryptophan hydroxylase activato…		IPR023410 (PFAM); IPR023410 (G3DSA:1.20.190.GENE3D); IPR000308 (PANTHER); IPR023410 (SUPERFAMILY)
bmsbwbcontig3158	14-3-3 protein epsilon-like	2869	10	5.88255e-167	0.961	1	F:protein domain specific binding		Coil (COILS); IPR000308 (PRINTS); IPR023410 (SMART); IPR000308 (PIRSF); IPR023410 (PFAM); IPR023410 (G3DSA:1.20.190.GENE3D); IPR000308 (PANTHER); IPR023409 (PROSITE_PATTERNS); IPR023409 (PROSITE_PATTERNS); IPR023410 (SUPERFAMILY)
bmsbwbcontig182	14-3-3 protein zeta	1752	10	8.46263e-158	0.965	23	F:protein domain specific binding; C:cytoplasm; P:cell proliferation; F:protein kinase C inhibitor activity; C:nucleus; F:protein heterodimerization activity; P:Ras protein signal transduction; C:germline ring canal; F:protein homodimerization activity; P:germarium-derived oocyte fate determination; P:protein stabilization; P:activation of tryptophan 5-monooxygenase activity; F:tryptophan hydroxy…		Coil (COILS); Coil (COILS); IPR000308 (PRINTS); IPR023410 (SMART); IPR000308 (PIRSF); IPR023410 (G3DSA:1.20.190.GENE3D); IPR023410 (PFAM); IPR000308 (PANTHER); IPR023409 (PROSITE_PATTERNS); IPR023409 (PROSITE_PATTERNS); IPR023410 (SUPERFAMILY)
bmsbwbcontig5066	15 kda seleno	879	10	1.71254e-64	0.757	0	-		IPR014912 (PFAM); PTHR13077 (PANTHER); PTHR13077:SF6 (PANTHER); SIGNAL_PEPTIDE_N_REGION (PHOBIUS); SIGNAL_PEPTIDE (PHOBIUS); SIGNAL_PEPTIDE_C_REGION (PHOBIUS); SIGNAL_PEPTIDE_H_REGION (PHOBIUS); NON_CYTOPLASMIC_DOMAIN (PHOBIUS); SignalP-noTM (SIGNALP_EUK); SignalP-TM (SIGNALP_GRAM_POSITIVE); IPR012336 (SUPERFAMILY)
bmsbwbcontig5160	150 kda oxygen-regulated protein	3905	10	0	0.69	10	P:oxidation-reduction process; F:ATP binding; F:oxidoreductase activity; F:nucleotide binding; F:2-alkenal reductase [NAD(P)] activity; C:lipid particle; P:multicellular organism reproduction; F:molecular_function; C:extracellular space; P:protein folding		SIGNAL_PEPTIDE_N_REGION (PHOBIUS); NON_CYTOPLASMIC_DOMAIN (PHOBIUS); SIGNAL_PEPTIDE (PHOBIUS); SIGNAL_PEPTIDE_C_REGION (PHOBIUS); SIGNAL_PEPTIDE_H_REGION (PHOBIUS)
bmsbwbcontig1150	15-hydroxyprostaglandin dehydrogenase	288	10	6.0166e-20	0.676	3	P:oxidation-reduction process; F:oxidoreductase activity; P:metabolic process		IPR016040 (G3DSA:3.40.50.GENE3D); IPR002198 (PFAM); PTHR24310 (PANTHER); SSF51735 (SUPERFAMILY)
bmsbwbcontig14756	15-hydroxyprostaglandin dehydrogenase	235	9	4.53846e-05	0.6233	0	-		IPR016040 (G3DSA:3.40.50.GENE3D); SSF51735 (SUPERFAMILY)
bmsbwbcontig2875	15-hydroxyprostaglandin dehydrogenase	688	10	4.49048e-32	0.6	4	P:oxidation-reduction process; F:oxidoreductase activity; F:15-hydroxyprostaglandin dehydrogenase (NAD+) activity; P:metabolic process		IPR002347 (PRINTS); IPR002198 (PRINTS); IPR016040 (G3DSA:3.40.50.GENE3D); IPR002198 (PFAM); PTHR24322 (PANTHER); SIGNAL_PEPTIDE_N_REGION (PHOBIUS); SIGNAL_PEPTIDE_C_REGION (PHOBIUS); NON_CYTOPLASMIC_DOMAIN (PHOBIUS); SIGNAL_PEPTIDE_H_REGION (PHOBIUS); SIGNAL_PEPTIDE (PHOBIUS); SignalP-noTM (SIGNALP_GRAM_NEGATIVE); SignalP-TM (SIGNALP_GRAM_POSITIVE); SSF51735 (SUPERFAMILY)
bmsbwbcontig33996	15-hydroxyprostaglandin dehydrogenase	478	10	2.12508e-31	0.568	5	P:oxidation-reduction process; F:oxidoreductase activity; F:15-hydroxyprostaglandin dehydrogenase (NAD+) activity; P:metabolic process; F:alcohol dehydrogenase (NAD) activity		IPR002347 (PRINTS); IPR002198 (PRINTS); IPR002198 (PFAM); IPR016040 (G3DSA:3.40.50.GENE3D); PTHR24322 (PANTHER); IPR020904 (PROSITE_PATTERNS); SSF51735 (SUPERFAMILY)
bmsbwbcontig4122	15-hydroxyprostaglandin dehydrogenase	638	10	1.14079e-32	0.579	4	P:oxidation-reduction process; F:oxidoreductase activity; P:metabolic process; F:15-hydroxyprostaglandin dehydrogenase (NAD+) activity		IPR002347 (PRINTS); IPR002198 (PRINTS); IPR016040 (G3DSA:3.40.50.GENE3D); IPR002198 (PFAM); PTHR24322 (PANTHER); IPR020904 (PROSITE_PATTERNS); SSF51735 (SUPERFAMILY)
bmsbwbcontig55975	15-hydroxyprostaglandin dehydrogenase	323	10	2.302e-15	0.596	3	P:oxidation-reduction process; F:oxidoreductase activity; P:metabolic process		IPR016040 (G3DSA:3.40.50.GENE3D)
bmsbwbcontig61190	15-hydroxyprostaglandin dehydrogenase	763	10	1.55829e-23	0.591	4	P:oxidation-reduction process; F:oxidoreductase activity; F:15-hydroxyprostaglandin dehydrogenase (NAD+) activity; P:metabolic process		IPR002347 (PRINTS); IPR016040 (G3DSA:3.40.50.GENE3D); IPR002198 (PFAM); PTHR24310 (PANTHER); SSF51735 (SUPERFAMILY)
bmsbwbcontig65	15-hydroxyprostaglandin dehydrogenase	1009	10	1.98864e-51	0.576	4	P:oxidation-reduction process; F:oxidoreductase activity; P:metabolic process; F:alcohol dehydrogenase (NAD) activity		IPR002347 (PRINTS); IPR002198 (PRINTS); IPR002198 (PFAM); IPR016040 (G3DSA:3.40.50.GENE3D); PTHR24310 (PANTHER); IPR020904 (PROSITE_PATTERNS); SSF51735 (SUPERFAMILY)
bmsbwbcontig7966	15-hydroxyprostaglandin dehydrogenase	696	10	8.79104e-45	0.605	4	P:oxidation-reduction process; F:oxidoreductase activity; P:metabolic process; F:alcohol dehydrogenase (NAD) activity		IPR002347 (PRINTS); IPR002198 (PRINTS); IPR016040 (G3DSA:3.40.50.GENE3D); IPR002198 (PFAM); PTHR24310 (PANTHER); IPR020904 (PROSITE_PATTERNS); SSF51735 (SUPERFAMILY)
bmsbwbcontig8438	15-hydroxyprostaglandin dehydrogenase	771	10	5.33688e-39	0.55	4	P:oxidation-reduction process; F:oxidoreductase activity; F:15-hydroxyprostaglandin dehydrogenase (NAD+) activity; P:metabolic process		no IPS match
bmsbwbcontig24812	15-hydroxyprostaglandin dehydrogenase	345	10	4.06755e-25	0.644	4	P:oxidation-reduction process; F:oxidoreductase activity; P:metabolic process; F:15-hydroxyprostaglandin dehydrogenase (NAD+) activity		IPR002198 (PFAM); IPR016040 (G3DSA:3.40.50.GENE3D); PTHR24310 (PANTHER); SSF51735 (SUPERFAMILY)
bmsbwbcontig3088	15-hydroxyprostaglandin dehydrogenase	369	10	2.10752e-23	0.592	3	P:oxidation-reduction process; F:oxidoreductase activity; P:metabolic process		IPR002198 (PRINTS); IPR002424 (PRINTS); IPR002198 (PFAM); IPR016040 (G3DSA:3.40.50.GENE3D); PTHR24310 (PANTHER); IPR020904 (PROSITE_PATTERNS); SSF51735 (SUPERFAMILY)
bmsbwbcontig42375	15-hydroxyprostaglandin dehydrogenase	622	10	1.66099e-44	0.567	4	P:oxidation-reduction process; F:oxidoreductase activity; F:15-hydroxyprostaglandin dehydrogenase (NAD+) activity; P:metabolic process		IPR002198 (PRINTS); IPR002347 (PRINTS); IPR002198 (PFAM); IPR016040 (G3DSA:3.40.50.GENE3D); PTHR24310:SF0 (PANTHER); PTHR24310 (PANTHER); IPR020904 (PROSITE_PATTERNS); SSF51735 (SUPERFAMILY)
bmsbwbcontig1149	15-hydroxyprostaglandin dehydrogenase	409	10	2.5619e-26	0.588	4	P:oxidation-reduction process; F:oxidoreductase activity; P:metabolic process; F:alcohol dehydrogenase (NAD) activity		IPR002424 (PRINTS); IPR002198 (PRINTS); IPR002198 (PFAM); IPR016040 (G3DSA:3.40.50.GENE3D); PTHR24310 (PANTHER); IPR020904 (PROSITE_PATTERNS); SSF51735 (SUPERFAMILY)
bmsbwbcontig59819	15-hydroxyprostaglandin dehydrogenase	801	10	2.52491e-88	0.714	4	P:oxidation-reduction process; F:oxidoreductase activity; F:15-hydroxyprostaglandin dehydrogenase (NAD+) activity; P:metabolic process		IPR002424 (PRINTS); IPR002198 (PRINTS); IPR002198 (PFAM); IPR016040 (G3DSA:3.40.50.GENE3D); PTHR24310:SF0 (PANTHER); PTHR24310 (PANTHER); IPR020904 (PROSITE_PATTERNS); SSF51735 (SUPERFAMILY)
bmsbwbcontig50050	16s rrna methyltransferase	254	10	8.51656e-44	0.85	6	F:nucleic acid binding; F:16S rRNA (guanine(966)-N(2))-methyltransferase activity; F:methyltransferase activity; F:transferase activity; P:methylation; P:rRNA methylation		IPR029063 (G3DSA:3.40.50.GENE3D); IPR004398 (PFAM); IPR029063 (SUPERFAMILY)
bmsbwbcontig21585	16s rrna methyltransferase	284	10	1.81949e-46	0.879	6	F:methyltransferase activity; P:rRNA processing; C:cytoplasm; F:transferase activity; P:metabolic process; P:methylation		IPR000878 (PFAM); IPR014777 (G3DSA:3.40.1010.GENE3D); PTHR21091 (PANTHER); PTHR21091:SF18 (PANTHER); IPR000878 (SUPERFAMILY)
bmsbwbcontig12175	1-acylglycerophosphocholine o-acyltransferase 1-like	1408	10	6.28312e-155	0.675	3	F:calcium ion binding; P:metabolic process; F:transferase activity, transferring acyl groups		IPR002048 (SMART); IPR002123 (SMART); IPR011992 (G3DSA:1.10.238.GENE3D); IPR011992 (PFAM); IPR002123 (PFAM); PTHR23063:SF1 (PANTHER); PTHR23063 (PANTHER); IPR018247 (PROSITE_PATTERNS); SIGNAL_PEPTIDE_H_REGION (PHOBIUS); SIGNAL_PEPTIDE_N_REGION (PHOBIUS); SIGNAL_PEPTIDE (PHOBIUS); NON_CYTOPLASMIC_DOMAIN (PHOBIUS); SIGNAL_PEPTIDE_C_REGION (PHOBIUS); IPR002048 (PROSITE_PROFILES); IPR002048 (PROSITE_…
bmsbwbcontig54313	1-acyl-sn-glycerol-3-phosphate acyltransferase	211	10	6.23354e-40	0.866	6	F:1-acylglycerol-3-phosphate O-acyltransferase activity; F:transferase activity; P:phospholipid biosynthetic process; P:metabolic process; C:membrane; F:transferase activity, transferring acyl groups		NON_CYTOPLASMIC_DOMAIN (PHOBIUS); CYTOPLASMIC_DOMAIN (PHOBIUS); TRANSMEMBRANE (PHOBIUS); TMhelix (TMHMM)
bmsbwbcontig78751	1-acyl-sn-glycerol-3-phosphate acyltransferase	152	7	6.51594e-06	0.64	6	F:1-acylglycerol-3-phosphate O-acyltransferase activity; F:transferase activity; P:phospholipid biosynthetic process; P:metabolic process; C:membrane; F:transferase activity, transferring acyl groups		no IPS match
bmsbwbcontig6414	1-acyl-sn-glycerol-3-phosphate acyltransferase	974	10	7.53094e-106	0.714	6	F:1-acylglycerol-3-phosphate O-acyltransferase activity; F:transferase activity; P:phospholipid biosynthetic process; P:metabolic process; C:membrane; F:transferase activity, transferring acyl groups		IPR002123 (SMART); IPR002123 (PFAM); IPR004552 (TIGRFAM); G3DSA:3.40.1130.10 (GENE3D); PTHR10434 (PANTHER); PTHR10434:SF3 (PANTHER); TRANSMEMBRANE (PHOBIUS); CYTOPLASMIC_DOMAIN (PHOBIUS); NON_CYTOPLASMIC_DOMAIN (PHOBIUS); CYTOPLASMIC_DOMAIN (PHOBIUS); TRANSMEMBRANE (PHOBIUS); TRANSMEMBRANE (PHOBIUS); NON_CYTOPLASMIC_DOMAIN (PHOBIUS); SSF69593 (SUPERFAMILY); TMhelix (TMHMM); TMhelix (TMHMM); TMhel…
bmsbwbcontig17059	1-acyl-sn-glycerol-3-phosphate acyltransferase alpha-like	910	10	6.10012e-44	0.525	6	P:metabolic process; F:transferase activity, transferring acyl groups; F:1-acylglycerol-3-phosphate O-acyltransferase activity; F:transferase activity; P:phospholipid biosynthetic process; C:membrane		Coil (COILS); IPR002123 (SMART); IPR002123 (PFAM); G3DSA:3.40.1130.10 (GENE3D); PTHR10434:SF3 (PANTHER); PTHR10434 (PANTHER); SIGNAL_PEPTIDE_C_REGION (PHOBIUS); SIGNAL_PEPTIDE_N_REGION (PHOBIUS); NON_CYTOPLASMIC_DOMAIN (PHOBIUS); TRANSMEMBRANE (PHOBIUS); SIGNAL_PEPTIDE (PHOBIUS); SIGNAL_PEPTIDE_H_REGION (PHOBIUS); CYTOPLASMIC_DOMAIN (PHOBIUS); SSF69593 (SUPERFAMILY); TMhelix (TMHMM); TMhelix (TMH…
bmsbwbcontig24113	1-acyl-sn-glycerol-3-phosphate acyltransferase alpha-like	315	10	1.23343e-11	0.581	6	P:metabolic process; F:transferase activity, transferring acyl groups; F:1-acylglycerol-3-phosphate O-acyltransferase activity; F:transferase activity; P:phospholipid biosynthetic process; C:membrane		PTHR10434:SF3 (PANTHER); PTHR10434 (PANTHER); CYTOPLASMIC_DOMAIN (PHOBIUS); NON_CYTOPLASMIC_DOMAIN (PHOBIUS); TRANSMEMBRANE (PHOBIUS); NON_CYTOPLASMIC_DOMAIN (PHOBIUS); TRANSMEMBRANE (PHOBIUS); TMhelix (TMHMM); TMhelix (TMHMM)
bmsbwbcontig25853	1-acyl-sn-glycerol-3-phosphate acyltransferase alpha-like	300	10	2.6674e-06	0.703	6	F:1-acylglycerol-3-phosphate O-acyltransferase activity; P:phospholipid biosynthetic process; P:metabolic process; C:membrane; F:transferase activity, transferring acyl groups; F:transferase activity		Coil (COILS)
bmsbwbcontig28280	1-acyl-sn-glycerol-3-phosphate acyltransferase alpha-like	434	10	1.63715e-25	0.636	6	F:1-acylglycerol-3-phosphate O-acyltransferase activity; F:transferase activity; P:phospholipid biosynthetic process; P:metabolic process; C:membrane; F:transferase activity, transferring acyl groups		PTHR10434:SF3 (PANTHER); PTHR10434 (PANTHER); CYTOPLASMIC_DOMAIN (PHOBIUS); CYTOPLASMIC_DOMAIN (PHOBIUS); NON_CYTOPLASMIC_DOMAIN (PHOBIUS); TRANSMEMBRANE (PHOBIUS); TRANSMEMBRANE (PHOBIUS); SSF69593 (SUPERFAMILY); TMhelix (TMHMM); TMhelix (TMHMM)
bmsbwbcontig36506	1-acyl-sn-glycerol-3-phosphate acyltransferase alpha-like	328	10	1.36854e-13	0.679	6	F:1-acylglycerol-3-phosphate O-acyltransferase activity; P:phospholipid biosynthetic process; P:metabolic process; C:membrane; F:transferase activity, transferring acyl groups; F:transferase activity		no IPS match
bmsbwbcontig37027	1-acyl-sn-glycerol-3-phosphate acyltransferase alpha-like	292	10	2.08427e-24	0.69	6	F:1-acylglycerol-3-phosphate O-acyltransferase activity; F:transferase activity; P:phospholipid biosynthetic process; P:metabolic process; C:membrane; F:transferase activity, transferring acyl groups		no IPS match
bmsbwbcontig51183	1-acyl-sn-glycerol-3-phosphate acyltransferase alpha-like	179	10	2.06418e-14	0.697	6	F:1-acylglycerol-3-phosphate O-acyltransferase activity; F:transferase activity; P:phospholipid biosynthetic process; P:metabolic process; C:membrane; F:transferase activity, transferring acyl groups		G3DSA:3.40.1130.10 (GENE3D); IPR002123 (PFAM); PTHR10434:SF11 (PANTHER); PTHR10434 (PANTHER); SSF69593 (SUPERFAMILY)
bmsbwbcontig72000	1-acyl-sn-glycerol-3-phosphate acyltransferase alpha-like	178	10	4.55757e-12	0.693	6	F:1-acylglycerol-3-phosphate O-acyltransferase activity; P:phospholipid biosynthetic process; P:metabolic process; C:membrane; F:transferase activity, transferring acyl groups; F:transferase activity		G3DSA:3.40.1130.10 (GENE3D); IPR002123 (PFAM); PTHR10434 (PANTHER); PTHR10434:SF3 (PANTHER); SSF69593 (SUPERFAMILY)
bmsbwbcontig72406	1-acyl-sn-glycerol-3-phosphate acyltransferase alpha-like	298	10	7.77298e-17	0.625	6	F:1-acylglycerol-3-phosphate O-acyltransferase activity; F:transferase activity; P:phospholipid biosynthetic process; P:metabolic process; C:membrane; F:transferase activity, transferring acyl groups		CYTOPLASMIC_DOMAIN (PHOBIUS); NON_CYTOPLASMIC_DOMAIN (PHOBIUS); TRANSMEMBRANE (PHOBIUS); SSF69593 (SUPERFAMILY); TMhelix (TMHMM)
bmsbwbcontig999	1-acyl-sn-glycerol-3-phosphate acyltransferase alpha-like	1545	10	4.84596e-74	0.624	6	F:1-acylglycerol-3-phosphate O-acyltransferase activity; F:transferase activity; P:phospholipid biosynthetic process; P:metabolic process; C:membrane; F:transferase activity, transferring acyl groups		no IPS match
bmsbwbcontig19259	1-acyl-sn-glycerol-3-phosphate acyltransferase alpha-like	1111	10	1.67064e-87	0.782	6	F:1-acylglycerol-3-phosphate O-acyltransferase activity; P:phospholipid biosynthetic process; P:metabolic process; C:membrane; F:transferase activity, transferring acyl groups; F:transferase activity		IPR002123 (SMART); G3DSA:3.40.1130.10 (GENE3D); IPR002123 (PFAM); PTHR10434:SF11 (PANTHER); PTHR10434 (PANTHER); TRANSMEMBRANE (PHOBIUS); TRANSMEMBRANE (PHOBIUS); CYTOPLASMIC_DOMAIN (PHOBIUS); TRANSMEMBRANE (PHOBIUS); NON_CYTOPLASMIC_DOMAIN (PHOBIUS); CYTOPLASMIC_DOMAIN (PHOBIUS); NON_CYTOPLASMIC_DOMAIN (PHOBIUS); SSF69593 (SUPERFAMILY); TMhelix (TMHMM); TMhelix (TMHMM)
bmsbwbcontig36507	1-acyl-sn-glycerol-3-phosphate acyltransferase alpha-like	294	10	9.38288e-29	0.683	6	F:1-acylglycerol-3-phosphate O-acyltransferase activity; F:transferase activity; P:phospholipid biosynthetic process; P:metabolic process; C:membrane; F:transferase activity, transferring acyl groups		IPR002123 (SMART); IPR002123 (PFAM); G3DSA:3.40.1130.10 (GENE3D); PTHR10434 (PANTHER); PTHR10434:SF3 (PANTHER); SSF69593 (SUPERFAMILY)
bmsbwbcontig60034	1-acyl-sn-glycerol-3-phosphate acyltransferase alpha-like	481	10	1.94514e-31	0.603	6	F:1-acylglycerol-3-phosphate O-acyltransferase activity; F:transferase activity; P:phospholipid biosynthetic process; P:metabolic process; C:membrane; F:transferase activity, transferring acyl groups		IPR002123 (PFAM); PTHR10434 (PANTHER); PTHR10434:SF3 (PANTHER); CYTOPLASMIC_DOMAIN (PHOBIUS); CYTOPLASMIC_DOMAIN (PHOBIUS); TRANSMEMBRANE (PHOBIUS); NON_CYTOPLASMIC_DOMAIN (PHOBIUS); NON_CYTOPLASMIC_DOMAIN (PHOBIUS); TRANSMEMBRANE (PHOBIUS); TRANSMEMBRANE (PHOBIUS); SSF69593 (SUPERFAMILY); TMhelix (TMHMM); TMhelix (TMHMM); TMhelix (TMHMM)
bmsbwbcontig5683	1-acyl-sn-glycerol-3-phosphate acyltransferase gamma-like	1811	10	5.62917e-175	0.747	3	P:metabolic process; F:transferase activity, transferring acyl groups; F:transferase activity		IPR002123 (SMART); IPR002123 (PFAM); PTHR10983 (PANTHER); PTHR10983:SF16 (PANTHER); NON_CYTOPLASMIC_DOMAIN (PHOBIUS); NON_CYTOPLASMIC_DOMAIN (PHOBIUS); TRANSMEMBRANE (PHOBIUS); CYTOPLASMIC_DOMAIN (PHOBIUS); TRANSMEMBRANE (PHOBIUS); CYTOPLASMIC_DOMAIN (PHOBIUS); TRANSMEMBRANE (PHOBIUS); SSF69593 (SUPERFAMILY); TMhelix (TMHMM); TMhelix (TMHMM); TMhelix (TMHMM)
bmsbwbcontig3932	1-associated eps domain-containing	1679	10	1.18568e-89	0.64	2	F:calcium ion binding; P:receptor-mediated endocytosis		Coil (COILS); IPR000261 (SMART); PF12763 (PFAM); IPR011992 (G3DSA:1.10.238.GENE3D); PTHR11216:SF33 (PANTHER); PTHR11216 (PANTHER); IPR018247 (PROSITE_PATTERNS); IPR002048 (PROSITE_PROFILES); IPR000261 (PROSITE_PROFILES); SSF47473 (SUPERFAMILY)
bmsbwbcontig42601	1-phosphatidylinositol -bisphosphate phosphodiesterase classes i and ii isoform x4	1520	10	8.10587e-175	0.721	8	P:lipid metabolic process; P:intracellular signal transduction; F:calcium ion binding; F:phosphoric diester hydrolase activity; F:signal transducer activity; P:signal transduction; P:lipid catabolic process; F:phosphatidylinositol phospholipase C activity		Coil (COILS); Coil (COILS); IPR000008 (SMART); IPR000008 (G3DSA:2.60.40.GENE3D); IPR000008 (PFAM); IPR017946 (G3DSA:3.20.20.GENE3D); G3DSA:1.20.1230.10 (GENE3D); IPR001192 (PANTHER); IPR028407 (PTHR10336:PANTHER); IPR000008 (PROSITE_PROFILES); IPR001711 (PROSITE_PROFILES); IPR017946 (SUPERFAMILY); IPR000008 (SUPERFAMILY); SSF69989 (SUPERFAMILY)
bmsbwbcontig16570	1-phosphatidylinositol -bisphosphate phosphodiesterase classes i and ii-like	1547	10	1.29173e-133	0.828	11	P:lipid metabolic process; P:intracellular signal transduction; F:calcium ion binding; F:phosphoric diester hydrolase activity; P:signal transduction; F:phosphatidylinositol phospholipase C activity; F:signal transducer activity; P:lipid catabolic process; P:diacylglycerol biosynthetic process; P:phosphatidylinositol biosynthetic process; P:flight behavior		IPR015359 (PFAM); IPR011992 (G3DSA:1.10.238.GENE3D); IPR011993 (G3DSA:2.30.29.GENE3D); IPR001192 (PANTHER); IPR028407 (PTHR10336:PANTHER); SSF47473 (SUPERFAMILY); SSF50729 (SUPERFAMILY)
bmsbwbcontig31159	1-phosphatidylinositol- -bisphosphate phosphodiesterase classes i and ii-like	787	10	1.31918e-89	0.872	9	P:intracellular signal transduction; F:phosphatidylinositol phospholipase C activity; P:lipid metabolic process; F:hydrolase activity; P:lipid catabolic process; P:signal transduction; F:phosphoric diester hydrolase activity; F:signal transducer activity; F:calcium ion binding		IPR001192 (PRINTS); IPR000909 (SMART); IPR001711 (SMART); IPR017946 (G3DSA:3.20.20.GENE3D); IPR000909 (PFAM); IPR001711 (PFAM); IPR028407 (PTHR10336:PANTHER); IPR001192 (PANTHER); IPR000909 (PROSITE_PROFILES); IPR001711 (PROSITE_PROFILES); IPR017946 (SUPERFAMILY)
bmsbwbcontig10564	1-phosphatidylinositol- -bisphosphate phosphodiesterase gamma-1-like	2723	10	0	0.808	10	P:intracellular signal transduction; F:phosphatidylinositol phospholipase C activity; P:lipid metabolic process; F:hydrolase activity; P:phospholipid catabolic process; P:signal transduction; F:phosphoric diester hydrolase activity; F:signal transducer activity; F:phospholipid binding; F:calcium ion binding		IPR000980 (PRINTS); IPR001192 (PRINTS); IPR001849 (SMART); IPR000980 (SMART); IPR000909 (SMART); IPR011992 (G3DSA:1.10.238.GENE3D); IPR015359 (PFAM); IPR011993 (G3DSA:2.30.29.GENE3D); IPR011992 (G3DSA:1.10.238.GENE3D); IPR000980 (G3DSA:3.30.505.GENE3D); IPR011993 (G3DSA:2.30.29.GENE3D); IPR017946 (G3DSA:3.20.20.GENE3D); IPR000909 (PFAM); IPR000980 (PFAM); PTHR10336:SF36 (PANTHER); IPR001192 (PANT…
bmsbwbcontig25361	1-phosphatidylinositol- -bisphosphate phosphodiesterase gamma-1-like	890	10	7.7656e-140	0.852	10	P:intracellular signal transduction; F:phosphatidylinositol phospholipase C activity; P:lipid metabolic process; F:hydrolase activity; P:phospholipid catabolic process; P:signal transduction; F:phosphoric diester hydrolase activity; F:signal transducer activity; F:phospholipid binding; F:calcium ion binding		IPR001452 (PRINTS); IPR001192 (PRINTS); IPR001711 (SMART); IPR001452 (SMART); IPR011993 (G3DSA:2.30.29.GENE3D); IPR017946 (G3DSA:3.20.20.GENE3D); IPR001452 (PFAM); IPR001711 (PFAM); G3DSA:2.30.30.40 (GENE3D); PTHR10336:SF36 (PANTHER); IPR001192 (PANTHER); IPR001452 (PROSITE_PROFILES); IPR001711 (PROSITE_PROFILES); IPR017946 (SUPERFAMILY); IPR001452 (SUPERFAMILY)
bmsbwbcontig27072	1-phosphatidylinositol- -bisphosphate phosphodiesterase gamma-1-like	1163	10	2.27431e-61	0.778	9	P:lipid metabolic process; P:intracellular signal transduction; F:calcium ion binding; F:phosphoric diester hydrolase activity; F:signal transducer activity; F:phospholipid binding; P:signal transduction; F:phosphatidylinositol phospholipase C activity; P:phospholipid catabolic process		IPR000008 (SMART); IPR000008 (PFAM); IPR000008 (G3DSA:2.60.40.GENE3D); IPR001192 (PANTHER); IPR000008 (PROSITE_PROFILES); IPR000008 (SUPERFAMILY)
bmsbwbcontig9829	1-phosphatidylinositol- -bisphosphate phosphodiesterase gamma-1-like	1165	10	3.03867e-40	0.775	10	P:intracellular signal transduction; F:phosphatidylinositol phospholipase C activity; P:lipid metabolic process; P:phospholipid catabolic process; P:signal transduction; F:phosphoric diester hydrolase activity; F:signal transducer activity; F:phospholipid binding; F:calcium ion binding; F:hydrolase activity		IPR000980 (G3DSA:3.30.505.GENE3D); CYTOPLASMIC_DOMAIN (PHOBIUS); TRANSMEMBRANE (PHOBIUS); NON_CYTOPLASMIC_DOMAIN (PHOBIUS); IPR000980 (SUPERFAMILY)
bmsbwbcontig29217	1-phosphatidylinositol-3-phosphate 5-kinase-like	885	10	9.21233e-126	0.778	11	F:metal ion binding; P:phosphatidylinositol metabolic process; P:cellular protein metabolic process; P:intracellular signal transduction; F:ATP binding; P:phosphatidylinositol phosphorylation; F:phosphatidylinositol phosphate kinase activity; F:transferase activity; P:phosphorylation; F:kinase activity; F:1-phosphatidylinositol-3-phosphate 5-kinase activity		IPR016034 (SMART); IPR027483 (G3DSA:3.30.810.GENE3D); IPR027484 (G3DSA:3.30.800.GENE3D); IPR002498 (PFAM); IPR002423 (PANTHER); PTHR11353:SF57 (PANTHER); IPR002498 (PROSITE_PROFILES); SSF56104 (SUPERFAMILY)
bmsbwbcontig19223	1-phosphatidylinositol-3-phosphate 5-kinase-like	1525	10	1.49837e-126	0.601	11	F:transferase activity; P:intracellular signal transduction; P:phosphorylation; P:cellular protein metabolic process; F:phosphatidylinositol phosphate kinase activity; P:phosphatidylinositol metabolic process; P:phosphatidylinositol phosphorylation; F:ATP binding; F:kinase activity; F:metal ion binding; F:1-phosphatidylinositol-3-phosphate 5-kinase activity		IPR000306 (SMART); IPR000591 (SMART); IPR000591 (PFAM); IPR000306 (PFAM); IPR013083 (G3DSA:3.30.40.GENE3D); IPR011991 (G3DSA:1.10.10.GENE3D); IPR002423 (PANTHER); PTHR11353:SF57 (PANTHER); IPR017455 (PROSITE_PROFILES); IPR000591 (PROSITE_PROFILES); SSF46785 (SUPERFAMILY); IPR011011 (SUPERFAMILY)
bmsbwbcontig13063	2 -phosphodiesterase 12-like isoform x1	2020	10	8.10252e-150	0.606	0	-		no IPS match
bmsbwbcontig78398	20s proteasome beta subunit pbb2	192	10	1.00842e-18	0.641	22	P:proteolysis involved in cellular protein catabolic process; F:endopeptidase activity; F:hydrolase activity; C:nucleus; C:cytoplasm; F:threonine-type endopeptidase activity; C:proteasome core complex; C:proteasome complex; F:peptidase activity; P:proteolysis; P:fatty acid beta-oxidation; P:photorespiration; P:proteasome assembly; P:response to misfolded protein; P:proteasomal ubiquitin-dependent…		IPR001353 (PFAM); IPR029055 (G3DSA:3.60.20.GENE3D); PTHR11599:SF44 (PANTHER); PTHR11599 (PANTHER); IPR029055 (SUPERFAMILY)
bmsbwbcontig75033	23s rrna methyltransferase	178	10	5.21052e-33	0.858	9	F:rRNA (uridine-2'-O-)-methyltransferase activity; P:RNA methylation; F:transferase activity; P:methylation; F:methyltransferase activity; P:rRNA processing; C:cytoplasm; P:cell division; F:rRNA (uridine) methyltransferase activity		IPR029063 (G3DSA:3.40.50.GENE3D); IPR002877 (PFAM); IPR015507 (PANTHER); IPR029063 (SUPERFAMILY)
bmsbwbcontig4506	26s protease regulatory subunit 4-like	1466	10	0	0.988	20	F:ATP binding; C:cytoplasm; C:proteasome complex; P:protein catabolic process; F:hydrolase activity; F:nucleotide binding; F:nucleoside-triphosphatase activity; P:proteolysis; F:peptidase activity; P:cellular process; P:cell proliferation; P:ubiquitin-dependent protein catabolic process; C:proteasome regulatory particle; P:response to DNA damage stimulus; C:proteasome regulatory particle, base su…		IPR003593 (SMART); IPR027417 (G3DSA:3.40.50.GENE3D); IPR005937 (TIGRFAM); IPR003959 (PFAM); G3DSA:1.10.8.60 (GENE3D); PTHR23073:SF9 (PANTHER); PTHR23073 (PANTHER); IPR003960 (PROSITE_PATTERNS); IPR027417 (SUPERFAMILY)
bmsbwbcontig27453	26s protease regulatory subunit 6a	1432	10	0	0.907	8	F:ATP binding; C:cytoplasm; P:protein catabolic process; F:hydrolase activity; F:nucleotide binding; F:nucleoside-triphosphatase activity; P:proteolysis; F:peptidase activity		Coil (COILS); IPR003593 (SMART); IPR005937 (TIGRFAM); IPR003959 (PFAM); IPR027417 (G3DSA:3.40.50.GENE3D); G3DSA:1.10.8.60 (GENE3D); PTHR23073:SF7 (PANTHER); PTHR23073 (PANTHER); IPR003960 (PROSITE_PATTERNS); IPR027417 (SUPERFAMILY)
bmsbwbcontig9305	26s protease regulatory subunit 6a-like	1516	10	0	0.958	12	F:ATP binding; C:cytoplasm; P:protein catabolic process; F:hydrolase activity; F:nucleotide binding; F:nucleoside-triphosphatase activity; P:cellular process; F:endopeptidase activity; C:proteasome regulatory particle, base subcomplex; P:proteasomal ubiquitin-dependent protein catabolic process; C:proteasome regulatory particle; P:proteolysis		IPR003593 (SMART); G3DSA:1.10.8.60 (GENE3D); IPR003959 (PFAM); IPR027417 (G3DSA:3.40.50.GENE3D); IPR005937 (TIGRFAM); PTHR23073:SF7 (PANTHER); PTHR23073 (PANTHER); IPR003960 (PROSITE_PATTERNS); IPR027417 (SUPERFAMILY)
bmsbwbcontig2563	26s protease regulatory subunit 6b-like	1388	10	0	0.949	9	F:microtubule-severing ATPase activity; P:protein catabolic process; F:hydrolase activity; F:nucleotide binding; C:cytoplasm; F:nucleoside-triphosphatase activity; F:ATP binding; F:peptidase activity; P:proteolysis		IPR001270 (PRINTS); IPR003593 (SMART); G3DSA:1.10.8.60 (GENE3D); IPR005937 (TIGRFAM); IPR027417 (G3DSA:3.40.50.GENE3D); IPR003959 (PFAM); PTHR23073:SF8 (PANTHER); PTHR23073 (PANTHER); IPR003960 (PROSITE_PATTERNS); IPR027417 (SUPERFAMILY)
bmsbwbcontig1984	26s protease regulatory subunit 7-like	961	10	1.37979e-159	0.947	14	F:ATP binding; C:cytoplasm; P:protein catabolic process; F:hydrolase activity; F:nucleotide binding; F:nucleoside-triphosphatase activity; P:cellular process; F:endopeptidase activity; C:proteasome regulatory particle, base subcomplex; P:response to DNA damage stimulus; P:proteasomal ubiquitin-dependent protein catabolic process; C:proteasome regulatory particle; P:proteolysis; F:peptidase activi…		Coil (COILS); IPR003959 (PFAM); IPR027417 (G3DSA:3.40.50.GENE3D); PTHR23073 (PANTHER); PTHR23073:SF13 (PANTHER); IPR027417 (SUPERFAMILY)
bmsbwbcontig5487	26s protease regulatory subunit 7-like	552	10	3.80249e-96	0.997	8	F:ATP binding; C:cytoplasm; P:protein catabolic process; F:hydrolase activity; F:nucleotide binding; F:nucleoside-triphosphatase activity; P:proteolysis; F:peptidase activity		G3DSA:1.10.8.60 (GENE3D); IPR027417 (G3DSA:3.40.50.GENE3D); IPR003959 (PFAM); PTHR23073 (PANTHER); PTHR23073:SF13 (PANTHER); IPR003960 (PROSITE_PATTERNS); IPR027417 (SUPERFAMILY)
bmsbwbcontig1492	26s protease regulatory subunit 8-like	3495	10	0	0.977	8	P:proteolysis; F:ATP binding; C:cytoplasm; P:protein catabolic process; F:hydrolase activity; F:nucleotide binding; F:nucleoside-triphosphatase activity; F:peptidase activity		Coil (COILS); IPR003593 (SMART); IPR003959 (PFAM); IPR027417 (G3DSA:3.40.50.GENE3D); IPR005937 (TIGRFAM); G3DSA:1.10.8.60 (GENE3D); PTHR23073 (PANTHER); PTHR23073:SF12 (PANTHER); IPR003960 (PROSITE_PATTERNS); IPR027417 (SUPERFAMILY)
bmsbwbcontig2898	26s protease regulatory subunit s10b	1735	10	0	0.97	9	P:proteolysis; F:ATP binding; C:cytoplasm; P:protein catabolic process; F:hydrolase activity; F:nucleotide binding; F:nucleoside-triphosphatase activity; F:peptidase activity; C:proteasome complex		Coil (COILS); IPR003593 (SMART); IPR027417 (G3DSA:3.40.50.GENE3D); IPR005937 (TIGRFAM); G3DSA:1.10.8.60 (GENE3D); IPR003959 (PFAM); PTHR23073:SF24 (PANTHER); PTHR23073 (PANTHER); IPR003960 (PROSITE_PATTERNS); IPR027417 (SUPERFAMILY)
bmsbwbcontig10112	26s proteasome complex subunit dss1-like	220	10	9.75938e-05	0.754	1	C:proteasome complex		TRANSMEMBRANE (PHOBIUS); NON_CYTOPLASMIC_DOMAIN (PHOBIUS); CYTOPLASMIC_DOMAIN (PHOBIUS); TMhelix (TMHMM)
bmsbwbcontig49378	26s proteasome non-atpase regulatory	293	4	1.08631e-06	0.6425	8	P:proteolysis; F:calcium ion binding; C:proteasome complex; C:proteasome regulatory particle; P:pteridine-containing compound metabolic process; P:cellular metabolic process; F:2-amino-4-hydroxy-6-hydroxymethyldihydropteridine diphosphokinase activity; P:folic acid-containing compound biosynthetic process		Coil (COILS); Coil (COILS)
bmsbwbcontig11960	26s proteasome non-atpase regulatory	430	10	2.02452e-29	0.58	1	C:proteasome complex		IPR001478 (PFAM); IPR001478 (G3DSA:2.30.42.GENE3D); PTHR12651 (PANTHER); IPR001478 (SUPERFAMILY)
bmsbwbcontig24169	26s proteasome non-atpase regulatory subunit 10	655	10	6.91714e-23	0.557	3	C:ubiquitin ligase complex; P:protein ubiquitination; F:ubiquitin-protein ligase activity		IPR002110 (PRINTS); IPR002110 (SMART); PF13637 (PFAM); IPR020683 (G3DSA:1.25.40.GENE3D); IPR020683 (PFAM); PTHR24198 (PANTHER); IPR002110 (PROSITE_PROFILES); IPR002110 (PROSITE_PROFILES); IPR002110 (PROSITE_PROFILES); IPR002110 (PROSITE_PROFILES); IPR020683 (PROSITE_PROFILES); IPR020683 (SUPERFAMILY)
bmsbwbcontig32655	26s proteasome non-atpase regulatory subunit 10	279	10	8.41917e-13	0.609	5	P:positive regulation of transcription from RNA polymerase II promoter; F:transcription regulatory region DNA binding; F:protein heterodimerization activity; C:nucleus; C:proteasome complex		IPR002110 (PRINTS); IPR002110 (SMART); IPR020683 (PFAM); IPR020683 (G3DSA:1.25.40.GENE3D); PTHR24198 (PANTHER); IPR020683 (PROSITE_PROFILES); IPR002110 (PROSITE_PROFILES); IPR002110 (PROSITE_PROFILES); IPR020683 (SUPERFAMILY)
bmsbwbcontig5438	26s proteasome non-atpase regulatory subunit 10	392	10	5.81549e-11	0.589	9	F:glutaminase activity; F:hydrolase activity; P:glutamine metabolic process; F:ATP binding; F:protein kinase activity; P:protein phosphorylation; F:transferase activity, transferring phosphorus-containing groups; F:protein serine/threonine kinase activity; F:phospholipase A2 activity		IPR002110 (SMART); IPR020683 (PFAM); IPR020683 (G3DSA:1.25.40.GENE3D); PTHR24188 (PANTHER); IPR020683 (PROSITE_PROFILES); IPR002110 (PROSITE_PROFILES); IPR020683 (SUPERFAMILY)
bmsbwbcontig46038	26s proteasome non-atpase regulatory subunit 10	295	10	1.24223e-12	0.609	3	F:ADP binding; F:nucleotide binding; F:nucleoside-triphosphatase activity		IPR002110 (SMART); IPR020683 (G3DSA:1.25.40.GENE3D); IPR002110 (PFAM); IPR020683 (PFAM); PTHR24198 (PANTHER); IPR002110 (PROSITE_PROFILES); IPR020683 (PROSITE_PROFILES); IPR002110 (PROSITE_PROFILES); IPR002110 (PROSITE_PROFILES); IPR020683 (SUPERFAMILY)
bmsbwbcontig66795	26s proteasome non-atpase regulatory subunit 10 isoform x1	470	10	6.91704e-11	0.623	18	P:negative regulation of DNA damage response, signal transduction by p53 class mediator; P:negative regulation of MAPK cascade; P:positive regulation of cyclin-dependent protein kinase activity; C:nucleus; C:intermediate filament cytoskeleton; C:actin cytoskeleton; P:negative regulation of transcription from RNA polymerase II promoter; P:positive regulation of proteasomal ubiquitin-dependent prot…		IPR002110 (SMART); IPR020683 (G3DSA:1.25.40.GENE3D); IPR020683 (PFAM); PTHR24198 (PANTHER); IPR020683 (PROSITE_PROFILES); IPR002110 (PROSITE_PROFILES); IPR020683 (SUPERFAMILY)
bmsbwbcontig7138	26s proteasome non-atpase regulatory subunit 10-like	771	10	1.71217e-75	0.693	4	P:oxidation-reduction process; F:oxidoreductase activity; C:proteasome complex; F:2-alkenal reductase [NAD(P)] activity		IPR002110 (PRINTS); IPR002110 (SMART); IPR020683 (G3DSA:1.25.40.GENE3D); IPR020683 (PFAM); IPR020683 (G3DSA:1.25.40.GENE3D); PTHR24199 (PANTHER); IPR002110 (PROSITE_PROFILES); IPR020683 (PROSITE_PROFILES); IPR002110 (PROSITE_PROFILES); IPR002110 (PROSITE_PROFILES); IPR002110 (PROSITE_PROFILES); IPR002110 (PROSITE_PROFILES); IPR020683 (SUPERFAMILY)
bmsbwbcontig43632	26s proteasome non-atpase regulatory subunit 10-like	326	10	2.01094e-09	0.532	20	P:negative regulation of DNA damage response, signal transduction by p53 class mediator; P:negative regulation of MAPK cascade; P:positive regulation of cyclin-dependent protein kinase activity; C:nucleus; C:intermediate filament cytoskeleton; C:actin cytoskeleton; P:negative regulation of transcription from RNA polymerase II promoter; P:positive regulation of proteasomal ubiquitin-dependent prot…		IPR002110 (SMART); IPR020683 (G3DSA:1.25.40.GENE3D); IPR020683 (PFAM); PF13637 (PFAM); PTHR24188 (PANTHER); PTHR24188:SF25 (PANTHER); IPR020683 (PROSITE_PROFILES); IPR020683 (SUPERFAMILY)
bmsbwbcontig3965	26s proteasome non-atpase regulatory subunit 11-like	1522	10	0	0.915	6	P:proteolysis; P:proteasomal ubiquitin-dependent protein catabolic process; F:endopeptidase activity; C:microtubule associated complex; C:proteasome regulatory particle; C:proteasome regulatory particle, lid subcomplex		IPR013143 (SMART); IPR000717 (SMART); IPR011991 (G3DSA:1.10.10.GENE3D); IPR011990 (G3DSA:1.25.40.GENE3D); IPR000717 (PFAM); PTHR10678:SF2 (PANTHER); PTHR10678 (PANTHER); SSF46785 (SUPERFAMILY)
bmsbwbcontig3215	26s proteasome non-atpase regulatory subunit 12-like isoform 1	2320	10	0	0.813	3	C:proteasome complex; F:molecular_function; C:proteasome accessory complex		no IPS match
bmsbwbcontig3719	26s proteasome non-atpase regulatory subunit 13-like	1302	10	0	0.792	1	C:proteasome complex		IPR000717 (SMART); IPR000717 (PFAM); PTHR10539 (PANTHER); SSF46785 (SUPERFAMILY)
bmsbwbcontig7021	26s proteasome non-atpase regulatory subunit 14-like	1053	10	0	0.968	1	C:proteasome complex		IPR000555 (SMART); IPR024969 (PFAM); IPR000555 (PFAM); G3DSA:3.40.140.10 (GENE3D); PTHR10410 (PANTHER); PTHR10410:SF5 (PANTHER); SSF102712 (SUPERFAMILY)
bmsbwbcontig1078	26s proteasome non-atpase regulatory subunit 1-like isoform 1	3330	10	0	0.857	4	P:regulation of catalytic activity; P:regulation of protein catabolic process; C:proteasome complex; F:enzyme regulator activity		Coil (COILS); Coil (COILS); IPR016642 (PIRSF); IPR011989 (G3DSA:1.25.10.GENE3D); PF13646 (PFAM); IPR002015 (PFAM); PTHR10943:SF2 (PANTHER); PTHR10943 (PANTHER); CYTOPLASMIC_DOMAIN (PHOBIUS); NON_CYTOPLASMIC_DOMAIN (PHOBIUS); TRANSMEMBRANE (PHOBIUS); IPR016024 (SUPERFAMILY)
bmsbwbcontig2667	26s proteasome non-atpase regulatory subunit 2	2871	10	0	0.751	5	P:regulation of catalytic activity; P:regulation of protein catabolic process; C:proteasome complex; F:enzyme regulator activity; C:proteasome accessory complex		Coil (COILS); IPR016643 (PIRSF); IPR002015 (PFAM); IPR011989 (G3DSA:1.25.10.GENE3D); IPR016643 (PTHR10943:PANTHER); PTHR10943 (PANTHER); TRANSMEMBRANE (PHOBIUS); NON_CYTOPLASMIC_DOMAIN (PHOBIUS); CYTOPLASMIC_DOMAIN (PHOBIUS); IPR016024 (SUPERFAMILY)
bmsbwbcontig7390	26s proteasome non-atpase regulatory subunit 4-like	1506	10	2.48457e-172	0.81	3	C:proteasome regulatory particle, base subcomplex; P:ubiquitin-dependent protein catabolic process; C:proteasome complex		IPR003903 (SMART); IPR002035 (SMART); IPR002035 (G3DSA:3.40.50.GENE3D); PF13519 (PFAM); IPR003903 (PFAM); IPR027040 (PANTHER); IPR002035 (PROSITE_PROFILES); IPR003903 (PROSITE_PROFILES); IPR003903 (PROSITE_PROFILES); IPR002035 (SUPERFAMILY)
bmsbwbcontig8113	26s proteasome non-atpase regulatory subunit 5-like	1581	10	4.29467e-79	0.527	2	F:protein binding involved in protein folding; P:protein folding		IPR019538 (PFAM); IPR011989 (G3DSA:1.25.10.GENE3D); PTHR13554 (PANTHER); IPR016024 (SUPERFAMILY)
bmsbwbcontig2377	26s proteasome non-atpase regulatory subunit 6-like	1288	10	5.14558e-150	0.649	1	C:proteasome complex		Coil (COILS); IPR000717 (SMART); IPR019585 (PFAM); IPR011991 (G3DSA:1.10.10.GENE3D); IPR000717 (PFAM); PTHR14145 (PANTHER); PTHR14145:SF1 (PANTHER); SSF46785 (SUPERFAMILY)
bmsbwbcontig2616	26s proteasome non-atpase regulatory subunit 7-like	2062	10	1.5861e-169	0.953	0	-		IPR000555 (SMART); IPR000555 (PFAM); IPR024969 (PFAM); PTHR10540:SF7 (PANTHER); PTHR10540 (PANTHER); NON_CYTOPLASMIC_DOMAIN (PHOBIUS); TRANSMEMBRANE (PHOBIUS); CYTOPLASMIC_DOMAIN (PHOBIUS)
bmsbwbcontig14900	26s proteasome non-atpase regulatory subunit 8-like	1118	10	2.58936e-127	0.817	3	P:proteolysis; C:proteasome regulatory particle; C:proteasome complex		IPR011991 (G3DSA:1.10.10.GENE3D); PF10075 (PFAM); IPR006746 (PANTHER); SSF46785 (SUPERFAMILY)
bmsbwbcontig78550	26s proteasome regulatory subunit 10	217	10	9.77104e-34	0.863	10	F:ATP binding; C:cytoplasm; P:protein catabolic process; F:hydrolase activity; F:nucleotide binding; F:nucleoside-triphosphatase activity; C:proteasome complex; F:microtubule-severing ATPase activity; F:peptidase activity; P:proteolysis		G3DSA:1.10.8.60 (GENE3D); PTHR23073 (PANTHER); PTHR23073:SF24 (PANTHER); IPR027417 (SUPERFAMILY)
bmsbwbcontig18302	28s ribosomal protein mitochondrial	626	10	1.37485e-35	0.681	8	F:structural constituent of ribosome; P:translation; C:ribonucleoprotein complex; C:ribosome; C:intracellular; C:nuclear membrane; C:mitochondrion; F:hydrolase activity		G3DSA:4.10.830.10 (GENE3D); IPR001209 (PFAM); IPR001209 (PANTHER); PTHR19836:SF19 (PANTHER); SSF57716 (SUPERFAMILY)
bmsbwbcontig4534	28s ribosomal protein mitochondrial precursor	988	10	3.87057e-64	0.629	5	F:structural constituent of ribosome; P:translation; C:ribonucleoprotein complex; C:ribosome; C:intracellular		IPR009068 (G3DSA:1.10.287.GENE3D); IPR000589 (PFAM); PTHR23321:SF26 (PANTHER); PTHR23321 (PANTHER); IPR009068 (SUPERFAMILY)
bmsbwbcontig14015	28s ribosomal protein mitochondrial-like	1191	10	1.47403e-70	0.617	3	F:structural constituent of ribosome; C:mitochondrial small ribosomal subunit; C:ribosome		PF15433 (PFAM); IPR026299 (PANTHER)
bmsbwbcontig15707	28s ribosomal protein mitochondrial-like	193	10	1.45477e-13	0.731	1	C:ribosome		PTHR13334:SF4 (PANTHER); PTHR13334 (PANTHER)
bmsbwbcontig1989	28s ribosomal protein mitochondrial-like	322	10	1.02766e-36	0.769	6	F:structural constituent of ribosome; P:translation; C:small ribosomal subunit; C:ribonucleoprotein complex; C:ribosome; C:intracellular		G3DSA:3.40.50.10490 (GENE3D); IPR001865 (PFAM); PTHR12534:SF0 (PANTHER); IPR005706 (PANTHER); IPR023591 (SUPERFAMILY)
bmsbwbcontig22884	28s ribosomal protein mitochondrial-like	333	10	2.1627e-09	0.631	1	C:ribosome		TRANSMEMBRANE (PHOBIUS); NON_CYTOPLASMIC_DOMAIN (PHOBIUS); CYTOPLASMIC_DOMAIN (PHOBIUS)
bmsbwbcontig24032	28s ribosomal protein mitochondrial-like	449	10	2.84912e-30	0.828	1	C:ribosome		IPR027486 (PFAM); IPR027486 (G3DSA:3.30.70.GENE3D); PTHR13334 (PANTHER); PTHR13334:SF4 (PANTHER); IPR027486 (SUPERFAMILY)
bmsbwbcontig24438	28s ribosomal protein mitochondrial-like	449	10	1.04313e-44	0.846	0	-		IPR019375 (PFAM); PTHR13447 (PANTHER); PTHR13447:SF1 (PANTHER)
bmsbwbcontig3103	28s ribosomal protein mitochondrial-like	957	10	2.77274e-77	0.698	2	P:translation; C:ribosome		IPR023798 (G3DSA:1.10.455.GENE3D); IPR023798 (PFAM); PTHR11205:SF19 (PANTHER); IPR000235 (PANTHER); IPR023798 (SUPERFAMILY)
bmsbwbcontig33374	28s ribosomal protein mitochondrial-like	417	2	0.000551861	0.47	0	-		no IPS match
bmsbwbcontig5251	28s ribosomal protein mitochondrial-like	1646	10	3.13251e-147	0.75	6	F:structural constituent of ribosome; F:RNA binding; P:translation; C:ribonucleoprotein complex; C:ribosome; C:mitochondrial small ribosomal subunit		SIGNAL_PEPTIDE (PHOBIUS); SIGNAL_PEPTIDE_H_REGION (PHOBIUS); CYTOPLASMIC_DOMAIN (PHOBIUS); SIGNAL_PEPTIDE_C_REGION (PHOBIUS); NON_CYTOPLASMIC_DOMAIN (PHOBIUS); SIGNAL_PEPTIDE_N_REGION (PHOBIUS); TRANSMEMBRANE (PHOBIUS); TMhelix (TMHMM); TMhelix (TMHMM)
bmsbwbcontig5384	28s ribosomal protein mitochondrial-like	1446	10	2.8613e-118	0.703	0	-		Coil (COILS); IPR019349 (PFAM); PTHR13490 (PANTHER)
bmsbwbcontig5826	28s ribosomal protein mitochondrial-like	587	10	1.09568e-35	0.735	6	F:structural constituent of ribosome; P:translation; C:small ribosomal subunit; C:ribonucleoprotein complex; C:ribosome; C:intracellular		G3DSA:3.40.50.10490 (GENE3D); IPR001865 (PFAM); IPR005706 (PANTHER); PTHR12534:SF0 (PANTHER); IPR018130 (PROSITE_PATTERNS); IPR023591 (SUPERFAMILY)
bmsbwbcontig71165	28s ribosomal protein mitochondrial-like	239	7	1.34555e-05	0.7171	4	F:structural constituent of ribosome; P:translation; C:ribosome; C:intracellular		no IPS match
bmsbwbcontig8616	28s ribosomal protein mitochondrial-like	738	10	1.0237e-56	0.678	4	F:structural constituent of ribosome; C:mitochondrial small ribosomal subunit; P:translation; C:ribosome		no IPS match
bmsbwbcontig8631	28s ribosomal protein mitochondrial-like	592	10	1.61472e-33	0.783	1	C:ribosome		CYTOPLASMIC_DOMAIN (PHOBIUS); TRANSMEMBRANE (PHOBIUS); CYTOPLASMIC_DOMAIN (PHOBIUS); TRANSMEMBRANE (PHOBIUS); TRANSMEMBRANE (PHOBIUS); NON_CYTOPLASMIC_DOMAIN (PHOBIUS); NON_CYTOPLASMIC_DOMAIN (PHOBIUS); TMhelix (TMHMM)
bmsbwbcontig7035	28s ribosomal protein mitochondrial-like	641	10	6.18498e-41	0.695	5	F:structural constituent of ribosome; P:translation; C:ribosome; P:mitochondrial translation; C:mitochondrial ribosome		IPR023611 (PFAM); IPR019520 (PANTHER)
bmsbwbcontig7391	28s ribosomal protein mitochondrial-like	1449	10	2.01285e-114	0.653	4	P:apoptotic process; C:small ribosomal subunit; C:mitochondrial ribosome; C:ribosome		IPR008092 (PRINTS); IPR027417 (G3DSA:3.40.50.GENE3D); IPR019368 (PFAM); PTHR12810 (PANTHER); PTHR12810:SF0 (PANTHER)
bmsbwbcontig14123	28s ribosomal protein mitochondrial-like	321	10	1.79095e-28	0.917	5	F:structural constituent of ribosome; C:mitochondrial small ribosomal subunit; P:translation; C:ribosome; C:intracellular		IPR001911 (PFAM); IPR001911 (TIGRFAM); PTHR21109 (PANTHER)
bmsbwbcontig15790	28s ribosomal protein mitochondrial-like	566	10	5.96711e-42	0.742	8	F:structural constituent of ribosome; P:translation; C:ribosome; C:intracellular; F:zinc ion binding; C:ubiquitin ligase complex; P:protein ubiquitination; F:ubiquitin-protein ligase activity		IPR001648 (G3DSA:4.10.640.GENE3D); IPR001648 (PFAM); IPR001648 (PANTHER); IPR001648 (SUPERFAMILY)
bmsbwbcontig4043	28s ribosomal protein mitochondrial-like	1792	10	4.09489e-147	0.586	4	F:structural constituent of ribosome; C:mitochondrion; P:translation; C:ribosome		IPR010793 (PFAM); PTHR13014:SF2 (PANTHER); PTHR13014 (PANTHER)
bmsbwbcontig8519	28s ribosomal protein mitochondrial-like	1308	10	1.04804e-47	0.689	4	F:structural constituent of ribosome; P:translation; C:ribosome; C:intracellular		IPR001648 (PFAM); IPR001648 (G3DSA:4.10.640.GENE3D); PTHR16050 (PANTHER); IPR001648 (SUPERFAMILY)
bmsbwbcontig4706	2-acylglycerol o-acyltransferase 1	424	10	2.52569e-32	0.626	1	F:transferase activity, transferring acyl groups other than amino-acyl groups		IPR007130 (PFAM); IPR007130 (PANTHER); CYTOPLASMIC_DOMAIN (PHOBIUS); TRANSMEMBRANE (PHOBIUS); NON_CYTOPLASMIC_DOMAIN (PHOBIUS); TMhelix (TMHMM)
bmsbwbcontig21399	2-acylglycerol o-acyltransferase 2	1033	10	1.4792e-87	0.619	15	P:lipid metabolic process; F:acetyltransferase activity; P:triglyceride biosynthetic process; P:diacylglycerol biosynthetic process; P:intestinal absorption; C:endoplasmic reticulum; F:2-acylglycerol O-acyltransferase activity; F:transferase activity, transferring acyl groups other than amino-acyl groups; F:transferase activity; C:integral to membrane; C:membrane; P:monoacylglycerol metabolic pro…		IPR007130 (PFAM); IPR007130 (PANTHER); SIGNAL_PEPTIDE_C_REGION (PHOBIUS); NON_CYTOPLASMIC_DOMAIN (PHOBIUS); SIGNAL_PEPTIDE_N_REGION (PHOBIUS); CYTOPLASMIC_DOMAIN (PHOBIUS); TRANSMEMBRANE (PHOBIUS); SIGNAL_PEPTIDE (PHOBIUS); SIGNAL_PEPTIDE_H_REGION (PHOBIUS); NON_CYTOPLASMIC_DOMAIN (PHOBIUS); TRANSMEMBRANE (PHOBIUS); TMhelix (TMHMM)
bmsbwbcontig40993	2-acylglycerol o-acyltransferase 2	439	10	5.37602e-10	0.619	6	F:transferase activity, transferring acyl groups other than amino-acyl groups; F:acetyltransferase activity; P:diacylglycerol biosynthetic process; P:intestinal absorption; C:endoplasmic reticulum; F:2-acylglycerol O-acyltransferase activity		IPR007130 (PFAM); IPR007130 (PANTHER); CYTOPLASMIC_DOMAIN (PHOBIUS); NON_CYTOPLASMIC_DOMAIN (PHOBIUS); TRANSMEMBRANE (PHOBIUS); CYTOPLASMIC_DOMAIN (PHOBIUS); TRANSMEMBRANE (PHOBIUS); TMhelix (TMHMM)
bmsbwbcontig41742	2-acylglycerol o-acyltransferase 2	570	10	4.16822e-38	0.604	11	F:diacylglycerol O-acyltransferase activity; F:transferase activity; F:transferase activity, transferring acyl groups other than amino-acyl groups; F:transferase activity, transferring acyl groups; P:lipid metabolic process; F:acetyltransferase activity; P:triglyceride biosynthetic process; P:diacylglycerol biosynthetic process; P:intestinal absorption; C:endoplasmic reticulum; F:2-acylglycerol O…		IPR007130 (PFAM); IPR007130 (PANTHER)
bmsbwbcontig5131	2-acylglycerol o-acyltransferase 2 (monoacylglycerol o-acyltransferase 2) (acyl :monoacylglycerol acyltransferase 2) (diacylglycerol acyltransferase 2-like protein 5) (diacylglycerol o-acyltransferase candidate 5) (hd	585	2	4.18412e-05	0.685	0	-		no IPS match
bmsbwbcontig14475	2-acylglycerol o-acyltransferase 2-a-like	169	10	2.12569e-09	0.666	6	F:transferase activity, transferring acyl groups other than amino-acyl groups; F:acetyltransferase activity; P:diacylglycerol biosynthetic process; P:intestinal absorption; C:endoplasmic reticulum; F:2-acylglycerol O-acyltransferase activity		IPR007130 (PFAM); IPR007130 (PANTHER)
bmsbwbcontig32316	2-acylglycerol o-acyltransferase 2-a-like	327	10	3.04467e-19	0.663	1	F:transferase activity, transferring acyl groups other than amino-acyl groups		IPR007130 (PFAM); IPR007130 (PANTHER)
bmsbwbcontig8739	2-acylglycerol o-acyltransferase 2-a-like	1693	10	3.2039e-111	0.644	6	F:transferase activity, transferring acyl groups other than amino-acyl groups; F:diacylglycerol O-acyltransferase activity; P:diacylglycerol biosynthetic process; C:membrane; C:endoplasmic reticulum; F:2-acylglycerol O-acyltransferase activity		IPR007130 (PFAM); IPR007130 (PANTHER); NON_CYTOPLASMIC_DOMAIN (PHOBIUS); CYTOPLASMIC_DOMAIN (PHOBIUS); TRANSMEMBRANE (PHOBIUS); TRANSMEMBRANE (PHOBIUS); CYTOPLASMIC_DOMAIN (PHOBIUS); TMhelix (TMHMM); TMhelix (TMHMM); TMhelix (TMHMM)
bmsbwbcontig44617	2-acylglycerol o-acyltransferase 2-like	446	10	4.417e-37	0.617	4	F:diacylglycerol O-acyltransferase activity; F:transferase activity; F:transferase activity, transferring acyl groups other than amino-acyl groups; F:transferase activity, transferring acyl groups		IPR007130 (PFAM); IPR007130 (PANTHER)
bmsbwbcontig14362	2-aminoethanethiol dioxygenase-like	1121	10	2.72633e-40	0.565	2	P:oxidation-reduction process; F:cysteamine dioxygenase activity		IPR014710 (G3DSA:2.60.120.GENE3D); IPR012864 (PFAM); PTHR22966:SF0 (PANTHER); PTHR22966 (PANTHER); IPR011051 (SUPERFAMILY)
bmsbwbcontig72899	2-dehydro-3-deoxyphosphooctonate aldolase	279	10	9.06046e-58	0.913	8	P:biosynthetic process; P:lipopolysaccharide biosynthetic process; C:cytoplasm; F:transferase activity; P:metabolic process; F:catalytic activity; F:3-deoxy-8-phosphooctulonate synthase activity; P:keto-3-deoxy-D-manno-octulosonic acid biosynthetic process		IPR013785 (G3DSA:3.20.20.GENE3D); IPR006218 (PFAM); IPR006269 (PTHR21057:PANTHER); PTHR21057 (PANTHER); SSF51569 (SUPERFAMILY)
bmsbwbcontig2060	2-hydroxyacid dehydrogenase	2122	10	0	0.905	7	P:oxidation-reduction process; F:cofactor binding; F:oxidoreductase activity; P:metabolic process; F:phosphoglycerate dehydrogenase activity; F:oxidoreductase activity, acting on the CH-OH group of donors, NAD or NADP as acceptor; F:NAD binding		IPR006140 (PFAM); IPR006139 (PFAM); IPR016040 (G3DSA:3.40.50.GENE3D); IPR016040 (G3DSA:3.40.50.GENE3D); PTHR10996 (PANTHER); PTHR10996:SF91 (PANTHER); IPR006140 (PROSITE_PATTERNS); IPR006140 (PROSITE_PATTERNS); SSF52283 (SUPERFAMILY); SSF51735 (SUPERFAMILY); SSF52283 (SUPERFAMILY)
bmsbwbcontig7756	2-hydroxyacylsphingosine 1-beta-galactosyltransferase precursor	186	10	4.66083e-12	0.692	15	F:transferase activity; P:metabolic process; F:transferase activity, transferring hexosyl groups; F:transferase activity, transferring glycosyl groups; P:protein localization to paranode region of axon; P:neuron projection morphogenesis; P:paranodal junction assembly; P:cytoskeleton organization; P:axon cargo transport; C:integral to membrane; F:UDP-galactose:glucosylceramide beta-1,4-galactosylt…		G3DSA:3.40.50.2000 (GENE3D); IPR002213 (PFAM); IPR002213 (PANTHER); SSF53756 (SUPERFAMILY)
bmsbwbcontig34144	2-hydroxyacylsphingosine 1-beta-galactosyltransferase-like	182	10	5.28166e-08	0.628	4	F:transferase activity; P:metabolic process; F:transferase activity, transferring hexosyl groups; F:transferase activity, transferring glycosyl groups		SSF53756 (SUPERFAMILY)
bmsbwbcontig2173	2-hydroxyphytanoyl-coa lyase	2468	10	0	0.774	5	F:thiamine pyrophosphate binding; F:magnesium ion binding; P:metabolic process; F:catalytic activity; F:lyase activity		IPR029061 (G3DSA:3.40.50.GENE3D); IPR012000 (PFAM); IPR011766 (PFAM); IPR029035 (G3DSA:3.40.50.GENE3D); IPR029061 (G3DSA:3.40.50.GENE3D); IPR012001 (PFAM); PTHR18968 (PANTHER); PTHR18968:SF6 (PANTHER); IPR029061 (SUPERFAMILY); IPR029035 (SUPERFAMILY); IPR029061 (SUPERFAMILY)
bmsbwbcontig8743	2-methoxy-6-polyprenyl- -benzoquinol mitochondrial-like	914	10	1.83795e-113	0.779	3	F:methyltransferase activity; P:methylation; F:2-polyprenyl-6-methoxy-1,4-benzoquinone methyltransferase activity		IPR029063 (G3DSA:3.40.50.GENE3D); IPR004033 (TIGRFAM); IPR004033 (PFAM); PTHR10108 (PANTHER); PTHR10108:SF24 (PANTHER); IPR023576 (PROSITE_PATTERNS); IPR023576 (PROSITE_PATTERNS); IPR004033 (HAMAP); IPR004033 (PROSITE_PROFILES); IPR029063 (SUPERFAMILY)
bmsbwbcontig17509	2-oxoglutarate and iron-dependent oxygenase domain-containing protein 1-like	1419	10	5.66339e-70	0.515	8	P:oxidation-reduction process; F:oxidoreductase activity, acting on paired donors, with incorporation or reduction of molecular oxygen, 2-oxoglutarate as one donor, and incorporation of one atom each of oxygen into both donors; F:oxidoreductase activity, acting on paired donors, with incorporation or reduction of molecular oxygen; F:oxidoreductase activity; F:iron ion binding; F:L-ascorbic acid b…		IPR006620 (SMART); IPR005123 (PFAM); IPR019601 (PFAM); PTHR12117 (PANTHER); IPR005123 (PROSITE_PROFILES)
bmsbwbcontig32516	2-oxoglutarate dehydrogenase e1	312	10	3.37796e-66	0.961	7	F:oxidoreductase activity, acting on the aldehyde or oxo group of donors, disulfide as acceptor; P:oxidation-reduction process; F:thiamine pyrophosphate binding; P:metabolic process; P:tricarboxylic acid cycle; F:oxoglutarate dehydrogenase (succinyl-transferring) activity; F:oxidoreductase activity		IPR029061 (G3DSA:3.40.50.GENE3D); IPR005475 (PFAM); PTHR23152:SF4 (PANTHER); IPR011603 (PANTHER); IPR029061 (SUPERFAMILY)
bmsbwbcontig59916	2-oxoglutarate dehydrogenase e1	1092	10	3.1828e-14	0.417	8	F:oxidoreductase activity, acting on the aldehyde or oxo group of donors, disulfide as acceptor; P:oxidation-reduction process; F:thiamine pyrophosphate binding; P:metabolic process; P:tricarboxylic acid cycle; F:oxoglutarate dehydrogenase (succinyl-transferring) activity; F:oxidoreductase activity; F:transferase activity, transferring acyl groups		no IPS match
bmsbwbcontig59981	2-oxoglutarate dehydrogenase e1	272	10	1.20776e-52	0.894	7	F:oxidoreductase activity, acting on the aldehyde or oxo group of donors, disulfide as acceptor; P:oxidation-reduction process; F:oxidoreductase activity; F:thiamine pyrophosphate binding; P:metabolic process; P:tricarboxylic acid cycle; F:oxoglutarate dehydrogenase (succinyl-transferring) activity		IPR029061 (G3DSA:3.40.50.GENE3D); IPR011603 (PANTHER); PTHR23152:SF4 (PANTHER); IPR029061 (SUPERFAMILY)
bmsbwbcontig64783	2-oxoglutarate dehydrogenase e1	221	10	1.57499e-11	0.602	7	F:oxidoreductase activity, acting on the aldehyde or oxo group of donors, disulfide as acceptor; P:oxidation-reduction process; F:thiamine pyrophosphate binding; P:metabolic process; P:tricarboxylic acid cycle; F:oxoglutarate dehydrogenase (succinyl-transferring) activity; F:oxidoreductase activity		IPR029061 (G3DSA:3.40.50.GENE3D); IPR001017 (PFAM); IPR011603 (PANTHER); PTHR23152:SF4 (PANTHER); IPR029061 (SUPERFAMILY)
bmsbwbcontig7497	2-oxoglutarate dehydrogenase- mitochondrial	924	10	1.50801e-56	0.543	17	F:oxidoreductase activity, acting on the aldehyde or oxo group of donors, disulfide as acceptor; P:oxidation-reduction process; F:thiamine pyrophosphate binding; P:metabolic process; P:tricarboxylic acid cycle; F:oxoglutarate dehydrogenase (succinyl-transferring) activity; C:mitochondrion; P:glycolysis; F:oxidoreductase activity; C:mitochondrial membrane; C:mitochondrial matrix; P:generation of p…		IPR029061 (G3DSA:3.40.50.GENE3D); IPR001017 (PFAM); IPR011603 (PANTHER); PTHR23152:SF6 (PANTHER); IPR029061 (SUPERFAMILY)
bmsbwbcontig61580	2-oxoglutarate dehydrogenase- mitochondrial-like	2070	10	4.95064e-118	0.526	10	F:oxidoreductase activity, acting on the aldehyde or oxo group of donors, disulfide as acceptor; P:oxidation-reduction process; F:thiamine pyrophosphate binding; P:metabolic process; P:tricarboxylic acid cycle; F:oxoglutarate dehydrogenase (succinyl-transferring) activity; C:mitochondrion; F:oxidoreductase activity; C:mitochondrial matrix; P:glycolysis		IPR005475 (SMART); IPR029061 (G3DSA:3.40.50.GENE3D); IPR005475 (PFAM); IPR001017 (PFAM); IPR011603 (PANTHER); PTHR23152:SF6 (PANTHER); IPR029061 (SUPERFAMILY); IPR029061 (SUPERFAMILY)
bmsbwbcontig37065	2-oxoglutarate dehydrogenase- mitochondrial-like isoform x1	1322	10	1.02795e-51	0.565	6	F:oxidoreductase activity, acting on the aldehyde or oxo group of donors, disulfide as acceptor; P:oxidation-reduction process; F:thiamine pyrophosphate binding; P:metabolic process; P:tricarboxylic acid cycle; F:oxoglutarate dehydrogenase (succinyl-transferring) activity		IPR029061 (G3DSA:3.40.50.GENE3D); IPR011603 (PANTHER); PTHR23152:SF6 (PANTHER); SIGNAL_PEPTIDE_N_REGION (PHOBIUS); SIGNAL_PEPTIDE_C_REGION (PHOBIUS); SIGNAL_PEPTIDE (PHOBIUS); NON_CYTOPLASMIC_DOMAIN (PHOBIUS); SIGNAL_PEPTIDE_H_REGION (PHOBIUS); IPR029061 (SUPERFAMILY)
bmsbwbcontig18	2-oxoglutarate mitochondrial-like	3171	10	0	0.903	7	F:oxidoreductase activity, acting on the aldehyde or oxo group of donors, disulfide as acceptor; P:oxidation-reduction process; F:oxidoreductase activity; F:thiamine pyrophosphate binding; P:metabolic process; P:tricarboxylic acid cycle; F:oxoglutarate dehydrogenase (succinyl-transferring) activity		IPR005475 (SMART); IPR011603 (PIRSF); IPR029061 (G3DSA:3.40.50.GENE3D); IPR029061 (G3DSA:3.40.50.GENE3D); IPR001017 (PFAM); IPR005475 (PFAM); IPR011603 (TIGRFAM); IPR011603 (PANTHER); IPR029061 (SUPERFAMILY); IPR029061 (SUPERFAMILY)
bmsbwbcontig19	2-oxoglutarate mitochondrial-like	2557	10	0	0.846	7	F:oxidoreductase activity, acting on the aldehyde or oxo group of donors, disulfide as acceptor; P:oxidation-reduction process; F:oxidoreductase activity; F:thiamine pyrophosphate binding; P:metabolic process; P:tricarboxylic acid cycle; F:oxoglutarate dehydrogenase (succinyl-transferring) activity		IPR005475 (SMART); IPR005475 (PFAM); IPR029061 (G3DSA:3.40.50.GENE3D); IPR011603 (TIGRFAM); IPR029061 (G3DSA:3.40.50.GENE3D); IPR001017 (PFAM); IPR011603 (PANTHER); PTHR23152:SF6 (PANTHER); IPR029061 (SUPERFAMILY); IPR029061 (SUPERFAMILY)
bmsbwbcontig2699	2-oxoglutarate mitochondrial-like	166	10	1.19797e-12	0.72	7	F:oxidoreductase activity, acting on the aldehyde or oxo group of donors, disulfide as acceptor; P:oxidation-reduction process; F:oxidoreductase activity; F:thiamine pyrophosphate binding; P:metabolic process; P:tricarboxylic acid cycle; F:oxoglutarate dehydrogenase (succinyl-transferring) activity		no IPS match
bmsbwbcontig3196	2-oxoglutarate mitochondrial-like	188	10	3.82701e-30	0.884	6	F:oxidoreductase activity, acting on the aldehyde or oxo group of donors, disulfide as acceptor; P:oxidation-reduction process; F:thiamine pyrophosphate binding; P:metabolic process; P:tricarboxylic acid cycle; F:oxoglutarate dehydrogenase (succinyl-transferring) activity		IPR005475 (PFAM); IPR011603 (PANTHER); PTHR23152:SF6 (PANTHER); IPR029061 (SUPERFAMILY)
bmsbwbcontig62388	2-oxoglutarate mitochondrial-like	1171	10	3.33142e-15	0.492	6	F:oxidoreductase activity, acting on the aldehyde or oxo group of donors, disulfide as acceptor; P:oxidation-reduction process; F:thiamine pyrophosphate binding; P:metabolic process; P:tricarboxylic acid cycle; F:oxoglutarate dehydrogenase (succinyl-transferring) activity		PTHR23152:SF4 (PANTHER); IPR011603 (PANTHER); IPR029061 (SUPERFAMILY)
bmsbwbcontig1792	2-oxoglutarate mitochondrial-like	252	10	5.22019e-23	0.854	7	F:oxidoreductase activity, acting on the aldehyde or oxo group of donors, disulfide as acceptor; P:oxidation-reduction process; F:oxidoreductase activity; F:thiamine pyrophosphate binding; P:metabolic process; P:tricarboxylic acid cycle; F:oxoglutarate dehydrogenase (succinyl-transferring) activity		IPR011603 (PANTHER); PTHR23152:SF6 (PANTHER)
bmsbwbcontig1531	2-oxoglutarate mitochondrial-like isoform 1	703	10	4.70487e-28	0.616	7	F:oxidoreductase activity, acting on the aldehyde or oxo group of donors, disulfide as acceptor; P:oxidation-reduction process; F:oxidoreductase activity; F:thiamine pyrophosphate binding; P:metabolic process; P:tricarboxylic acid cycle; F:oxoglutarate dehydrogenase (succinyl-transferring) activity		IPR011603 (PANTHER); PTHR23152:SF6 (PANTHER)
bmsbwbcontig5439	2-oxoglutarate mitochondrial-like isoform x4	858	10	1.82581e-76	0.618	6	F:oxidoreductase activity, acting on the aldehyde or oxo group of donors, disulfide as acceptor; P:oxidation-reduction process; F:thiamine pyrophosphate binding; P:metabolic process; P:tricarboxylic acid cycle; F:oxoglutarate dehydrogenase (succinyl-transferring) activity		IPR005475 (PFAM); IPR029061 (G3DSA:3.40.50.GENE3D); PTHR23152:SF6 (PANTHER); IPR011603 (PANTHER); IPR029061 (SUPERFAMILY)
bmsbwbcontig2763	2-oxoisovalerate dehydrogenase subunit mitochondrial-like	1559	10	1.72121e-176	0.747	3	F:oxidoreductase activity, acting on the aldehyde or oxo group of donors, disulfide as acceptor; P:metabolic process; C:mitochondrion		IPR029061 (G3DSA:3.40.50.GENE3D); IPR001017 (PFAM); PTHR11516:SF1 (PANTHER); PTHR11516 (PANTHER); IPR029061 (SUPERFAMILY)
bmsbwbcontig6820	2-oxoisovalerate dehydrogenase subunit mitochondrial-like	1551	10	0	0.836	2	P:metabolic process; F:catalytic activity		IPR005475 (SMART); IPR009014 (G3DSA:3.40.50.GENE3D); IPR005476 (PFAM); IPR029061 (G3DSA:3.40.50.GENE3D); IPR005475 (PFAM); PTHR11624 (PANTHER); PTHR11624:SF21 (PANTHER); IPR029061 (SUPERFAMILY); IPR009014 (SUPERFAMILY)
bmsbwbcontig39332	3 -adenylyltransferase	499	10	1.34644e-116	0.981	8	F:nucleotidyltransferase activity; F:transferase activity; F:aminoglycoside 3''-adenylyltransferase activity; F:ATP binding; P:response to antibiotic; P:metabolic process; F:nucleotide binding; F:hydrolase activity, acting on glycosyl bonds		no IPS match
bmsbwbcontig35756	30s ribosomal protein s1	966	10	0	0.925	5	F:structural constituent of ribosome; F:RNA binding; P:translation; C:ribonucleoprotein complex; C:ribosome		IPR000110 (PRINTS); IPR022967 (SMART); IPR000110 (PIRSF); IPR012340 (G3DSA:2.40.50.GENE3D); IPR003029 (PFAM); IPR012340 (G3DSA:2.40.50.GENE3D); IPR012340 (G3DSA:2.40.50.GENE3D); PTHR10724 (PANTHER); PTHR10724:SF6 (PANTHER); IPR003029 (PROSITE_PROFILES); IPR003029 (PROSITE_PROFILES); IPR003029 (PROSITE_PROFILES); IPR003029 (PROSITE_PROFILES); IPR012340 (SUPERFAMILY); IPR012340 (SUPERFAMILY); IPR01…
bmsbwbcontig55065	30s ribosomal protein s1	463	10	8.86458e-86	0.951	5	F:structural constituent of ribosome; F:RNA binding; P:translation; C:ribonucleoprotein complex; C:ribosome		IPR000110 (PRINTS); IPR022967 (SMART); IPR003029 (PFAM); IPR012340 (G3DSA:2.40.50.GENE3D); IPR012340 (G3DSA:2.40.50.GENE3D); PTHR10724:SF6 (PANTHER); PTHR10724 (PANTHER); IPR003029 (PROSITE_PROFILES); IPR012340 (SUPERFAMILY); IPR012340 (SUPERFAMILY)
bmsbwbcontig9066	30s ribosomal protein s11	391	10	8.48748e-48	0.969	7	F:structural constituent of ribosome; F:RNA binding; P:translation; C:ribonucleoprotein complex; C:ribosome; F:rRNA binding; C:intracellular		IPR001912 (PFAM); IPR001912 (G3DSA:1.10.1050.GENE3D)
bmsbwbcontig78252	30s ribosomal protein s11	244	10	1.60218e-21	0.752	8	F:structural constituent of ribosome; P:translation; C:ribosome; C:cytoplasm; C:ribonucleoprotein complex; F:RNA binding; F:rRNA binding; C:intracellular		IPR001971 (PIRSF); IPR001971 (G3DSA:3.30.420.GENE3D); IPR001971 (PFAM); IPR001971 (PANTHER); SSF53137 (SUPERFAMILY)
bmsbwbcontig23961	30s ribosomal protein s12	416	10	1.85106e-54	0.863	6	F:structural constituent of ribosome; P:translation; C:small ribosomal subunit; C:ribonucleoprotein complex; C:ribosome; C:intracellular		IPR005679 (PRINTS); IPR006032 (PIRSF); IPR006032 (PFAM); IPR012340 (G3DSA:2.40.50.GENE3D); IPR006032 (PANTHER); IPR006032 (PROSITE_PATTERNS); IPR012340 (SUPERFAMILY)
bmsbwbcontig57459	30s ribosomal protein s13	341	10	3.54649e-34	0.996	9	F:structural constituent of ribosome; F:RNA binding; F:nucleic acid binding; P:translation; F:tRNA binding; C:ribosome; F:rRNA binding; C:intracellular; C:ribonucleoprotein complex		IPR001892 (PIRSF); IPR027437 (G3DSA:4.10.910.GENE3D); IPR001892 (PFAM); PTHR10871 (PANTHER); IPR018269 (PROSITE_PATTERNS); IPR001892 (PROSITE_PROFILES); IPR010979 (SUPERFAMILY)
bmsbwbcontig35879	30s ribosomal protein s14	161	10	1.13891e-24	1	7	F:structural constituent of ribosome; F:RNA binding; P:translation; C:ribonucleoprotein complex; C:ribosome; F:rRNA binding; C:intracellular		IPR001209 (PFAM); G3DSA:4.10.830.10 (GENE3D); PTHR19836:SF12 (PANTHER); IPR001209 (PANTHER); IPR018271 (PROSITE_PATTERNS); SSF57716 (SUPERFAMILY)
bmsbwbcontig37721	30s ribosomal protein s19	191	10	3.60745e-39	0.966	7	F:structural constituent of ribosome; F:RNA binding; P:translation; C:small ribosomal subunit; C:ribonucleoprotein complex; C:ribosome; F:rRNA binding		IPR002222 (PRINTS); IPR002222 (PIRSF); IPR005732 (TIGRFAM); IPR002222 (PFAM); IPR023575 (G3DSA:3.30.860.GENE3D); IPR002222 (PANTHER); PTHR11880:SF8 (PANTHER); IPR020934 (PROSITE_PATTERNS); IPR002222 (HAMAP); IPR023575 (SUPERFAMILY)
bmsbwbcontig48771	30s ribosomal protein s2	171	10	5.16091e-32	0.92	6	F:structural constituent of ribosome; P:translation; C:small ribosomal subunit; C:ribonucleoprotein complex; C:ribosome; C:intracellular		IPR001865 (PFAM); G3DSA:3.40.50.10490 (GENE3D); IPR005706 (PANTHER); PTHR12534:SF0 (PANTHER); IPR023591 (SUPERFAMILY)
bmsbwbcontig60362	30s ribosomal protein s20	301	10	4.95531e-38	0.871	7	F:structural constituent of ribosome; F:RNA binding; P:translation; C:ribonucleoprotein complex; C:ribosome; F:rRNA binding; C:intracellular		CYTOPLASMIC_DOMAIN (PHOBIUS); TRANSMEMBRANE (PHOBIUS); NON_CYTOPLASMIC_DOMAIN (PHOBIUS); TMhelix (TMHMM)
bmsbwbcontig30879	30s ribosomal protein s3	393	10	1.2971e-84	0.963	9	F:structural constituent of ribosome; F:mRNA binding; C:ribonucleoprotein complex; F:rRNA binding; P:translation; F:RNA binding; C:ribosome; C:intracellular; C:small ribosomal subunit		IPR004087 (SMART); IPR004044 (PFAM); IPR005704 (TIGRFAM); IPR015946 (G3DSA:3.30.300.GENE3D); IPR001351 (G3DSA:3.30.1140.GENE3D); PTHR11760:SF19 (PANTHER); PTHR11760 (PANTHER); IPR004044 (PROSITE_PROFILES); IPR001351 (SUPERFAMILY); IPR009019 (SUPERFAMILY)
bmsbwbcontig36309	30s ribosomal protein s5	229	10	4.33357e-46	0.937	7	F:structural constituent of ribosome; F:RNA binding; P:translation; C:small ribosomal subunit; C:ribonucleoprotein complex; C:ribosome; F:rRNA binding		IPR005324 (PFAM); IPR014721 (G3DSA:3.30.230.GENE3D); IPR014720 (G3DSA:3.30.160.GENE3D); IPR013810 (PFAM); IPR000851 (PANTHER); IPR013810 (PROSITE_PROFILES); IPR020568 (SUPERFAMILY); SSF54768 (SUPERFAMILY)
bmsbwbcontig237	32 kda beta-galactoside-binding lectin lec-3	1060	10	4.12889e-46	0.502	1	F:carbohydrate binding		IPR001079 (SMART); IPR001079 (SMART); IPR001079 (PFAM); IPR013320 (G3DSA:2.60.120.GENE3D); IPR013320 (G3DSA:2.60.120.GENE3D); PTHR11346 (PANTHER); PTHR11346:SF83 (PANTHER); IPR001079 (PROSITE_PROFILES); IPR001079 (PROSITE_PROFILES); IPR008985 (SUPERFAMILY); IPR008985 (SUPERFAMILY)
bmsbwbcontig12609	33 kda inner dynein arm light axonemal-like	344	10	1.32702e-33	0.765	6	C:dynein complex; F:motor activity; F:RNA binding; C:cytoplasm; P:mRNA processing; C:nucleus		Coil (COILS); IPR019347 (PFAM); PTHR13183 (PANTHER)
bmsbwbcontig62162	33 kda inner dynein arm light axonemal-like	876	10	2.54395e-35	0.67	7	C:dynein complex; C:cilium; C:cytoplasm; C:cytoskeleton; P:cell projection organization; C:cell projection; F:motor activity		Coil (COILS); IPR019347 (PFAM); PTHR13183 (PANTHER)
bmsbwbcontig62417	33 kda inner dynein arm light axonemal-like	966	10	7.13423e-40	0.593	5	C:dynein complex; F:motor activity; F:molecular_function; P:biological_process; C:cellular_component		no IPS match
bmsbwbcontig64470	33 kda inner dynein arm light axonemal-like	597	10	2.43745e-10	0.681	3	C:dynein complex; F:motor activity; C:cytoplasm		Coil (COILS); Coil (COILS); IPR019347 (PFAM); PTHR13183:SF0 (PANTHER); PTHR13183 (PANTHER)
bmsbwbcontig14002	39s ribosomal protein mitochondrial	917	10	1.05666e-54	0.765	6	F:structural constituent of ribosome; P:translation; C:ribonucleoprotein complex; C:ribosome; F:rRNA binding; C:intracellular		no IPS match
bmsbwbcontig4485	39s ribosomal protein mitochondrial	2341	10	5.56093e-62	0.865	5	F:structural constituent of ribosome; P:translation; C:ribonucleoprotein complex; C:ribosome; C:mitochondrial large ribosomal subunit		no IPS match
bmsbwbcontig459	39s ribosomal protein mitochondrial	825	10	1.77068e-19	0.651	1	C:ribosome		no IPS match
bmsbwbcontig5119	39s ribosomal protein mitochondrial	508	10	4.23283e-73	0.827	6	C:ribosome; F:structural constituent of ribosome; C:mitochondrion; P:translation; C:mitochondrial large ribosomal subunit; C:ribonucleoprotein complex		IPR019373 (PFAM); PTHR13409 (PANTHER); SIGNAL_PEPTIDE_C_REGION (PHOBIUS); SIGNAL_PEPTIDE_N_REGION (PHOBIUS); SIGNAL_PEPTIDE (PHOBIUS); NON_CYTOPLASMIC_DOMAIN (PHOBIUS); SIGNAL_PEPTIDE_H_REGION (PHOBIUS)
bmsbwbcontig8104	39s ribosomal protein mitochondrial	985	10	4.57042e-76	0.809	4	F:structural constituent of ribosome; P:translation; C:ribonucleoprotein complex; C:ribosome		Coil (COILS); IPR000911 (SMART); IPR020783 (G3DSA:1.10.10.GENE3D); IPR020784 (PFAM); IPR006519 (TIGRFAM); IPR020784 (G3DSA:3.30.1550.GENE3D); IPR020783 (PFAM); IPR000911 (PANTHER); IPR000911 (HAMAP); IPR020783 (SUPERFAMILY); IPR020784 (SUPERFAMILY)
bmsbwbcontig11590	39s ribosomal protein mitochondrial	832	10	6.83228e-74	0.768	9	F:structural constituent of ribosome; P:translation; C:large ribosomal subunit; C:ribonucleoprotein complex; C:ribosome; C:mitochondrion; F:molecular_function; P:biological_process; C:mitochondrial large ribosomal subunit		IPR001063 (PFAM); IPR001063 (G3DSA:3.90.470.GENE3D); IPR005727 (PANTHER); IPR001063 (SUPERFAMILY)
bmsbwbcontig10301	39s ribosomal protein mitochondrial	781	10	1.23464e-81	0.753	4	F:structural constituent of ribosome; P:translation; C:ribosome; C:intracellular		IPR000456 (PFAM); IPR000456 (G3DSA:3.90.1030.GENE3D); IPR000456 (PANTHER); IPR000456 (SUPERFAMILY)
bmsbwbcontig7387	39s ribosomal protein mitochondrial	746	10	4.60577e-55	0.736	5	F:structural constituent of ribosome; F:RNA binding; P:translation; C:ribosome; C:intracellular		IPR001787 (TIGRFAM); IPR028909 (PFAM); PTHR21349 (PANTHER); PTHR21349:SF0 (PANTHER); IPR001787 (HAMAP); IPR028909 (SUPERFAMILY)
bmsbwbcontig10460	39s ribosomal protein mitochondrial-like	797	10	5.51959e-48	0.591	8	C:ribonucleoprotein complex; P:ribosome biogenesis; C:ribosome; C:intracellular; F:structural constituent of ribosome; C:mitochondrion; P:translation; C:mitochondrial large ribosomal subunit		SIGNAL_PEPTIDE_H_REGION (PHOBIUS); SIGNAL_PEPTIDE_C_REGION (PHOBIUS); NON_CYTOPLASMIC_DOMAIN (PHOBIUS); SIGNAL_PEPTIDE_N_REGION (PHOBIUS); SIGNAL_PEPTIDE (PHOBIUS); SignalP-noTM (SIGNALP_EUK)
bmsbwbcontig1284	39s ribosomal protein mitochondrial-like	1528	10	5.14928e-97	0.736	4	F:structural constituent of ribosome; P:translation; C:ribosome; C:intracellular		no IPS match
bmsbwbcontig13655	39s ribosomal protein mitochondrial-like	986	10	2.52398e-61	0.631	4	F:structural constituent of ribosome; P:translation; C:ribosome; C:intracellular		IPR020070 (G3DSA:3.40.5.GENE3D); PTHR21368:SF18 (PANTHER); IPR000244 (PANTHER); IPR009027 (SUPERFAMILY)
bmsbwbcontig16190	39s ribosomal protein mitochondrial-like	248	10	1.24352e-10	0.763	0	-		no IPS match
bmsbwbcontig17357	39s ribosomal protein mitochondrial-like	654	10	7.05128e-56	0.745	6	C:ribosome; F:structural constituent of ribosome; C:mitochondrion; P:translation; C:mitochondrial large ribosomal subunit; C:ribonucleoprotein complex		IPR019189 (PFAM); PTHR21338 (PANTHER)
bmsbwbcontig2400	39s ribosomal protein mitochondrial-like	916	10	1.26471e-70	0.758	4	C:ribosome; F:structural constituent of ribosome; P:translation; C:mitochondrial large ribosomal subunit		IPR007741 (SMART); IPR012336 (G3DSA:3.40.30.GENE3D); IPR007741 (PFAM); PTHR21396 (PANTHER); IPR012336 (SUPERFAMILY)
bmsbwbcontig3280	39s ribosomal protein mitochondrial-like	1003	10	2.21829e-130	0.808	5	F:structural constituent of ribosome; P:translation; C:large ribosomal subunit; C:ribonucleoprotein complex; C:ribosome		G3DSA:3.100.10.10 (GENE3D); IPR005749 (PANTHER); IPR021131 (SUPERFAMILY)
bmsbwbcontig5223	39s ribosomal protein mitochondrial-like	1463	10	3.65052e-116	0.65	5	C:ribosome; F:structural constituent of ribosome; P:translation; F:phosphatidylethanolamine binding; C:mitochondrial large ribosomal subunit		no IPS match
bmsbwbcontig6140	39s ribosomal protein mitochondrial-like	739	10	2.16383e-82	0.778	4	F:structural constituent of ribosome; P:translation; C:ribosome; C:mitochondrial large ribosomal subunit		no IPS match
bmsbwbcontig6293	39s ribosomal protein mitochondrial-like	776	10	5.63367e-53	0.676	4	F:structural constituent of ribosome; P:translation; C:ribosome; C:intracellular		G3DSA:3.30.420.100 (GENE3D); PTHR12899 (PANTHER); PTHR12899:SF3 (PANTHER); SSF53137 (SUPERFAMILY)
bmsbwbcontig6812	39s ribosomal protein mitochondrial-like	1153	10	1.29481e-102	0.704	2	F:nucleotide binding; C:ribosome		IPR012675 (G3DSA:3.10.20.GENE3D); IPR004095 (PFAM); G3DSA:3.30.54.20 (GENE3D); PTHR11451 (PANTHER); IPR018163 (SUPERFAMILY)
bmsbwbcontig7394	39s ribosomal protein mitochondrial-like	374	10	1.13741e-20	0.77	6	P:translation; C:ribosome; F:structural constituent of ribosome; C:mitochondrion; C:ribonucleoprotein complex; C:intracellular		PTHR15238 (PANTHER); IPR011332 (SUPERFAMILY)
bmsbwbcontig8429	39s ribosomal protein mitochondrial-like	759	10	5.10397e-44	0.601	3	F:structural constituent of ribosome; P:translation; C:mitochondrial large ribosomal subunit		IPR016082 (G3DSA:3.30.1390.GENE3D); PTHR15892 (PANTHER); PTHR15892:SF2 (PANTHER); IPR016082 (SUPERFAMILY)
bmsbwbcontig8633	39s ribosomal protein mitochondrial-like	534	10	1.66642e-25	0.766	8	F:structural constituent of ribosome; C:mitochondrion; P:translation; C:mitochondrial large ribosomal subunit; F:mRNA binding; C:nucleolus; F:sequence-specific DNA binding transcription factor activity; C:nucleus		IPR018615 (PFAM)
bmsbwbcontig4972	39s ribosomal protein mitochondrial-like	838	10	5.63786e-45	0.671	4	C:mitochondrion; P:mitochondrial translation; F:structural constituent of ribosome; C:mitochondrial large ribosomal subunit		IPR018305 (PFAM); PTHR31542:SF1 (PANTHER); PTHR31542 (PANTHER)
bmsbwbcontig7157	39s ribosomal protein mitochondrial-like	959	10	2.77408e-70	0.632	4	F:hydrolase activity; P:mitochondrial translation; F:structural constituent of ribosome; C:mitochondrial large ribosomal subunit		IPR000086 (PFAM); IPR021757 (PFAM); IPR015797 (G3DSA:3.90.79.GENE3D); PTHR13124 (PANTHER); IPR015797 (SUPERFAMILY)
bmsbwbcontig8935	39s ribosomal protein mitochondrial-like	950	10	3.85918e-81	0.674	1	F:structural constituent of ribosome		IPR026569 (PANTHER); PTHR13528:SF0 (PANTHER)
bmsbwbcontig1266	39s ribosomal protein mitochondrial-like	1004	10	5.14878e-74	0.618	8	F:RNA binding; F:ribonuclease III activity; P:RNA processing; F:hydrolase activity; P:mitochondrial translation; F:structural constituent of ribosome; P:neurogenesis; C:mitochondrial large ribosomal subunit		IPR000999 (G3DSA:1.10.1520.GENE3D); PTHR14488 (PANTHER); IPR000999 (PROSITE_PROFILES); IPR000999 (SUPERFAMILY)
bmsbwbcontig2857	39s ribosomal protein mitochondrial-like	1142	10	1.3238e-118	0.818	3	F:structural constituent of ribosome; P:translation; C:ribosome		IPR002136 (PFAM); IPR023574 (G3DSA:3.40.1370.GENE3D); IPR013005 (TIGRFAM); PTHR10746:SF9 (PANTHER); IPR013005 (PANTHER); NON_CYTOPLASMIC_DOMAIN (PHOBIUS); SIGNAL_PEPTIDE_N_REGION (PHOBIUS); SIGNAL_PEPTIDE_H_REGION (PHOBIUS); SIGNAL_PEPTIDE (PHOBIUS); SIGNAL_PEPTIDE_C_REGION (PHOBIUS); IPR013005 (HAMAP); SignalP-TM (SIGNALP_GRAM_POSITIVE); IPR023574 (SUPERFAMILY)
bmsbwbcontig9009	39s ribosomal protein mitochondrial-like	1053	10	2.25475e-80	0.733	5	F:structural constituent of ribosome; P:translation; C:mitochondrial ribosome; P:mitochondrial translation; C:mitochondrial large ribosomal subunit		IPR010729 (PFAM); IPR010729 (PANTHER); PTHR21183:SF18 (PANTHER)
bmsbwbcontig14651	39s ribosomal protein mitochondrial-like	397	10	1.40996e-14	0.736	5	F:structural constituent of ribosome; P:translation; C:ribonucleoprotein complex; C:ribosome; C:intracellular		IPR000271 (PFAM); IPR000271 (TIGRFAM); IPR000271 (PANTHER)
bmsbwbcontig5742	39s ribosomal protein mitochondrial-like	855	10	4.67416e-119	0.776	4	F:structural constituent of ribosome; P:translation; C:ribosome; C:intracellular		IPR001857 (PRINTS); IPR001857 (PFAM); IPR001857 (PANTHER); PTHR15680:SF9 (PANTHER); IPR008991 (SUPERFAMILY)
bmsbwbcontig6320	39s ribosomal protein mitochondrial-like	1547	10	1.73942e-46	0.741	5	F:structural constituent of ribosome; P:translation; C:ribonucleoprotein complex; C:ribosome; C:intracellular		IPR021137 (PFAM); PTHR15909:SF0 (PANTHER); IPR019338 (PANTHER); SSF143034 (SUPERFAMILY)
bmsbwbcontig57287	3-dehydroquinate synthase	171	10	2.05541e-30	0.946	6	C:cytoplasm; P:chorismate biosynthetic process; P:cellular amino acid biosynthetic process; F:lyase activity; P:aromatic amino acid family biosynthetic process; F:3-dehydroquinate synthase activity		G3DSA:3.40.50.1970 (GENE3D); PF01761 (PFAM); PTHR21090 (PANTHER); SSF56796 (SUPERFAMILY)
bmsbwbcontig71055	3-hydroxy-3-methylglutaryl-coenzyme a reductase	206	10	7.29326e-10	0.749	10	C:integral to membrane; F:coenzyme binding; F:NADP binding; P:isoprenoid biosynthetic process; P:oxidation-reduction process; F:oxidoreductase activity, acting on the CH-OH group of donors, NAD or NADP as acceptor; F:oxidoreductase activity; C:endoplasmic reticulum membrane; F:hydroxymethylglutaryl-CoA reductase (NADPH) activity; P:coenzyme A metabolic process		IPR002202 (PANTHER); CYTOPLASMIC_DOMAIN (PHOBIUS); NON_CYTOPLASMIC_DOMAIN (PHOBIUS); TRANSMEMBRANE (PHOBIUS); IPR000731 (PROSITE_PROFILES); TMhelix (TMHMM)
bmsbwbcontig12789	3-hydroxy-3-methylglutaryl-coenzyme a reductase isoform 1	3032	10	0	0.697	10	C:integral to membrane; F:coenzyme binding; F:NADP binding; P:isoprenoid biosynthetic process; P:oxidation-reduction process; F:oxidoreductase activity, acting on the CH-OH group of donors, NAD or NADP as acceptor; F:oxidoreductase activity; C:endoplasmic reticulum membrane; F:hydroxymethylglutaryl-CoA reductase (NADPH) activity; P:coenzyme A metabolic process		IPR002202 (PRINTS); IPR023074 (G3DSA:3.90.770.GENE3D); IPR004816 (TIGRFAM); IPR004554 (TIGRFAM); IPR002202 (PFAM); PF12349 (PFAM); G3DSA:1.20.1640.10 (GENE3D); IPR023282 (G3DSA:1.10.3270.GENE3D); IPR009023 (G3DSA:3.30.70.GENE3D); PTHR10572:SF2 (PANTHER); IPR002202 (PANTHER); IPR023076 (PROSITE_PATTERNS); IPR023076 (PROSITE_PATTERNS); IPR023076 (PROSITE_PATTERNS); TRANSMEMBRANE (PHOBIUS); CYTOPLAS…
bmsbwbcontig8524	3-hydroxy-3-methylglutaryl-coenzyme a reductase-like	1482	10	0	0.827	10	C:integral to membrane; F:coenzyme binding; F:NADP binding; P:isoprenoid biosynthetic process; P:oxidation-reduction process; F:oxidoreductase activity, acting on the CH-OH group of donors, NAD or NADP as acceptor; F:oxidoreductase activity; C:endoplasmic reticulum membrane; F:hydroxymethylglutaryl-CoA reductase (NADPH) activity; P:coenzyme A metabolic process		NON_CYTOPLASMIC_DOMAIN (PHOBIUS); SIGNAL_PEPTIDE_N_REGION (PHOBIUS); SIGNAL_PEPTIDE (PHOBIUS); SIGNAL_PEPTIDE_C_REGION (PHOBIUS); SIGNAL_PEPTIDE_H_REGION (PHOBIUS)
bmsbwbcontig34075	3-hydroxy-3-methylglutaryl-coenzyme a reductase-like isoform x2	420	10	5.26685e-23	0.624	10	C:integral to membrane; F:coenzyme binding; F:NADP binding; P:isoprenoid biosynthetic process; P:oxidation-reduction process; F:oxidoreductase activity, acting on the CH-OH group of donors, NAD or NADP as acceptor; F:oxidoreductase activity; C:endoplasmic reticulum membrane; F:hydroxymethylglutaryl-CoA reductase (NADPH) activity; P:coenzyme A metabolic process		IPR002202 (PANTHER); NON_CYTOPLASMIC_DOMAIN (PHOBIUS); TRANSMEMBRANE (PHOBIUS); CYTOPLASMIC_DOMAIN (PHOBIUS); TRANSMEMBRANE (PHOBIUS); CYTOPLASMIC_DOMAIN (PHOBIUS); IPR000731 (PROSITE_PROFILES); TMhelix (TMHMM)
bmsbwbcontig5409	3-hydroxyacyl- dehydratase-like	1645	10	1.05429e-130	0.69	0	-		IPR007052 (PFAM); IPR007482 (PFAM); IPR008978 (G3DSA:2.60.40.GENE3D); IPR007482 (PANTHER); PTHR11035:SF19 (PANTHER); NON_CYTOPLASMIC_DOMAIN (PHOBIUS); TRANSMEMBRANE (PHOBIUS); TRANSMEMBRANE (PHOBIUS); CYTOPLASMIC_DOMAIN (PHOBIUS); NON_CYTOPLASMIC_DOMAIN (PHOBIUS); CYTOPLASMIC_DOMAIN (PHOBIUS); TRANSMEMBRANE (PHOBIUS); TRANSMEMBRANE (PHOBIUS); CYTOPLASMIC_DOMAIN (PHOBIUS); IPR007052 (PROSITE_PROFI…
bmsbwbcontig4687	3-hydroxyacyl- dehydrogenase type-2-like	1402	10	9.03343e-130	0.837	20	P:oxidation-reduction process; F:oxidoreductase activity; P:metabolic process; F:estradiol 17-beta-dehydrogenase activity; F:testosterone dehydrogenase (NAD+) activity; P:fatty acid metabolic process; F:steroid dehydrogenase activity; C:microtubule associated complex; F:acetoacetyl-CoA reductase activity; C:mitochondrion; F:3-hydroxyacyl-CoA dehydrogenase activity; P:androgen metabolic process; P…		IPR002198 (PRINTS); IPR002347 (PRINTS); IPR020842 (SMART); IPR016040 (G3DSA:3.40.50.GENE3D); IPR002198 (PFAM); PTHR24316:SF251 (PANTHER); PTHR24316 (PANTHER); IPR020904 (PROSITE_PATTERNS); NON_CYTOPLASMIC_DOMAIN (PHOBIUS); SIGNAL_PEPTIDE_C_REGION (PHOBIUS); SIGNAL_PEPTIDE_N_REGION (PHOBIUS); SIGNAL_PEPTIDE (PHOBIUS); SIGNAL_PEPTIDE_H_REGION (PHOBIUS); SSF51735 (SUPERFAMILY)
bmsbwbcontig16	3-hydroxyacyl-coa dehyrogenase	2467	10	0	0.798	13	P:fatty acid beta-oxidation; F:enoyl-CoA hydratase activity; P:fatty acid metabolic process; F:coenzyme binding; C:mitochondrion; F:3-hydroxyacyl-CoA dehydrogenase activity; P:oxidation-reduction process; F:oxidoreductase activity, acting on the CH-OH group of donors, NAD or NADP as acceptor; F:oxidoreductase activity; F:catalytic activity; C:mitochondrial fatty acid beta-oxidation multienzyme co…		IPR016040 (G3DSA:3.40.50.GENE3D); IPR006108 (PFAM); IPR001753 (PFAM); IPR013328 (G3DSA:1.10.1040.GENE3D); IPR006176 (PFAM); IPR012803 (TIGRFAM); IPR013328 (G3DSA:1.10.1040.GENE3D); IPR029045 (G3DSA:3.90.226.GENE3D); PTHR23309 (PANTHER); PTHR23309:SF9 (PANTHER); IPR029045 (SUPERFAMILY); IPR008927 (SUPERFAMILY); SSF51735 (SUPERFAMILY); IPR008927 (SUPERFAMILY)
bmsbwbcontig4733	3-hydroxyacyl-coa dehyrogenase	1026	10	5.53987e-154	0.784	7	P:oxidation-reduction process; F:oxidoreductase activity; F:NAD+ binding; F:oxidoreductase activity, acting on the CH-OH group of donors, NAD or NADP as acceptor; F:coenzyme binding; F:3-hydroxyacyl-CoA dehydrogenase activity; P:fatty acid metabolic process		IPR022694 (PIRSF); IPR013328 (G3DSA:1.10.1040.GENE3D); IPR006108 (PFAM); IPR006176 (PFAM); IPR016040 (G3DSA:3.40.50.GENE3D); PTHR23309 (PANTHER); SSF51735 (SUPERFAMILY); IPR008927 (SUPERFAMILY); TMhelix (TMHMM)
bmsbwbcontig62686	3-hydroxybutyrate dehydrogenase type 2	1050	10	6.77418e-69	0.648	4	P:oxidation-reduction process; F:oxidoreductase activity; P:metabolic process; F:3-oxoacyl-[acyl-carrier-protein] reductase (NADPH) activity		IPR002347 (PRINTS); PF13561 (PFAM); IPR016040 (G3DSA:3.40.50.GENE3D); PTHR24322 (PANTHER); PTHR24322:SF111 (PANTHER); SSF51735 (SUPERFAMILY)
bmsbwbcontig4159	3-hydroxybutyrate dehydrogenase type 2	888	10	1.00049e-88	0.714	8	P:oxidation-reduction process; F:oxidoreductase activity; P:metabolic process; F:3-oxoacyl-[acyl-carrier-protein] reductase (NADPH) activity; F:peptidyl-prolyl cis-trans isomerase activity; P:protein folding; P:protein peptidyl-prolyl isomerization; F:isomerase activity		IPR002198 (PRINTS); IPR002347 (PRINTS); IPR020842 (SMART); IPR002198 (PIRSF); IPR002198 (PFAM); IPR016040 (G3DSA:3.40.50.GENE3D); PTHR24322:SF111 (PANTHER); PTHR24322 (PANTHER); SSF51735 (SUPERFAMILY)
bmsbwbcontig7636	3-hydroxyisobutyrate mitochondrial	1221	10	8.67995e-98	0.671	9	F:NAD binding; F:phosphogluconate dehydrogenase (decarboxylating) activity; F:coenzyme binding; P:oxidation-reduction process; P:valine metabolic process; P:pentose-phosphate shunt; F:oxidoreductase activity, acting on the CH-OH group of donors, NAD or NADP as acceptor; F:oxidoreductase activity; F:3-hydroxyisobutyrate dehydrogenase activity		IPR015815 (PIRSF); IPR016040 (G3DSA:3.40.50.GENE3D); IPR011548 (TIGRFAM); IPR006115 (PFAM); IPR029154 (PFAM); IPR013328 (G3DSA:1.10.1040.GENE3D); PTHR22981 (PANTHER); PTHR22981:SF7 (PANTHER); IPR008927 (SUPERFAMILY); SSF51735 (SUPERFAMILY)
bmsbwbcontig4526	3-hydroxyisobutyryl- mitochondrial-like	1473	10	9.03089e-118	0.666	0	-		PF13766 (PFAM); IPR029045 (G3DSA:3.90.226.GENE3D); IPR001753 (PFAM); PTHR11941:SF53 (PANTHER); PTHR11941 (PANTHER); IPR029045 (SUPERFAMILY)
bmsbwbcontig3044	3-hydroxymethyl-3-methylglutaryl- cytoplasmic	970	10	2.19062e-149	0.799	12	F:hydroxymethylglutaryl-CoA lyase activity; P:metabolic process; F:catalytic activity; F:lyase activity; C:perinuclear region of cytoplasm; F:metal ion binding; C:endoplasmic reticulum membrane; P:ketone body biosynthetic process; C:membrane; C:cytosol; C:endoplasmic reticulum; C:cytoplasm		IPR013785 (G3DSA:3.20.20.GENE3D); IPR000891 (PFAM); PTHR10277 (PANTHER); IPR027167 (PTHR10277:PANTHER); IPR000138 (PROSITE_PATTERNS); IPR000891 (PROSITE_PROFILES); SSF51569 (SUPERFAMILY)
bmsbwbcontig56528	3-isopropylmalate dehydratase large subunit	214	10	1.25758e-24	0.881	9	P:branched-chain amino acid biosynthetic process; F:3-isopropylmalate dehydratase activity; F:4 iron, 4 sulfur cluster binding; F:lyase activity; F:iron-sulfur cluster binding; P:leucine biosynthetic process; P:metabolic process; F:metal ion binding; P:cellular amino acid biosynthetic process		IPR001030 (PFAM); IPR001030 (SUPERFAMILY)
bmsbwbcontig51255	3-isopropylmalate dehydrogenase	189	10	1.50097e-18	0.835	11	F:NAD binding; F:3-isopropylmalate dehydrogenase activity; P:branched-chain amino acid biosynthetic process; C:cytoplasm; P:oxidation-reduction process; F:oxidoreductase activity, acting on the CH-OH group of donors, NAD or NADP as acceptor; F:oxidoreductase activity; P:leucine biosynthetic process; F:metal ion binding; F:magnesium ion binding; P:cellular amino acid biosynthetic process		IPR024084 (G3DSA:3.40.718.GENE3D); IPR024084 (PFAM); PTHR11835:SF35 (PANTHER); IPR001804 (PANTHER); SSF53659 (SUPERFAMILY)
bmsbwbcontig52346	3-isopropylmalate dehydrogenase	210	10	2.63944e-41	0.806	11	F:NAD binding; F:3-isopropylmalate dehydrogenase activity; P:branched-chain amino acid biosynthetic process; C:cytoplasm; P:oxidation-reduction process; F:oxidoreductase activity, acting on the CH-OH group of donors, NAD or NADP as acceptor; F:oxidoreductase activity; P:leucine biosynthetic process; F:metal ion binding; F:magnesium ion binding; P:cellular amino acid biosynthetic process		IPR024084 (G3DSA:3.40.718.GENE3D); IPR024084 (PFAM); IPR001804 (PANTHER); PTHR11835:SF35 (PANTHER); SSF53659 (SUPERFAMILY)
bmsbwbcontig201	3-ketoacyl- mitochondrial-like	1594	10	5.54067e-175	0.807	5	F:transferase activity; P:metabolic process; F:catalytic activity; F:transferase activity, transferring acyl groups other than amino-acyl groups; F:transferase activity, transferring acyl groups		IPR002155 (PIRSF); IPR002155 (TIGRFAM); IPR016038 (G3DSA:3.40.47.GENE3D); IPR016038 (G3DSA:3.40.47.GENE3D); IPR020616 (PFAM); IPR020617 (PFAM); PTHR18919:SF67 (PANTHER); PTHR18919 (PANTHER); IPR020615 (PROSITE_PATTERNS); IPR020610 (PROSITE_PATTERNS); IPR020613 (PROSITE_PATTERNS); IPR016039 (SUPERFAMILY); IPR016039 (SUPERFAMILY)
bmsbwbcontig13873	3-ketodihydrosphingosine reductase-like	1085	10	5.20051e-110	0.692	12	P:oxidation-reduction process; F:oxidoreductase activity; P:metabolic process; P:3-keto-sphinganine metabolic process; P:sphingolipid biosynthetic process; C:endoplasmic reticulum; F:3-dehydrosphinganine reductase activity; C:integral to membrane; C:endoplasmic reticulum membrane; P:small molecule metabolic process; C:extracellular space; P:sphingolipid metabolic process		NON_CYTOPLASMIC_DOMAIN (PHOBIUS); CYTOPLASMIC_DOMAIN (PHOBIUS); TRANSMEMBRANE (PHOBIUS)
bmsbwbcontig48674	3-methyl-2-oxobutanoate hydroxymethyltransferase	236	10	3.62424e-28	0.914	8	F:metal ion binding; F:methyltransferase activity; C:cytoplasm; F:3-methyl-2-oxobutanoate hydroxymethyltransferase activity; F:transferase activity; F:catalytic activity; P:methylation; P:pantothenate biosynthetic process		IPR015813 (G3DSA:3.20.20.GENE3D); IPR003700 (PFAM); PTHR20881:SF1 (PANTHER); IPR003700 (PANTHER); IPR015813 (SUPERFAMILY)
bmsbwbcontig62731	3-oxo-5-beta-steroid 4-dehydrogenase-like	189	10	1.7227e-12	0.71	2	P:oxidation-reduction process; F:oxidoreductase activity		IPR023210 (PFAM); IPR023210 (G3DSA:3.20.20.GENE3D); IPR001395 (PANTHER); PTHR11732:SF144 (PANTHER); IPR018170 (PROSITE_PATTERNS); IPR023210 (SUPERFAMILY)
bmsbwbcontig10977	3-oxoacyl-	1354	10	0	0.775	5	F:transferase activity; P:metabolic process; F:catalytic activity; F:transferase activity, transferring acyl groups other than amino-acyl groups; P:fatty acid biosynthetic process		IPR020841 (SMART); IPR017568 (PIRSF); IPR014031 (PFAM); IPR016038 (G3DSA:3.40.47.GENE3D); IPR014030 (PFAM); IPR017568 (TIGRFAM); IPR016038 (G3DSA:3.40.47.GENE3D); PTHR11712 (PANTHER); IPR018201 (PROSITE_PATTERNS); PS51257 (PROSITE_PROFILES); IPR016039 (SUPERFAMILY); IPR016039 (SUPERFAMILY)
bmsbwbcontig16297	3-oxoacyl-acp synthase	881	10	1.55194e-175	0.932	5	F:transferase activity; P:metabolic process; F:catalytic activity; F:transferase activity, transferring acyl groups; F:3-oxoacyl-[acyl-carrier-protein] synthase activity		IPR016038 (G3DSA:3.40.47.GENE3D); IPR014030 (PFAM); PTHR11712:SF237 (PANTHER); PTHR11712 (PANTHER); IPR018201 (PROSITE_PATTERNS); SIGNAL_PEPTIDE_N_REGION (PHOBIUS); NON_CYTOPLASMIC_DOMAIN (PHOBIUS); SIGNAL_PEPTIDE (PHOBIUS); SIGNAL_PEPTIDE_C_REGION (PHOBIUS); SIGNAL_PEPTIDE_H_REGION (PHOBIUS); IPR016039 (SUPERFAMILY)
bmsbwbcontig6206	3-phosphoinositide-dependent protein kinase 1-like	2586	10	0	0.729	11	F:ATP binding; F:protein kinase activity; F:nucleotide binding; P:protein phosphorylation; F:phospholipid binding; F:transferase activity, transferring phosphorus-containing groups; F:protein serine/threonine kinase activity; F:transferase activity; P:phosphorylation; F:protein kinase C activity; F:kinase activity		IPR002290 (SMART); PF14593 (PFAM); G3DSA:1.10.510.10 (GENE3D); G3DSA:3.30.200.20 (GENE3D); IPR000719 (PFAM); IPR011993 (G3DSA:2.30.29.GENE3D); PTHR24352 (PANTHER); IPR008271 (PROSITE_PATTERNS); IPR017441 (PROSITE_PATTERNS); IPR000719 (PROSITE_PROFILES); SSF50729 (SUPERFAMILY); IPR011009 (SUPERFAMILY)
bmsbwbcontig14994	3-phosphoshikimate 1-carboxyvinyltransferase	325	10	4.11092e-59	0.925	8	F:3-phosphoshikimate 1-carboxyvinyltransferase activity; F:transferase activity, transferring alkyl or aryl (other than methyl) groups; C:cytoplasm; F:transferase activity; P:chorismate biosynthetic process; F:catalytic activity; P:cellular amino acid biosynthetic process; P:aromatic amino acid family biosynthetic process		IPR001986 (PFAM); IPR001986 (G3DSA:3.65.10.GENE3D); IPR001986 (G3DSA:3.65.10.GENE3D); PTHR21090 (PANTHER); IPR013792 (SUPERFAMILY)
bmsbwbcontig360	40s ribosomal protein s10-like	783	10	1.79866e-69	0.811	1	C:ribosome		IPR005326 (PFAM); PTHR12146 (PANTHER)
bmsbwbcontig78537	40s ribosomal protein s11	224	10	3.78276e-29	0.639	5	F:structural constituent of ribosome; P:translation; C:ribosome; C:intracellular; C:ribonucleoprotein complex		IPR000266 (PANTHER)
bmsbwbcontig4109	40s ribosomal protein s11-like	761	10	3.1437e-86	0.871	12	F:structural constituent of ribosome; P:translation; C:ribonucleoprotein complex; C:ribosome; C:intracellular; C:cytosolic small ribosomal subunit; C:cytoplasm; P:neurogenesis; C:nucleolus; P:mitotic spindle elongation; P:mitotic spindle organization; C:nuclear chromosome		no IPS match
bmsbwbcontig33198	40s ribosomal protein s11-like	658	10	1.90776e-79	0.696	5	F:structural constituent of ribosome; P:translation; C:ribonucleoprotein complex; C:ribosome; C:intracellular		IPR000266 (PRINTS); IPR000266 (PFAM); IPR012340 (G3DSA:2.40.50.GENE3D); IPR000266 (PANTHER); IPR019979 (PROSITE_PATTERNS); IPR012340 (SUPERFAMILY)
bmsbwbcontig3764	40s ribosomal protein s12-like	394	10	3.31925e-37	0.828	5	F:structural constituent of ribosome; P:translation; C:ribonucleoprotein complex; C:ribosome; C:intracellular		IPR000530 (PRINTS); IPR029064 (G3DSA:3.30.1330.GENE3D); IPR004038 (PFAM); IPR000530 (PANTHER); IPR029064 (SUPERFAMILY)
bmsbwbcontig64149	40s ribosomal protein s12-like	476	10	1.4155e-52	0.882	5	F:structural constituent of ribosome; P:translation; C:ribonucleoprotein complex; C:ribosome; C:intracellular		IPR000530 (PRINTS); IPR004038 (PFAM); IPR029064 (G3DSA:3.30.1330.GENE3D); IPR000530 (PANTHER); IPR029064 (SUPERFAMILY)
bmsbwbcontig21	40s ribosomal protein s13	579	10	2.98628e-98	0.952	26	F:structural constituent of ribosome; P:translation; C:ribosome; C:intracellular; P:mRNA metabolic process; P:RNA metabolic process; P:negative regulation of RNA splicing; C:nucleus; F:molecular_function; P:cellular protein metabolic process; P:nuclear-transcribed mRNA catabolic process, nonsense-mediated decay; P:translational termination; P:translational elongation; C:cytosolic small ribosomal …		IPR012606 (PFAM); IPR000589 (PFAM); PTHR11885 (PANTHER); IPR000589 (PROSITE_PATTERNS); IPR023029 (HAMAP); IPR009068 (SUPERFAMILY)
bmsbwbcontig78280	40s ribosomal protein s13	243	10	3.49576e-35	0.726	5	F:structural constituent of ribosome; P:translation; C:ribosome; C:intracellular; C:ribonucleoprotein complex		IPR000589 (PFAM); PTHR11885 (PANTHER); IPR009068 (SUPERFAMILY)
bmsbwbcontig1489	40s ribosomal protein s14-like	691	10	1.45472e-70	0.97	8	F:structural constituent of ribosome; P:translation; C:ribonucleoprotein complex; C:ribosome; F:molecular_function; C:cytosolic small ribosomal subunit; P:biological_process; C:cellular_component		IPR001971 (PIRSF); IPR001971 (G3DSA:3.30.420.GENE3D); IPR001971 (PFAM); IPR001971 (PANTHER); IPR001971 (HAMAP); SSF53137 (SUPERFAMILY)
bmsbwbcontig78342	40s ribosomal protein s15	216	10	1.77766e-21	0.769	15	F:structural constituent of ribosome; P:translation; C:small ribosomal subunit; C:ribonucleoprotein complex; C:ribosome; F:RNA binding; P:apoptotic process; P:reproduction; P:embryo development ending in birth or egg hatching; P:nematode larval development; P:response to heat; P:determination of adult lifespan; P:positive regulation of growth rate; P:growth; C:nucleomorph		IPR002222 (PIRSF); PTHR11880:SF2 (PANTHER); IPR002222 (PANTHER)
bmsbwbcontig1951	40s ribosomal protein s15aa-like	682	10	3.50746e-75	0.954	7	F:structural constituent of ribosome; P:translation; C:ribonucleoprotein complex; C:ribosome; P:mitotic spindle organization; C:cytosolic small ribosomal subunit; P:mitotic spindle elongation		IPR000630 (PFAM); G3DSA:3.30.1370.30 (GENE3D); G3DSA:3.30.1490.10 (GENE3D); IPR000630 (PANTHER); IPR000630 (PROSITE_PATTERNS); IPR000630 (SUPERFAMILY)
bmsbwbcontig1029	40s ribosomal protein s15-like	646	10	7.97748e-75	0.896	12	F:structural constituent of ribosome; F:RNA binding; P:translation; C:small ribosomal subunit; C:ribonucleoprotein complex; C:ribosome; C:cytosolic small ribosomal subunit; C:cytoplasm; C:nucleolus; P:mitotic spindle elongation; P:mitotic spindle organization; C:nuclear chromosome		IPR002222 (PRINTS); IPR002222 (PFAM); IPR023575 (G3DSA:3.30.860.GENE3D); IPR005713 (TIGRFAM); IPR002222 (PANTHER); IPR020934 (PROSITE_PATTERNS); IPR002222 (HAMAP); IPR023575 (SUPERFAMILY)
bmsbwbcontig78321	40s ribosomal protein s16	255	10	5.60015e-38	0.709	4	F:structural constituent of ribosome; P:translation; C:ribosome; C:ribonucleoprotein complex		IPR014721 (G3DSA:3.30.230.GENE3D); IPR000754 (PFAM); IPR020568 (SUPERFAMILY)
bmsbwbcontig2101	40s ribosomal protein s16-like	736	10	1.65473e-88	0.946	7	F:structural constituent of ribosome; P:translation; C:ribonucleoprotein complex; C:ribosome; P:mitotic spindle organization; C:cytosolic small ribosomal subunit; P:mitotic spindle elongation		IPR014721 (G3DSA:3.30.230.GENE3D); IPR000754 (PFAM); IPR000754 (PANTHER); PTHR21569:SF4 (PANTHER); IPR020574 (PROSITE_PATTERNS); IPR020568 (SUPERFAMILY)
bmsbwbcontig78702	40s ribosomal protein s17	327	10	1.25877e-58	0.781	9	F:structural constituent of ribosome; P:translation; C:ribosome; C:intracellular; C:cytoplasm; C:ribonucleoprotein complex; P:translational elongation; C:cytosolic small ribosomal subunit; P:ribosomal small subunit assembly		IPR001210 (PFAM); IPR001210 (G3DSA:1.10.60.GENE3D); PTHR10732:SF0 (PANTHER); IPR001210 (PANTHER); IPR001210 (SUPERFAMILY)
bmsbwbcontig3128	40s ribosomal protein s18-like	626	10	2.37256e-84	0.951	7	F:structural constituent of ribosome; F:RNA binding; F:nucleic acid binding; P:translation; C:ribonucleoprotein complex; C:ribosome; C:intracellular		IPR001892 (PIRSF); IPR027437 (G3DSA:4.10.910.GENE3D); IPR001892 (PFAM); G3DSA:1.10.8.50 (GENE3D); PTHR10871 (PANTHER); IPR018269 (PROSITE_PATTERNS); IPR001892 (HAMAP); IPR001892 (PROSITE_PROFILES); IPR010979 (SUPERFAMILY)
bmsbwbcontig1459	40s ribosomal protein s19a-like	693	10	5.02824e-82	0.882	4	F:structural constituent of ribosome; P:translation; C:ribosome; C:intracellular		no IPS match
bmsbwbcontig78569	40s ribosomal protein s2	204	10	1.90418e-19	0.798	6	F:structural constituent of ribosome; F:RNA binding; P:translation; C:small ribosomal subunit; C:ribonucleoprotein complex; C:ribosome		TRANSMEMBRANE (PHOBIUS); CYTOPLASMIC_DOMAIN (PHOBIUS); NON_CYTOPLASMIC_DOMAIN (PHOBIUS); TMhelix (TMHMM)
bmsbwbcontig5320	40s ribosomal protein s20	188	3	1.33582e-05	0.7833	0	-		no IPS match
bmsbwbcontig1770	40s ribosomal protein s20	289	10	2.44416e-54	0.972	8	F:structural constituent of ribosome; P:translation; C:small ribosomal subunit; C:ribosome; F:RNA binding; C:intracellular; C:cytoplasm; C:cytosolic small ribosomal subunit		IPR001848 (PRINTS); IPR027486 (PFAM); IPR027486 (G3DSA:3.30.70.GENE3D); IPR005729 (TIGRFAM); IPR001848 (PANTHER); PTHR11700:SF8 (PANTHER); IPR018268 (PROSITE_PATTERNS); IPR001848 (HAMAP); IPR027486 (SUPERFAMILY)
bmsbwbcontig5319	40s ribosomal protein s20-like	215	5	1.5932e-05	0.778	4	F:structural constituent of ribosome; F:RNA binding; P:translation; C:small ribosomal subunit		no IPS match
bmsbwbcontig5703	40s ribosomal protein s21-like	552	10	2.67543e-44	0.89	5	F:structural constituent of ribosome; P:translation; C:ribonucleoprotein complex; C:ribosome; C:intracellular		no IPS match
bmsbwbcontig2489	40s ribosomal protein s23-like	551	10	6.83374e-97	0.985	9	F:structural constituent of ribosome; P:translation; C:small ribosomal subunit; C:ribonucleoprotein complex; C:ribosome; C:intracellular; C:cytosolic small ribosomal subunit; P:centrosome duplication; P:centrosome organization		IPR006032 (PIRSF); IPR012340 (G3DSA:2.40.50.GENE3D); IPR006032 (PFAM); IPR005680 (TIGRFAM); IPR006032 (PANTHER); IPR006032 (PROSITE_PATTERNS); IPR012340 (SUPERFAMILY)
bmsbwbcontig2120	40s ribosomal protein s24-like	790	10	2.18309e-56	0.924	6	F:structural constituent of ribosome; P:translation; F:nucleotide binding; C:ribonucleoprotein complex; C:ribosome; C:intracellular		IPR012677 (G3DSA:3.30.70.GENE3D); IPR001976 (PFAM); IPR001976 (PANTHER); IPR018098 (PROSITE_PATTERNS); IPR001976 (HAMAP); IPR012678 (SUPERFAMILY)
bmsbwbcontig1746	40s ribosomal protein s25-like	1064	10	8.68663e-34	0.872	7	F:structural constituent of ribosome; P:translation; C:cytosolic small ribosomal subunit; C:ribosome; F:ATP binding; F:nucleotide binding; F:nucleoside-triphosphatase activity		no IPS match
bmsbwbcontig4632	40s ribosomal protein s26-like	598	10	1.28836e-65	0.916	5	F:structural constituent of ribosome; P:translation; C:ribosome; C:intracellular; C:ribonucleoprotein complex		IPR000892 (PFAM); IPR000892 (PANTHER); IPR000892 (PROSITE_PATTERNS)
bmsbwbcontig3371	40s ribosomal protein s27	439	10	2.51887e-49	0.952	30	F:metal ion binding; F:structural constituent of ribosome; P:translation; C:ribonucleoprotein complex; C:ribosome; C:intracellular; C:lipid particle; C:cytosolic small ribosomal subunit; P:mRNA metabolic process; P:RNA metabolic process; P:cell proliferation; C:nucleus; F:DNA binding; F:molecular_function; P:cellular protein metabolic process; P:nuclear-transcribed mRNA catabolic process, nonsens…		IPR000592 (PFAM); IPR023407 (G3DSA:2.20.25.GENE3D); IPR000592 (PANTHER); IPR000592 (PROSITE_PATTERNS); IPR000592 (HAMAP); IPR011332 (SUPERFAMILY)
bmsbwbcontig5843	40s ribosomal protein s27-like	323	10	4.37603e-27	0.874	6	F:metal ion binding; F:structural constituent of ribosome; P:translation; C:ribonucleoprotein complex; C:ribosome; C:intracellular		IPR023407 (G3DSA:2.20.25.GENE3D); IPR000592 (PFAM); IPR000592 (PANTHER); IPR011332 (SUPERFAMILY)
bmsbwbcontig934	40s ribosomal protein s28-like	691	10	2.4911e-24	0.972	5	F:structural constituent of ribosome; P:translation; C:ribosome; C:intracellular; C:ribonucleoprotein complex		IPR012340 (G3DSA:2.40.50.GENE3D); IPR000289 (PFAM); IPR000289 (PANTHER); IPR028626 (PROSITE_PATTERNS); IPR000289 (HAMAP); IPR012340 (SUPERFAMILY)
bmsbwbcontig5928	40s ribosomal protein s29-like	241	10	9.40622e-30	0.932	11	F:metal ion binding; F:structural constituent of ribosome; P:translation; C:ribonucleoprotein complex; C:ribosome; C:intracellular; F:RNA binding; C:small ribosomal subunit; P:neurogenesis; C:cytosolic small ribosomal subunit; P:neuron development		no IPS match
bmsbwbcontig846	40s ribosomal protein s2-like	1064	10	8.01444e-139	0.933	6	F:structural constituent of ribosome; F:RNA binding; P:translation; C:small ribosomal subunit; C:ribonucleoprotein complex; C:ribosome		IPR014720 (G3DSA:3.30.160.GENE3D); IPR013810 (PFAM); IPR005711 (TIGRFAM); IPR014721 (G3DSA:3.30.230.GENE3D); IPR005324 (PFAM); IPR000851 (PANTHER); IPR018192 (PROSITE_PATTERNS); IPR013810 (PROSITE_PROFILES); SSF54768 (SUPERFAMILY); IPR020568 (SUPERFAMILY)
bmsbwbcontig1205	40s ribosomal protein s2-like	1001	10	2.60873e-138	0.93	6	F:structural constituent of ribosome; F:RNA binding; P:translation; C:small ribosomal subunit; C:ribonucleoprotein complex; C:ribosome		IPR013810 (PFAM); IPR014720 (G3DSA:3.30.160.GENE3D); IPR005711 (TIGRFAM); IPR005324 (PFAM); IPR014721 (G3DSA:3.30.230.GENE3D); IPR000851 (PANTHER); IPR018192 (PROSITE_PATTERNS); IPR013810 (PROSITE_PROFILES); IPR020568 (SUPERFAMILY); SSF54768 (SUPERFAMILY)
bmsbwbcontig689	40s ribosomal protein s3	929	10	3.181e-134	0.923	38	F:structural constituent of ribosome; F:RNA binding; P:translation; C:small ribosomal subunit; C:ribonucleoprotein complex; C:ribosome; C:intracellular; F:protein kinase binding; C:cytosol; P:SRP-dependent cotranslational protein targeting to membrane; F:iron-sulfur cluster binding; P:translational termination; F:protein kinase A binding; P:translational elongation; F:endonuclease activity; P:tra…		IPR001351 (PFAM); IPR005703 (TIGRFAM); IPR015946 (G3DSA:3.30.300.GENE3D); IPR004044 (PFAM); IPR001351 (G3DSA:3.30.1140.GENE3D); PTHR11760 (PANTHER); PTHR11760:SF17 (PANTHER); IPR018280 (PROSITE_PATTERNS); IPR004044 (PROSITE_PROFILES); IPR001351 (SUPERFAMILY); IPR009019 (SUPERFAMILY)
bmsbwbcontig2538	40s ribosomal protein s3a	951	10	4.89118e-153	0.882	7	F:structural constituent of ribosome; P:translation; C:cytoplasm; C:cytosolic small ribosomal subunit; C:ribonucleoprotein complex; C:ribosome; C:intracellular		IPR001593 (PFAM); PTHR11830 (PANTHER); IPR018281 (PROSITE_PATTERNS); IPR027500 (HAMAP)
bmsbwbcontig12608	40s ribosomal protein s3-like	685	10	1.14275e-117	0.926	7	F:structural constituent of ribosome; F:RNA binding; P:translation; C:small ribosomal subunit; C:ribonucleoprotein complex; C:ribosome; C:intracellular		IPR004044 (PFAM); IPR015946 (G3DSA:3.30.300.GENE3D); IPR001351 (G3DSA:3.30.1140.GENE3D); IPR005703 (TIGRFAM); IPR001351 (PFAM); PTHR11760:SF17 (PANTHER); PTHR11760 (PANTHER); IPR004044 (PROSITE_PROFILES); IPR001351 (SUPERFAMILY); IPR009019 (SUPERFAMILY)
bmsbwbcontig78558	40s ribosomal protein s4	240	10	1.48033e-17	0.76	8	F:structural constituent of ribosome; F:RNA binding; P:translation; C:ribosome; C:intracellular; C:cytoplasm; C:ribonucleoprotein complex; F:rRNA binding		IPR013845 (PFAM); IPR002942 (G3DSA:3.10.290.GENE3D); IPR002942 (PFAM); IPR000876 (PANTHER); PTHR11581:SF0 (PANTHER); IPR002942 (PROSITE_PROFILES); SSF55174 (SUPERFAMILY)
bmsbwbcontig1676	40s ribosomal protein s4-like	982	10	5.14626e-172	0.934	7	F:structural constituent of ribosome; F:RNA binding; P:translation; C:ribosome; C:intracellular; C:ribonucleoprotein complex; F:rRNA binding		IPR000876 (PIRSF); IPR002942 (SMART); IPR002942 (PFAM); IPR013845 (PFAM); IPR013843 (PFAM); IPR005824 (PFAM); IPR000876 (PANTHER); IPR018199 (PROSITE_PATTERNS); IPR002942 (PROSITE_PROFILES); IPR000876 (HAMAP); SSF55174 (SUPERFAMILY)
bmsbwbcontig1704	40s ribosomal protein s5a-like	787	10	3.2388e-132	0.955	6	F:structural constituent of ribosome; F:RNA binding; P:translation; C:small ribosomal subunit; C:ribonucleoprotein complex; C:ribosome		IPR023798 (G3DSA:1.10.455.GENE3D); IPR005716 (TIGRFAM); IPR023798 (PFAM); IPR000235 (PANTHER); SignalP-noTM (SIGNALP_EUK); IPR023798 (SUPERFAMILY)
bmsbwbcontig78279	40s ribosomal protein s6	263	10	4.76294e-41	0.728	8	F:structural constituent of ribosome; P:translation; C:ribonucleoprotein complex; C:ribosome; C:intracellular; P:ribosomal small subunit biogenesis; P:rRNA processing; C:cytosolic small ribosomal subunit		IPR001377 (PFAM); IPR001377 (PANTHER); PTHR11502:SF6 (PANTHER); IPR018282 (PROSITE_PATTERNS)
bmsbwbcontig981	40s ribosomal protein s6-like	1116	10	3.65165e-129	0.932	5	F:structural constituent of ribosome; P:translation; C:ribonucleoprotein complex; C:ribosome; C:intracellular		Coil (COILS); IPR014401 (PIRSF); IPR001377 (PFAM); IPR001377 (PANTHER); PTHR11502:SF6 (PANTHER); IPR018282 (PROSITE_PATTERNS)
bmsbwbcontig1542	40s ribosomal protein s7-like	707	10	7.77927e-114	0.895	5	F:structural constituent of ribosome; P:translation; C:ribosome; C:intracellular; C:ribonucleoprotein complex		IPR000554 (PFAM); PTHR11278:SF0 (PANTHER); IPR000554 (PANTHER); IPR000554 (PROSITE_PATTERNS)
bmsbwbcontig61239	40s ribosomal protein s7-like	442	10	8.2479e-26	0.858	4	F:structural constituent of ribosome; P:translation; C:ribosome; C:intracellular		IPR000554 (PFAM); PTHR11278:SF0 (PANTHER); IPR000554 (PANTHER)
bmsbwbcontig63121	40s ribosomal protein s7-like	322	10	1.69536e-34	0.9	10	F:structural constituent of ribosome; P:translation; C:ribosome; C:intracellular; C:ribonucleoprotein complex; C:cytosolic small ribosomal subunit; C:small-subunit processome; P:rRNA processing; P:ribosomal small subunit biogenesis; C:90S preribosome		IPR000554 (PFAM); PTHR11278:SF0 (PANTHER); IPR000554 (PANTHER)
bmsbwbcontig493	40s ribosomal protein s8-like	835	10	3.6507e-109	0.914	5	F:structural constituent of ribosome; P:translation; C:ribonucleoprotein complex; C:ribosome; C:intracellular		no IPS match
bmsbwbcontig78905	40s ribosomal protein s9	246	10	9.20832e-33	0.712	13	F:structural constituent of ribosome; F:RNA binding; P:translation; C:small ribosomal subunit; C:ribosome; P:ribosome biogenesis; C:ribonucleoprotein complex; F:rRNA binding; C:nucleus; P:rRNA processing; C:cytoplasm; C:nucleolus; C:intracellular		IPR002942 (G3DSA:3.10.290.GENE3D); SSF55174 (SUPERFAMILY)
bmsbwbcontig11711	40s ribosomal protein s9-like	323	10	3.54984e-21	0.972	8	F:structural constituent of ribosome; F:RNA binding; P:translation; C:small ribosomal subunit; C:ribonucleoprotein complex; C:ribosome; F:rRNA binding; C:intracellular		IPR022801 (PANTHER)
bmsbwbcontig2800	40s ribosomal protein s9-like	510	10	3.69663e-85	0.972	14	F:structural constituent of ribosome; F:RNA binding; P:translation; C:small ribosomal subunit; C:ribonucleoprotein complex; C:ribosome; F:rRNA binding; C:intracellular; C:cytosolic small ribosomal subunit; C:cytoplasm; C:nucleolus; P:mitotic spindle elongation; P:mitotic spindle organization; C:nuclear chromosome		IPR005710 (TIGRFAM); IPR001912 (PFAM); IPR002942 (G3DSA:3.10.290.GENE3D); IPR002942 (PFAM); IPR022801 (PANTHER); IPR018079 (PROSITE_PATTERNS); SSF55174 (SUPERFAMILY)
bmsbwbcontig634	40s ribosomal protein sa-like	235	10	9.43757e-17	0.88	19	F:structural constituent of ribosome; C:cytosolic small ribosomal subunit; P:endonucleolytic cleavage to generate mature 3'-end of SSU-rRNA from (SSU-rRNA, 5.8S rRNA, LSU-rRNA); C:microtubule associated complex; P:translation; P:ribosomal small subunit assembly; C:90S preribosome; P:rRNA export from nucleus; C:ribosome; F:ribosome binding; P:endonucleolytic cleavage in ITS1 to separate SSU-rRNA f…		IPR005707 (PANTHER); IPR018130 (PROSITE_PATTERNS); IPR023591 (SUPERFAMILY)
bmsbwbcontig1804	40s ribosomal protein sa-like	817	10	2.23858e-83	0.832	10	F:structural constituent of ribosome; C:cytosolic small ribosomal subunit; C:ribonucleoprotein complex; C:cytoplasm; P:translation; P:ribosomal small subunit assembly; C:ribosome; C:intracellular; C:small ribosomal subunit; F:laminin receptor activity		IPR001865 (PRINTS); G3DSA:3.40.50.10490 (GENE3D); IPR001865 (PFAM); IPR005707 (PANTHER); IPR018130 (PROSITE_PATTERNS); IPR023591 (SUPERFAMILY)
bmsbwbcontig10757	45 kda calcium-binding	1088	10	4.02103e-70	0.611	1	F:calcium ion binding		IPR011992 (G3DSA:1.10.238.GENE3D); IPR011992 (G3DSA:1.10.238.GENE3D); IPR011992 (PFAM); PF13833 (PFAM); PTHR10827 (PANTHER); IPR027240 (PTHR10827:PANTHER); NON_CYTOPLASMIC_DOMAIN (PHOBIUS); CYTOPLASMIC_DOMAIN (PHOBIUS); TRANSMEMBRANE (PHOBIUS); SSF47473 (SUPERFAMILY); TMhelix (TMHMM)
bmsbwbcontig18672	45 kda calcium-binding	240	10	4.28066e-25	0.816	1	F:calcium ion binding		IPR011992 (G3DSA:1.10.238.GENE3D); PTHR10827 (PANTHER); IPR018247 (PROSITE_PATTERNS); IPR002048 (PROSITE_PROFILES); SSF47473 (SUPERFAMILY)
bmsbwbcontig1119	46 kda fk506-binding nuclear	979	10	6.0282e-23	0.664	8	P:peptidyl-proline modification; F:peptidyl-prolyl cis-trans isomerase activity; P:protein folding; F:FK506 binding; P:histone peptidyl-prolyl isomerization; F:isomerase activity; C:nucleolus; P:protein peptidyl-prolyl isomerization		Coil (COILS); PF03066 (PFAM); PTHR31802:SF3 (PANTHER); PTHR31802 (PANTHER); IPR024057 (SUPERFAMILY)
bmsbwbcontig1691	46 kda fk506-binding nuclear	747	10	4.4953e-39	0.816	7	P:peptidyl-proline modification; F:peptidyl-prolyl cis-trans isomerase activity; P:protein folding; F:FK506 binding; P:histone peptidyl-prolyl isomerization; F:isomerase activity; C:nucleolus		IPR001179 (PFAM); G3DSA:3.10.50.40 (GENE3D); IPR023566 (PANTHER); IPR001179 (PROSITE_PROFILES); SSF54534 (SUPERFAMILY)
bmsbwbcontig70244	4-aminobutyrate mitochondrial isoform x2	381	10	2.1826e-08	0.731	8	F:4-aminobutyrate transaminase activity; P:gamma-aminobutyric acid metabolic process; F:catalytic activity; F:pyridoxal phosphate binding; F:transaminase activity; C:4-aminobutyrate transaminase complex; F:protein homodimerization activity; P:behavioral response to cocaine		no IPS match
bmsbwbcontig8941	4-aminobutyrate mitochondrial-like	2193	10	0	0.765	5	F:4-aminobutyrate transaminase activity; P:gamma-aminobutyric acid metabolic process; F:catalytic activity; F:pyridoxal phosphate binding; F:transaminase activity		TRANSMEMBRANE (PHOBIUS); CYTOPLASMIC_DOMAIN (PHOBIUS); NON_CYTOPLASMIC_DOMAIN (PHOBIUS); CYTOPLASMIC_DOMAIN (PHOBIUS); TRANSMEMBRANE (PHOBIUS); TMhelix (TMHMM); TMhelix (TMHMM)
bmsbwbcontig10273	4-coumarate-- ligase 1-like	239	10	4.16361e-10	0.687	7	P:metabolic process; F:catalytic activity; P:oxidation-reduction process; F:Photinus-luciferin 4-monooxygenase (ATP-hydrolyzing) activity; F:oxidoreductase activity; F:ligase activity; F:4-coumarate-CoA ligase activity		G3DSA:2.30.38.10 (GENE3D); IPR000873 (PFAM); PTHR24096:SF144 (PANTHER); PTHR24096 (PANTHER); SSF56801 (SUPERFAMILY)
bmsbwbcontig1503	4-hydroxybenzoate mitochondrial-like	1563	10	2.41698e-146	0.769	19	P:biosynthetic process; C:mitochondrial membrane; C:mitochondrial inner membrane; F:4-hydroxybenzoate decaprenyltransferase activity; C:DNA-directed RNA polymerase III complex; P:ubiquinone biosynthetic process; P:isoprenoid biosynthetic process; C:integral to membrane; C:membrane; P:transcription from RNA polymerase III promoter; F:prenyltransferase activity; C:mitochondrion; C:DNA-directed RNA …		IPR006370 (TIGRFAM); IPR000537 (PFAM); PTHR11048:SF7 (PANTHER); PTHR11048 (PANTHER); IPR000537 (PROSITE_PATTERNS); TRANSMEMBRANE (PHOBIUS); TRANSMEMBRANE (PHOBIUS); CYTOPLASMIC_DOMAIN (PHOBIUS); TRANSMEMBRANE (PHOBIUS); TRANSMEMBRANE (PHOBIUS); CYTOPLASMIC_DOMAIN (PHOBIUS); CYTOPLASMIC_DOMAIN (PHOBIUS); NON_CYTOPLASMIC_DOMAIN (PHOBIUS); NON_CYTOPLASMIC_DOMAIN (PHOBIUS); TRANSMEMBRANE (PHOBIUS); N…
bmsbwbcontig1111	4-hydroxybutyrate -	2099	10	0	0.787	3	F:catalytic activity; P:acetyl-CoA metabolic process; F:transferase activity		G3DSA:3.40.1080.10 (GENE3D); IPR003702 (PFAM); G3DSA:3.40.810.20 (GENE3D); IPR026888 (PFAM); IPR003702 (PTHR21432:PANTHER); PTHR21432 (PANTHER); SSF100950 (SUPERFAMILY); SSF100950 (SUPERFAMILY)
bmsbwbcontig1285	4-hydroxyphenylpyruvate dioxygenase-like	1702	10	0	0.84	6	F:metal ion binding; P:oxidation-reduction process; F:oxidoreductase activity, acting on single donors with incorporation of molecular oxygen; P:aromatic amino acid family metabolic process; F:4-hydroxyphenylpyruvate dioxygenase activity; F:oxidoreductase activity, acting on single donors with incorporation of molecular oxygen, incorporation of two atoms of oxygen		no IPS match
bmsbwbcontig261	5 -3 exoribonuclease 1-like	1519	10	5.38624e-11	0.454	6	F:nucleic acid binding; F:exonuclease activity; C:intracellular; P:nuclear-transcribed mRNA catabolic process; P:nucleic acid phosphodiester bond hydrolysis; F:5'-3' exonuclease activity		no IPS match
bmsbwbcontig8369	5 -3 exoribonuclease 1-like	3562	10	0	0.634	0	-		IPR004859 (PFAM); IPR027073 (PANTHER); PTHR12341:SF9 (PANTHER)
bmsbwbcontig61570	5 -3 exoribonuclease 2 homolog	290	10	5.82004e-15	0.659	7	P:nucleobase-containing compound metabolic process; F:nucleic acid binding; F:exonuclease activity; F:5'-3' exoribonuclease activity; C:nucleus; C:intracellular; F:zinc ion binding		IPR027073 (PANTHER)
bmsbwbcontig67773	5 -3 exoribonuclease 2 homolog	701	10	4.46921e-19	0.472	7	P:nucleobase-containing compound metabolic process; F:nucleic acid binding; F:exonuclease activity; F:5'-3' exoribonuclease activity; F:zinc ion binding; C:nucleus; C:intracellular		no IPS match
bmsbwbcontig19243	5 -3 exoribonuclease 2 homolog	619	10	1.87527e-101	0.866	7	P:nucleobase-containing compound metabolic process; F:nucleic acid binding; F:exonuclease activity; F:5'-3' exoribonuclease activity; F:zinc ion binding; C:nucleus; C:intracellular		IPR004859 (PFAM); IPR027073 (PANTHER)
bmsbwbcontig4153	5 -3 exoribonuclease 2 homolog	2942	10	0	0.689	8	P:nucleobase-containing compound metabolic process; F:nucleic acid binding; F:exonuclease activity; F:5'-3' exoribonuclease activity; F:zinc ion binding; C:nucleus; C:intracellular; F:hydrolase activity		IPR017151 (PIRSF); IPR004859 (PFAM); IPR027073 (PANTHER)
bmsbwbcontig34623	5 -amp-activated protein kinase catalytic subunit alpha-2-like	657	10	3.13582e-108	0.812	10	F:ATP binding; F:protein kinase activity; F:nucleotide binding; P:protein phosphorylation; F:transferase activity, transferring phosphorus-containing groups; F:protein serine/threonine kinase activity; F:transferase activity; P:phosphorylation; F:kinase activity; F:calmodulin-dependent protein kinase activity		PTHR24343 (PANTHER); IPR028783 (PTHR24343:PANTHER); IPR028375 (SUPERFAMILY)
bmsbwbcontig60794	5 -amp-activated protein kinase catalytic subunit alpha-2-like	408	4	0.000199855	0.7175	10	F:transferase activity; F:protein serine/threonine kinase activity; P:phosphorylation; F:protein kinase activity; P:protein phosphorylation; F:ATP binding; F:kinase activity; F:transferase activity, transferring phosphorus-containing groups; F:calmodulin-dependent protein kinase activity; F:nucleotide binding		IPR028375 (SUPERFAMILY)
bmsbwbcontig8847	5 -amp-activated protein kinase catalytic subunit alpha-2-like	2133	10	0	0.85	10	F:ATP binding; F:protein kinase activity; F:nucleotide binding; P:protein phosphorylation; F:transferase activity, transferring phosphorus-containing groups; F:protein serine/threonine kinase activity; F:kinase activity; P:phosphorylation; F:transferase activity; F:calmodulin-dependent protein kinase activity		no IPS match
bmsbwbcontig16794	5 -amp-activated protein kinase catalytic subunit alpha-2-like	923	10	0	0.969	8	F:ATP binding; F:protein kinase activity; F:nucleotide binding; P:protein phosphorylation; F:transferase activity, transferring phosphorus-containing groups; F:protein serine/threonine kinase activity; F:kinase activity; P:phosphorylation		IPR002290 (SMART); G3DSA:1.10.510.10 (GENE3D); IPR000719 (PFAM); G3DSA:3.30.200.20 (GENE3D); IPR028783 (PTHR24343:PANTHER); PTHR24343 (PANTHER); IPR017441 (PROSITE_PATTERNS); IPR008271 (PROSITE_PATTERNS); IPR000719 (PROSITE_PROFILES); IPR011009 (SUPERFAMILY)
bmsbwbcontig4278	5 -amp-activated protein kinase subunit beta-1-like	3317	10	2.23973e-133	0.79	2	F:kinase activity; P:phosphorylation		IPR011701 (PFAM); G3DSA:1.20.1250.20 (GENE3D); PTHR23038:SF45 (PANTHER); PTHR23038 (PANTHER); NON_CYTOPLASMIC_DOMAIN (PHOBIUS); TRANSMEMBRANE (PHOBIUS); CYTOPLASMIC_DOMAIN (PHOBIUS); CYTOPLASMIC_DOMAIN (PHOBIUS); TRANSMEMBRANE (PHOBIUS); TRANSMEMBRANE (PHOBIUS); NON_CYTOPLASMIC_DOMAIN (PHOBIUS); TRANSMEMBRANE (PHOBIUS); CYTOPLASMIC_DOMAIN (PHOBIUS); TRANSMEMBRANE (PHOBIUS); NON_CYTOPLASMIC_DOMAIN…
bmsbwbcontig23693	5 exonuclease apollo	691	10	4.09978e-16	0.46	22	P:protection from non-homologous end joining at telomere; P:telomere maintenance; C:chromosome, telomeric region; P:telomeric loop formation; C:nucleus; C:cytoplasm; F:molecular_function; C:centrosome; P:DNA repair; P:telomeric 3' overhang formation; C:cellular_component; P:cell cycle checkpoint; F:5'-3' exonuclease activity; P:biological_process; F:exonuclease activity; F:hydrolase activity; C:c…		IPR001279 (G3DSA:3.60.15.GENE3D); PTHR23240 (PANTHER); PTHR23240:SF5 (PANTHER); IPR001279 (SUPERFAMILY)
bmsbwbcontig30635	5 exonuclease apollo	612	10	1.18707e-13	0.452	19	F:hydrolase activity; P:protection from non-homologous end joining at telomere; P:telomere maintenance; C:chromosome, telomeric region; P:telomeric loop formation; C:centrosome; P:telomeric 3' overhang formation; P:cell cycle checkpoint; F:5'-3' exonuclease activity; F:exonuclease activity; C:nucleus; C:chromosome; P:response to DNA damage stimulus; C:cytoplasm; F:nuclease activity; P:nucleotide-…		IPR001279 (SUPERFAMILY)
bmsbwbcontig13354	5 -nucleotidase domain-containing protein 1-like	825	10	7.89226e-57	0.608	0	-		IPR008380 (PFAM); IPR008380 (PANTHER); PTHR12103:SF13 (PANTHER); IPR023214 (SUPERFAMILY)
bmsbwbcontig26550	5 -nucleotidase domain-containing protein 1-like	517	10	2.4158e-37	0.598	0	-		IPR008380 (PFAM); IPR008380 (PANTHER); PTHR12103:SF13 (PANTHER); IPR023214 (SUPERFAMILY)
bmsbwbcontig26551	5 -nucleotidase domain-containing protein 1-like	232	2	1.0712e-07	0.7	0	-		IPR023214 (SUPERFAMILY)
bmsbwbcontig6894	5 -nucleotidase domain-containing protein 1-like	1277	10	1.63599e-86	0.568	0	-		IPR023214 (G3DSA:3.40.50.GENE3D); IPR008380 (PFAM); IPR008380 (PANTHER); PTHR12103:SF13 (PANTHER); IPR023214 (SUPERFAMILY)
bmsbwbcontig19471	5 -nucleotidase domain-containing protein 3-like	1523	10	0	0.818	0	-		IPR023214 (G3DSA:3.40.50.GENE3D); IPR008380 (TIGRFAM); IPR008380 (PFAM); PTHR12103:SF12 (PANTHER); IPR008380 (PANTHER); IPR023214 (SUPERFAMILY)
bmsbwbcontig2623	50 kda midgut protein	1000	3	7.64592e-20	0.4633	0	-		SIGNAL_PEPTIDE_N_REGION (PHOBIUS); SIGNAL_PEPTIDE_H_REGION (PHOBIUS); NON_CYTOPLASMIC_DOMAIN (PHOBIUS); SIGNAL_PEPTIDE_C_REGION (PHOBIUS); SIGNAL_PEPTIDE (PHOBIUS); SignalP-noTM (SIGNALP_EUK); SignalP-TM (SIGNALP_GRAM_POSITIVE)
bmsbwbcontig8663	50-kda dystrophin-associated glycoprotein	1268	10	2.11482e-92	0.635	3	C:sarcoglycan complex; F:calcium ion binding; C:membrane		IPR008908 (PFAM); IPR008908 (PANTHER); PTHR10132:SF14 (PANTHER); CYTOPLASMIC_DOMAIN (PHOBIUS); NON_CYTOPLASMIC_DOMAIN (PHOBIUS); SIGNAL_PEPTIDE_H_REGION (PHOBIUS); TRANSMEMBRANE (PHOBIUS); SIGNAL_PEPTIDE_C_REGION (PHOBIUS); SIGNAL_PEPTIDE_N_REGION (PHOBIUS); SIGNAL_PEPTIDE (PHOBIUS); TMhelix (TMHMM)
bmsbwbcontig36361	50s ribosomal protein l10	190	10	5.15944e-40	0.91	10	F:structural constituent of ribosome; P:ribosome biogenesis; C:ribonucleoprotein complex; F:rRNA binding; F:LSU rRNA binding; P:translation; F:RNA binding; C:ribosome; C:intracellular; P:regulation of translation		IPR001790 (PFAM); SSF160369 (SUPERFAMILY)
bmsbwbcontig78021	50s ribosomal protein l10	238	2	2.60437e-09	0.88	0	-		IPR001790 (PFAM); IPR002363 (PROSITE_PATTERNS); SSF160369 (SUPERFAMILY)
bmsbwbcontig54801	50s ribosomal protein l13	288	10	1.80397e-35	0.936	4	F:structural constituent of ribosome; P:translation; C:ribonucleoprotein complex; C:ribosome		no IPS match
bmsbwbcontig31057	50s ribosomal protein l15	476	10	6.4332e-95	0.891	8	F:structural constituent of ribosome; F:RNA binding; P:translation; C:large ribosomal subunit; C:ribonucleoprotein complex; C:ribosome; F:rRNA binding; C:intracellular		G3DSA:3.100.10.10 (GENE3D); IPR021131 (PFAM); IPR005749 (PANTHER); IPR001196 (PROSITE_PATTERNS); SignalP-TM (SIGNALP_GRAM_POSITIVE); IPR021131 (SUPERFAMILY)
bmsbwbcontig1072	50s ribosomal protein l1-like	1249	10	2.15701e-92	0.69	7	F:structural constituent of ribosome; F:RNA binding; C:mitochondrion; P:translation; C:large ribosomal subunit; C:intracellular; C:mitochondrial large ribosomal subunit		Coil (COILS); IPR016095 (G3DSA:3.40.50.GENE3D); IPR016094 (G3DSA:3.30.190.GENE3D); IPR028364 (PFAM); IPR023674 (SUPERFAMILY)
bmsbwbcontig51711	50s ribosomal protein l2	382	10	1.23022e-28	0.92	0	-		IPR013025 (PFAM); IPR012677 (G3DSA:3.30.70.GENE3D); PTHR11620 (PANTHER); IPR001014 (PROSITE_PATTERNS); IPR012678 (SUPERFAMILY)
bmsbwbcontig60755	50s ribosomal protein l2	303	10	4.98091e-49	0.994	9	F:transferase activity; F:structural constituent of ribosome; C:ribonucleoprotein complex; F:rRNA binding; P:translation; F:RNA binding; C:ribosome; C:intracellular; C:large ribosomal subunit		IPR022669 (PFAM); IPR014726 (G3DSA:4.10.950.GENE3D); IPR002171 (PANTHER); IPR005880 (PTHR13691:PANTHER); IPR022671 (PROSITE_PATTERNS); IPR008991 (SUPERFAMILY)
bmsbwbcontig65385	50s ribosomal protein l21	267	10	6.03135e-52	0.805	7	F:structural constituent of ribosome; F:RNA binding; P:translation; C:ribonucleoprotein complex; C:ribosome; F:rRNA binding; C:intracellular		IPR001787 (TIGRFAM); IPR028909 (PFAM); PTHR21349 (PANTHER); IPR018258 (PROSITE_PATTERNS); IPR028909 (SUPERFAMILY)
bmsbwbcontig60202	50s ribosomal protein l25	251	10	2.6755e-47	0.809	8	F:structural constituent of ribosome; F:RNA binding; F:5S rRNA binding; P:translation; C:ribonucleoprotein complex; C:ribosome; F:rRNA binding; C:intracellular		IPR020055 (PFAM); IPR020056 (G3DSA:2.40.240.GENE3D); IPR011035 (SUPERFAMILY)
bmsbwbcontig56949	50s ribosomal protein l27	178	10	2.67377e-33	0.957	5	F:structural constituent of ribosome; P:translation; C:ribonucleoprotein complex; C:ribosome; C:intracellular		IPR001684 (PRINTS); IPR001684 (TIGRFAM); IPR001684 (PFAM); G3DSA:2.40.50.100 (GENE3D); IPR001684 (PANTHER); IPR018261 (PROSITE_PATTERNS); SSF110324 (SUPERFAMILY)
bmsbwbcontig78490	50s ribosomal protein l2p	235	10	2.90089e-19	0.641	9	F:structural constituent of ribosome; F:RNA binding; P:translation; C:cytoplasm; C:ribonucleoprotein complex; C:ribosome; F:rRNA binding; C:intracellular; C:large ribosomal subunit		IPR022666 (PFAM); IPR012340 (G3DSA:2.40.50.GENE3D); IPR002171 (PANTHER); PTHR13691:SF4 (PANTHER); IPR012340 (SUPERFAMILY)
bmsbwbcontig35210	50s ribosomal protein l3	292	10	5.42836e-61	0.864	7	F:structural constituent of ribosome; F:RNA binding; P:translation; C:ribonucleoprotein complex; C:ribosome; F:rRNA binding; C:intracellular		IPR000597 (PFAM); G3DSA:4.10.960.10 (GENE3D); IPR019927 (PANTHER); IPR019926 (PROSITE_PATTERNS); IPR009000 (SUPERFAMILY)
bmsbwbcontig77031	50s ribosomal protein l31	176	10	1.33311e-32	0.861	8	F:metal ion binding; F:structural constituent of ribosome; F:RNA binding; P:translation; C:ribonucleoprotein complex; C:ribosome; F:rRNA binding; C:intracellular		IPR002150 (PRINTS); IPR002150 (TIGRFAM); IPR002150 (PFAM); IPR002150 (PROSITE_PATTERNS); SSF143800 (SUPERFAMILY)
bmsbwbcontig79224	50s ribosomal protein l4	458	10	5.13911e-70	0.895	6	F:structural constituent of ribosome; F:RNA binding; P:translation; C:ribonucleoprotein complex; C:ribosome; F:rRNA binding		IPR023574 (G3DSA:3.40.1370.GENE3D); IPR002136 (PFAM); IPR013005 (TIGRFAM); PTHR10746:SF6 (PANTHER); IPR013005 (PANTHER); IPR023574 (SUPERFAMILY)
bmsbwbcontig72145	50s ribosomal protein l6	180	10	6.82113e-34	0.783	7	F:structural constituent of ribosome; F:RNA binding; P:translation; C:ribonucleoprotein complex; C:ribosome; F:rRNA binding; C:intracellular		IPR020040 (G3DSA:3.90.930.GENE3D); IPR020040 (PFAM); IPR020040 (SUPERFAMILY)
bmsbwbcontig3488	50s ribosome-binding gtpase family protein	729	10	1.9513e-53	0.556	1	F:GTP binding		IPR027417 (G3DSA:3.40.50.GENE3D); IPR027417 (G3DSA:3.40.50.GENE3D); IPR006073 (PFAM); IPR027417 (SUPERFAMILY)
bmsbwbcontig1339	50s ribosome-binding gtpase family protein	3027	10	2.34161e-93	0.532	1	F:GTP binding		IPR006073 (PFAM); IPR027417 (G3DSA:3.40.50.GENE3D); IPR027417 (SUPERFAMILY)
bmsbwbcontig40717	50s rrna methyltransferase	282	10	5.30605e-57	0.894	17	P:tRNA methylation; F:transferase activity; P:methylation; F:RNA methyltransferase activity; P:rRNA base methylation; F:methyltransferase activity; P:tRNA processing; F:rRNA binding; P:rRNA processing; C:cytoplasm; F:4 iron, 4 sulfur cluster binding; F:rRNA (adenine-C2-)-methyltransferase activity; F:iron-sulfur cluster binding; F:catalytic activity; F:tRNA (adenine-C2-)-methyltransferase activit…		PTHR30544:SF5 (PANTHER); IPR004383 (PANTHER)
bmsbwbcontig70408	50s rrna methyltransferase	368	10	2.77635e-85	0.872	17	P:tRNA methylation; F:transferase activity; P:methylation; F:RNA methyltransferase activity; P:rRNA base methylation; F:methyltransferase activity; P:tRNA processing; F:rRNA binding; P:rRNA processing; C:cytoplasm; F:4 iron, 4 sulfur cluster binding; F:rRNA (adenine-C2-)-methyltransferase activity; F:iron-sulfur cluster binding; F:catalytic activity; F:tRNA (adenine-C2-)-methyltransferase activit…		PTHR30544:SF5 (PANTHER); IPR004383 (PANTHER)
bmsbwbcontig50530	50s rrna methyltransferase	253	10	2.47223e-38	0.796	0	-		IPR004383 (PANTHER); PTHR30544:SF5 (PANTHER)
bmsbwbcontig18034	52 kda repressor of the inhibitor of the protein kinase-like	409	3	6.46636e-06	0.65	0	-		no IPS match
bmsbwbcontig7342	52 kda repressor of the inhibitor of the protein kinase-like	394	1	4.44607e-05	0.52	0	-		no IPS match
bmsbwbcontig35157	52 kda repressor of the inhibitor of the protein kinase-like	760	10	7.87409e-13	0.504	4	F:metal ion binding; F:nucleic acid binding; F:zinc ion binding; C:nucleus		IPR006612 (SMART); IPR006612 (SMART); G3DSA:3.10.20.90 (GENE3D); IPR006612 (PFAM); PTHR23080 (PANTHER); IPR006612 (PROSITE_PROFILES); IPR000626 (PROSITE_PROFILES); SSF57716 (SUPERFAMILY); IPR029071 (SUPERFAMILY)
bmsbwbcontig108	5-aminolevulinic acid synthase	2107	10	0	0.746	7	P:biosynthetic process; F:catalytic activity; F:pyridoxal phosphate binding; F:5-aminolevulinate synthase activity; P:tetrapyrrole biosynthetic process; F:transferase activity; F:transferase activity, transferring acyl groups		IPR010961 (TIGRFAM); IPR015422 (G3DSA:3.90.1150.GENE3D); IPR004839 (PFAM); IPR015421 (G3DSA:3.40.640.GENE3D); PTHR13693 (PANTHER); PTHR13693:SF55 (PANTHER); IPR015424 (SUPERFAMILY)
bmsbwbcontig51812	5-azacytidine-induced protein 1	1450	10	7.66966e-77	0.566	6	P:cell differentiation; C:intracellular membrane-bounded organelle; P:multicellular organismal development; C:microtubule cytoskeleton; P:spermatogenesis; C:centrosome		Coil (COILS); Coil (COILS); Coil (COILS); Coil (COILS); Coil (COILS); PTHR31540:SF1 (PANTHER); PTHR31540 (PANTHER)
bmsbwbcontig37664	5-azacytidine-induced protein 1- partial	365	10	6.79604e-10	0.687	0	-		Coil (COILS); Coil (COILS)
bmsbwbcontig32086	5-azacytidine-induced protein 1-like	1128	10	2.43276e-31	0.527	0	-		NON_CYTOPLASMIC_DOMAIN (PHOBIUS); TRANSMEMBRANE (PHOBIUS); TRANSMEMBRANE (PHOBIUS); CYTOPLASMIC_DOMAIN (PHOBIUS); CYTOPLASMIC_DOMAIN (PHOBIUS)
bmsbwbcontig64564	5-azacytidine-induced protein 1-like	985	1	9.95023e-05	0.57	0	-		no IPS match
bmsbwbcontig5991	5-formyltetrahydrofolate cyclo-ligase	364	10	2.95024e-31	0.649	3	F:ATP binding; F:5-formyltetrahydrofolate cyclo-ligase activity; P:folic acid-containing compound biosynthetic process		IPR024185 (G3DSA:3.40.50.GENE3D); IPR002698 (PFAM); PTHR23407 (PANTHER); IPR002698 (PTHR23407:PANTHER); SSF100950 (SUPERFAMILY)
bmsbwbcontig5992	5-formyltetrahydrofolate cyclo-ligase	172	10	6.21462e-10	0.748	3	F:ATP binding; F:5-formyltetrahydrofolate cyclo-ligase activity; P:folic acid-containing compound biosynthetic process		IPR002698 (PFAM); IPR024185 (G3DSA:3.40.50.GENE3D); PTHR23407 (PANTHER); IPR002698 (PTHR23407:PANTHER); SSF100950 (SUPERFAMILY)
bmsbwbcontig21061	5-hydroxyisourate hydrolase-like	618	10	2.33842e-36	0.666	4	F:hydroxyisourate hydrolase activity; P:purine nucleobase metabolic process; P:transport; F:hydrolase activity		IPR000895 (PRINTS); IPR023416 (SMART); IPR014306 (TIGRFAM); IPR023416 (PFAM); IPR023416 (G3DSA:2.60.40.GENE3D); PTHR10395 (PANTHER); PTHR10395:SF8 (PANTHER); IPR023418 (PROSITE_PATTERNS); SIGNAL_PEPTIDE_H_REGION (PHOBIUS); SIGNAL_PEPTIDE (PHOBIUS); NON_CYTOPLASMIC_DOMAIN (PHOBIUS); SIGNAL_PEPTIDE_N_REGION (PHOBIUS); SIGNAL_PEPTIDE_C_REGION (PHOBIUS); SignalP-noTM (SIGNALP_EUK); IPR023416 (SUPERFA…
bmsbwbcontig16353	5-hydroxytryptamine receptor 1-like	910	10	5.04736e-118	0.815	16	F:transferase activity; C:integral to membrane; C:membrane; F:serotonin receptor activity; F:G-protein coupled receptor activity; F:non-membrane spanning protein tyrosine kinase activity; F:G-protein coupled acetylcholine receptor activity; P:signal transduction; P:G-protein coupled acetylcholine receptor signaling pathway; F:signal transducer activity; P:serotonin receptor signaling pathway; P:G…		IPR000276 (PRINTS); IPR017452 (G3DSA:1.20.1070.GENE3D); IPR000276 (PFAM); PTHR24247:SF104 (PANTHER); PTHR24247 (PANTHER); IPR000276 (PROSITE_PATTERNS); TRANSMEMBRANE (PHOBIUS); TRANSMEMBRANE (PHOBIUS); CYTOPLASMIC_DOMAIN (PHOBIUS); NON_CYTOPLASMIC_DOMAIN (PHOBIUS); TRANSMEMBRANE (PHOBIUS); TRANSMEMBRANE (PHOBIUS); NON_CYTOPLASMIC_DOMAIN (PHOBIUS); TRANSMEMBRANE (PHOBIUS); CYTOPLASMIC_DOMAIN (PHOB…
bmsbwbcontig24538	5-hydroxytryptamine receptor 1-like	397	10	6.75953e-56	0.753	16	F:transferase activity; C:integral to membrane; C:membrane; F:serotonin receptor activity; F:G-protein coupled receptor activity; F:non-membrane spanning protein tyrosine kinase activity; F:G-protein coupled acetylcholine receptor activity; P:signal transduction; P:G-protein coupled acetylcholine receptor signaling pathway; F:signal transducer activity; P:serotonin receptor signaling pathway; P:G…		IPR000276 (PRINTS); IPR000276 (PFAM); IPR017452 (G3DSA:1.20.1070.GENE3D); PTHR24247 (PANTHER); PTHR24247:SF104 (PANTHER); CYTOPLASMIC_DOMAIN (PHOBIUS); TRANSMEMBRANE (PHOBIUS); TRANSMEMBRANE (PHOBIUS); CYTOPLASMIC_DOMAIN (PHOBIUS); NON_CYTOPLASMIC_DOMAIN (PHOBIUS); IPR017452 (PROSITE_PROFILES); SSF81321 (SUPERFAMILY); TMhelix (TMHMM); TMhelix (TMHMM)
bmsbwbcontig42327	5-hydroxytryptamine receptor 2a-like	708	10	1.12796e-61	0.692	10	C:integral to membrane; C:membrane; F:serotonin receptor activity; F:G-protein coupled receptor activity; P:signal transduction; F:signal transducer activity; P:serotonin receptor signaling pathway; P:G-protein coupled receptor signaling pathway; C:integral to plasma membrane; C:plasma membrane		IPR000276 (PRINTS); IPR000276 (PFAM); IPR017452 (G3DSA:1.20.1070.GENE3D); PTHR24247:SF0 (PANTHER); PTHR24247 (PANTHER); CYTOPLASMIC_DOMAIN (PHOBIUS); TRANSMEMBRANE (PHOBIUS); NON_CYTOPLASMIC_DOMAIN (PHOBIUS); IPR017452 (PROSITE_PROFILES); SSF81321 (SUPERFAMILY); TMhelix (TMHMM); TMhelix (TMHMM)
bmsbwbcontig77389	5-hydroxytryptamine receptor 2a-like	212	10	2.64296e-11	0.769	10	C:integral to membrane; C:membrane; F:serotonin receptor activity; F:G-protein coupled receptor activity; P:signal transduction; F:signal transducer activity; P:serotonin receptor signaling pathway; P:G-protein coupled receptor signaling pathway; C:integral to plasma membrane; C:plasma membrane		IPR000276 (PRINTS); IPR017452 (G3DSA:1.20.1070.GENE3D); IPR000276 (PFAM); PTHR24247:SF0 (PANTHER); PTHR24247 (PANTHER); NON_CYTOPLASMIC_DOMAIN (PHOBIUS); CYTOPLASMIC_DOMAIN (PHOBIUS); TRANSMEMBRANE (PHOBIUS); IPR017452 (PROSITE_PROFILES); SSF81321 (SUPERFAMILY); TMhelix (TMHMM)
bmsbwbcontig27558	5-methyltetrahydropteroyltriglutamate--homocysteine methyltransferase	275	10	3.256e-55	0.939	8	F:metal ion binding; F:methyltransferase activity; F:transferase activity; P:cellular amino acid biosynthetic process; F:zinc ion binding; P:methylation; P:methionine biosynthetic process; F:5-methyltetrahydropteroyltriglutamate-homocysteine S-methyltransferase activity		G3DSA:3.20.20.210 (GENE3D); IPR002629 (PFAM); PTHR30519 (PANTHER); PTHR30519:SF0 (PANTHER); SSF51726 (SUPERFAMILY)
bmsbwbcontig77251	5-methyltetrahydropteroyltriglutamate--homocysteine methyltransferase	232	10	2.66182e-45	0.894	8	F:metal ion binding; F:methyltransferase activity; F:transferase activity; P:cellular amino acid biosynthetic process; F:zinc ion binding; P:methylation; P:methionine biosynthetic process; F:5-methyltetrahydropteroyltriglutamate-homocysteine S-methyltransferase activity		G3DSA:3.20.20.210 (GENE3D); IPR002629 (PFAM); PTHR30519 (PANTHER); PTHR30519:SF0 (PANTHER); SSF51726 (SUPERFAMILY)
bmsbwbcontig4247	5-oxoprolinase-like	4782	10	0	0.779	0	-		no IPS match
bmsbwbcontig60110	60 kda heat shock mitochondrial-like	1966	10	0	0.844	6	P:cellular protein metabolic process; F:ATP binding; C:cytoplasm; P:protein folding; F:nucleotide binding; P:protein refolding		TRANSMEMBRANE (PHOBIUS); NON_CYTOPLASMIC_DOMAIN (PHOBIUS); CYTOPLASMIC_DOMAIN (PHOBIUS)
bmsbwbcontig61832	60 kda heat shock mitochondrial-like	1886	10	0	0.757	10	P:cellular protein metabolic process; F:ATP binding; C:cytoplasm; P:protein folding; F:nucleotide binding; P:protein refolding; P:fin regeneration; P:response to stress; P:tissue regeneration; C:mitochondrial matrix		SignalP-TM (SIGNALP_GRAM_POSITIVE)
bmsbwbcontig62436	60 kda heat shock mitochondrial-like	193	10	9.35434e-09	0.816	6	P:cellular protein metabolic process; F:ATP binding; C:cytoplasm; P:protein folding; F:nucleotide binding; P:protein refolding		IPR027413 (G3DSA:1.10.560.GENE3D); IPR002423 (SUPERFAMILY)
bmsbwbcontig62652	60 kda heat shock mitochondrial-like	258	10	2.83274e-14	0.609	7	P:cellular protein metabolic process; F:ATP binding; P:response to stress; C:cytoplasm; P:protein folding; F:nucleotide binding; P:protein refolding		IPR027409 (G3DSA:3.50.7.GENE3D); IPR027409 (SUPERFAMILY)
bmsbwbcontig972	60 kda heat shock mitochondrial-like	2651	10	0	0.925	21	P:cellular protein metabolic process; F:ATP binding; C:cytoplasm; P:protein folding; F:nucleotide binding; P:protein refolding; P:response to stress; C:mitochondrial inner membrane; P:cellular response to heat; C:microtubule associated complex; P:protein targeting to mitochondrion; C:mitochondrion; F:aconitate hydratase activity; P:tricarboxylic acid cycle; F:4 iron, 4 sulfur cluster binding; P:m…		IPR001844 (PRINTS); IPR002423 (PFAM); IPR027413 (G3DSA:1.10.560.GENE3D); IPR001844 (TIGRFAM); IPR027413 (G3DSA:1.10.560.GENE3D); IPR027409 (G3DSA:3.50.7.GENE3D); IPR002423 (PANTHER); IPR018370 (PROSITE_PATTERNS); IPR001844 (HAMAP); SSF54849 (SUPERFAMILY); IPR027409 (SUPERFAMILY); IPR002423 (SUPERFAMILY)
bmsbwbcontig51974	60 kda heat shock mitochondrial-like	271	10	3.28484e-27	0.762	45	P:cellular protein metabolic process; F:ATP binding; C:cytoplasm; P:protein folding; F:nucleotide binding; P:protein refolding; F:chaperone binding; C:cytosol; P:positive regulation of T cell activation; P:B cell cytokine production; P:positive regulation of interferon-gamma production; C:plasma membrane; P:positive regulation of interferon-alpha production; P:positive regulation of interleukin-6…		IPR002423 (PFAM); IPR027410 (G3DSA:3.30.260.GENE3D); PTHR11353:SF75 (PANTHER); IPR002423 (PANTHER); SSF54849 (SUPERFAMILY)
bmsbwbcontig11340	60 kda ss-a ro ribonucleo	1775	10	1.29743e-42	0.448	10	F:RNA binding; C:ribonucleoprotein complex; F:nucleic acid binding; P:biological_process; P:cell projection organization; C:nucleus; C:cytoplasm; C:virion; F:metal ion binding; P:cilium morphogenesis		TRANSMEMBRANE (PHOBIUS); CYTOPLASMIC_DOMAIN (PHOBIUS); NON_CYTOPLASMIC_DOMAIN (PHOBIUS); SignalP-TM (SIGNALP_GRAM_POSITIVE); TMhelix (TMHMM); TMhelix (TMHMM)
bmsbwbcontig78597	60s acidic ribosomal protein p0	385	10	2.14398e-45	0.649	8	C:ribonucleoprotein complex; P:ribosome biogenesis; C:ribosome; C:intracellular; C:cytoplasm; C:nucleomorph; P:translational elongation; F:structural constituent of ribosome		IPR001790 (PFAM); IPR011991 (G3DSA:1.10.10.GENE3D); PTHR21141:SF3 (PANTHER); PTHR21141 (PANTHER); SSF160369 (SUPERFAMILY)
bmsbwbcontig8276	60s acidic ribosomal protein p0-like	988	10	5.97135e-159	0.902	8	P:translational elongation; F:structural constituent of ribosome; C:ribonucleoprotein complex; P:ribosome biogenesis; C:ribosome; C:intracellular; F:DNA-(apurinic or apyrimidinic site) lyase activity; F:lyase activity		NON_CYTOPLASMIC_DOMAIN (PHOBIUS); NON_CYTOPLASMIC_DOMAIN (PHOBIUS); TRANSMEMBRANE (PHOBIUS); CYTOPLASMIC_DOMAIN (PHOBIUS); TRANSMEMBRANE (PHOBIUS); TMhelix (TMHMM); TMhelix (TMHMM)
bmsbwbcontig263	60s acidic ribosomal protein p0-like	1128	10	1.18695e-175	0.892	8	P:translational elongation; F:structural constituent of ribosome; C:ribonucleoprotein complex; F:DNA-(apurinic or apyrimidinic site) lyase activity; P:ribosome biogenesis; C:ribosome; F:lyase activity; C:intracellular		IPR001790 (PFAM); IPR001813 (PFAM); PTHR21141 (PANTHER); PTHR21141:SF3 (PANTHER); SSF160369 (SUPERFAMILY)
bmsbwbcontig264	60s acidic ribosomal protein p0-like	1133	10	1.27787e-174	0.893	8	P:translational elongation; F:structural constituent of ribosome; C:ribonucleoprotein complex; P:ribosome biogenesis; C:ribosome; C:intracellular; F:DNA-(apurinic or apyrimidinic site) lyase activity; F:lyase activity		IPR001790 (PFAM); IPR001813 (PFAM); PTHR21141:SF3 (PANTHER); PTHR21141 (PANTHER); SSF160369 (SUPERFAMILY)
bmsbwbcontig822	60s acidic ribosomal protein p1-like	575	10	1.15993e-30	0.922	7	P:translational elongation; F:structural constituent of ribosome; C:ribonucleoprotein complex; C:ribosome; C:intracellular; P:translation; C:cytosolic large ribosomal subunit		IPR001859 (PRINTS); IPR001813 (PFAM); PTHR21141 (PANTHER); IPR027534 (HAMAP)
bmsbwbcontig603	60s acidic ribosomal protein p2	574	10	1.12266e-22	0.848	7	P:translational elongation; F:structural constituent of ribosome; C:ribonucleoprotein complex; C:ribosome; C:intracellular; P:translation; C:cytosolic large ribosomal subunit		TRANSMEMBRANE (PHOBIUS); CYTOPLASMIC_DOMAIN (PHOBIUS); NON_CYTOPLASMIC_DOMAIN (PHOBIUS); TMhelix (TMHMM)
bmsbwbcontig13244	60s ribosomal export protein nmd3-like	285	10	8.19963e-13	0.828	0	-		PTHR12746:SF2 (PANTHER); PTHR12746 (PANTHER)
bmsbwbcontig5061	60s ribosomal export protein nmd3-like	1362	10	0	0.855	0	-		IPR007064 (PFAM); PTHR12746 (PANTHER); PTHR12746:SF2 (PANTHER)
bmsbwbcontig58113	60s ribosomal protein	605	4	2.51576e-23	0.5975	6	F:structural constituent of ribosome; P:translation; C:ribonucleoprotein complex; C:ribosome; C:intracellular; P:signal transduction		SignalP-noTM (SIGNALP_EUK)
bmsbwbcontig78410	60s ribosomal protein l10	347	10	4.99753e-48	0.848	6	F:structural constituent of ribosome; P:translation; C:ribosome; C:intracellular; C:ribonucleoprotein complex; C:cytosolic large ribosomal subunit		IPR016180 (G3DSA:3.90.1170.GENE3D); IPR016180 (PFAM); PTHR11726 (PANTHER); IPR018255 (PROSITE_PATTERNS); IPR016180 (SUPERFAMILY)
bmsbwbcontig2388	60s ribosomal protein l10a-like	908	10	3.4596e-131	0.95	7	F:structural constituent of ribosome; F:RNA binding; P:translation; C:large ribosomal subunit; C:intracellular; C:ribosome; C:ribonucleoprotein complex		IPR002143 (PIRSF); IPR016095 (G3DSA:3.40.50.GENE3D); IPR028364 (PFAM); IPR016094 (G3DSA:3.30.190.GENE3D); PTHR23105:SF36 (PANTHER); PTHR23105 (PANTHER); IPR023674 (SUPERFAMILY)
bmsbwbcontig599	60s ribosomal protein l10-like	236	10	1.68145e-21	0.817	4	F:structural constituent of ribosome; P:translation; C:ribosome; C:intracellular		PTHR11726 (PANTHER)
bmsbwbcontig718	60s ribosomal protein l10-like	556	10	8.29003e-99	0.979	4	F:structural constituent of ribosome; P:translation; C:ribosome; C:intracellular		IPR001197 (PIRSF); IPR016180 (PFAM); IPR016180 (G3DSA:3.90.1170.GENE3D); PTHR11726 (PANTHER); IPR018255 (PROSITE_PATTERNS); IPR016180 (SUPERFAMILY)
bmsbwbcontig2961	60s ribosomal protein l11-like	836	10	8.16773e-114	0.965	10	F:structural constituent of ribosome; C:membrane; C:ribonucleoprotein complex; P:translation; F:olfactory receptor activity; F:odorant binding; C:ribosome; P:detection of chemical stimulus involved in sensory perception of smell; P:sensory perception of smell; C:intracellular		IPR002132 (PIRSF); IPR002132 (PFAM); IPR002132 (PFAM); IPR022803 (G3DSA:3.30.1440.GENE3D); PTHR11994:SF8 (PANTHER); IPR002132 (PANTHER); IPR020929 (PROSITE_PATTERNS); IPR022803 (SUPERFAMILY)
bmsbwbcontig301	60s ribosomal protein l12-like	484	10	2.09056e-90	0.946	4	F:structural constituent of ribosome; P:translation; C:ribonucleoprotein complex; C:ribosome		IPR000911 (SMART); IPR020783 (PFAM); IPR020784 (PFAM); IPR020783 (G3DSA:1.10.10.GENE3D); IPR020784 (G3DSA:3.30.1550.GENE3D); IPR000911 (PANTHER); IPR020785 (PROSITE_PATTERNS); IPR000911 (HAMAP); IPR020784 (SUPERFAMILY); IPR020783 (SUPERFAMILY)
bmsbwbcontig319	60s ribosomal protein l12-like	818	10	3.7525e-99	0.919	4	F:structural constituent of ribosome; P:translation; C:ribonucleoprotein complex; C:ribosome		IPR000911 (SMART); IPR020783 (PFAM); IPR020784 (G3DSA:3.30.1550.GENE3D); IPR020783 (G3DSA:1.10.10.GENE3D); IPR020784 (PFAM); IPR000911 (PANTHER); IPR020785 (PROSITE_PATTERNS); IPR000911 (HAMAP); IPR020784 (SUPERFAMILY); IPR020783 (SUPERFAMILY)
bmsbwbcontig78802	60s ribosomal protein l13	177	10	5.55452e-20	0.802	5	F:structural constituent of ribosome; P:translation; C:ribosome; C:intracellular; C:ribonucleoprotein complex		IPR001380 (PFAM); IPR001380 (PANTHER); PTHR11722:SF0 (PANTHER)
bmsbwbcontig59953	60s ribosomal protein l13 isoform 1	879	10	5.90961e-70	0.739	5	F:structural constituent of ribosome; P:translation; C:ribonucleoprotein complex; C:ribosome; C:intracellular		IPR001380 (PFAM); IPR001380 (PANTHER); PTHR11722:SF0 (PANTHER); IPR018256 (PROSITE_PATTERNS)
bmsbwbcontig2277	60s ribosomal protein l13a-like	722	10	1.43064e-112	0.856	5	F:structural constituent of ribosome; P:translation; C:large ribosomal subunit; C:ribonucleoprotein complex; C:ribosome		Coil (COILS); IPR005822 (PFAM); IPR023564 (G3DSA:3.90.1180.GENE3D); IPR005755 (TIGRFAM); IPR005822 (PANTHER); IPR005755 (PTHR11545:PANTHER); IPR023563 (PROSITE_PATTERNS); IPR023564 (SUPERFAMILY)
bmsbwbcontig891	60s ribosomal protein l13-like	939	10	7.94608e-73	0.789	5	F:structural constituent of ribosome; P:translation; C:ribonucleoprotein complex; C:ribosome; C:intracellular		IPR001380 (PFAM); PTHR11722:SF0 (PANTHER); IPR001380 (PANTHER); IPR018256 (PROSITE_PATTERNS)
bmsbwbcontig78916	60s ribosomal protein l15	204	10	2.4026e-33	0.737	5	F:structural constituent of ribosome; P:translation; C:ribonucleoprotein complex; C:ribosome; C:intracellular		IPR024794 (G3DSA:3.40.1120.GENE3D); IPR000439 (PFAM); IPR000439 (PANTHER); PTHR11847:SF4 (PANTHER); IPR012678 (SUPERFAMILY)
bmsbwbcontig1899	60s ribosomal protein l15-like	253	10	2.76795e-31	0.918	5	F:structural constituent of ribosome; P:translation; C:ribonucleoprotein complex; C:ribosome; C:intracellular		IPR024794 (G3DSA:3.40.1120.GENE3D); IPR000439 (PFAM); IPR000439 (PANTHER); IPR012678 (SUPERFAMILY)
bmsbwbcontig25	60s ribosomal protein l15-like	212	10	1.98159e-36	0.91	5	F:structural constituent of ribosome; P:translation; C:ribonucleoprotein complex; C:ribosome; C:intracellular		IPR024794 (G3DSA:3.40.1120.GENE3D); IPR000439 (PFAM); IPR000439 (PANTHER); IPR012678 (SUPERFAMILY)
bmsbwbcontig29	60s ribosomal protein l15-like	211	10	1.98159e-36	0.91	5	F:structural constituent of ribosome; P:translation; C:ribonucleoprotein complex; C:ribosome; C:intracellular		IPR024794 (G3DSA:3.40.1120.GENE3D); IPR000439 (PFAM); IPR000439 (PANTHER); IPR012678 (SUPERFAMILY)
bmsbwbcontig24	60s ribosomal protein l15-like	298	10	1.94563e-50	0.889	5	F:structural constituent of ribosome; P:translation; C:ribonucleoprotein complex; C:ribosome; C:intracellular		IPR000439 (PFAM); IPR024794 (G3DSA:3.40.1120.GENE3D); IPR000439 (PANTHER); IPR012678 (SUPERFAMILY)
bmsbwbcontig1286	60s ribosomal protein l17-like	744	10	7.25348e-99	0.899	6	F:structural constituent of ribosome; P:translation; C:large ribosomal subunit; C:ribonucleoprotein complex; C:ribosome; C:intracellular		no IPS match
bmsbwbcontig78474	60s ribosomal protein l18	236	10	1.29088e-28	0.634	5	F:structural constituent of ribosome; P:translation; C:ribosome; C:intracellular; C:ribonucleoprotein complex		no IPS match
bmsbwbcontig572	60s ribosomal protein l18a-like	708	10	4.26657e-118	0.92	4	F:structural constituent of ribosome; P:translation; C:ribonucleoprotein complex; C:ribosome		IPR021138 (PIRSF); IPR023573 (PFAM); G3DSA:3.10.20.10 (GENE3D); PTHR10052 (PANTHER); IPR028877 (HAMAP); SSF160374 (SUPERFAMILY)
bmsbwbcontig1326	60s ribosomal protein l18-like	745	10	2.69551e-105	0.883	5	F:structural constituent of ribosome; P:translation; C:ribonucleoprotein complex; C:ribosome; C:intracellular		G3DSA:3.100.10.10 (GENE3D); IPR021131 (PFAM); IPR000039 (PANTHER); IPR021132 (PROSITE_PATTERNS); IPR021131 (SUPERFAMILY)
bmsbwbcontig1389	60s ribosomal protein l19-like	656	10	2.77261e-108	0.914	8	F:structural constituent of ribosome; P:translation; C:ribonucleoprotein complex; C:ribosome; C:intracellular; P:mitotic spindle elongation; C:cytosolic large ribosomal subunit; P:centrosome duplication		Coil (COILS); IPR000196 (PFAM); IPR015974 (G3DSA:1.10.1200.GENE3D); IPR015972 (G3DSA:1.10.1650.GENE3D); PTHR10722 (PANTHER); IPR023638 (PROSITE_PATTERNS); IPR000196 (SUPERFAMILY)
bmsbwbcontig4236	60s ribosomal protein l21-like	641	10	3.4727e-91	0.904	8	F:structural constituent of ribosome; P:translation; C:ribosome; C:intracellular; P:mitotic spindle organization; P:mitotic spindle elongation; C:cytosolic large ribosomal subunit; P:centrosome duplication		no IPS match
bmsbwbcontig1417	60s ribosomal protein l21-like	728	10	1.75196e-87	0.883	8	F:structural constituent of ribosome; P:translation; C:ribosome; C:intracellular; P:mitotic spindle organization; P:mitotic spindle elongation; C:cytosolic large ribosomal subunit; P:centrosome duplication		IPR001147 (PFAM); IPR001147 (G3DSA:2.30.30.GENE3D); IPR001147 (PANTHER); IPR018259 (PROSITE_PATTERNS); IPR008991 (SUPERFAMILY)
bmsbwbcontig798	60s ribosomal protein l22-like	969	10	6.52809e-31	0.861	7	F:structural constituent of ribosome; P:translation; C:ribosome; C:intracellular; P:mitotic spindle organization; P:mitotic spindle elongation; C:cytosolic large ribosomal subunit		IPR002671 (PFAM); IPR002671 (PANTHER); SignalP-TM (SIGNALP_GRAM_POSITIVE)
bmsbwbcontig639	60s ribosomal protein l23a-like	514	10	1.29102e-78	0.913	6	F:structural constituent of ribosome; P:translation; F:nucleotide binding; C:ribonucleoprotein complex; C:ribosome; C:intracellular		IPR012677 (G3DSA:3.30.70.GENE3D); IPR013025 (PFAM); IPR019985 (TIGRFAM); PTHR11620 (PANTHER); IPR001014 (PROSITE_PATTERNS); IPR013025 (HAMAP); IPR012678 (SUPERFAMILY)
bmsbwbcontig376	60s ribosomal protein l23-like	471	10	6.30788e-94	0.984	9	F:structural constituent of ribosome; P:translation; C:ribonucleoprotein complex; C:ribosome; C:cytosolic large ribosomal subunit; P:neurogenesis; P:mitotic spindle elongation; F:myosin binding; P:mitotic spindle organization		NON_CYTOPLASMIC_DOMAIN (PHOBIUS); TRANSMEMBRANE (PHOBIUS); TRANSMEMBRANE (PHOBIUS); TRANSMEMBRANE (PHOBIUS); CYTOPLASMIC_DOMAIN (PHOBIUS); CYTOPLASMIC_DOMAIN (PHOBIUS); NON_CYTOPLASMIC_DOMAIN (PHOBIUS); TMhelix (TMHMM); TMhelix (TMHMM)
bmsbwbcontig1737	60s ribosomal protein l24-like	542	10	8.59145e-65	0.873	2	P:ribosome biogenesis; C:ribosome		IPR011017 (SMART); IPR000988 (PFAM); IPR023441 (G3DSA:2.30.170.GENE3D); IPR000988 (PANTHER); SSF57716 (SUPERFAMILY)
bmsbwbcontig3579	60s ribosomal protein l26-like	717	10	1.74105e-87	0.933	5	F:structural constituent of ribosome; P:translation; C:large ribosomal subunit; C:ribosome; C:intracellular		IPR005824 (SMART); IPR005824 (PFAM); IPR005756 (TIGRFAM); IPR014722 (G3DSA:2.30.30.GENE3D); IPR005756 (PANTHER); IPR005825 (PROSITE_PATTERNS); IPR005756 (HAMAP); IPR008991 (SUPERFAMILY)
bmsbwbcontig7406	60s ribosomal protein l26-like	575	10	7.06328e-87	0.931	5	F:structural constituent of ribosome; P:translation; C:large ribosomal subunit; C:ribosome; C:intracellular		IPR005824 (SMART); IPR014722 (G3DSA:2.30.30.GENE3D); IPR005756 (TIGRFAM); IPR005824 (PFAM); IPR005756 (PANTHER); IPR005825 (PROSITE_PATTERNS); IPR005756 (HAMAP); IPR008991 (SUPERFAMILY)
bmsbwbcontig847	60s ribosomal protein l27a-like	551	10	2.23265e-73	0.922	5	F:structural constituent of ribosome; P:translation; C:ribonucleoprotein complex; C:ribosome; C:intracellular		no IPS match
bmsbwbcontig78267	60s ribosomal protein l27-like	217	10	6.17015e-29	0.655	5	F:structural constituent of ribosome; P:translation; C:ribosome; C:intracellular; C:ribonucleoprotein complex		IPR001141 (PFAM); IPR014722 (G3DSA:2.30.30.GENE3D); IPR008991 (SUPERFAMILY)
bmsbwbcontig938	60s ribosomal protein l27-like isoform 1	565	10	2.66273e-58	0.867	5	F:structural constituent of ribosome; P:translation; C:ribonucleoprotein complex; C:ribosome; C:intracellular		IPR014722 (G3DSA:2.30.30.GENE3D); IPR005824 (PFAM); IPR001141 (PFAM); PTHR10497:SF0 (PANTHER); IPR001141 (PANTHER); IPR018262 (PROSITE_PATTERNS); IPR008991 (SUPERFAMILY)
bmsbwbcontig421	60s ribosomal protein l28-like	540	10	1.09565e-49	0.763	4	F:structural constituent of ribosome; P:translation; C:ribosome; C:intracellular		IPR029004 (PFAM); IPR002672 (PANTHER); PTHR10544:SF0 (PANTHER); TRANSMEMBRANE (PHOBIUS); CYTOPLASMIC_DOMAIN (PHOBIUS); NON_CYTOPLASMIC_DOMAIN (PHOBIUS); TMhelix (TMHMM)
bmsbwbcontig971	60s ribosomal protein l29-like	427	10	6.627e-30	0.829	6	F:structural constituent of ribosome; P:translation; C:ribosome; C:intracellular; F:chromatin binding; C:cytosolic large ribosomal subunit		IPR002673 (PFAM); IPR002673 (PANTHER)
bmsbwbcontig78513	60s ribosomal protein l3	248	10	4.93912e-42	0.868	6	F:structural constituent of ribosome; P:translation; C:cytoplasm; C:ribonucleoprotein complex; C:ribosome; C:intracellular		IPR000597 (PFAM); G3DSA:4.10.960.10 (GENE3D); PTHR11363 (PANTHER); IPR019926 (PROSITE_PATTERNS); IPR009000 (SUPERFAMILY)
bmsbwbcontig3601	60s ribosomal protein l30	273	10	5.45074e-26	0.923	10	F:structural constituent of ribosome; P:translation; C:ribosome; C:intracellular; C:cytosolic large ribosomal subunit; P:mitotic spindle elongation; P:centrosome duplication; P:peripheral nervous system development; P:growth; P:mitotic spindle organization		IPR004038 (PFAM); IPR029064 (G3DSA:3.30.1330.GENE3D); IPR000231 (PANTHER); PTHR11449:SF1 (PANTHER); IPR022991 (PROSITE_PATTERNS); IPR029064 (SUPERFAMILY)
bmsbwbcontig3609	60s ribosomal protein l30	207	10	9.11979e-29	0.918	4	F:structural constituent of ribosome; P:translation; C:ribosome; C:intracellular		IPR004038 (PFAM); IPR029064 (G3DSA:3.30.1330.GENE3D); IPR000231 (PANTHER); PTHR11449:SF1 (PANTHER); IPR022991 (PROSITE_PATTERNS); IPR029064 (SUPERFAMILY)
bmsbwbcontig1859	60s ribosomal protein l31-like	580	10	9.66889e-62	0.936	5	F:structural constituent of ribosome; P:translation; C:ribosome; C:intracellular; C:cytosolic large ribosomal subunit		IPR023621 (G3DSA:3.10.440.GENE3D); IPR000054 (PFAM); IPR000054 (PANTHER); IPR020052 (PROSITE_PATTERNS); IPR023621 (SUPERFAMILY)
bmsbwbcontig1800	60s ribosomal protein l32-like	530	10	2.08699e-84	0.943	5	F:structural constituent of ribosome; P:translation; C:ribonucleoprotein complex; C:ribosome; C:intracellular		IPR001515 (PFAM); PTHR23413 (PANTHER); IPR018263 (PROSITE_PATTERNS); IPR001515 (SUPERFAMILY)
bmsbwbcontig78544	60s ribosomal protein l34	166	5	2.13741e-19	0.75	5	F:structural constituent of ribosome; P:translation; C:ribosome; C:intracellular; C:ribonucleoprotein complex		IPR008195 (PFAM)
bmsbwbcontig2305	60s ribosomal protein l34-like	482	10	4.14995e-65	0.934	4	F:structural constituent of ribosome; P:translation; C:ribosome; C:intracellular		IPR008195 (PRINTS); IPR008195 (PFAM); IPR008195 (PANTHER); IPR018065 (PROSITE_PATTERNS); IPR008195 (HAMAP)
bmsbwbcontig1299	60s ribosomal protein l35a-like	563	10	1.53015e-51	0.824	4	F:structural constituent of ribosome; P:translation; C:ribosome; C:intracellular		IPR001780 (PFAM); IPR001780 (PANTHER); PTHR10902:SF0 (PANTHER); IPR018266 (PROSITE_PATTERNS); IPR009000 (SUPERFAMILY)
bmsbwbcontig2764	60s ribosomal protein l35-like	622	10	5.18378e-51	0.92	4	F:structural constituent of ribosome; P:translation; C:ribosome; C:intracellular		Coil (COILS); IPR001854 (PFAM); IPR001854 (G3DSA:1.10.287.GENE3D); IPR001854 (TIGRFAM); PTHR13872 (PANTHER); IPR018254 (PROSITE_PATTERNS); IPR001854 (HAMAP); IPR001854 (SUPERFAMILY)
bmsbwbcontig987	60s ribosomal protein l36-like	477	10	1.58744e-56	0.874	5	F:structural constituent of ribosome; P:translation; C:ribonucleoprotein complex; C:ribosome; C:intracellular		IPR000509 (PFAM); IPR000509 (PANTHER); IPR000509 (PROSITE_PATTERNS)
bmsbwbcontig3666	60s ribosomal protein l37a-like	497	10	1.27437e-28	0.908	4	F:structural constituent of ribosome; P:translation; C:ribosome; C:intracellular		IPR002674 (PFAM); IPR002674 (TIGRFAM); IPR011331 (G3DSA:2.20.25.GENE3D); PTHR11517 (PANTHER); IPR002674 (HAMAP); IPR011332 (SUPERFAMILY)
bmsbwbcontig132	60s ribosomal protein l38-like	465	10	1.97057e-38	0.952	29	F:structural constituent of ribosome; P:translation; C:ribonucleoprotein complex; C:ribosome; C:intracellular; P:ossification; P:mRNA metabolic process; P:RNA metabolic process; P:skeletal system development; F:RNA binding; P:cellular protein metabolic process; P:nuclear-transcribed mRNA catabolic process, nonsense-mediated decay; P:sensory perception of sound; P:embryo development; P:middle ear …		IPR002675 (PFAM); IPR002675 (PANTHER)
bmsbwbcontig210	60s ribosomal protein l3-like	982	10	1.46526e-174	0.929	5	F:structural constituent of ribosome; P:translation; C:ribonucleoprotein complex; C:ribosome; C:intracellular		G3DSA:2.40.30.10 (GENE3D); G3DSA:3.30.1430.10 (GENE3D); IPR000597 (PFAM); PTHR11363 (PANTHER); IPR019926 (PROSITE_PATTERNS); IPR009000 (SUPERFAMILY)
bmsbwbcontig2215	60s ribosomal protein l3-like	396	10	3.58067e-73	0.918	11	P:centrosome organization; F:structural constituent of ribosome; P:mitotic spindle organization; P:translation; P:mitotic spindle elongation; C:cytosolic ribosome; C:cytosolic large ribosomal subunit; P:centrosome duplication; C:ribonucleoprotein complex; C:ribosome; C:intracellular		IPR000597 (PFAM); G3DSA:2.40.30.10 (GENE3D); PTHR11363 (PANTHER); IPR009000 (SUPERFAMILY)
bmsbwbcontig494	60s ribosomal protein l44-like	415	10	2.47994e-54	0.972	8	F:structural constituent of ribosome; P:translation; C:ribonucleoprotein complex; C:ribosome; C:intracellular; P:mitotic spindle organization; P:mitotic spindle elongation; C:cytosolic large ribosomal subunit		IPR000552 (PFAM); IPR000552 (G3DSA:3.10.450.GENE3D); IPR000552 (PANTHER); IPR000552 (PROSITE_PATTERNS); IPR000552 (HAMAP); IPR011332 (SUPERFAMILY)
bmsbwbcontig1128	60s ribosomal protein l4-like	1528	10	0	0.871	3	F:structural constituent of ribosome; P:translation; C:ribosome		Coil (COILS); IPR002136 (PFAM); IPR025755 (PFAM); IPR023574 (G3DSA:3.40.1370.GENE3D); PTHR19431 (PANTHER); IPR023574 (SUPERFAMILY)
bmsbwbcontig1963	60s ribosomal protein l5-like	1100	10	2.02176e-161	0.877	9	F:5S rRNA binding; F:structural constituent of ribosome; C:ribonucleoprotein complex; F:rRNA binding; C:cytoplasm; P:translation; F:RNA binding; C:ribosome; C:intracellular		IPR005485 (PRINTS); IPR025607 (PFAM); G3DSA:3.30.420.100 (GENE3D); IPR005484 (PFAM); IPR005485 (PANTHER); IPR005485 (HAMAP); SSF53137 (SUPERFAMILY)
bmsbwbcontig78447	60s ribosomal protein l6	273	10	1.65805e-29	0.684	5	C:ribosome; F:structural constituent of ribosome; P:translation; C:intracellular; C:ribonucleoprotein complex		IPR014722 (G3DSA:2.30.30.GENE3D); IPR000915 (PFAM); IPR000915 (PANTHER); IPR008991 (SUPERFAMILY)
bmsbwbcontig2042	60s ribosomal protein l7a-like	784	10	1.15606e-121	0.886	3	C:ribonucleoprotein complex; P:ribosome biogenesis; C:ribosome		Coil (COILS); IPR018492 (PRINTS); IPR001921 (PRINTS); IPR029064 (G3DSA:3.30.1330.GENE3D); IPR004038 (PFAM); PTHR23105 (PANTHER); IPR001921 (PTHR23105:PANTHER); IPR004037 (PROSITE_PATTERNS); IPR029064 (SUPERFAMILY)
bmsbwbcontig159	60s ribosomal protein l7-like	879	10	4.77818e-125	0.877	2	C:ribonucleoprotein complex; C:ribosome		Coil (COILS); IPR012988 (PFAM); IPR016082 (G3DSA:3.30.1390.GENE3D); IPR016082 (PFAM); IPR005998 (TIGRFAM); PTHR11524 (PANTHER); IPR016082 (SUPERFAMILY)
bmsbwbcontig348	60s ribosomal protein l8-like	659	10	9.58048e-111	0.962	6	F:structural constituent of ribosome; F:RNA binding; P:translation; C:large ribosomal subunit; C:ribosome; C:intracellular		IPR014722 (G3DSA:2.30.30.GENE3D); IPR014726 (G3DSA:4.10.950.GENE3D); IPR022669 (PFAM); IPR012340 (G3DSA:2.40.50.GENE3D); IPR002171 (PANTHER); PTHR13691:SF16 (PANTHER); IPR022671 (PROSITE_PATTERNS); IPR008991 (SUPERFAMILY); IPR012340 (SUPERFAMILY)
bmsbwbcontig226	60s ribosomal protein l9-like	832	10	1.52145e-117	0.926	5	F:structural constituent of ribosome; P:translation; C:ribosome; F:rRNA binding; C:intracellular		IPR000702 (PIRSF); IPR020040 (G3DSA:3.90.930.GENE3D); IPR020040 (G3DSA:3.90.930.GENE3D); IPR020040 (PFAM); IPR000702 (PANTHER); IPR002359 (PROSITE_PATTERNS); IPR020040 (SUPERFAMILY); IPR020040 (SUPERFAMILY)
bmsbwbcontig10456	60s ribosome subunit biogenesis protein nip7 homolog	712	10	1.02896e-98	0.869	5	F:RNA binding; P:ribosome assembly; P:ribosome biogenesis; C:nucleus; C:nucleolus		no IPS match
bmsbwbcontig1894	6-phosphofructo-2-kinase fructose- -biphosphatase-like	1956	10	5.30011e-172	0.688	10	F:fructose-2,6-bisphosphate 2-phosphatase activity; P:phosphorylation; F:hydrolase activity; F:ATP binding; F:kinase activity; F:catalytic activity; P:fructose 2,6-bisphosphate metabolic process; F:6-phosphofructo-2-kinase activity; P:fructose metabolic process; P:metabolic process		IPR003094 (PRINTS); IPR016260 (PIRSF); IPR013078 (SMART); IPR027417 (G3DSA:3.40.50.GENE3D); IPR013079 (PFAM); IPR029033 (G3DSA:3.40.50.GENE3D); IPR013078 (PFAM); IPR003094 (PANTHER); IPR029033 (SUPERFAMILY); IPR027417 (SUPERFAMILY)
bmsbwbcontig117	6-phosphofructo-2-kinase fructose- -bisphosphatase short form	1263	10	0	0.884	10	F:fructose-2,6-bisphosphate 2-phosphatase activity; P:phosphorylation; F:hydrolase activity; F:ATP binding; F:kinase activity; F:catalytic activity; P:metabolic process; P:fructose 2,6-bisphosphate metabolic process; F:6-phosphofructo-2-kinase activity; P:fructose metabolic process		IPR003094 (PRINTS); IPR013078 (SMART); IPR016260 (PIRSF); IPR013079 (PFAM); IPR027417 (G3DSA:3.40.50.GENE3D); IPR029033 (G3DSA:3.40.50.GENE3D); IPR013078 (PFAM); IPR003094 (PANTHER); IPR029033 (SUPERFAMILY); IPR027417 (SUPERFAMILY)
bmsbwbcontig56032	6-phosphofructokinase	400	10	3.81559e-70	0.888	12	F:transferase activity; P:phosphorylation; F:nucleotide binding; C:cytoplasm; F:ATP binding; F:kinase activity; C:6-phosphofructokinase complex; P:glycolysis; F:phosphofructokinase activity; F:metal ion binding; P:fructose 6-phosphate metabolic process; F:6-phosphofructokinase activity		IPR022953 (PRINTS); IPR000023 (PFAM); G3DSA:3.40.50.450 (GENE3D); PTHR13697:SF3 (PANTHER); PTHR13697 (PANTHER); IPR000023 (SUPERFAMILY)
bmsbwbcontig6079	6-phosphofructokinase-like isoform 2	236	10	4.78847e-36	0.876	1	F:DNA binding		IPR022953 (PRINTS); G3DSA:3.40.50.450 (GENE3D); IPR000023 (PFAM); PTHR13697:SF5 (PANTHER); PTHR13697 (PANTHER); IPR000023 (SUPERFAMILY)
bmsbwbcontig9743	6-phosphofructokinase-like isoform x1	1691	10	0	0.806	0	-		IPR022953 (PRINTS); G3DSA:3.40.50.460 (GENE3D); G3DSA:3.40.50.450 (GENE3D); IPR000023 (PFAM); PTHR13697:SF4 (PANTHER); PTHR13697 (PANTHER); IPR015912 (PROSITE_PATTERNS); IPR015912 (PROSITE_PATTERNS); IPR000023 (SUPERFAMILY); IPR000023 (SUPERFAMILY)
bmsbwbcontig6078	6-phosphofructokinase-like isoform x2	800	10	9.82679e-66	0.869	15	F:transferase activity; P:phosphorylation; F:nucleotide binding; C:cytoplasm; F:ATP binding; F:kinase activity; C:6-phosphofructokinase complex; P:glycolysis; P:fructose 6-phosphate metabolic process; F:6-phosphofructokinase activity; P:chromatin remodeling; C:nucleus; F:DNA binding; P:neurogenesis; C:polytene chromosome		IPR022953 (PRINTS); G3DSA:3.40.50.450 (GENE3D); IPR000023 (PFAM); PTHR13697 (PANTHER); PTHR13697:SF5 (PANTHER); IPR000023 (SUPERFAMILY)
bmsbwbcontig753	6-phosphogluconate decarboxylating-like	2108	10	0	0.824	7	P:oxidation-reduction process; F:oxidoreductase activity; P:pentose-phosphate shunt; F:oxidoreductase activity, acting on the CH-OH group of donors, NAD or NADP as acceptor; F:phosphogluconate dehydrogenase (decarboxylating) activity; F:coenzyme binding; F:NADP binding		PR00076 (PRINTS); IPR006113 (PIRSF); IPR006115 (PFAM); IPR013328 (G3DSA:1.10.1040.GENE3D); IPR012284 (G3DSA:1.20.5.GENE3D); IPR006113 (TIGRFAM); IPR006114 (PFAM); IPR016040 (G3DSA:3.40.50.GENE3D); PTHR11811 (PANTHER); IPR006184 (PROSITE_PATTERNS); SSF51735 (SUPERFAMILY); IPR008927 (SUPERFAMILY)
bmsbwbcontig78357	6-phosphogluconate dehydrogenase	157	10	8.13876e-13	0.755	8	P:oxidation-reduction process; F:oxidoreductase activity; P:pentose-phosphate shunt; F:oxidoreductase activity, acting on the CH-OH group of donors, NAD or NADP as acceptor; F:phosphogluconate dehydrogenase (decarboxylating) activity; F:coenzyme binding; F:NADP binding; P:D-gluconate metabolic process		IPR013328 (G3DSA:1.10.1040.GENE3D); IPR006114 (PFAM); PTHR11811 (PANTHER); PTHR11811:SF25 (PANTHER); IPR008927 (SUPERFAMILY)
bmsbwbcontig11957	6-phosphogluconolactonase-like	895	10	1.1609e-76	0.722	3	F:6-phosphogluconolactonase activity; P:carbohydrate metabolic process; P:pentose-phosphate shunt		G3DSA:3.40.50.1360 (GENE3D); IPR006148 (PFAM); IPR005900 (TIGRFAM); PTHR11054 (PANTHER); SSF100950 (SUPERFAMILY)
bmsbwbcontig79669	6-pyruvoyl tetrahydrobiopterin synthase	181	10	4.94924e-22	0.913	3	F:metal ion binding; P:queuosine biosynthetic process; F:lyase activity		G3DSA:3.30.479.10 (GENE3D); IPR007115 (PFAM); SSF55620 (SUPERFAMILY)
bmsbwbcontig12195	6-pyruvoyl tetrahydrobiopterin synthase-like	811	10	3.27374e-63	0.794	4	F:6-pyruvoyltetrahydropterin synthase activity; P:tetrahydrobiopterin biosynthetic process; F:metal ion binding; F:lyase activity		no IPS match
bmsbwbcontig8256	70 kda peptidyl-prolyl isomerase-like	779	10	7.42341e-22	0.481	37	P:protein folding; F:tau protein binding; C:cytosol; F:phosphoprotein binding; P:chaperone-mediated protein folding; C:neuronal cell body; C:perinuclear region of cytoplasm; C:membrane; P:prostate gland development; C:intracellular; P:peptidyl-proline modification; P:male sex differentiation; F:FK506 binding; F:peptidyl-prolyl cis-trans isomerase activity; F:GTP binding; F:ATP binding; C:microtub…		IPR019734 (SMART); IPR001440 (PFAM); IPR011990 (G3DSA:1.25.40.GENE3D); IPR023566 (PANTHER); IPR013026 (PROSITE_PROFILES); IPR019734 (PROSITE_PROFILES); SSF48452 (SUPERFAMILY)
bmsbwbcontig24799	72 kda inositol polyphosphate 5-phosphatase-like	900	10	1.00926e-09	0.774	1	P:phosphatidylinositol dephosphorylation		SignalP-TM (SIGNALP_GRAM_POSITIVE)
bmsbwbcontig15500	72 kda inositol polyphosphate 5-phosphatase-like	1260	10	6.99622e-174	0.75	0	-		IPR000300 (SMART); IPR005135 (G3DSA:3.60.10.GENE3D); IPR005135 (PFAM); PTHR11200 (PANTHER); PTHR11200:SF114 (PANTHER); IPR005135 (SUPERFAMILY)
bmsbwbcontig9661	7-dehydrocholesterol reductase	418	10	1.28613e-20	0.499	6	P:oxidation-reduction process; F:oxidoreductase activity; C:membrane; F:7-dehydrocholesterol reductase activity; F:oxidoreductase activity, acting on the CH-CH group of donors, NAD or NADP as acceptor; P:ergosterol biosynthetic process		IPR001171 (PFAM); TRANSMEMBRANE (PHOBIUS); TRANSMEMBRANE (PHOBIUS); NON_CYTOPLASMIC_DOMAIN (PHOBIUS); CYTOPLASMIC_DOMAIN (PHOBIUS); CYTOPLASMIC_DOMAIN (PHOBIUS); CYTOPLASMIC_DOMAIN (PHOBIUS); TRANSMEMBRANE (PHOBIUS); NON_CYTOPLASMIC_DOMAIN (PHOBIUS); TRANSMEMBRANE (PHOBIUS); TMhelix (TMHMM); TMhelix (TMHMM); TMhelix (TMHMM)
bmsbwbcontig10623	7-dehydrocholesterol reductase-like	857	10	9.3325e-54	0.641	5	P:oxidation-reduction process; F:oxidoreductase activity; C:membrane; F:7-dehydrocholesterol reductase activity; F:oxidoreductase activity, acting on the CH-CH group of donors, NAD or NADP as acceptor		IPR001171 (PFAM); PTHR21257:SF22 (PANTHER); PTHR21257 (PANTHER); IPR018083 (PROSITE_PATTERNS); CYTOPLASMIC_DOMAIN (PHOBIUS); TRANSMEMBRANE (PHOBIUS); TRANSMEMBRANE (PHOBIUS); CYTOPLASMIC_DOMAIN (PHOBIUS); NON_CYTOPLASMIC_DOMAIN (PHOBIUS); TRANSMEMBRANE (PHOBIUS); NON_CYTOPLASMIC_DOMAIN (PHOBIUS); TMhelix (TMHMM); TMhelix (TMHMM); TMhelix (TMHMM)
bmsbwbcontig10995	7sk snrna methylphosphate capping enzyme-like	2223	10	1.11663e-103	0.68	2	F:methyltransferase activity; P:methylation		IPR010456 (PFAM); IPR029063 (G3DSA:3.40.50.GENE3D); IPR010675 (PFAM); PTHR12315:SF0 (PANTHER); PTHR12315 (PANTHER); IPR024160 (PROSITE_PROFILES); IPR029063 (SUPERFAMILY)
bmsbwbcontig34766	80 kda mcm3-associated	1016	10	1.41298e-35	0.495	0	-		IPR005062 (PFAM); PTHR12436:SF3 (PANTHER); PTHR12436 (PANTHER)
bmsbwbcontig35804	80 kda mcm3-associated partial	726	10	4.52543e-66	0.632	0	-		IPR005062 (PFAM); PTHR12436:SF18 (PANTHER); PTHR12436 (PANTHER)
bmsbwbcontig55029	85 kda calcium-independent phospholipase a2-like	191	5	0.000257821	0.61	1	F:phospholipid binding		IPR020683 (G3DSA:1.25.40.GENE3D); IPR020683 (PFAM); IPR020683 (PROSITE_PROFILES); IPR002110 (PROSITE_PROFILES); SignalP-noTM (SIGNALP_EUK); IPR020683 (SUPERFAMILY)
bmsbwbcontig958	85 kda calcium-independent phospholipase a2-like	2716	10	0	0.657	4	P:lipid metabolic process; F:hydrolase activity; P:metabolic process; F:phospholipase A2 activity		IPR002110 (SMART); IPR002641 (PFAM); IPR020683 (PFAM); IPR020683 (G3DSA:1.25.40.GENE3D); G3DSA:3.40.1090.10 (GENE3D); PTHR24139 (PANTHER); PTHR24139:SF33 (PANTHER); IPR002110 (PROSITE_PROFILES); IPR002110 (PROSITE_PROFILES); IPR002110 (PROSITE_PROFILES); IPR002110 (PROSITE_PROFILES); IPR020683 (PROSITE_PROFILES); IPR016035 (SUPERFAMILY); IPR020683 (SUPERFAMILY)
bmsbwbcontig64301	a disintegrin and metalloproteinase with thrombospondin motifs 12-like isoform x1	648	10	9.43709e-20	0.513	11	P:negative regulation of epidermal growth factor receptor signaling pathway; P:proteolysis; F:zinc ion binding; C:proteinaceous extracellular matrix; F:metalloendopeptidase activity; F:hydrolase activity; F:metallopeptidase activity; C:extracellular matrix; C:extracellular region; F:peptidase activity; F:metal ion binding		IPR002870 (PFAM); PTHR13723 (PANTHER); PTHR13723:SF153 (PANTHER)
bmsbwbcontig34286	a disintegrin and metalloproteinase with thrombospondin motifs 18-like	364	10	7.18687e-41	0.721	8	P:proteolysis; F:metallopeptidase activity; F:hydrolase activity; F:peptidase activity; F:metalloendopeptidase activity; F:metal ion binding; F:zinc ion binding; C:extracellular region		no IPS match
bmsbwbcontig51924	a disintegrin and metalloproteinase with thrombospondin motifs 18-like	277	10	1.78778e-15	0.561	14	P:proteolysis; F:metallopeptidase activity; F:hydrolase activity; F:peptidase activity; F:metalloendopeptidase activity; F:metal ion binding; C:extracellular region; P:oogenesis; P:ovarian follicle cell stalk formation; P:establishment of nucleus localization; F:molecular_function; F:zinc ion binding; C:cellular_component; P:ovarian follicle development		no IPS match
bmsbwbcontig12565	a disintegrin and metalloproteinase with thrombospondin motifs 18-like	806	10	2.7418e-112	0.62	8	P:proteolysis; F:metallopeptidase activity; F:hydrolase activity; F:peptidase activity; F:metalloendopeptidase activity; F:metal ion binding; F:zinc ion binding; C:extracellular region		IPR024079 (G3DSA:3.40.390.GENE3D); G3DSA:2.20.100.10 (GENE3D); IPR001590 (PFAM); PTHR13723:SF109 (PANTHER); PTHR13723 (PANTHER); IPR001590 (PROSITE_PROFILES); IPR000884 (PROSITE_PROFILES); IPR000884 (SUPERFAMILY); SSF55486 (SUPERFAMILY)
bmsbwbcontig71151	a disintegrin and metalloproteinase with thrombospondin motifs 18-like	217	10	4.20108e-29	0.775	14	P:proteolysis; F:metallopeptidase activity; F:hydrolase activity; F:peptidase activity; F:metalloendopeptidase activity; F:metal ion binding; F:zinc ion binding; C:extracellular region; P:oogenesis; P:ovarian follicle cell stalk formation; P:establishment of nucleus localization; F:molecular_function; C:cellular_component; P:ovarian follicle development		IPR024079 (G3DSA:3.40.390.GENE3D); PTHR13723 (PANTHER); PTHR13723:SF109 (PANTHER); SSF55486 (SUPERFAMILY)
bmsbwbcontig37530	a disintegrin and metalloproteinase with thrombospondin motifs 20	258	10	3.48259e-07	0.5	0	-		IPR000884 (SMART); IPR000884 (PFAM); G3DSA:2.20.100.10 (GENE3D); IPR000884 (PROSITE_PROFILES); IPR000884 (SUPERFAMILY)
bmsbwbcontig59222	a disintegrin and metalloproteinase with thrombospondin motifs 20-like	294	10	2.39377e-19	0.577	10	P:proteolysis; F:metallopeptidase activity; F:hydrolase activity; C:extracellular matrix; F:zinc ion binding; F:peptidase activity; C:proteinaceous extracellular matrix; F:metalloendopeptidase activity; C:extracellular region; F:metal ion binding		G3DSA:2.20.100.10 (GENE3D); IPR000884 (PFAM); PTHR13723:SF160 (PANTHER); PTHR13723 (PANTHER); IPR000884 (SUPERFAMILY); IPR000884 (SUPERFAMILY)
bmsbwbcontig64764	a disintegrin and metalloproteinase with thrombospondin motifs 20-like	1535	10	3.18487e-109	0.631	8	P:proteolysis; F:metallopeptidase activity; F:hydrolase activity; C:extracellular matrix; F:zinc ion binding; F:peptidase activity; C:proteinaceous extracellular matrix; F:metalloendopeptidase activity		PR01705 (PRINTS); IPR000884 (SMART); IPR006586 (SMART); IPR001590 (PFAM); IPR000884 (PFAM); IPR024079 (G3DSA:3.40.390.GENE3D); G3DSA:2.20.100.10 (GENE3D); PTHR13723:SF153 (PANTHER); PTHR13723 (PANTHER); IPR000884 (PROSITE_PROFILES); IPR001590 (PROSITE_PROFILES); IPR000884 (SUPERFAMILY); SSF55486 (SUPERFAMILY)
bmsbwbcontig65288	a disintegrin and metalloproteinase with thrombospondin motifs 20-like	410	10	5.77005e-24	0.595	10	P:proteolysis; F:metallopeptidase activity; F:hydrolase activity; C:extracellular matrix; F:zinc ion binding; F:peptidase activity; C:proteinaceous extracellular matrix; F:metalloendopeptidase activity; C:extracellular region; F:metal ion binding		IPR013273 (PRINTS); PTHR13723:SF153 (PANTHER); PTHR13723 (PANTHER)
bmsbwbcontig39519	a disintegrin and metalloproteinase with thrombospondin motifs 2-like	361	10	3.17948e-28	0.663	7	P:proteolysis; F:metallopeptidase activity; F:hydrolase activity; F:peptidase activity; F:metalloendopeptidase activity; F:metal ion binding; C:extracellular region		no IPS match
bmsbwbcontig5744	a disintegrin and metalloproteinase with thrombospondin motifs 3-like	1895	10	0	0.766	3	P:proteolysis; F:metallopeptidase activity; F:metalloendopeptidase activity		PF13582 (PFAM); IPR024079 (G3DSA:3.40.390.GENE3D); PTHR13723 (PANTHER); PTHR13723:SF148 (PANTHER); SIGNAL_PEPTIDE_H_REGION (PHOBIUS); SIGNAL_PEPTIDE_C_REGION (PHOBIUS); SIGNAL_PEPTIDE_N_REGION (PHOBIUS); SIGNAL_PEPTIDE (PHOBIUS); NON_CYTOPLASMIC_DOMAIN (PHOBIUS); IPR001590 (PROSITE_PROFILES); SignalP-noTM (SIGNALP_EUK); SSF55486 (SUPERFAMILY)
bmsbwbcontig53636	a disintegrin and metalloproteinase with thrombospondin motifs 7-like	1195	10	3.73787e-82	0.546	10	P:proteolysis; F:metallopeptidase activity; F:hydrolase activity; C:extracellular matrix; F:zinc ion binding; F:peptidase activity; C:proteinaceous extracellular matrix; F:metalloendopeptidase activity; C:extracellular region; F:metal ion binding		PR01705 (PRINTS); IPR000884 (SMART); IPR001590 (PFAM); IPR024079 (G3DSA:3.40.390.GENE3D); IPR000884 (PFAM); G3DSA:2.20.100.10 (GENE3D); PTHR13723:SF153 (PANTHER); PTHR13723 (PANTHER); IPR000884 (PROSITE_PROFILES); IPR001590 (PROSITE_PROFILES); IPR000884 (SUPERFAMILY); SSF55486 (SUPERFAMILY)
bmsbwbcontig60684	a disintegrin and metalloproteinase with thrombospondin motifs 7-like	494	10	3.79675e-25	0.509	10	F:metalloendopeptidase activity; F:hydrolase activity; F:zinc ion binding; C:proteinaceous extracellular matrix; F:metallopeptidase activity; C:extracellular matrix; C:extracellular region; F:peptidase activity; P:proteolysis; F:metal ion binding		G3DSA:2.20.100.10 (GENE3D); PTHR13723:SF153 (PANTHER); PTHR13723 (PANTHER); IPR000884 (PROSITE_PROFILES); IPR000884 (SUPERFAMILY)
bmsbwbcontig61929	a disintegrin and metalloproteinase with thrombospondin motifs 7-like	411	10	1.12444e-23	0.547	10	F:metalloendopeptidase activity; F:hydrolase activity; F:zinc ion binding; C:proteinaceous extracellular matrix; F:metallopeptidase activity; C:extracellular matrix; C:extracellular region; F:peptidase activity; P:proteolysis; F:metal ion binding		G3DSA:2.20.100.10 (GENE3D); PTHR13723 (PANTHER); IPR000884 (SUPERFAMILY)
bmsbwbcontig65065	a disintegrin and metalloproteinase with thrombospondin motifs 7-like	492	10	8.88791e-27	0.521	10	F:metalloendopeptidase activity; F:hydrolase activity; F:zinc ion binding; C:proteinaceous extracellular matrix; F:metallopeptidase activity; C:extracellular matrix; C:extracellular region; F:peptidase activity; P:proteolysis; F:metal ion binding		G3DSA:2.20.100.10 (GENE3D); PTHR13723:SF20 (PANTHER); PTHR13723 (PANTHER); IPR000884 (SUPERFAMILY); IPR000884 (SUPERFAMILY)
bmsbwbcontig61347	a disintegrin and metalloproteinase with thrombospondin motifs 7-like	2405	10	0	0.553	10	F:metalloendopeptidase activity; F:hydrolase activity; F:zinc ion binding; C:proteinaceous extracellular matrix; F:metallopeptidase activity; C:extracellular matrix; C:extracellular region; F:peptidase activity; P:proteolysis; F:metal ion binding		IPR013273 (PRINTS); PR01705 (PRINTS); IPR000884 (SMART); IPR010294 (PFAM); IPR001590 (PFAM); G3DSA:2.20.100.10 (GENE3D); IPR002870 (PFAM); IPR024079 (G3DSA:3.40.390.GENE3D); IPR000884 (PFAM); PTHR13723:SF153 (PANTHER); PTHR13723 (PANTHER); IPR000884 (PROSITE_PROFILES); IPR001590 (PROSITE_PROFILES); SSF55486 (SUPERFAMILY); IPR000884 (SUPERFAMILY)
bmsbwbcontig66462	a disintegrin and metalloproteinase with thrombospondin motifs 7-like	517	10	5.83581e-38	0.594	8	P:proteolysis; F:metallopeptidase activity; F:hydrolase activity; C:extracellular matrix; F:zinc ion binding; F:peptidase activity; C:proteinaceous extracellular matrix; F:metalloendopeptidase activity		IPR013273 (PRINTS); IPR010294 (PFAM); PTHR13723 (PANTHER)
bmsbwbcontig38469	a disintegrin and metalloproteinase with thrombospondin motifs 9	252	10	2.9761e-07	0.513	10	F:metalloendopeptidase activity; F:hydrolase activity; F:zinc ion binding; C:proteinaceous extracellular matrix; F:metallopeptidase activity; C:extracellular matrix; C:extracellular region; F:peptidase activity; P:proteolysis; F:metal ion binding		IPR000884 (SMART); IPR000884 (PFAM); G3DSA:2.20.100.10 (GENE3D); PTHR13723 (PANTHER); PTHR13723:SF172 (PANTHER); IPR000884 (PROSITE_PROFILES); IPR000884 (SUPERFAMILY)
bmsbwbcontig45634	a disintegrin and metalloproteinase with thrombospondin motifs 9	302	10	4.02746e-17	0.599	14	F:endopeptidase activity; F:metalloendopeptidase activity; F:hydrolase activity; F:zinc ion binding; C:proteinaceous extracellular matrix; F:metallopeptidase activity; C:extracellular matrix; C:extracellular region; P:regulation of developmental pigmentation; F:peptidase activity; P:proteolysis; F:metal ion binding; P:positive regulation of melanocyte differentiation; C:extracellular space		IPR012314 (PFAM); PTHR13723 (PANTHER); PTHR13723:SF33 (PANTHER); IPR012314 (PROSITE_PROFILES)
bmsbwbcontig36662	a disintegrin and metalloproteinase with thrombospondin motifs 9-like	246	10	2.67128e-24	0.688	10	P:proteolysis; F:metallopeptidase activity; F:hydrolase activity; C:extracellular matrix; F:zinc ion binding; F:peptidase activity; C:proteinaceous extracellular matrix; F:metalloendopeptidase activity; C:extracellular region; F:metal ion binding		no IPS match
bmsbwbcontig13466	a disintegrin and metalloproteinase with thrombospondin motifs 9-like	392	10	7.09268e-40	0.644	21	P:proteolysis; F:metallopeptidase activity; F:hydrolase activity; C:extracellular matrix; F:zinc ion binding; F:peptidase activity; C:proteinaceous extracellular matrix; F:metalloendopeptidase activity; C:extracellular region; F:metal ion binding; P:cell migration; P:gonad development; C:integral to membrane; P:reproduction; P:embryo development ending in birth or egg hatching; P:ER to Golgi vesi…		IPR010294 (PFAM); PTHR13723 (PANTHER); PTHR13723:SF160 (PANTHER)
bmsbwbcontig68763	a disintegrin and metalloproteinase with thrombospondin motifs 9-like	384	10	1.71784e-16	0.546	7	P:proteolysis; F:metallopeptidase activity; F:hydrolase activity; C:extracellular matrix; F:zinc ion binding; F:peptidase activity; F:metalloendopeptidase activity		IPR012314 (PFAM); PTHR13723:SF160 (PANTHER); PTHR13723 (PANTHER); IPR000884 (PROSITE_PROFILES); IPR012314 (PROSITE_PROFILES); IPR000884 (SUPERFAMILY)
bmsbwbcontig36359	a disintegrin and metalloproteinase with thrombospondin motifs 9-like	611	10	1.1354e-25	0.543	10	P:proteolysis; C:proteinaceous extracellular matrix; F:zinc ion binding; F:metalloendopeptidase activity; F:metal ion binding; F:metallopeptidase activity; F:hydrolase activity; F:peptidase activity; C:extracellular region; C:extracellular matrix		IPR002870 (PFAM); IPR024079 (G3DSA:3.40.390.GENE3D); PTHR13723 (PANTHER); SSF55486 (SUPERFAMILY)
bmsbwbcontig78003	a disintegrin and metalloproteinase with thrombospondin motifs 9-like	166	10	6.20965e-17	0.793	10	F:metalloendopeptidase activity; F:hydrolase activity; F:zinc ion binding; C:proteinaceous extracellular matrix; F:metallopeptidase activity; C:extracellular matrix; C:extracellular region; F:peptidase activity; P:proteolysis; F:metal ion binding		IPR013273 (PRINTS); PTHR13723 (PANTHER); PTHR13723:SF166 (PANTHER)
bmsbwbcontig1626	a kinase anchor protein	3165	10	9.00821e-127	0.639	4	F:RNA binding; F:nucleic acid binding; F:kinase activity; P:phosphorylation		Coil (COILS); IPR004087 (SMART); IPR002999 (SMART); IPR002999 (PFAM); IPR004088 (G3DSA:3.30.1370.GENE3D); G3DSA:2.30.30.140 (GENE3D); IPR004088 (PFAM); IPR016071 (G3DSA:2.40.50.GENE3D); PTHR12727 (PANTHER); IPR004088 (PROSITE_PROFILES); IPR002999 (PROSITE_PROFILES); SSF63748 (SUPERFAMILY); IPR004088 (SUPERFAMILY)
bmsbwbcontig23882	aaa family atpase	1868	10	0	0.672	4	F:ATP binding; F:nucleotide binding; F:nucleoside-triphosphatase activity; F:hydrolase activity		IPR003593 (SMART); IPR003959 (PFAM); IPR015415 (PFAM); G3DSA:1.10.8.60 (GENE3D); IPR027417 (G3DSA:3.40.50.GENE3D); PTHR23074:SF19 (PANTHER); PTHR23074 (PANTHER); IPR003960 (PROSITE_PATTERNS); IPR028596 (HAMAP); IPR027417 (SUPERFAMILY)
bmsbwbcontig31600	abc transporter	663	10	9.27823e-37	0.522	5	F:ATPase activity; F:ATP binding; C:membrane; P:ATP catabolic process; F:hydrolase activity		PTHR19241 (PANTHER); PTHR19241:SF5 (PANTHER); NON_CYTOPLASMIC_DOMAIN (PHOBIUS); TRANSMEMBRANE (PHOBIUS); CYTOPLASMIC_DOMAIN (PHOBIUS); NON_CYTOPLASMIC_DOMAIN (PHOBIUS); TRANSMEMBRANE (PHOBIUS); CYTOPLASMIC_DOMAIN (PHOBIUS); NON_CYTOPLASMIC_DOMAIN (PHOBIUS); TRANSMEMBRANE (PHOBIUS); TRANSMEMBRANE (PHOBIUS); TMhelix (TMHMM); TMhelix (TMHMM); TMhelix (TMHMM); TMhelix (TMHMM)
bmsbwbcontig43737	abc transporter	362	10	1.15057e-40	0.775	10	F:ATPase activity, coupled to transmembrane movement of substances; C:membrane; F:hydrolase activity; P:transport; P:ATP catabolic process; F:nucleotide binding; F:nucleoside-triphosphatase activity; F:ATP binding; F:ATPase activity; F:ferric-transporting ATPase activity		IPR003959 (PFAM); IPR027417 (G3DSA:3.40.50.GENE3D); PTHR24220:SF417 (PANTHER); PTHR24220 (PANTHER); IPR027417 (SUPERFAMILY)
bmsbwbcontig6575	abc transporter	2282	10	0	0.761	9	C:integral to membrane; C:membrane; F:hydrolase activity; P:ATP catabolic process; F:organic phosphonate transmembrane-transporting ATPase activity; F:nucleotide binding; F:nucleoside-triphosphatase activity; F:ATP binding; F:ATPase activity		IPR003593 (SMART); IPR003439 (PFAM); IPR013525 (PFAM); IPR027417 (G3DSA:3.40.50.GENE3D); PTHR19241 (PANTHER); PTHR19241:SF184 (PANTHER); IPR017871 (PROSITE_PATTERNS); NON_CYTOPLASMIC_DOMAIN (PHOBIUS); TRANSMEMBRANE (PHOBIUS); CYTOPLASMIC_DOMAIN (PHOBIUS); TRANSMEMBRANE (PHOBIUS); NON_CYTOPLASMIC_DOMAIN (PHOBIUS); CYTOPLASMIC_DOMAIN (PHOBIUS); TRANSMEMBRANE (PHOBIUS); TRANSMEMBRANE (PHOBIUS); CYTO…
bmsbwbcontig33827	abc transporter atp-binding protein	186	10	1.3681e-21	0.888	9	F:ATPase activity, coupled to transmembrane movement of substances; C:integral to membrane; P:transport; P:ATP catabolic process; F:nucleotide binding; F:nucleoside-triphosphatase activity; F:ATP binding; F:ATPase activity; P:transmembrane transport		IPR027417 (G3DSA:3.40.50.GENE3D); IPR003439 (PFAM); PTHR24221 (PANTHER); IPR027417 (SUPERFAMILY)
bmsbwbcontig1476	abc transporter b family member 15	768	10	2.38908e-73	0.799	20	F:ATPase activity, coupled to transmembrane movement of substances; F:auxin efflux transmembrane transporter activity; P:acropetal auxin transport; P:basipetal auxin transport; C:integral to membrane; P:ATP catabolic process; P:anthocyanin accumulation in tissues in response to UV light; P:auxin efflux; P:carpel development; P:vernalization response; P:transmembrane transport; C:plasma membrane; …		IPR027417 (G3DSA:3.40.50.GENE3D); IPR003439 (PFAM); PTHR24221 (PANTHER); IPR017871 (PROSITE_PATTERNS); IPR003439 (PROSITE_PROFILES); IPR027417 (SUPERFAMILY)
bmsbwbcontig41200	abc transporter b family member 15-like	308	10	2.49373e-31	0.849	17	F:ATPase activity; F:ATP binding; F:nucleotide binding; F:nucleoside-triphosphatase activity; P:ATP catabolic process; F:ATPase activity, coupled to transmembrane movement of substances; C:integral to membrane; P:transport; P:transmembrane transport; F:auxin efflux transmembrane transporter activity; P:acropetal auxin transport; P:basipetal auxin transport; P:anthocyanin accumulation in tissues i…		IPR027417 (G3DSA:3.40.50.GENE3D); IPR003439 (PFAM); PTHR24221 (PANTHER); IPR027417 (SUPERFAMILY)
bmsbwbcontig23942	abc transporter b family member 9-like	671	10	2.38093e-67	0.685	9	F:ATPase activity, coupled to transmembrane movement of substances; C:integral to membrane; P:transport; P:ATP catabolic process; F:nucleotide binding; F:nucleoside-triphosphatase activity; F:ATP binding; F:ATPase activity; P:transmembrane transport		IPR027417 (G3DSA:3.40.50.GENE3D); IPR003439 (PFAM); PTHR24221 (PANTHER); IPR017871 (PROSITE_PATTERNS); IPR003439 (PROSITE_PROFILES); IPR027417 (SUPERFAMILY)
bmsbwbcontig53470	abc transporter b family protein	311	10	4.01264e-39	0.783	11	F:ATPase activity, coupled to transmembrane movement of substances; C:integral to membrane; P:transport; F:nucleotide binding; F:nucleoside-triphosphatase activity; F:ATP binding; F:ATPase activity; P:RNA interference; P:transmembrane transport; C:endoplasmic reticulum; P:ATP catabolic process		IPR003439 (PFAM); IPR027417 (G3DSA:3.40.50.GENE3D); PTHR24221 (PANTHER); IPR027417 (SUPERFAMILY)
bmsbwbcontig25950	abc transporter g family member 20-like	212	10	4.70309e-17	0.895	8	F:ATPase activity; F:ATP binding; F:nucleotide binding; F:ATPase activity, coupled to transmembrane movement of substances; C:membrane; F:nucleoside-triphosphatase activity; P:transport; P:ATP catabolic process		IPR027417 (G3DSA:3.40.50.GENE3D); PTHR24220 (PANTHER); PTHR24220:SF417 (PANTHER); IPR027417 (SUPERFAMILY)
bmsbwbcontig26321	abc transporter g family member 20-like	394	10	4.82652e-15	0.493	10	F:ATP binding; F:hydrolase activity; F:ATPase activity, coupled to transmembrane movement of substances; C:membrane; F:organic phosphonate transmembrane-transporting ATPase activity; P:transport; F:ATPase activity; F:nucleotide binding; F:nucleoside-triphosphatase activity; P:ATP catabolic process		NON_CYTOPLASMIC_DOMAIN (PHOBIUS); CYTOPLASMIC_DOMAIN (PHOBIUS); TRANSMEMBRANE (PHOBIUS); CYTOPLASMIC_DOMAIN (PHOBIUS); TRANSMEMBRANE (PHOBIUS); TMhelix (TMHMM)
bmsbwbcontig27792	abc transporter g family member 20-like	212	10	4.71731e-17	0.895	8	F:ATPase activity; F:ATP binding; F:nucleotide binding; F:ATPase activity, coupled to transmembrane movement of substances; C:membrane; F:nucleoside-triphosphatase activity; P:transport; P:ATP catabolic process		IPR027417 (G3DSA:3.40.50.GENE3D); PTHR24220 (PANTHER); PTHR24220:SF417 (PANTHER); IPR027417 (SUPERFAMILY)
bmsbwbcontig2903	abc transporter g family member 20-like	2429	10	1.13575e-172	0.683	11	F:ATPase activity; F:ATP binding; F:nucleotide binding; F:ATPase activity, coupled to transmembrane movement of substances; C:membrane; F:nucleoside-triphosphatase activity; P:transport; P:ATP catabolic process; F:hydrolase activity; C:ATP-binding cassette (ABC) transporter complex; F:transporter activity		PF12698 (PFAM); PTHR30294 (PANTHER); PTHR30294:SF12 (PANTHER); NON_CYTOPLASMIC_DOMAIN (PHOBIUS); TRANSMEMBRANE (PHOBIUS); NON_CYTOPLASMIC_DOMAIN (PHOBIUS); TRANSMEMBRANE (PHOBIUS); TRANSMEMBRANE (PHOBIUS); CYTOPLASMIC_DOMAIN (PHOBIUS); NON_CYTOPLASMIC_DOMAIN (PHOBIUS); NON_CYTOPLASMIC_DOMAIN (PHOBIUS); TRANSMEMBRANE (PHOBIUS); TRANSMEMBRANE (PHOBIUS); CYTOPLASMIC_DOMAIN (PHOBIUS); CYTOPLASMIC_DOM…
bmsbwbcontig57909	abc transporter g family member 20-like	279	10	3.30335e-11	0.631	0	-		CYTOPLASMIC_DOMAIN (PHOBIUS); NON_CYTOPLASMIC_DOMAIN (PHOBIUS); TRANSMEMBRANE (PHOBIUS)
bmsbwbcontig72248	abc transporter g family member 20-like	537	10	1.07198e-23	0.538	10	F:ATPase activity, coupled to transmembrane movement of substances; C:membrane; F:hydrolase activity; P:transport; P:ATP catabolic process; F:nucleotide binding; F:nucleoside-triphosphatase activity; F:ATP binding; F:ATPase activity; F:ferric-transporting ATPase activity		PF12698 (PFAM); TRANSMEMBRANE (PHOBIUS); NON_CYTOPLASMIC_DOMAIN (PHOBIUS); CYTOPLASMIC_DOMAIN (PHOBIUS); TMhelix (TMHMM)
bmsbwbcontig64891	abc transporter g family member 20-like	452	10	2.52474e-34	0.612	8	F:ATPase activity; F:ATP binding; F:nucleotide binding; F:ATPase activity, coupled to transmembrane movement of substances; C:membrane; F:nucleoside-triphosphatase activity; P:transport; P:ATP catabolic process		IPR013525 (PFAM); PTHR30294 (PANTHER); PTHR30294:SF12 (PANTHER); CYTOPLASMIC_DOMAIN (PHOBIUS); TRANSMEMBRANE (PHOBIUS); TRANSMEMBRANE (PHOBIUS); CYTOPLASMIC_DOMAIN (PHOBIUS); TRANSMEMBRANE (PHOBIUS); CYTOPLASMIC_DOMAIN (PHOBIUS); NON_CYTOPLASMIC_DOMAIN (PHOBIUS); TRANSMEMBRANE (PHOBIUS); NON_CYTOPLASMIC_DOMAIN (PHOBIUS); TMhelix (TMHMM); TMhelix (TMHMM); TMhelix (TMHMM); TMhelix (TMHMM)
bmsbwbcontig69480	abc transporter g family member 20-like	249	10	4.98918e-19	0.643	8	F:ATPase activity; F:ATP binding; F:nucleotide binding; F:ATPase activity, coupled to transmembrane movement of substances; C:membrane; F:nucleoside-triphosphatase activity; P:transport; P:ATP catabolic process		IPR013525 (PFAM); TRANSMEMBRANE (PHOBIUS); CYTOPLASMIC_DOMAIN (PHOBIUS); CYTOPLASMIC_DOMAIN (PHOBIUS); TRANSMEMBRANE (PHOBIUS); NON_CYTOPLASMIC_DOMAIN (PHOBIUS); TMhelix (TMHMM); TMhelix (TMHMM)
bmsbwbcontig11314	abc transporter g family member 20-like	641	10	2.39409e-87	0.805	10	F:ATPase activity; F:ATP binding; F:ferric-transporting ATPase activity; F:hydrolase activity; F:nucleotide binding; F:nucleoside-triphosphatase activity; P:ATP catabolic process; F:ATPase activity, coupled to transmembrane movement of substances; C:membrane; P:transport		IPR003439 (PFAM); IPR027417 (G3DSA:3.40.50.GENE3D); PTHR24220 (PANTHER); PTHR24220:SF417 (PANTHER); IPR027417 (SUPERFAMILY)
bmsbwbcontig14209	abc transporter g family member 20-like	1234	10	2.84938e-141	0.679	8	F:ATPase activity; F:ATP binding; F:nucleotide binding; F:ATPase activity, coupled to transmembrane movement of substances; C:membrane; F:nucleoside-triphosphatase activity; P:transport; P:ATP catabolic process		IPR003593 (SMART); IPR003439 (PFAM); IPR027417 (G3DSA:3.40.50.GENE3D); PTHR24220:SF417 (PANTHER); PTHR24220 (PANTHER); IPR017871 (PROSITE_PATTERNS); NON_CYTOPLASMIC_DOMAIN (PHOBIUS); CYTOPLASMIC_DOMAIN (PHOBIUS); TRANSMEMBRANE (PHOBIUS); IPR003439 (PROSITE_PROFILES); IPR027417 (SUPERFAMILY)
bmsbwbcontig533	abc transporter g family member 20-like	2188	10	1.00148e-175	0.569	10	F:ATPase activity, coupled to transmembrane movement of substances; C:membrane; F:hydrolase activity; P:transport; P:ATP catabolic process; F:nucleotide binding; F:nucleoside-triphosphatase activity; F:ATP binding; F:ATPase activity; F:ferric-transporting ATPase activity		IPR003593 (SMART); IPR027417 (G3DSA:3.40.50.GENE3D); IPR003439 (PFAM); PF12698 (PFAM); PTHR24220 (PANTHER); PTHR24220:SF417 (PANTHER); IPR017871 (PROSITE_PATTERNS); TRANSMEMBRANE (PHOBIUS); CYTOPLASMIC_DOMAIN (PHOBIUS); CYTOPLASMIC_DOMAIN (PHOBIUS); TRANSMEMBRANE (PHOBIUS); CYTOPLASMIC_DOMAIN (PHOBIUS); NON_CYTOPLASMIC_DOMAIN (PHOBIUS); NON_CYTOPLASMIC_DOMAIN (PHOBIUS); CYTOPLASMIC_DOMAIN (PHOBIU…
bmsbwbcontig9237	abc transporter g family member 20-like	2371	10	0	0.602	0	-		IPR003593 (SMART); IPR027417 (G3DSA:3.40.50.GENE3D); PF12698 (PFAM); IPR003439 (PFAM); PTHR24220 (PANTHER); PTHR24220:SF417 (PANTHER); IPR017871 (PROSITE_PATTERNS); TRANSMEMBRANE (PHOBIUS); TRANSMEMBRANE (PHOBIUS); TRANSMEMBRANE (PHOBIUS); NON_CYTOPLASMIC_DOMAIN (PHOBIUS); CYTOPLASMIC_DOMAIN (PHOBIUS); TRANSMEMBRANE (PHOBIUS); NON_CYTOPLASMIC_DOMAIN (PHOBIUS); TRANSMEMBRANE (PHOBIUS); NON_CYTOPLA…
bmsbwbcontig9541	abc transporter g family member 20-like	2353	10	1.39648e-159	0.575	10	F:ATPase activity, coupled to transmembrane movement of substances; C:membrane; F:hydrolase activity; P:transport; P:ATP catabolic process; F:nucleotide binding; F:nucleoside-triphosphatase activity; F:ATP binding; F:ATPase activity; F:ferric-transporting ATPase activity		IPR003593 (SMART); IPR003439 (PFAM); IPR027417 (G3DSA:3.40.50.GENE3D); PF12698 (PFAM); PTHR24220 (PANTHER); PTHR24220:SF417 (PANTHER); IPR017871 (PROSITE_PATTERNS); NON_CYTOPLASMIC_DOMAIN (PHOBIUS); TRANSMEMBRANE (PHOBIUS); NON_CYTOPLASMIC_DOMAIN (PHOBIUS); CYTOPLASMIC_DOMAIN (PHOBIUS); CYTOPLASMIC_DOMAIN (PHOBIUS); TRANSMEMBRANE (PHOBIUS); TRANSMEMBRANE (PHOBIUS); TRANSMEMBRANE (PHOBIUS); NON_CY…
bmsbwbcontig68214	abc transporter g family member 20-like isoform 1	280	10	9.54152e-08	0.524	0	-		no IPS match
bmsbwbcontig1629	abc transporter g family member 20-like isoform 2	3639	10	0	0.875	10	F:ATPase activity, coupled to transmembrane movement of substances; C:membrane; F:hydrolase activity; P:transport; P:ATP catabolic process; F:nucleotide binding; F:nucleoside-triphosphatase activity; F:ATP binding; F:ATPase activity; F:ferric-transporting ATPase activity		IPR000412 (PRINTS); IPR003593 (SMART); IPR013525 (PFAM); IPR003439 (PFAM); IPR027417 (G3DSA:3.40.50.GENE3D); PTHR24220:SF417 (PANTHER); PTHR24220 (PANTHER); IPR017871 (PROSITE_PATTERNS); CYTOPLASMIC_DOMAIN (PHOBIUS); NON_CYTOPLASMIC_DOMAIN (PHOBIUS); CYTOPLASMIC_DOMAIN (PHOBIUS); CYTOPLASMIC_DOMAIN (PHOBIUS); CYTOPLASMIC_DOMAIN (PHOBIUS); NON_CYTOPLASMIC_DOMAIN (PHOBIUS); TRANSMEMBRANE (PHOBIUS);…
bmsbwbcontig20655	abc transporter g family member 22-like	998	10	7.5471e-132	0.878	8	F:molybdate transmembrane-transporting ATPase activity; F:ATPase activity; F:ATP binding; F:hydrolase activity; F:nucleotide binding; C:membrane; F:nucleoside-triphosphatase activity; P:ATP catabolic process		no IPS match
bmsbwbcontig23196	abc transporter g family member 22-like	241	10	6.98751e-18	0.862	8	F:ATPase activity; F:ATP binding; F:nucleotide binding; C:membrane; F:nucleoside-triphosphatase activity; P:ATP catabolic process; F:molybdate transmembrane-transporting ATPase activity; F:hydrolase activity		no IPS match
bmsbwbcontig26314	abc transporter g family member 22-like	649	10	8.12157e-112	0.847	8	F:molybdate transmembrane-transporting ATPase activity; F:ATPase activity; F:ATP binding; F:hydrolase activity; F:nucleotide binding; C:membrane; F:nucleoside-triphosphatase activity; P:ATP catabolic process		IPR027417 (G3DSA:3.40.50.GENE3D); IPR003439 (PFAM); PTHR19241 (PANTHER); IPR027417 (SUPERFAMILY)
bmsbwbcontig9425	abc transporter g family member 22-like	632	10	7.31038e-79	0.813	12	F:molybdate transmembrane-transporting ATPase activity; F:ATPase activity; F:ATP binding; F:hydrolase activity; F:nucleotide binding; C:membrane; F:nucleoside-triphosphatase activity; P:ATP catabolic process; P:regulation of circadian rhythm; F:ATPase activity, coupled to transmembrane movement of substances; F:transporter activity; C:ATP-binding cassette (ABC) transporter complex		IPR003439 (PFAM); IPR027417 (G3DSA:3.40.50.GENE3D); PTHR19241 (PANTHER); SIGNAL_PEPTIDE_N_REGION (PHOBIUS); SIGNAL_PEPTIDE_C_REGION (PHOBIUS); SIGNAL_PEPTIDE (PHOBIUS); SIGNAL_PEPTIDE_H_REGION (PHOBIUS); NON_CYTOPLASMIC_DOMAIN (PHOBIUS); SignalP-noTM (SIGNALP_EUK); IPR027417 (SUPERFAMILY)
bmsbwbcontig14710	abc transporter g family member 23-like	840	10	1.9567e-45	0.554	8	F:ATPase activity; F:ATP binding; F:nucleotide binding; F:ATPase activity, coupled to transmembrane movement of substances; C:membrane; F:nucleoside-triphosphatase activity; P:transport; P:ATP catabolic process		no IPS match
bmsbwbcontig22387	abc transporter g family member 23-like	715	10	2.31119e-25	0.613	8	C:membrane; F:ATPase activity; F:ATP binding; F:nucleotide binding; F:ATPase activity, coupled to transmembrane movement of substances; F:nucleoside-triphosphatase activity; P:transport; P:ATP catabolic process		IPR013525 (PFAM); PTHR30294 (PANTHER); PTHR30294:SF12 (PANTHER); NON_CYTOPLASMIC_DOMAIN (PHOBIUS); CYTOPLASMIC_DOMAIN (PHOBIUS); TRANSMEMBRANE (PHOBIUS); TRANSMEMBRANE (PHOBIUS); CYTOPLASMIC_DOMAIN (PHOBIUS); CYTOPLASMIC_DOMAIN (PHOBIUS); TRANSMEMBRANE (PHOBIUS); NON_CYTOPLASMIC_DOMAIN (PHOBIUS); TRANSMEMBRANE (PHOBIUS); NON_CYTOPLASMIC_DOMAIN (PHOBIUS); TRANSMEMBRANE (PHOBIUS); TMhelix (TMHMM); …
bmsbwbcontig27638	abc transporter g family member 23-like	448	10	5.9047e-21	0.558	8	C:membrane; F:ATPase activity; F:ATP binding; F:nucleotide binding; F:ATPase activity, coupled to transmembrane movement of substances; F:nucleoside-triphosphatase activity; P:transport; P:ATP catabolic process		IPR013525 (PFAM); TRANSMEMBRANE (PHOBIUS); TRANSMEMBRANE (PHOBIUS); CYTOPLASMIC_DOMAIN (PHOBIUS); NON_CYTOPLASMIC_DOMAIN (PHOBIUS); TRANSMEMBRANE (PHOBIUS); TRANSMEMBRANE (PHOBIUS); CYTOPLASMIC_DOMAIN (PHOBIUS); CYTOPLASMIC_DOMAIN (PHOBIUS); NON_CYTOPLASMIC_DOMAIN (PHOBIUS); NON_CYTOPLASMIC_DOMAIN (PHOBIUS); TRANSMEMBRANE (PHOBIUS); TMhelix (TMHMM); TMhelix (TMHMM); TMhelix (TMHMM); TMhelix (TMHM…
bmsbwbcontig23049	abc transporter g family member 23-like	1306	10	2.03662e-95	0.65	10	F:ATPase activity, coupled to transmembrane movement of substances; C:membrane; F:hydrolase activity; P:transport; P:ATP catabolic process; F:nucleotide binding; F:nucleoside-triphosphatase activity; F:ATP binding; F:ATPase activity; F:ferric-transporting ATPase activity		IPR003593 (SMART); IPR027417 (G3DSA:3.40.50.GENE3D); IPR003439 (PFAM); PTHR24220 (PANTHER); PTHR24220:SF294 (PANTHER); IPR017871 (PROSITE_PATTERNS); CYTOPLASMIC_DOMAIN (PHOBIUS); NON_CYTOPLASMIC_DOMAIN (PHOBIUS); TRANSMEMBRANE (PHOBIUS); CYTOPLASMIC_DOMAIN (PHOBIUS); TRANSMEMBRANE (PHOBIUS); IPR003439 (PROSITE_PROFILES); IPR027417 (SUPERFAMILY); TMhelix (TMHMM)
bmsbwbcontig24405	abc transporter g family member 23-like	1553	10	8.22146e-103	0.536	0	-		IPR003593 (SMART); IPR027417 (G3DSA:3.40.50.GENE3D); IPR003439 (PFAM); PTHR24220:SF294 (PANTHER); PTHR24220 (PANTHER); IPR017871 (PROSITE_PATTERNS); TRANSMEMBRANE (PHOBIUS); NON_CYTOPLASMIC_DOMAIN (PHOBIUS); TRANSMEMBRANE (PHOBIUS); NON_CYTOPLASMIC_DOMAIN (PHOBIUS); CYTOPLASMIC_DOMAIN (PHOBIUS); IPR003439 (PROSITE_PROFILES); IPR027417 (SUPERFAMILY); TMhelix (TMHMM); TMhelix (TMHMM)
bmsbwbcontig6771	abc transporter g family member 23-like	2974	10	1.832e-168	0.558	10	F:ATPase activity, coupled to transmembrane movement of substances; C:membrane; F:hydrolase activity; P:transport; P:ATP catabolic process; F:nucleotide binding; F:nucleoside-triphosphatase activity; F:ATP binding; F:ATPase activity; F:ferric-transporting ATPase activity		IPR003593 (SMART); IPR003439 (PFAM); IPR027417 (G3DSA:3.40.50.GENE3D); PF12698 (PFAM); PTHR24220 (PANTHER); PTHR24220:SF294 (PANTHER); IPR017871 (PROSITE_PATTERNS); CYTOPLASMIC_DOMAIN (PHOBIUS); CYTOPLASMIC_DOMAIN (PHOBIUS); TRANSMEMBRANE (PHOBIUS); CYTOPLASMIC_DOMAIN (PHOBIUS); CYTOPLASMIC_DOMAIN (PHOBIUS); TRANSMEMBRANE (PHOBIUS); NON_CYTOPLASMIC_DOMAIN (PHOBIUS); TRANSMEMBRANE (PHOBIUS); NON_C…
bmsbwbcontig21938	abc transporter g family member 23-like isoform 1	412	10	2.13399e-45	0.73	10	F:ATPase activity, coupled to transmembrane movement of substances; C:membrane; F:hydrolase activity; P:transport; P:ATP catabolic process; F:nucleotide binding; F:nucleoside-triphosphatase activity; F:ATP binding; F:ATPase activity; F:ferric-transporting ATPase activity		IPR027417 (G3DSA:3.40.50.GENE3D); IPR003439 (PFAM); PTHR24220:SF417 (PANTHER); PTHR24220 (PANTHER); IPR027417 (SUPERFAMILY)
bmsbwbcontig27985	abc transporter g family member 23-like isoform 1	200	10	6.96112e-20	0.635	11	F:ATP binding; F:ATPase activity, coupled to transmembrane movement of substances; C:plasma membrane; P:transport; F:transporter activity; C:ATP-binding cassette (ABC) transporter complex; F:ATPase activity; F:nucleotide binding; C:membrane; F:nucleoside-triphosphatase activity; P:ATP catabolic process		NON_CYTOPLASMIC_DOMAIN (PHOBIUS); CYTOPLASMIC_DOMAIN (PHOBIUS); TRANSMEMBRANE (PHOBIUS)
bmsbwbcontig39240	abc transporter g family member 23-like isoform 1	244	10	1.42899e-14	0.576	11	F:ATPase activity; F:ATP binding; F:nucleotide binding; F:ATPase activity, coupled to transmembrane movement of substances; C:membrane; F:nucleoside-triphosphatase activity; P:transport; P:ATP catabolic process; C:plasma membrane; F:transporter activity; C:ATP-binding cassette (ABC) transporter complex		no IPS match
bmsbwbcontig68958	abc transporter g family member 23-like isoform 1	317	10	1.65687e-17	0.744	8	F:ATPase activity; F:ATP binding; F:nucleotide binding; F:ATPase activity, coupled to transmembrane movement of substances; C:membrane; F:nucleoside-triphosphatase activity; P:transport; P:ATP catabolic process		no IPS match
bmsbwbcontig71991	abc transporter g family member 23-like isoform 1	174	10	4.49248e-14	0.697	10	F:ATPase activity, coupled to transmembrane movement of substances; C:membrane; F:hydrolase activity; P:transport; P:ATP catabolic process; F:nucleotide binding; F:nucleoside-triphosphatase activity; F:ATP binding; F:ATPase activity; F:ferric-transporting ATPase activity		no IPS match
bmsbwbcontig73970	abc transporter g family member 23-like isoform 1	200	1	3.1122e-05	0.68	0	-		CYTOPLASMIC_DOMAIN (PHOBIUS); CYTOPLASMIC_DOMAIN (PHOBIUS); NON_CYTOPLASMIC_DOMAIN (PHOBIUS); TRANSMEMBRANE (PHOBIUS); TRANSMEMBRANE (PHOBIUS); TMhelix (TMHMM)
bmsbwbcontig76876	abc transporter g family member 23-like isoform 1	286	10	2.62621e-27	0.793	11	F:ATPase activity, coupled to transmembrane movement of substances; C:membrane; F:hydrolase activity; P:transport; P:ATP catabolic process; F:nucleotide binding; F:nucleoside-triphosphatase activity; F:ATP binding; F:ATPase activity; F:ferric-transporting ATPase activity; F:organic phosphonate transmembrane-transporting ATPase activity		IPR027417 (G3DSA:3.40.50.GENE3D); IPR003959 (PFAM); PTHR24220:SF294 (PANTHER); PTHR24220 (PANTHER); IPR027417 (SUPERFAMILY)
bmsbwbcontig18105	abc transporter g family member 23-like isoform 1	1662	10	3.98554e-143	0.56	10	F:ATPase activity, coupled to transmembrane movement of substances; C:membrane; F:hydrolase activity; P:transport; P:ATP catabolic process; F:nucleotide binding; F:nucleoside-triphosphatase activity; F:ATP binding; F:ATPase activity; F:ferric-transporting ATPase activity		IPR003593 (SMART); IPR027417 (G3DSA:3.40.50.GENE3D); IPR003439 (PFAM); PTHR24220:SF294 (PANTHER); PTHR24220 (PANTHER); IPR017871 (PROSITE_PATTERNS); TRANSMEMBRANE (PHOBIUS); CYTOPLASMIC_DOMAIN (PHOBIUS); NON_CYTOPLASMIC_DOMAIN (PHOBIUS); IPR003439 (PROSITE_PROFILES); IPR027417 (SUPERFAMILY); TMhelix (TMHMM)
bmsbwbcontig20869	abc transporter g family member 23-like isoform 1	2130	10	0	0.572	10	F:ATPase activity, coupled to transmembrane movement of substances; C:membrane; F:hydrolase activity; P:transport; P:ATP catabolic process; F:nucleotide binding; F:nucleoside-triphosphatase activity; F:ATP binding; F:ATPase activity; F:ferric-transporting ATPase activity		IPR003593 (SMART); IPR027417 (G3DSA:3.40.50.GENE3D); PF12698 (PFAM); IPR003439 (PFAM); PTHR24220:SF417 (PANTHER); PTHR24220 (PANTHER); IPR017871 (PROSITE_PATTERNS); TRANSMEMBRANE (PHOBIUS); TRANSMEMBRANE (PHOBIUS); CYTOPLASMIC_DOMAIN (PHOBIUS); NON_CYTOPLASMIC_DOMAIN (PHOBIUS); NON_CYTOPLASMIC_DOMAIN (PHOBIUS); TRANSMEMBRANE (PHOBIUS); TRANSMEMBRANE (PHOBIUS); NON_CYTOPLASMIC_DOMAIN (PHOBIUS); CY…
bmsbwbcontig64446	abc transporter g family member 23-like isoform 1	898	10	9.40031e-91	0.675	0	-		IPR003593 (SMART); IPR003439 (PFAM); IPR027417 (G3DSA:3.40.50.GENE3D); PTHR24220:SF294 (PANTHER); PTHR24220 (PANTHER); IPR017871 (PROSITE_PATTERNS); NON_CYTOPLASMIC_DOMAIN (PHOBIUS); TRANSMEMBRANE (PHOBIUS); CYTOPLASMIC_DOMAIN (PHOBIUS); IPR003439 (PROSITE_PROFILES); IPR027417 (SUPERFAMILY); TMhelix (TMHMM)
bmsbwbcontig35144	abc transporter substrate-binding protein	295	10	4.02315e-15	0.73	0	-		IPR018648 (PFAM)
bmsbwbcontig74771	abc transporter substrate-binding protein	303	10	1.32087e-19	0.832	0	-		IPR018648 (PFAM)
bmsbwbcontig13687	abc1 family protein	411	2	2.3536e-08	0.73	4	F:transferase activity, transferring phosphorus-containing groups; F:ATP binding; F:protein kinase activity; P:protein phosphorylation		TMhelix (TMHMM)
bmsbwbcontig61526	abhydrolase domain-containing protein 11-like	1022	10	1.28811e-62	0.582	3	F:hydrolase activity; P:metabolic process; F:catalytic activity		IPR029058 (G3DSA:3.40.50.GENE3D); PF12697 (PFAM); PTHR10992 (PANTHER); PTHR10992:SF768 (PANTHER); IPR029058 (SUPERFAMILY)
bmsbwbcontig625	abhydrolase domain-containing protein 11-like	751	10	6.93359e-68	0.673	3	F:hydrolase activity; P:metabolic process; F:catalytic activity		PF12697 (PFAM); IPR029058 (G3DSA:3.40.50.GENE3D); PTHR10992 (PANTHER); PTHR10992:SF768 (PANTHER); IPR029058 (SUPERFAMILY)
bmsbwbcontig7165	abhydrolase domain-containing protein 13-like	1752	10	3.85597e-112	0.693	0	-		TRANSMEMBRANE (PHOBIUS); NON_CYTOPLASMIC_DOMAIN (PHOBIUS); CYTOPLASMIC_DOMAIN (PHOBIUS)
bmsbwbcontig450	abhydrolase domain-containing protein 16a-like	1698	10	3.87761e-136	0.605	0	-		IPR029058 (G3DSA:3.40.50.GENE3D); IPR029059 (PFAM); PTHR12277:SF44 (PANTHER); PTHR12277 (PANTHER); TRANSMEMBRANE (PHOBIUS); CYTOPLASMIC_DOMAIN (PHOBIUS); CYTOPLASMIC_DOMAIN (PHOBIUS); CYTOPLASMIC_DOMAIN (PHOBIUS); NON_CYTOPLASMIC_DOMAIN (PHOBIUS); TRANSMEMBRANE (PHOBIUS); TRANSMEMBRANE (PHOBIUS); TRANSMEMBRANE (PHOBIUS); NON_CYTOPLASMIC_DOMAIN (PHOBIUS); IPR029058 (SUPERFAMILY); TMhelix (TMHMM); …
bmsbwbcontig6614	abhydrolase domain-containing protein 2-like	1567	10	1.91549e-176	0.828	10	P:chaeta development; P:lipid metabolic process; P:wing disc development; F:lipase activity; F:carboxylesterase activity; F:methyl jasmonate esterase activity; F:methyl salicylate esterase activity; F:methyl indole-3-acetate esterase activity; F:hydrolase activity; F:retinyl-palmitate esterase activity		IPR012020 (PIRSF); PF12697 (PFAM); IPR029058 (G3DSA:3.40.50.GENE3D); PTHR10794:SF35 (PANTHER); PTHR10794 (PANTHER); SIGNAL_PEPTIDE (PHOBIUS); SIGNAL_PEPTIDE_H_REGION (PHOBIUS); SIGNAL_PEPTIDE_C_REGION (PHOBIUS); SIGNAL_PEPTIDE_N_REGION (PHOBIUS); NON_CYTOPLASMIC_DOMAIN (PHOBIUS); SignalP-noTM (SIGNALP_EUK); IPR029058 (SUPERFAMILY); TMhelix (TMHMM)
bmsbwbcontig2123	abhydrolase domain-containing protein 3-like	1529	10	5.55671e-139	0.698	5	F:hydrolase activity; F:carboxylesterase activity; P:lipid metabolic process; F:lipase activity; C:cellular_component		IPR012020 (PIRSF); PF12697 (PFAM); IPR029058 (G3DSA:3.40.50.GENE3D); PTHR10794 (PANTHER); IPR000952 (PROSITE_PATTERNS); CYTOPLASMIC_DOMAIN (PHOBIUS); NON_CYTOPLASMIC_DOMAIN (PHOBIUS); TRANSMEMBRANE (PHOBIUS); IPR029058 (SUPERFAMILY)
bmsbwbcontig64166	abhydrolase domain-containing protein fam108b1	1012	10	1.1831e-75	0.652	2	F:hydrolase activity; C:extracellular region		IPR029059 (PFAM); IPR029058 (G3DSA:3.40.50.GENE3D); PTHR12277 (PANTHER); PTHR12277:SF48 (PANTHER); IPR029058 (SUPERFAMILY)
bmsbwbcontig2526	abhydrolase domain-containing protein fam108c1-like	1411	10	7.14117e-179	0.934	1	F:hydrolase activity		IPR029059 (PFAM); IPR029058 (G3DSA:3.40.50.GENE3D); PTHR12277:SF48 (PANTHER); PTHR12277 (PANTHER); IPR029058 (SUPERFAMILY)
bmsbwbcontig61847	abhydrolase domain-containing protein fam108c1-like	1089	10	7.11403e-113	0.757	1	F:hydrolase activity		IPR029058 (G3DSA:3.40.50.GENE3D); IPR029059 (PFAM); PTHR12277 (PANTHER); PTHR12277:SF48 (PANTHER); SIGNAL_PEPTIDE_N_REGION (PHOBIUS); SIGNAL_PEPTIDE_H_REGION (PHOBIUS); NON_CYTOPLASMIC_DOMAIN (PHOBIUS); SIGNAL_PEPTIDE (PHOBIUS); SIGNAL_PEPTIDE_C_REGION (PHOBIUS); SignalP-TM (SIGNALP_GRAM_POSITIVE); IPR029058 (SUPERFAMILY)
bmsbwbcontig61931	abhydrolase domain-containing protein fam108c1-like	1369	10	5.68912e-108	0.738	3	F:molecular_function; P:biological_process; C:cellular_component		IPR029059 (PFAM); IPR029058 (G3DSA:3.40.50.GENE3D); PTHR12277 (PANTHER); PTHR12277:SF48 (PANTHER); IPR029058 (SUPERFAMILY)
bmsbwbcontig12463	abl interactor 2	3138	10	6.3854e-142	0.664	1	C:cytoplasm		Coil (COILS); IPR001452 (PRINTS); IPR001452 (SMART); G3DSA:2.30.30.40 (GENE3D); IPR001452 (PFAM); IPR012849 (PFAM); IPR028457 (PANTHER); PTHR10460:SF0 (PANTHER); IPR000727 (PROSITE_PROFILES); IPR001452 (PROSITE_PROFILES); IPR001452 (SUPERFAMILY)
bmsbwbcontig42792	abnormal long morphology	590	2	3.89073e-12	0.465	0	-		no IPS match
bmsbwbcontig69603	abnormal spindle-like microcephaly-associated protein homolog	245	8	1.47782e-05	0.695	0	-		no IPS match
bmsbwbcontig1918	abnormal spindle-like microcephaly-associated protein homolog	173	10	4.29995e-10	0.831	1	F:myosin light chain binding		IPR000048 (SMART); IPR000048 (PFAM); G3DSA:1.20.5.190 (GENE3D); PTHR10699:SF13 (PANTHER); PTHR10699 (PANTHER); IPR000048 (PROSITE_PROFILES); IPR000048 (PROSITE_PROFILES); IPR027417 (SUPERFAMILY)
bmsbwbcontig785	abnormal x	2045	10	0	0.624	9	P:chloride transport; C:integral to membrane; C:membrane; C:chloride channel complex; F:chloride channel activity; P:ion transport; P:transport; C:plasma membrane; C:intracellular		IPR007632 (PFAM); IPR007632 (PANTHER); TRANSMEMBRANE (PHOBIUS); CYTOPLASMIC_DOMAIN (PHOBIUS); NON_CYTOPLASMIC_DOMAIN (PHOBIUS); TRANSMEMBRANE (PHOBIUS); CYTOPLASMIC_DOMAIN (PHOBIUS); CYTOPLASMIC_DOMAIN (PHOBIUS); TRANSMEMBRANE (PHOBIUS); NON_CYTOPLASMIC_DOMAIN (PHOBIUS); NON_CYTOPLASMIC_DOMAIN (PHOBIUS); TRANSMEMBRANE (PHOBIUS); TRANSMEMBRANE (PHOBIUS); TRANSMEMBRANE (PHOBIUS); TRANSMEMBRANE (PHO…
bmsbwbcontig13086	abrupt protein	1874	10	8.04569e-72	0.917	12	F:POZ domain binding; P:chromatin silencing; F:protein homodimerization activity; F:sequence-specific DNA binding transcription factor activity; F:DNA binding; P:salivary gland morphogenesis; C:nucleus; C:PcG protein complex; P:regulation of transcription from RNA polymerase II promoter; P:tracheal outgrowth, open tracheal system; P:gene silencing; F:protein binding		IPR000210 (SMART); IPR013069 (PFAM); IPR011333 (G3DSA:3.30.710.GENE3D); PTHR23110 (PANTHER); IPR000210 (PROSITE_PROFILES); IPR011333 (SUPERFAMILY)
bmsbwbcontig78238	acetate-- ligase	220	10	3.22044e-27	0.816	9	P:metabolic process; F:catalytic activity; F:ligase activity; F:nucleotide binding; F:ATP binding; F:acetate-CoA ligase activity; F:metal ion binding; F:AMP binding; P:acetyl-CoA biosynthetic process from acetate		IPR000873 (PFAM); G3DSA:3.40.50.980 (GENE3D); PTHR24095 (PANTHER); PTHR24095:SF116 (PANTHER); SSF56801 (SUPERFAMILY)
bmsbwbcontig57004	acetolactate synthase	163	10	2.46567e-18	0.963	11	F:transferase activity; F:flavin adenine dinucleotide binding; P:branched-chain amino acid biosynthetic process; F:thiamine pyrophosphate binding; F:catalytic activity; P:valine biosynthetic process; P:isoleucine biosynthetic process; F:acetolactate synthase activity; F:metal ion binding; F:magnesium ion binding; P:cellular amino acid biosynthetic process		IPR029061 (G3DSA:3.40.50.GENE3D); IPR012001 (PFAM); IPR029061 (SUPERFAMILY)
bmsbwbcontig47530	acetolactate synthase	220	10	2.73106e-40	0.949	11	F:transferase activity; F:flavin adenine dinucleotide binding; P:branched-chain amino acid biosynthetic process; F:thiamine pyrophosphate binding; F:catalytic activity; P:valine biosynthetic process; P:isoleucine biosynthetic process; F:acetolactate synthase activity; F:metal ion binding; F:magnesium ion binding; P:cellular amino acid biosynthetic process		IPR012001 (PFAM); IPR029061 (G3DSA:3.40.50.GENE3D); PTHR18968 (PANTHER); PTHR18968:SF116 (PANTHER); IPR029061 (SUPERFAMILY)
bmsbwbcontig9272	acetyl- cytosolic-like	1537	10	2.43108e-177	0.798	7	F:transferase activity; P:metabolic process; F:catalytic activity; F:transferase activity, transferring acyl groups other than amino-acyl groups; F:transferase activity, transferring acyl groups; F:acetyl-CoA C-acetyltransferase activity; C:cytosol		IPR002155 (PIRSF); IPR002155 (TIGRFAM); IPR016038 (G3DSA:3.40.47.GENE3D); IPR020617 (PFAM); IPR016038 (G3DSA:3.40.47.GENE3D); IPR020616 (PFAM); PTHR18919:SF80 (PANTHER); PTHR18919 (PANTHER); IPR020610 (PROSITE_PATTERNS); IPR020615 (PROSITE_PATTERNS); IPR020613 (PROSITE_PATTERNS); IPR016039 (SUPERFAMILY); IPR016039 (SUPERFAMILY)
bmsbwbcontig2310	acetyl- mitochondrial-like	1449	10	0	0.82	5	F:transferase activity; P:metabolic process; F:catalytic activity; F:transferase activity, transferring acyl groups other than amino-acyl groups; F:transferase activity, transferring acyl groups		no IPS match
bmsbwbcontig55042	acetylcholine receptor subunit alpha-like	329	10	7.26791e-56	0.956	11	F:acetylcholine-activated cation-selective channel activity; F:ion channel activity; C:integral to membrane; C:membrane; C:synapse; P:ion transport; C:cell junction; P:transport; F:extracellular ligand-gated ion channel activity; C:postsynaptic membrane; C:plasma membrane		IPR027361 (G3DSA:1.20.120.GENE3D); IPR006029 (PFAM); PTHR18945:SF473 (PANTHER); IPR006201 (PANTHER); NON_CYTOPLASMIC_DOMAIN (PHOBIUS); TRANSMEMBRANE (PHOBIUS); CYTOPLASMIC_DOMAIN (PHOBIUS); IPR006029 (SUPERFAMILY); TMhelix (TMHMM)
bmsbwbcontig48760	acetylcholine receptor subunit alpha-like	596	10	3.69404e-108	0.928	11	F:acetylcholine-activated cation-selective channel activity; F:ion channel activity; C:integral to membrane; C:membrane; C:synapse; P:ion transport; C:cell junction; P:transport; F:extracellular ligand-gated ion channel activity; C:postsynaptic membrane; C:plasma membrane		IPR006202 (G3DSA:2.70.170.GENE3D); IPR027361 (G3DSA:1.20.120.GENE3D); IPR006029 (PFAM); PTHR18945:SF473 (PANTHER); IPR006201 (PANTHER); TRANSMEMBRANE (PHOBIUS); CYTOPLASMIC_DOMAIN (PHOBIUS); NON_CYTOPLASMIC_DOMAIN (PHOBIUS); CYTOPLASMIC_DOMAIN (PHOBIUS); CYTOPLASMIC_DOMAIN (PHOBIUS); NON_CYTOPLASMIC_DOMAIN (PHOBIUS); TRANSMEMBRANE (PHOBIUS); TRANSMEMBRANE (PHOBIUS); TRANSMEMBRANE (PHOBIUS); IPR00…
bmsbwbcontig56071	acetylcholine receptor subunit alpha-like	244	10	1.36493e-47	0.98	11	F:acetylcholine-activated cation-selective channel activity; F:ion channel activity; C:integral to membrane; C:membrane; C:synapse; P:ion transport; C:cell junction; P:transport; F:extracellular ligand-gated ion channel activity; C:postsynaptic membrane; C:plasma membrane		IPR002394 (PRINTS); IPR006201 (PRINTS); IPR006202 (G3DSA:2.70.170.GENE3D); IPR006202 (PFAM); PTHR18945:SF473 (PANTHER); IPR006201 (PANTHER); IPR006202 (SUPERFAMILY)
bmsbwbcontig28691	acetylcholine receptor subunit alpha-like 1-like	184	10	1.48161e-16	0.734	0	-		no IPS match
bmsbwbcontig57057	acetylcholine receptor subunit beta-like 1-like isoform 1	240	10	1.05328e-28	0.851	13	F:acetylcholine-activated cation-selective channel activity; F:ion channel activity; C:integral to membrane; C:membrane; C:synapse; P:ion transport; C:cell junction; P:transport; F:extracellular ligand-gated ion channel activity; C:postsynaptic membrane; C:plasma membrane; C:acetylcholine-gated channel complex; C:integral to plasma membrane		IPR006029 (PFAM); IPR027361 (G3DSA:1.20.120.GENE3D); PTHR18945:SF72 (PANTHER); IPR006201 (PANTHER); IPR006029 (SUPERFAMILY)
bmsbwbcontig13819	acetylcholine receptor subunit beta-like 2-like	269	10	1.15041e-15	0.806	11	C:integral to membrane; C:membrane; P:ion transport; F:acetylcholine-activated cation-selective channel activity; F:ion channel activity; C:synapse; C:cell junction; P:transport; F:extracellular ligand-gated ion channel activity; C:postsynaptic membrane; C:plasma membrane		IPR027361 (G3DSA:1.20.120.GENE3D); SIGNAL_PEPTIDE_H_REGION (PHOBIUS); SIGNAL_PEPTIDE_C_REGION (PHOBIUS); SIGNAL_PEPTIDE_N_REGION (PHOBIUS); SIGNAL_PEPTIDE (PHOBIUS); NON_CYTOPLASMIC_DOMAIN (PHOBIUS); SignalP-TM (SIGNALP_EUK); TMhelix (TMHMM)
bmsbwbcontig13818	acetylcholine receptor subunit beta-like 2-like	360	10	1.31846e-23	0.679	11	F:acetylcholine-activated cation-selective channel activity; F:ion channel activity; C:integral to membrane; C:membrane; C:synapse; P:ion transport; C:cell junction; P:transport; F:extracellular ligand-gated ion channel activity; C:postsynaptic membrane; C:plasma membrane		IPR006029 (PFAM); IPR027361 (G3DSA:1.20.120.GENE3D); IPR006201 (PANTHER); PTHR18945:SF222 (PANTHER); IPR006029 (SUPERFAMILY)
bmsbwbcontig77597	acetylcholine receptor subunit beta-like 2-like	170	10	1.93244e-22	0.928	13	F:acetylcholine-activated cation-selective channel activity; F:ion channel activity; C:integral to membrane; C:membrane; C:synapse; P:ion transport; C:cell junction; P:transport; F:extracellular ligand-gated ion channel activity; C:postsynaptic membrane; C:plasma membrane; C:acetylcholine-gated channel complex; C:integral to plasma membrane		IPR006202 (PFAM); IPR006202 (G3DSA:2.70.170.GENE3D); PTHR18945:SF222 (PANTHER); IPR006201 (PANTHER); IPR006202 (SUPERFAMILY)
bmsbwbcontig25580	acetylcholinesterase isoform 2	444	10	1.85169e-27	0.574	28	F:methyl jasmonate esterase activity; F:methyl salicylate esterase activity; F:methyl indole-3-acetate esterase activity; F:hydrolase activity; F:carboxylesterase activity; F:retinyl-palmitate esterase activity; F:protein self-association; F:laminin binding; C:cell surface; P:receptor internalization; C:basal lamina; P:retina development in camera-type eye; F:cholinesterase activity; C:membrane; …		IPR002018 (PFAM); IPR029058 (G3DSA:3.40.50.GENE3D); PTHR11559 (PANTHER); IPR019819 (PROSITE_PATTERNS); IPR029058 (SUPERFAMILY)
bmsbwbcontig10776	acetylcholinesterase type 1 precursor	2214	10	0	0.843	4	F:hydrolase activity; F:cholinesterase activity; F:acetylcholinesterase activity; P:acetylcholine catabolic process in synaptic cleft		IPR000997 (PRINTS); IPR002018 (PFAM); IPR029058 (G3DSA:3.40.50.GENE3D); PTHR11559:SF142 (PANTHER); PTHR11559 (PANTHER); IPR019826 (PROSITE_PATTERNS); IPR019819 (PROSITE_PATTERNS); NON_CYTOPLASMIC_DOMAIN (PHOBIUS); SIGNAL_PEPTIDE_N_REGION (PHOBIUS); SIGNAL_PEPTIDE (PHOBIUS); SIGNAL_PEPTIDE_H_REGION (PHOBIUS); SIGNAL_PEPTIDE_C_REGION (PHOBIUS); SignalP-noTM (SIGNALP_EUK); IPR029058 (SUPERFAMILY)
bmsbwbcontig25766	acetylcholinesterase type 2 precursor	436	10	6.19607e-65	0.778	4	F:hydrolase activity; F:cholinesterase activity; F:acetylcholinesterase activity; P:acetylcholine catabolic process in synaptic cleft		IPR000997 (PRINTS); IPR029058 (G3DSA:3.40.50.GENE3D); IPR002018 (PFAM); PTHR11559:SF154 (PANTHER); PTHR11559 (PANTHER); IPR029058 (SUPERFAMILY)
bmsbwbcontig24905	acetylcholinesterase type 2 precursor	722	10	8.8329e-114	0.84	4	F:hydrolase activity; F:cholinesterase activity; P:acetylcholine catabolic process in synaptic cleft; F:acetylcholinesterase activity		IPR001445 (PRINTS); IPR000997 (PRINTS); IPR002018 (PFAM); IPR029058 (G3DSA:3.40.50.GENE3D); PTHR11559:SF154 (PANTHER); PTHR11559 (PANTHER); IPR019819 (PROSITE_PATTERNS); SIGNAL_PEPTIDE_H_REGION (PHOBIUS); SIGNAL_PEPTIDE_C_REGION (PHOBIUS); SIGNAL_PEPTIDE (PHOBIUS); NON_CYTOPLASMIC_DOMAIN (PHOBIUS); SIGNAL_PEPTIDE_N_REGION (PHOBIUS); IPR029058 (SUPERFAMILY)
bmsbwbcontig30559	acetylcholinesterase-like	192	10	1.2388e-29	0.937	4	F:hydrolase activity; F:cholinesterase activity; P:acetylcholine catabolic process in synaptic cleft; F:acetylcholinesterase activity		no IPS match
bmsbwbcontig203	acetyl-coa carboxylase	7367	10	0	0.862	9	F:ligase activity; P:fatty acid biosynthetic process; F:ATP binding; F:acetyl-CoA carboxylase activity; F:catalytic activity; F:propionyl-CoA carboxylase activity; F:metal ion binding; P:metabolic process; F:biotin carboxylase activity		no IPS match
bmsbwbcontig4355	acetyl-coenzyme a synthetase-like	3030	10	0	0.843	5	F:acetate-CoA ligase activity; P:metabolic process; F:catalytic activity; P:acetyl-CoA biosynthetic process from acetate; F:AMP binding		IPR011904 (TIGRFAM); G3DSA:3.40.50.980 (GENE3D); IPR000873 (PFAM); G3DSA:3.30.300.30 (GENE3D); G3DSA:3.40.50.980 (GENE3D); G3DSA:2.30.38.10 (GENE3D); IPR025110 (PFAM); PTHR24095:SF126 (PANTHER); PTHR24095 (PANTHER); IPR020845 (PROSITE_PATTERNS); SSF56801 (SUPERFAMILY)
bmsbwbcontig2609	acetyl-coenzyme a transporter 1-like	1889	10	5.34063e-131	0.711	3	P:acetyl-CoA transport; C:integral to membrane; F:acetyl-CoA transporter activity		IPR024371 (PFAM); PTHR12778 (PANTHER); IPR024371 (PTHR12778:PANTHER); NON_CYTOPLASMIC_DOMAIN (PHOBIUS); TRANSMEMBRANE (PHOBIUS); TRANSMEMBRANE (PHOBIUS); TRANSMEMBRANE (PHOBIUS); NON_CYTOPLASMIC_DOMAIN (PHOBIUS); CYTOPLASMIC_DOMAIN (PHOBIUS); TRANSMEMBRANE (PHOBIUS); TRANSMEMBRANE (PHOBIUS); TRANSMEMBRANE (PHOBIUS); NON_CYTOPLASMIC_DOMAIN (PHOBIUS); CYTOPLASMIC_DOMAIN (PHOBIUS); CYTOPLASMIC_DOMAI…
bmsbwbcontig60897	acetylglutamate kinase	268	10	1.20706e-47	0.878	9	F:transferase activity; P:arginine biosynthetic process; P:phosphorylation; F:nucleotide binding; C:cytoplasm; F:ATP binding; F:kinase activity; F:acetylglutamate kinase activity; P:cellular amino acid biosynthetic process		IPR001048 (G3DSA:3.40.1160.GENE3D); IPR001048 (PFAM); IPR001048 (SUPERFAMILY)
bmsbwbcontig74270	acetylglutamate kinase	347	10	7.7147e-53	0.914	9	F:transferase activity; P:arginine biosynthetic process; P:phosphorylation; F:nucleotide binding; C:cytoplasm; F:ATP binding; F:kinase activity; F:acetylglutamate kinase activity; P:cellular amino acid biosynthetic process		IPR001048 (G3DSA:3.40.1160.GENE3D); IPR001048 (PFAM); PTHR23342 (PANTHER); IPR001048 (SUPERFAMILY)
bmsbwbcontig38855	achaete-scute complex protein t4-like	839	10	2.24882e-30	0.672	17	F:protein dimerization activity; F:DNA binding; P:adenohypophysis development; F:transcription factor binding transcription factor activity; C:nucleus; P:sensory epithelium regeneration; P:multicellular organismal development; P:regeneration; P:hindbrain morphogenesis; P:cell differentiation; P:epithelial cell maturation; P:taste bud formation; P:regulation of transcription, DNA-dependent; P:nega…		IPR011598 (SMART); IPR011598 (PFAM); IPR011598 (G3DSA:4.10.280.GENE3D); IPR015660 (PANTHER); PTHR13935:SF39 (PANTHER); IPR011598 (PROSITE_PROFILES); IPR011598 (SUPERFAMILY)
bmsbwbcontig3065	acid phosphatase 1	997	10	2.21118e-33	0.483	10	F:hydrolase activity; F:acid phosphatase activity; C:integral to membrane; F:identical protein binding; P:adenosine metabolic process; P:purine nucleobase metabolic process; C:intracellular; P:nucleotide metabolic process; C:filopodium; C:plasma membrane		IPR029033 (G3DSA:3.40.50.GENE3D); IPR000560 (PFAM); PTHR11567 (PANTHER); IPR029033 (SUPERFAMILY)
bmsbwbcontig3255	acid phosphatase-1	596	10	1.19487e-68	0.693	2	F:acid phosphatase activity; F:hydrolase activity		IPR029033 (G3DSA:3.40.50.GENE3D); IPR000560 (PFAM); PTHR11567:SF26 (PANTHER); PTHR11567 (PANTHER); IPR029033 (SUPERFAMILY)
bmsbwbcontig33274	acid phosphatase-1	940	10	1.42379e-72	0.623	2	F:hydrolase activity; F:acid phosphatase activity		no IPS match
bmsbwbcontig79043	acid phosphatase-1	304	10	4.43863e-16	0.72	2	F:hydrolase activity; F:acid phosphatase activity		IPR029033 (G3DSA:3.40.50.GENE3D); IPR000560 (PFAM); PTHR11567:SF26 (PANTHER); PTHR11567 (PANTHER); NON_CYTOPLASMIC_DOMAIN (PHOBIUS); SIGNAL_PEPTIDE_H_REGION (PHOBIUS); SIGNAL_PEPTIDE_C_REGION (PHOBIUS); SIGNAL_PEPTIDE_N_REGION (PHOBIUS); SIGNAL_PEPTIDE (PHOBIUS); SignalP-noTM (SIGNALP_EUK); IPR029033 (SUPERFAMILY)
bmsbwbcontig14155	acid phosphatase-like protein 2-like	617	10	9.49779e-28	0.629	1	F:acid phosphatase activity		IPR000560 (PROSITE_PATTERNS); TRANSMEMBRANE (PHOBIUS); CYTOPLASMIC_DOMAIN (PHOBIUS); NON_CYTOPLASMIC_DOMAIN (PHOBIUS); IPR029033 (SUPERFAMILY); TMhelix (TMHMM)
bmsbwbcontig14156	acid phosphatase-like protein 2-like	282	10	1.23545e-15	0.629	1	F:acid phosphatase activity		IPR000560 (PROSITE_PATTERNS); IPR029033 (SUPERFAMILY)
bmsbwbcontig5116	acid phosphatase-like protein 2-like	1109	10	4.31213e-106	0.603	1	F:acid phosphatase activity		IPR000560 (PFAM); IPR029033 (G3DSA:3.40.50.GENE3D); PTHR11567 (PANTHER); PTHR11567:SF110 (PANTHER); IPR029033 (SUPERFAMILY)
bmsbwbcontig22373	acid sphingomyelinase-like phosphodiesterase 3a-like	460	10	6.65005e-24	0.579	1	F:hydrolase activity		PTHR10340:SF14 (PANTHER); PTHR10340 (PANTHER)
bmsbwbcontig38841	acid sphingomyelinase-like phosphodiesterase 3a-like	166	10	1.304e-19	0.847	1	F:hydrolase activity		IPR029052 (G3DSA:3.60.21.GENE3D); PTHR10340 (PANTHER); PTHR10340:SF14 (PANTHER)
bmsbwbcontig36357	acid sphingomyelinase-like phosphodiesterase 3a-like	908	10	1.31576e-86	0.605	2	F:hydrolase activity; F:sphingomyelin phosphodiesterase activity		IPR004843 (PFAM); IPR029052 (G3DSA:3.60.21.GENE3D); PTHR10340:SF14 (PANTHER); PTHR10340 (PANTHER); CYTOPLASMIC_DOMAIN (PHOBIUS); TRANSMEMBRANE (PHOBIUS); NON_CYTOPLASMIC_DOMAIN (PHOBIUS); IPR029052 (SUPERFAMILY); TMhelix (TMHMM)
bmsbwbcontig78543	acidic endochitinase sp2-like	209	10	1.33779e-29	0.677	12	P:chitin catabolic process; F:chitinase activity; P:cell wall macromolecule catabolic process; F:hydrolase activity; P:metabolic process; F:hydrolase activity, acting on glycosyl bonds; C:cell wall; P:carbohydrate metabolic process; F:ATP binding; F:protein kinase activity; P:protein phosphorylation; F:transferase activity, transferring phosphorus-containing groups		IPR000726 (PFAM); G3DSA:3.30.20.10 (GENE3D); PTHR22595 (PANTHER); IPR023346 (SUPERFAMILY)
bmsbwbcontig9879	acidic fibroblast growth factor intracellular-binding	1382	10	2.49642e-154	0.786	1	F:fibroblast growth factor binding		IPR008614 (PFAM); IPR008614 (PANTHER); PTHR13223:SF2 (PANTHER)
bmsbwbcontig3045	acidic leucine-rich nuclear phosphoprotein 32 family member a-like	1176	10	1.86791e-77	0.873	5	C:perinuclear region of cytoplasm; P:nucleocytoplasmic transport; C:cytoplasm; C:endoplasmic reticulum; C:nucleus		Coil (COILS); G3DSA:3.80.10.10 (GENE3D); PF14580 (PFAM); PTHR11375 (PANTHER); IPR001611 (PROSITE_PROFILES); IPR001611 (PROSITE_PROFILES); IPR001611 (PROSITE_PROFILES); IPR001611 (PROSITE_PROFILES); IPR001611 (PROSITE_PROFILES); SSF52058 (SUPERFAMILY)
bmsbwbcontig11836	acidic mammalian chitinase-like	1075	10	1.61785e-26	0.547	9	C:integral to membrane; P:chitin catabolic process; F:hydrolase activity, hydrolyzing O-glycosyl compounds; F:hydrolase activity; P:metabolic process; P:carbohydrate metabolic process; F:hydrolase activity, acting on glycosyl bonds; F:catalytic activity; F:chitinase activity		IPR006593 (SMART); IPR004877 (PFAM); PTHR10106 (PANTHER); TRANSMEMBRANE (PHOBIUS); NON_CYTOPLASMIC_DOMAIN (PHOBIUS); CYTOPLASMIC_DOMAIN (PHOBIUS); CYTOPLASMIC_DOMAIN (PHOBIUS); CYTOPLASMIC_DOMAIN (PHOBIUS); TRANSMEMBRANE (PHOBIUS); TRANSMEMBRANE (PHOBIUS); NON_CYTOPLASMIC_DOMAIN (PHOBIUS); CYTOPLASMIC_DOMAIN (PHOBIUS); NON_CYTOPLASMIC_DOMAIN (PHOBIUS); TRANSMEMBRANE (PHOBIUS); TRANSMEMBRANE (PHOB…
bmsbwbcontig27382	acidic mammalian chitinase-like	807	10	8.01311e-66	0.569	14	F:chitin binding; P:chitin metabolic process; F:calcium ion binding; P:homophilic cell adhesion; P:carbohydrate metabolic process; C:membrane; F:catalytic activity; C:extracellular region; F:chitinase activity; F:hydrolase activity; F:hydrolase activity, hydrolyzing O-glycosyl compounds; P:metabolic process; P:chitin catabolic process; F:hydrolase activity, acting on glycosyl bonds		Coil (COILS); IPR013781 (G3DSA:3.20.20.GENE3D); IPR001223 (PFAM); IPR029070 (G3DSA:3.10.50.GENE3D); PTHR11177 (PANTHER); IPR029070 (SUPERFAMILY); IPR017853 (SUPERFAMILY)
bmsbwbcontig11618	acidic mammalian chitinase-like	1727	10	9.90485e-88	0.594	8	P:chitin catabolic process; F:hydrolase activity, hydrolyzing O-glycosyl compounds; F:hydrolase activity; P:metabolic process; P:carbohydrate metabolic process; F:hydrolase activity, acting on glycosyl bonds; F:catalytic activity; F:chitinase activity		IPR011583 (SMART); IPR001223 (PFAM); IPR029070 (G3DSA:3.10.50.GENE3D); IPR013781 (G3DSA:3.20.20.GENE3D); PTHR11177 (PANTHER); PTHR11177:SF130 (PANTHER); IPR001579 (PROSITE_PATTERNS); CYTOPLASMIC_DOMAIN (PHOBIUS); NON_CYTOPLASMIC_DOMAIN (PHOBIUS); TRANSMEMBRANE (PHOBIUS); IPR017853 (SUPERFAMILY); IPR029070 (SUPERFAMILY); TMhelix (TMHMM)
bmsbwbcontig739	acidic mammalian chitinase-like	1581	10	7.7331e-82	0.561	11	P:chitin catabolic process; F:hydrolase activity, hydrolyzing O-glycosyl compounds; F:hydrolase activity; P:metabolic process; P:carbohydrate metabolic process; F:hydrolase activity, acting on glycosyl bonds; F:catalytic activity; F:chitinase activity; F:chitin binding; C:extracellular region; P:chitin metabolic process		IPR011583 (SMART); IPR029070 (G3DSA:3.10.50.GENE3D); IPR001223 (PFAM); IPR013781 (G3DSA:3.20.20.GENE3D); PTHR11177 (PANTHER); TRANSMEMBRANE (PHOBIUS); SIGNAL_PEPTIDE_H_REGION (PHOBIUS); SIGNAL_PEPTIDE (PHOBIUS); SIGNAL_PEPTIDE_N_REGION (PHOBIUS); NON_CYTOPLASMIC_DOMAIN (PHOBIUS); SIGNAL_PEPTIDE_C_REGION (PHOBIUS); CYTOPLASMIC_DOMAIN (PHOBIUS); SignalP-noTM (SIGNALP_EUK); IPR029070 (SUPERFAMILY); …
bmsbwbcontig3707	acidic phospholipase a2 pa4-like	1546	10	1.34599e-35	0.66	5	F:phospholipase A2 activity; F:calcium ion binding; P:lipid catabolic process; P:phospholipid metabolic process; C:extracellular region		IPR001211 (PFAM); IPR016090 (G3DSA:1.20.90.GENE3D); PTHR12253 (PANTHER); IPR013090 (PROSITE_PATTERNS); SIGNAL_PEPTIDE_N_REGION (PHOBIUS); NON_CYTOPLASMIC_DOMAIN (PHOBIUS); SIGNAL_PEPTIDE (PHOBIUS); SIGNAL_PEPTIDE_C_REGION (PHOBIUS); SIGNAL_PEPTIDE_H_REGION (PHOBIUS); SignalP-noTM (SIGNALP_EUK); IPR016090 (SUPERFAMILY)
bmsbwbcontig241	aconitate mitochondrial-like	2817	10	0	0.878	4	P:metabolic process; P:tricarboxylic acid cycle; F:aconitate hydratase activity; F:4 iron, 4 sulfur cluster binding		IPR001030 (PRINTS); IPR000573 (PFAM); IPR006248 (TIGRFAM); IPR015931 (G3DSA:3.30.499.GENE3D); IPR015928 (G3DSA:3.20.19.GENE3D); IPR015931 (G3DSA:3.30.499.GENE3D); IPR001030 (PFAM); IPR015932 (G3DSA:3.40.1060.GENE3D); IPR015937 (PANTHER); PTHR11670:SF30 (PANTHER); IPR018136 (PROSITE_PATTERNS); IPR018136 (PROSITE_PATTERNS); IPR015928 (SUPERFAMILY); IPR001030 (SUPERFAMILY)
bmsbwbcontig64745	acrosomal process isoform	547	10	7.68562e-10	0.59	5	F:RNA binding; F:nucleic acid binding; P:RNA-dependent DNA replication; F:zinc ion binding; F:RNA-directed DNA polymerase activity		no IPS match
bmsbwbcontig66558	acrosomal process isoform	345	10	2.17835e-19	0.686	5	F:RNA binding; F:nucleic acid binding; P:RNA-dependent DNA replication; F:zinc ion binding; F:RNA-directed DNA polymerase activity		no IPS match
bmsbwbcontig67426	acrosomal process isoform	243	10	4.07481e-19	0.736	5	F:RNA binding; F:nucleic acid binding; P:RNA-dependent DNA replication; F:zinc ion binding; F:RNA-directed DNA polymerase activity		no IPS match
bmsbwbcontig78585	actin	194	10	1.25794e-33	0.896	4	F:ATP binding; C:cytoplasm; C:cytoskeleton; F:nucleotide binding		no IPS match
bmsbwbcontig78908	actin 2	277	10	2.75456e-44	0.894	4	F:ATP binding; C:cytoplasm; C:cytoskeleton; F:nucleotide binding		IPR004000 (PFAM); G3DSA:3.30.420.40 (GENE3D); IPR004000 (PANTHER); SSF53067 (SUPERFAMILY)
bmsbwbcontig63526	actin 3	351	7	0.000354182	0.8371	4	C:actin filament; F:structural constituent of cytoskeleton; F:actin binding; P:cytoskeleton organization		no IPS match
bmsbwbcontig5314	actin binding	2175	10	9.35459e-135	0.739	1	F:actin binding		Coil (COILS); PR01217 (PRINTS); IPR003124 (SMART); IPR028288 (PANTHER); IPR003124 (PROSITE_PROFILES)
bmsbwbcontig19646	actin cytoskeleton-regulatory complex protein pan1-like isoform x3	837	10	1.43163e-36	0.615	1	C:membrane		PTHR13436 (PANTHER); PTHR13436:SF14 (PANTHER)
bmsbwbcontig947	actin related protein 1	1941	10	0	0.997	16	C:actin filament; P:cytokinesis; C:microtubule associated complex; P:cytoskeleton organization; F:nucleotide binding; C:cytoplasm; F:ATP binding; P:inter-male aggressive behavior; P:maintenance of protein location in cell; P:phagocytosis; C:lipid particle; C:Ino80 complex; F:structural constituent of cytoskeleton; P:mushroom body development; C:cytoskeleton; P:sperm individualization		CYTOPLASMIC_DOMAIN (PHOBIUS); NON_CYTOPLASMIC_DOMAIN (PHOBIUS); TRANSMEMBRANE (PHOBIUS); TMhelix (TMHMM)
bmsbwbcontig8102	actin-binding lim protein 1-like	981	10	9.10576e-133	0.71	5	F:metal ion binding; F:transferase activity; F:actin binding; P:cytoskeleton organization; F:zinc ion binding		IPR001781 (SMART); IPR001781 (G3DSA:2.10.110.GENE3D); IPR001781 (G3DSA:2.10.110.GENE3D); IPR001781 (G3DSA:2.10.110.GENE3D); IPR001781 (PFAM); IPR001781 (G3DSA:2.10.110.GENE3D); PTHR24213 (PANTHER); PTHR24213:SF9 (PANTHER); IPR001781 (PROSITE_PATTERNS); IPR001781 (PROSITE_PATTERNS); IPR001781 (PROSITE_PATTERNS); IPR001781 (PROSITE_PATTERNS); IPR001781 (PROSITE_PROFILES); IPR001781 (PROSITE_PROFILE…
bmsbwbcontig727	actin-binding lim protein 1-like	2089	10	1.51348e-111	0.638	5	F:metal ion binding; F:transferase activity; F:actin binding; P:cytoskeleton organization; F:zinc ion binding		IPR003128 (SMART); IPR003128 (PFAM); IPR003128 (G3DSA:1.10.950.GENE3D); PTHR24213 (PANTHER); PTHR24213:SF9 (PANTHER); IPR003128 (PROSITE_PROFILES); IPR003128 (SUPERFAMILY)
bmsbwbcontig11129	actin-binding protein anillin-like	3613	10	6.10548e-92	0.555	2	F:calcium ion binding; F:phospholipid binding		Coil (COILS); IPR001849 (SMART); IPR001849 (PFAM); IPR012966 (PFAM); IPR011993 (G3DSA:2.30.29.GENE3D); PTHR21538 (PANTHER); PTHR21538:SF20 (PANTHER); IPR001849 (PROSITE_PROFILES); SSF50729 (SUPERFAMILY)
bmsbwbcontig58938	actin-binding protein ipp-like	610	10	8.9845e-78	0.754	0	-		PR00501 (PRINTS); IPR006652 (SMART); IPR006652 (PFAM); IPR015916 (G3DSA:2.130.10.GENE3D); IPR011705 (PFAM); PTHR24412 (PANTHER); PTHR24412:SF0 (PANTHER); SSF117281 (SUPERFAMILY)
bmsbwbcontig38765	actin-binding protein ipp-like	748	10	1.08821e-88	0.77	0	-		IPR006652 (SMART); IPR015915 (G3DSA:2.120.10.GENE3D); IPR006652 (PFAM); PTHR24412 (PANTHER); PTHR24412:SF0 (PANTHER); SSF117281 (SUPERFAMILY)
bmsbwbcontig43670	actin-binding protein ipp-like	541	10	7.52287e-18	0.64	0	-		IPR013069 (PFAM); IPR011333 (G3DSA:3.30.710.GENE3D); PTHR24412 (PANTHER); IPR000210 (PROSITE_PROFILES); IPR011333 (SUPERFAMILY)
bmsbwbcontig3136	actin-binding rho-activating	1050	10	2.90781e-52	0.607	0	-		IPR027817 (PFAM); PTHR22739 (PANTHER); PTHR22739:SF5 (PANTHER)
bmsbwbcontig27732	actin-binding rho-activating isoform 1	501	10	1.08912e-17	0.628	0	-		PTHR22739:SF5 (PANTHER); PTHR22739 (PANTHER)
bmsbwbcontig9435	actin-interacting protein 1-like isoform 1	2279	10	0	0.883	0	-		IPR020472 (PRINTS); IPR001680 (SMART); IPR015943 (G3DSA:2.130.10.GENE3D); IPR001680 (PFAM); IPR015943 (G3DSA:2.130.10.GENE3D); PTHR19856 (PANTHER); IPR019775 (PROSITE_PATTERNS); IPR019775 (PROSITE_PATTERNS); IPR001680 (PROSITE_PROFILES); IPR017986 (PROSITE_PROFILES); IPR001680 (PROSITE_PROFILES); IPR001680 (PROSITE_PROFILES); IPR001680 (PROSITE_PROFILES); IPR001680 (PROSITE_PROFILES); IPR017986 (…
bmsbwbcontig1998	actin-like protein 6a-like	1526	10	0	0.877	0	-		IPR004000 (SMART); G3DSA:3.30.420.40 (GENE3D); IPR004000 (PFAM); G3DSA:3.30.420.40 (GENE3D); G3DSA:3.90.640.10 (GENE3D); IPR004000 (PANTHER); PTHR11937:SF196 (PANTHER); SSF53067 (SUPERFAMILY); SSF53067 (SUPERFAMILY)
bmsbwbcontig1153	actin-like protein 87c-like	3040	10	0	0.945	5	F:ATP binding; C:cytoplasm; C:cytoskeleton; F:nucleotide binding; C:centrosome		Coil (COILS); Coil (COILS)
bmsbwbcontig9776	actin-related protein 10-like	1275	10	8.05599e-127	0.659	1	P:biological_process		Coil (COILS); IPR004000 (SMART); G3DSA:3.30.420.40 (GENE3D); IPR004000 (PFAM); G3DSA:3.30.420.40 (GENE3D); IPR027127 (PTHR11937:PANTHER); IPR004000 (PANTHER); SSF53067 (SUPERFAMILY); SSF53067 (SUPERFAMILY)
bmsbwbcontig1673	actin-related protein 2 3 complex subunit 1a	1733	10	0	0.781	20	P:regulation of actin filament polymerization; C:cytoskeleton; F:actin binding; F:structural constituent of cytoskeleton; P:intracellular protein transport; P:cell morphogenesis; P:chaeta development; P:axonogenesis; P:pseudocleavage involved in syncytial blastoderm formation; P:actin filament polymerization; P:chaeta morphogenesis; P:compound eye morphogenesis; P:positive regulation of Notch sig…		IPR001680 (SMART); IPR017383 (PIRSF); IPR001680 (PFAM); IPR015943 (G3DSA:2.130.10.GENE3D); IPR017383 (PANTHER); IPR001680 (PROSITE_PROFILES); IPR017986 (PROSITE_PROFILES); IPR017986 (SUPERFAMILY)
bmsbwbcontig1064	actin-related protein 2 3 complex subunit 3-like	740	10	4.73694e-99	0.864	4	C:Arp2/3 protein complex; P:regulation of actin filament polymerization; C:cytoskeleton; P:Arp2/3 complex-mediated actin nucleation		IPR007204 (PIRSF); IPR007204 (G3DSA:1.10.1760.GENE3D); IPR007204 (PFAM); IPR007204 (PANTHER); IPR007204 (SUPERFAMILY)
bmsbwbcontig2771	actin-related protein 2 3 complex subunit 5-like	741	10	7.50618e-65	0.78	2	P:regulation of actin filament polymerization; C:cytoskeleton		IPR006789 (G3DSA:1.25.40.GENE3D); IPR006789 (PFAM); IPR006789 (PANTHER); IPR006789 (SUPERFAMILY)
bmsbwbcontig18356	actin-related protein 2-like isoform x1	305	10	3.97871e-28	0.968	5	C:Arp2/3 protein complex; F:ATP binding; P:regulation of actin filament polymerization; C:cytoskeleton; P:Arp2/3 complex-mediated actin nucleation		NON_CYTOPLASMIC_DOMAIN (PHOBIUS); SIGNAL_PEPTIDE_N_REGION (PHOBIUS); SIGNAL_PEPTIDE_H_REGION (PHOBIUS); SIGNAL_PEPTIDE_C_REGION (PHOBIUS); SIGNAL_PEPTIDE (PHOBIUS); SignalP-noTM (SIGNALP_EUK)
bmsbwbcontig4565	actin-related protein 2-like isoform x1	1433	10	0	0.942	5	C:Arp2/3 protein complex; F:ATP binding; P:regulation of actin filament polymerization; C:cytoskeleton; P:Arp2/3 complex-mediated actin nucleation		CYTOPLASMIC_DOMAIN (PHOBIUS); TRANSMEMBRANE (PHOBIUS); NON_CYTOPLASMIC_DOMAIN (PHOBIUS); TMhelix (TMHMM)
bmsbwbcontig10186	actin-related protein 3-like	2728	10	0	0.932	25	C:Arp2/3 protein complex; F:ATP binding; P:regulation of actin filament polymerization; C:cytoskeleton; P:Arp2/3 complex-mediated actin nucleation; F:structural constituent of cytoskeleton; P:intracellular protein transport; P:cell morphogenesis; P:chaeta development; P:ovarian follicle cell stalk formation; P:pseudocleavage involved in syncytial blastoderm formation; P:regulation of actin polyme…		IPR007715 (PFAM); PTHR12922:SF7 (PANTHER); PTHR12922 (PANTHER); IPR027540 (HAMAP)
bmsbwbcontig11725	actin-related protein 5-like	1267	10	2.82064e-107	0.693	8	P:regulation of transcription, DNA-dependent; P:DNA repair; C:Ino80 complex; P:response to DNA damage stimulus; P:transcription, DNA-dependent; P:chromatin remodeling; P:DNA recombination; C:nucleus		TRANSMEMBRANE (PHOBIUS); CYTOPLASMIC_DOMAIN (PHOBIUS); NON_CYTOPLASMIC_DOMAIN (PHOBIUS); TMhelix (TMHMM)
bmsbwbcontig22427	actin-related protein 5-like	287	10	3.4575e-44	0.831	8	P:regulation of transcription, DNA-dependent; P:DNA repair; C:Ino80 complex; P:response to DNA damage stimulus; P:transcription, DNA-dependent; P:chromatin remodeling; P:DNA recombination; C:nucleus		G3DSA:3.30.420.40 (GENE3D); IPR004000 (PFAM); IPR004000 (PANTHER); IPR027664 (PTHR11937:PANTHER); SSF53067 (SUPERFAMILY)
bmsbwbcontig23288	actin-related protein 5-like	563	10	9.5621e-63	0.769	10	P:regulation of transcription, DNA-dependent; P:DNA repair; C:Ino80 complex; P:DNA recombination; C:nucleus; P:UV-damage excision repair; C:cytoplasm; P:double-strand break repair; F:protein binding; P:transcription, DNA-dependent		Coil (COILS); G3DSA:3.30.420.40 (GENE3D); G3DSA:3.90.640.10 (GENE3D); IPR004000 (PFAM); IPR027664 (PTHR11937:PANTHER); IPR004000 (PANTHER); SSF53067 (SUPERFAMILY)
bmsbwbcontig26559	actin-related protein 5-like	247	10	3.27389e-21	0.752	8	P:regulation of transcription, DNA-dependent; P:DNA repair; C:Ino80 complex; P:response to DNA damage stimulus; P:transcription, DNA-dependent; P:chromatin remodeling; P:DNA recombination; C:nucleus		IPR004000 (PFAM); G3DSA:3.30.420.40 (GENE3D); IPR004000 (PANTHER); IPR027664 (PTHR11937:PANTHER); SSF53067 (SUPERFAMILY)
bmsbwbcontig11363	actin-related protein 6-like	1450	10	0	0.78	0	-		IPR004000 (SMART); G3DSA:3.30.420.40 (GENE3D); G3DSA:3.30.420.40 (GENE3D); G3DSA:3.90.640.10 (GENE3D); IPR004000 (PFAM); IPR004000 (PANTHER); PTHR11937:SF21 (PANTHER); SSF53067 (SUPERFAMILY); SSF53067 (SUPERFAMILY)
bmsbwbcontig29912	actin-related protein 8-like	1763	10	0	0.681	10	P:chromatin remodeling; C:Ino80 complex; P:DNA recombination; P:response to DNA damage stimulus; C:nucleus; F:nucleotide binding; F:ATP binding; P:DNA repair; P:regulation of transcription, DNA-dependent; P:transcription, DNA-dependent		IPR004000 (SMART); G3DSA:3.30.420.40 (GENE3D); G3DSA:3.30.420.40 (GENE3D); IPR004000 (PFAM); IPR027668 (PTHR11937:PANTHER); IPR004000 (PANTHER); SSF53067 (SUPERFAMILY); SSF53067 (SUPERFAMILY)
bmsbwbcontig26175	activated cdc42 kinase 1-like	218	10	4.7984e-11	0.592	10	F:transferase activity; P:phosphorylation; F:protein kinase activity; P:protein phosphorylation; F:nucleotide binding; F:ATP binding; F:kinase activity; F:protein tyrosine kinase activity; F:transferase activity, transferring phosphorus-containing groups; F:non-membrane spanning protein tyrosine kinase activity		IPR015116 (PFAM); IPR015116 (G3DSA:4.10.680.GENE3D)
bmsbwbcontig2516	activating molecule in becn1-regulated autophagy protein 1-like	4264	10	2.80549e-104	0.701	0	-		no IPS match
bmsbwbcontig16104	activating signal cointegrator 1 complex subunit 1-like	1255	10	1.72951e-64	0.607	6	P:regulation of transcription, DNA-dependent; F:RNA binding; C:cytoplasm; P:RNA metabolic process; F:catalytic activity; C:transcription factor complex		IPR009210 (PIRSF); IPR004088 (PFAM); IPR004088 (G3DSA:3.30.1370.GENE3D); IPR019510 (PFAM); IPR009097 (G3DSA:3.90.1140.GENE3D); PTHR13360 (PANTHER); PTHR13360:SF1 (PANTHER); IPR004088 (PROSITE_PROFILES); IPR004088 (SUPERFAMILY)
bmsbwbcontig3612	activating signal cointegrator 1 complex subunit 2	1975	10	9.57222e-85	0.491	0	-		Coil (COILS); IPR003892 (SMART); PTHR21494:SF0 (PANTHER); PTHR21494 (PANTHER); IPR003892 (PROSITE_PROFILES); IPR009060 (SUPERFAMILY)
bmsbwbcontig662	activating signal cointegrator 1 complex subunit 2 homolog	1281	10	1.13738e-51	0.85	1	F:structural constituent of cuticle		IPR000618 (PRINTS); IPR000618 (PFAM); PTHR10380 (PANTHER); PTHR10380:SF24 (PANTHER); SIGNAL_PEPTIDE_N_REGION (PHOBIUS); SIGNAL_PEPTIDE (PHOBIUS); SIGNAL_PEPTIDE_C_REGION (PHOBIUS); SIGNAL_PEPTIDE_H_REGION (PHOBIUS); NON_CYTOPLASMIC_DOMAIN (PHOBIUS); IPR000618 (PROSITE_PROFILES); SignalP-noTM (SIGNALP_EUK); SignalP-noTM (SIGNALP_GRAM_NEGATIVE); SignalP-TM (SIGNALP_GRAM_POSITIVE)
bmsbwbcontig212	activating signal cointegrator 1 complex subunit 2 homolog isoform x1	1314	10	1.85015e-33	0.786	0	-		no IPS match
bmsbwbcontig16807	activating signal cointegrator 1 complex subunit 2-like	676	10	5.44326e-33	0.565	0	-		PTHR21494:SF0 (PANTHER); PTHR21494 (PANTHER)
bmsbwbcontig4353	activating signal cointegrator 1 complex subunit 3-like	3077	10	0	0.763	7	F:helicase activity; F:nucleic acid binding; F:ATP binding; F:hydrolase activity; F:nucleotide binding; F:nucleoside-triphosphatase activity; F:ATP-dependent helicase activity		IPR014001 (SMART); IPR004179 (SMART); IPR004179 (SMART); IPR001650 (SMART); IPR027417 (G3DSA:3.40.50.GENE3D); IPR004179 (PFAM); IPR001650 (PFAM); IPR011545 (PFAM); G3DSA:1.10.3380.10 (GENE3D); IPR027417 (G3DSA:3.40.50.GENE3D); IPR000008 (G3DSA:2.60.40.GENE3D); PTHR11752 (PANTHER); PTHR11752:SF8 (PANTHER); IPR001650 (PROSITE_PROFILES); IPR014001 (PROSITE_PROFILES); SSF46785 (SUPERFAMILY); SSF15870…
bmsbwbcontig5971	activating signal cointegrator 1 complex subunit 3-like	3574	10	0	0.694	7	F:helicase activity; F:nucleic acid binding; F:ATP binding; F:hydrolase activity; F:nucleotide binding; F:nucleoside-triphosphatase activity; F:ATP-dependent helicase activity		Coil (COILS); IPR014001 (SMART); IPR004179 (SMART); IPR001650 (SMART); IPR027417 (G3DSA:3.40.50.GENE3D); IPR004179 (PFAM); IPR011545 (PFAM); G3DSA:1.10.3380.10 (GENE3D); IPR027417 (G3DSA:3.40.50.GENE3D); PTHR11752 (PANTHER); PTHR11752:SF8 (PANTHER); IPR014001 (PROSITE_PROFILES); IPR001650 (PROSITE_PROFILES); SSF158702 (SUPERFAMILY); SSF46785 (SUPERFAMILY); IPR027417 (SUPERFAMILY)
bmsbwbcontig7646	activating signal cointegrator 1-like	1574	10	2.54846e-120	0.606	3	P:regulation of transcription, DNA-dependent; F:zinc ion binding; C:nucleus		Coil (COILS); IPR007374 (SMART); IPR007374 (PFAM); G3DSA:2.30.130.30 (GENE3D); IPR009349 (PFAM); PTHR12963 (PANTHER); PTHR12963:SF0 (PANTHER); IPR015947 (SUPERFAMILY)
bmsbwbcontig11	activating transcription factor of chaperone-like	1523	10	5.61191e-29	0.709	7	P:regulation of transcription, DNA-dependent; F:unfolded protein binding; F:calcium ion binding; F:sequence-specific DNA binding; P:protein folding; C:endoplasmic reticulum; F:sequence-specific DNA binding transcription factor activity		Coil (COILS); IPR004827 (SMART); G3DSA:1.20.5.170 (GENE3D); IPR004827 (PFAM); PTHR13044 (PANTHER); IPR004827 (PROSITE_PATTERNS); IPR004827 (PROSITE_PROFILES); SSF57959 (SUPERFAMILY)
bmsbwbcontig10305	activator of 90 kda heat shock protein atpase homolog 1-like	1740	10	2.19857e-131	0.735	4	F:ATPase activator activity; P:positive regulation of ATPase activity; P:response to stress; F:chaperone binding		IPR015310 (SMART); IPR013538 (PFAM); IPR023393 (G3DSA:3.30.530.GENE3D); IPR015310 (PFAM); PTHR13009:SF0 (PANTHER); PTHR13009 (PANTHER); IPR015310 (SUPERFAMILY); SSF55961 (SUPERFAMILY)
bmsbwbcontig29699	activator of basal	713	10	1.2601e-43	0.66	2	F:nucleic acid binding; F:nucleotide binding		IPR012677 (G3DSA:3.30.70.GENE3D); PTHR12311 (PANTHER); SSF54928 (SUPERFAMILY)
bmsbwbcontig5967	activin receptor type-2b-like	1643	10	0	0.737	13	P:signal transduction by phosphorylation; F:transmembrane receptor protein serine/threonine kinase activity; P:transmembrane receptor protein serine/threonine kinase signaling pathway; C:membrane; F:protein serine/threonine kinase activity; F:protein kinase activity; F:transforming growth factor beta-activated receptor activity; P:protein phosphorylation; F:ATP binding; F:activin-activated recept…		IPR000333 (PRINTS); G3DSA:2.10.60.10 (GENE3D); IPR000472 (PFAM); G3DSA:1.10.510.10 (GENE3D); IPR000719 (PFAM); G3DSA:3.30.200.20 (GENE3D); PTHR23255:SF10 (PANTHER); IPR000333 (PANTHER); IPR008271 (PROSITE_PATTERNS); CYTOPLASMIC_DOMAIN (PHOBIUS); SIGNAL_PEPTIDE_H_REGION (PHOBIUS); SIGNAL_PEPTIDE (PHOBIUS); SIGNAL_PEPTIDE_C_REGION (PHOBIUS); TRANSMEMBRANE (PHOBIUS); NON_CYTOPLASMIC_DOMAIN (PHOBIUS)…
bmsbwbcontig962	acyl- :lysophosphatidylglycerol acyltransferase 1-like	1141	10	3.146e-42	0.746	3	P:metabolic process; F:transferase activity, transferring acyl groups; F:transferase activity		PTHR10983:SF2 (PANTHER); PTHR10983 (PANTHER); TRANSMEMBRANE (PHOBIUS); CYTOPLASMIC_DOMAIN (PHOBIUS); NON_CYTOPLASMIC_DOMAIN (PHOBIUS); TMhelix (TMHMM)
bmsbwbcontig7844	acyl- :lysophosphatidylglycerol acyltransferase 1-like	846	10	2.30433e-112	0.828	2	P:metabolic process; F:transferase activity, transferring acyl groups		IPR002123 (SMART); IPR002123 (PFAM); PTHR10983:SF2 (PANTHER); PTHR10983 (PANTHER); CYTOPLASMIC_DOMAIN (PHOBIUS); CYTOPLASMIC_DOMAIN (PHOBIUS); NON_CYTOPLASMIC_DOMAIN (PHOBIUS); TRANSMEMBRANE (PHOBIUS); TRANSMEMBRANE (PHOBIUS); SSF69593 (SUPERFAMILY); TMhelix (TMHMM)
bmsbwbcontig11722	acyl- -binding	338	10	7.35617e-18	0.684	1	F:fatty-acyl-CoA binding		IPR000582 (PRINTS); IPR000582 (PFAM); IPR014352 (G3DSA:1.20.80.GENE3D); PTHR23310 (PANTHER); IPR000582 (PROSITE_PROFILES); IPR000582 (SUPERFAMILY)
bmsbwbcontig1358	acyl- -binding	281	10	8.94984e-37	0.788	1	F:fatty-acyl-CoA binding		IPR000582 (PRINTS); IPR014352 (G3DSA:1.20.80.GENE3D); IPR000582 (PFAM); PTHR23310 (PANTHER); IPR000582 (PROSITE_PROFILES); IPR000582 (SUPERFAMILY)
bmsbwbcontig46516	acyl- -binding domain-containing protein 2-like	163	2	0.000742032	0.72	0	-		no IPS match
bmsbwbcontig43096	acyl- -binding domain-containing protein 2-like	159	10	7.92239e-07	0.669	8	P:intracellular signal transduction; F:ATP binding; C:kinesin complex; F:nucleotide binding; F:microtubule motor activity; F:microtubule binding; P:microtubule-based movement; C:microtubule		IPR002110 (SMART); IPR020683 (PFAM); IPR020683 (G3DSA:1.25.40.GENE3D); IPR020683 (PROSITE_PROFILES); IPR002110 (PROSITE_PROFILES); IPR020683 (SUPERFAMILY)
bmsbwbcontig4533	acyl- -binding domain-containing protein 5-like	1284	10	1.20871e-70	0.598	1	F:fatty-acyl-CoA binding		no IPS match
bmsbwbcontig3992	acyl- -binding isoform 2	284	10	3.6492e-28	0.775	4	F:fatty-acyl-CoA binding; F:diazepam binding; F:enzyme inhibitor activity; P:cellular acyl-CoA homeostasis		IPR000582 (PRINTS); IPR000582 (PFAM); IPR014352 (G3DSA:1.20.80.GENE3D); PTHR23310 (PANTHER); IPR022408 (PROSITE_PATTERNS); IPR000582 (PROSITE_PROFILES); IPR000582 (SUPERFAMILY)
bmsbwbcontig6019	acyl carrier mitochondrial-like	382	10	1.30139e-14	0.623	1	P:fatty acid biosynthetic process		no IPS match
bmsbwbcontig6512	acyl carrier mitochondrial-like isoform 1	158	5	2.30662e-05	0.716	1	P:fatty acid biosynthetic process		Coil (COILS); IPR009081 (G3DSA:1.10.1200.GENE3D)
bmsbwbcontig6020	acyl carrier protein	236	10	3.63406e-30	0.935	5	P:fatty acid biosynthetic process; C:mitochondrion; F:ACP phosphopantetheine attachment site binding involved in fatty acid biosynthetic process; P:mitochondrial electron transport, NADH to ubiquinone; F:phosphopantetheine binding		IPR009081 (G3DSA:1.10.1200.GENE3D); IPR009081 (PFAM); PTHR20863 (PANTHER); PTHR20863:SF5 (PANTHER); IPR009081 (PROSITE_PROFILES); IPR009081 (SUPERFAMILY)
bmsbwbcontig9782	acyl- dehydrogenase family member mitochondrial-like	2161	10	2.31452e-86	0.526	6	P:oxidation-reduction process; F:oxidoreductase activity; F:acyl-CoA dehydrogenase activity; P:metabolic process; F:oxidoreductase activity, acting on the CH-CH group of donors; F:flavin adenine dinucleotide binding		IPR013786 (PFAM); G3DSA:1.20.140.10 (GENE3D); IPR006091 (PFAM); IPR006091 (G3DSA:2.40.110.GENE3D); IPR009075 (PFAM); IPR013786 (G3DSA:1.10.540.GENE3D); PTHR10909 (PANTHER); PTHR10909:SF121 (PANTHER); IPR006089 (PROSITE_PATTERNS); IPR009100 (SUPERFAMILY); IPR009075 (SUPERFAMILY)
bmsbwbcontig11739	acyl- delta desaturase-like	254	10	3.8467e-06	0.653	7	P:lipid metabolic process; F:stearoyl-CoA 9-desaturase activity; P:oxidation-reduction process; F:oxidoreductase activity, acting on paired donors, with oxidation of a pair of donors resulting in the reduction of molecular oxygen to two molecules of water; F:oxidoreductase activity; C:integral to membrane; P:fatty acid biosynthetic process		no IPS match
bmsbwbcontig30140	acyl- delta desaturase-like	183	7	0.000154788	0.6243	6	P:lipid metabolic process; P:oxidation-reduction process; F:oxidoreductase activity, acting on paired donors, with oxidation of a pair of donors resulting in the reduction of molecular oxygen to two molecules of water; F:oxidoreductase activity; C:integral to membrane; P:fatty acid biosynthetic process		no IPS match
bmsbwbcontig71956	acyl- delta desaturase-like	214	10	8.49922e-25	0.778	7	P:lipid metabolic process; P:oxidation-reduction process; F:oxidoreductase activity, acting on paired donors, with oxidation of a pair of donors resulting in the reduction of molecular oxygen to two molecules of water; F:oxidoreductase activity; C:integral to membrane; P:fatty acid biosynthetic process; F:stearoyl-CoA 9-desaturase activity		no IPS match
bmsbwbcontig8834	acyl- delta desaturase-like	224	10	1.09796e-06	0.568	7	P:lipid metabolic process; F:stearoyl-CoA 9-desaturase activity; P:oxidation-reduction process; F:oxidoreductase activity, acting on paired donors, with oxidation of a pair of donors resulting in the reduction of molecular oxygen to two molecules of water; F:oxidoreductase activity; C:integral to membrane; P:fatty acid biosynthetic process		NON_CYTOPLASMIC_DOMAIN (PHOBIUS); NON_CYTOPLASMIC_DOMAIN (PHOBIUS); TRANSMEMBRANE (PHOBIUS); TRANSMEMBRANE (PHOBIUS); CYTOPLASMIC_DOMAIN (PHOBIUS); TMhelix (TMHMM); TMhelix (TMHMM)
bmsbwbcontig8835	acyl- delta desaturase-like	302	10	8.86217e-06	0.546	7	P:lipid metabolic process; F:stearoyl-CoA 9-desaturase activity; P:oxidation-reduction process; F:oxidoreductase activity, acting on paired donors, with oxidation of a pair of donors resulting in the reduction of molecular oxygen to two molecules of water; F:oxidoreductase activity; C:integral to membrane; P:fatty acid biosynthetic process		NON_CYTOPLASMIC_DOMAIN (PHOBIUS); CYTOPLASMIC_DOMAIN (PHOBIUS); CYTOPLASMIC_DOMAIN (PHOBIUS); TRANSMEMBRANE (PHOBIUS); TRANSMEMBRANE (PHOBIUS); TMhelix (TMHMM); TMhelix (TMHMM)
bmsbwbcontig15718	acyl- delta desaturase-like	443	10	9.87997e-17	0.669	6	P:lipid metabolic process; P:oxidation-reduction process; F:oxidoreductase activity, acting on paired donors, with oxidation of a pair of donors resulting in the reduction of molecular oxygen to two molecules of water; F:oxidoreductase activity; C:integral to membrane; P:fatty acid biosynthetic process		IPR015876 (PRINTS); IPR005804 (PFAM); PTHR11351 (PANTHER); PTHR11351:SF28 (PANTHER); NON_CYTOPLASMIC_DOMAIN (PHOBIUS); NON_CYTOPLASMIC_DOMAIN (PHOBIUS); CYTOPLASMIC_DOMAIN (PHOBIUS); TRANSMEMBRANE (PHOBIUS); TRANSMEMBRANE (PHOBIUS); TRANSMEMBRANE (PHOBIUS); CYTOPLASMIC_DOMAIN (PHOBIUS); TMhelix (TMHMM); TMhelix (TMHMM); TMhelix (TMHMM)
bmsbwbcontig19264	acyl- delta desaturase-like	853	10	1.1129e-48	0.613	6	P:lipid metabolic process; P:oxidation-reduction process; F:oxidoreductase activity, acting on paired donors, with oxidation of a pair of donors resulting in the reduction of molecular oxygen to two molecules of water; F:oxidoreductase activity; C:integral to membrane; P:fatty acid biosynthetic process		IPR015876 (PRINTS); PTHR11351 (PANTHER); TRANSMEMBRANE (PHOBIUS); NON_CYTOPLASMIC_DOMAIN (PHOBIUS); TRANSMEMBRANE (PHOBIUS); CYTOPLASMIC_DOMAIN (PHOBIUS); TRANSMEMBRANE (PHOBIUS); NON_CYTOPLASMIC_DOMAIN (PHOBIUS); CYTOPLASMIC_DOMAIN (PHOBIUS); TRANSMEMBRANE (PHOBIUS); CYTOPLASMIC_DOMAIN (PHOBIUS); TMhelix (TMHMM); TMhelix (TMHMM); TMhelix (TMHMM); TMhelix (TMHMM)
bmsbwbcontig274	acyl- delta desaturase-like	2151	10	5.56055e-162	0.739	6	P:lipid metabolic process; P:oxidation-reduction process; F:oxidoreductase activity, acting on paired donors, with oxidation of a pair of donors resulting in the reduction of molecular oxygen to two molecules of water; F:oxidoreductase activity; C:integral to membrane; P:fatty acid biosynthetic process		IPR015876 (PRINTS); IPR005804 (PFAM); PTHR11351:SF28 (PANTHER); PTHR11351 (PANTHER); TRANSMEMBRANE (PHOBIUS); TRANSMEMBRANE (PHOBIUS); CYTOPLASMIC_DOMAIN (PHOBIUS); NON_CYTOPLASMIC_DOMAIN (PHOBIUS); NON_CYTOPLASMIC_DOMAIN (PHOBIUS); CYTOPLASMIC_DOMAIN (PHOBIUS); TRANSMEMBRANE (PHOBIUS); TRANSMEMBRANE (PHOBIUS); CYTOPLASMIC_DOMAIN (PHOBIUS); TMhelix (TMHMM); TMhelix (TMHMM); TMhelix (TMHMM); TMhel…
bmsbwbcontig29617	acyl- delta desaturase-like	431	10	5.20932e-53	0.738	7	P:lipid metabolic process; P:oxidation-reduction process; F:oxidoreductase activity, acting on paired donors, with oxidation of a pair of donors resulting in the reduction of molecular oxygen to two molecules of water; F:oxidoreductase activity; C:integral to membrane; P:fatty acid biosynthetic process; F:stearoyl-CoA 9-desaturase activity		IPR015876 (PRINTS); PTHR11351:SF28 (PANTHER); PTHR11351 (PANTHER)
bmsbwbcontig5594	acyl- delta desaturase-like	1182	10	1.45514e-92	0.614	6	P:lipid metabolic process; P:oxidation-reduction process; F:oxidoreductase activity, acting on paired donors, with oxidation of a pair of donors resulting in the reduction of molecular oxygen to two molecules of water; F:oxidoreductase activity; C:integral to membrane; P:fatty acid biosynthetic process		IPR015876 (PRINTS); IPR005804 (PFAM); PTHR11351:SF26 (PANTHER); PTHR11351 (PANTHER); CYTOPLASMIC_DOMAIN (PHOBIUS); CYTOPLASMIC_DOMAIN (PHOBIUS); NON_CYTOPLASMIC_DOMAIN (PHOBIUS); TRANSMEMBRANE (PHOBIUS); TRANSMEMBRANE (PHOBIUS); CYTOPLASMIC_DOMAIN (PHOBIUS); TRANSMEMBRANE (PHOBIUS); NON_CYTOPLASMIC_DOMAIN (PHOBIUS); TRANSMEMBRANE (PHOBIUS); CYTOPLASMIC_DOMAIN (PHOBIUS); TRANSMEMBRANE (PHOBIUS); N…
bmsbwbcontig8138	acyl- delta desaturase-like	929	10	1.01449e-45	0.701	8	P:lipid metabolic process; F:stearoyl-CoA 9-desaturase activity; P:oxidation-reduction process; F:oxidoreductase activity, acting on paired donors, with oxidation of a pair of donors resulting in the reduction of molecular oxygen to two molecules of water; P:cuticle hydrocarbon biosynthetic process; P:fatty acid biosynthetic process; F:oxidoreductase activity; C:integral to membrane		IPR015876 (PRINTS); PTHR11351 (PANTHER); CYTOPLASMIC_DOMAIN (PHOBIUS); TRANSMEMBRANE (PHOBIUS); CYTOPLASMIC_DOMAIN (PHOBIUS); NON_CYTOPLASMIC_DOMAIN (PHOBIUS); TRANSMEMBRANE (PHOBIUS); TMhelix (TMHMM)
bmsbwbcontig9665	acyl- delta desaturase-like	510	10	6.48588e-59	0.688	8	P:lipid metabolic process; F:stearoyl-CoA 9-desaturase activity; P:oxidation-reduction process; F:oxidoreductase activity, acting on paired donors, with oxidation of a pair of donors resulting in the reduction of molecular oxygen to two molecules of water; F:oxidoreductase activity; C:integral to membrane; P:fatty acid biosynthetic process; P:cuticle hydrocarbon biosynthetic process		IPR015876 (PRINTS); PTHR11351 (PANTHER); CYTOPLASMIC_DOMAIN (PHOBIUS); TRANSMEMBRANE (PHOBIUS); NON_CYTOPLASMIC_DOMAIN (PHOBIUS); CYTOPLASMIC_DOMAIN (PHOBIUS); TRANSMEMBRANE (PHOBIUS); TMhelix (TMHMM); TMhelix (TMHMM)
bmsbwbcontig42782	acyl- delta desaturase-like	568	10	4.76833e-51	0.708	10	P:lipid metabolic process; P:oxidation-reduction process; F:oxidoreductase activity, acting on paired donors, with oxidation of a pair of donors resulting in the reduction of molecular oxygen to two molecules of water; F:oxidoreductase activity; C:integral to membrane; P:fatty acid biosynthetic process; F:iron ion binding; C:membrane; F:stearoyl-CoA 9-desaturase activity; C:endoplasmic reticulum		IPR015876 (PRINTS); IPR005804 (PFAM); PTHR11351 (PANTHER); TRANSMEMBRANE (PHOBIUS); TRANSMEMBRANE (PHOBIUS); CYTOPLASMIC_DOMAIN (PHOBIUS); CYTOPLASMIC_DOMAIN (PHOBIUS); NON_CYTOPLASMIC_DOMAIN (PHOBIUS); TMhelix (TMHMM); TMhelix (TMHMM)
bmsbwbcontig4843	acyl- delta desaturase-like isoform 2	891	10	6.51654e-84	0.726	8	P:lipid metabolic process; P:oxidation-reduction process; F:oxidoreductase activity, acting on paired donors, with oxidation of a pair of donors resulting in the reduction of molecular oxygen to two molecules of water; F:oxidoreductase activity; C:integral to membrane; P:fatty acid biosynthetic process; F:stearoyl-CoA 9-desaturase activity; F:acyl-CoA delta11-desaturase activity		IPR015876 (PRINTS); IPR005804 (PFAM); PTHR11351 (PANTHER); PTHR11351:SF21 (PANTHER); TRANSMEMBRANE (PHOBIUS); NON_CYTOPLASMIC_DOMAIN (PHOBIUS); TRANSMEMBRANE (PHOBIUS); CYTOPLASMIC_DOMAIN (PHOBIUS); TRANSMEMBRANE (PHOBIUS); TRANSMEMBRANE (PHOBIUS); NON_CYTOPLASMIC_DOMAIN (PHOBIUS); CYTOPLASMIC_DOMAIN (PHOBIUS); CYTOPLASMIC_DOMAIN (PHOBIUS); TMhelix (TMHMM); TMhelix (TMHMM); TMhelix (TMHMM); TMhel…
bmsbwbcontig27441	acyl- desaturase 1-like	922	10	7.22739e-120	0.754	7	P:lipid metabolic process; F:stearoyl-CoA 9-desaturase activity; P:oxidation-reduction process; F:oxidoreductase activity, acting on paired donors, with oxidation of a pair of donors resulting in the reduction of molecular oxygen to two molecules of water; F:oxidoreductase activity; C:integral to membrane; P:fatty acid biosynthetic process		no IPS match
bmsbwbcontig20984	acyl- desaturase 1-like	567	10	3.51454e-83	0.748	10	P:lipid metabolic process; F:stearoyl-CoA 9-desaturase activity; P:oxidation-reduction process; F:oxidoreductase activity, acting on paired donors, with oxidation of a pair of donors resulting in the reduction of molecular oxygen to two molecules of water; F:oxidoreductase activity; C:integral to membrane; P:fatty acid biosynthetic process; F:iron ion binding; C:membrane; C:endoplasmic reticulum		IPR015876 (PRINTS); IPR005804 (PFAM); PTHR11351 (PANTHER); PTHR11351:SF28 (PANTHER); NON_CYTOPLASMIC_DOMAIN (PHOBIUS); CYTOPLASMIC_DOMAIN (PHOBIUS); TRANSMEMBRANE (PHOBIUS); CYTOPLASMIC_DOMAIN (PHOBIUS); TRANSMEMBRANE (PHOBIUS); TMhelix (TMHMM); TMhelix (TMHMM)
bmsbwbcontig31019	acyl- desaturase 1-like	461	10	9.34697e-63	0.707	9	P:lipid metabolic process; F:stearoyl-CoA 9-desaturase activity; P:oxidation-reduction process; F:oxidoreductase activity, acting on paired donors, with oxidation of a pair of donors resulting in the reduction of molecular oxygen to two molecules of water; F:oxidoreductase activity; C:integral to membrane; P:fatty acid biosynthetic process; C:endoplasmic reticulum; F:iron ion binding		IPR015876 (PRINTS); IPR005804 (PFAM); PTHR11351 (PANTHER); PTHR11351:SF28 (PANTHER); TRANSMEMBRANE (PHOBIUS); CYTOPLASMIC_DOMAIN (PHOBIUS); CYTOPLASMIC_DOMAIN (PHOBIUS); NON_CYTOPLASMIC_DOMAIN (PHOBIUS); TRANSMEMBRANE (PHOBIUS); TMhelix (TMHMM)
bmsbwbcontig5734	acyl- desaturase 1-like	1104	10	3.84619e-101	0.666	10	P:lipid metabolic process; F:stearoyl-CoA 9-desaturase activity; P:oxidation-reduction process; F:oxidoreductase activity, acting on paired donors, with oxidation of a pair of donors resulting in the reduction of molecular oxygen to two molecules of water; F:oxidoreductase activity; C:integral to membrane; P:fatty acid biosynthetic process; F:iron ion binding; C:membrane; C:endoplasmic reticulum		IPR015876 (PRINTS); IPR005804 (PFAM); PTHR11351:SF28 (PANTHER); PTHR11351 (PANTHER); TRANSMEMBRANE (PHOBIUS); CYTOPLASMIC_DOMAIN (PHOBIUS); NON_CYTOPLASMIC_DOMAIN (PHOBIUS); TRANSMEMBRANE (PHOBIUS); NON_CYTOPLASMIC_DOMAIN (PHOBIUS); CYTOPLASMIC_DOMAIN (PHOBIUS); TRANSMEMBRANE (PHOBIUS); TRANSMEMBRANE (PHOBIUS); CYTOPLASMIC_DOMAIN (PHOBIUS); TMhelix (TMHMM); TMhelix (TMHMM); TMhelix (TMHMM)
bmsbwbcontig34153	acyl- ligase	171	10	4.24358e-10	0.776	7	P:metabolic process; F:catalytic activity; P:lipid metabolic process; P:lipid storage; F:ligase activity; P:menaquinone biosynthetic process; F:o-succinylbenzoate-CoA ligase activity		G3DSA:3.30.300.30 (GENE3D); IPR025110 (PFAM); PTHR24096:SF144 (PANTHER); PTHR24096 (PANTHER); SSF56801 (SUPERFAMILY)
bmsbwbcontig28857	acyl- synthetase family member 4	1072	10	2.84161e-53	0.576	9	P:metabolic process; F:catalytic activity; P:fatty acid metabolic process; C:cellular_component; P:lipid metabolic process; F:ATP binding; F:ligase activity; F:nucleotide binding; F:acid-thiol ligase activity		IPR000873 (PFAM); G3DSA:3.40.50.980 (GENE3D); G3DSA:3.40.50.980 (GENE3D); PTHR24095:SF43 (PANTHER); PTHR24095 (PANTHER); SignalP-noTM (SIGNALP_EUK); SSF56801 (SUPERFAMILY)
bmsbwbcontig28728	acyl- synthetase family member 4-like isoform x1	1791	10	2.77367e-64	0.451	3	P:metabolic process; F:catalytic activity; P:fatty acid metabolic process		IPR018391 (SMART); PF13360 (PFAM); PF13570 (PFAM); G3DSA:3.30.300.30 (GENE3D); IPR009081 (G3DSA:1.10.1200.GENE3D); IPR027295 (G3DSA:2.140.10.GENE3D); PTHR24095 (PANTHER); IPR009081 (PROSITE_PROFILES); IPR011047 (SUPERFAMILY); SSF56801 (SUPERFAMILY)
bmsbwbcontig62311	acyl- synthetase family member mitochondrial	2299	10	1.70883e-110	0.531	11	F:ligase activity; F:long-chain fatty acid-CoA ligase activity; P:metabolic process; F:catalytic activity; P:long-chain fatty acid metabolic process; C:mitochondrion; P:fatty acid biosynthetic process; F:acid-thiol ligase activity; P:malonate catabolic process; F:malonyl-CoA synthetase activity; P:fatty acid metabolic process		no IPS match
bmsbwbcontig72691	acyl- synthetase family member mitochondrial	192	10	5.18457e-21	0.801	3	P:metabolic process; F:catalytic activity; C:mitochondrion		IPR025110 (PFAM); G3DSA:3.30.300.30 (GENE3D); PTHR24095 (PANTHER); SSF56801 (SUPERFAMILY)
bmsbwbcontig17701	acyl- synthetase short-chain family member mitochondrial-like	2074	10	0	0.787	4	P:metabolic process; F:catalytic activity; F:acetate-CoA ligase activity; F:ligase activity		IPR025110 (PFAM); G3DSA:3.40.50.980 (GENE3D); G3DSA:3.30.300.30 (GENE3D); G3DSA:3.40.50.980 (GENE3D); G3DSA:2.30.38.10 (GENE3D); IPR000873 (PFAM); PTHR24095 (PANTHER); PTHR24095:SF0 (PANTHER); IPR020845 (PROSITE_PATTERNS); SSF56801 (SUPERFAMILY)
bmsbwbcontig32016	acylamino-acid-releasing enzyme	273	10	6.19146e-16	0.629	6	P:proteolysis; F:serine-type peptidase activity; F:hydrolase activity; C:nuclear membrane; F:serine-type endopeptidase activity; C:cytoplasm		IPR001375 (PFAM); IPR029058 (G3DSA:3.40.50.GENE3D); PTHR11731:SF108 (PANTHER); PTHR11731 (PANTHER); IPR029058 (SUPERFAMILY)
bmsbwbcontig18232	acylamino-acid-releasing enzyme-like	3272	10	3.7444e-108	0.563	0	-		IPR011042 (G3DSA:2.120.10.GENE3D); IPR001375 (PFAM); IPR029058 (G3DSA:3.40.50.GENE3D); PTHR11731 (PANTHER); PTHR11731:SF108 (PANTHER); SSF82171 (SUPERFAMILY); IPR029058 (SUPERFAMILY)
bmsbwbcontig28313	acylamino-acid-releasing enzyme-like	325	10	1.15048e-22	0.587	0	-		PTHR11731 (PANTHER); PTHR11731:SF95 (PANTHER)
bmsbwbcontig30002	acylamino-acid-releasing enzyme-like	505	10	2.73462e-39	0.636	0	-		IPR011042 (G3DSA:2.120.10.GENE3D); PTHR11731 (PANTHER); PTHR11731:SF108 (PANTHER); SSF69304 (SUPERFAMILY)
bmsbwbcontig9056	acylamino-acid-releasing enzyme-like	417	10	5.42557e-23	0.603	4	P:proteolysis; F:serine-type peptidase activity; F:serine-type endopeptidase activity; F:hydrolase activity		IPR029058 (G3DSA:3.40.50.GENE3D); IPR001375 (PFAM); PTHR11731 (PANTHER); PTHR11731:SF108 (PANTHER); IPR029058 (SUPERFAMILY)
bmsbwbcontig26387	acylamino-acid-releasing enzyme-like isoform x1	569	10	8.59029e-24	0.634	3	P:proteolysis; F:serine-type peptidase activity; F:hydrolase activity		IPR001375 (PFAM); IPR029058 (G3DSA:3.40.50.GENE3D); PTHR11731 (PANTHER); PTHR11731:SF108 (PANTHER); IPR029058 (SUPERFAMILY); TMhelix (TMHMM)
bmsbwbcontig540	acyl-coa dehydrogenase	703	10	1.69282e-41	0.728	6	P:oxidation-reduction process; F:oxidoreductase activity; F:acyl-CoA dehydrogenase activity; P:metabolic process; F:oxidoreductase activity, acting on the CH-CH group of donors; F:flavin adenine dinucleotide binding		G3DSA:1.20.140.10 (GENE3D); IPR009075 (PFAM); IPR009075 (SUPERFAMILY)
bmsbwbcontig21037	acyl-coenzyme a thioesterase 13	673	10	5.85337e-07	0.692	0	-		no IPS match
bmsbwbcontig22011	acyl-coenzyme a thioesterase 13	369	10	2.74384e-19	0.71	5	C:mitochondrion; C:cytoplasm; F:hydrolase activity; P:protein homotetramerization; F:acyl-CoA hydrolase activity		IPR003736 (TIGRFAM); IPR006683 (PFAM); IPR029069 (G3DSA:3.10.129.GENE3D); PTHR21660 (PANTHER); TRANSMEMBRANE (PHOBIUS); CYTOPLASMIC_DOMAIN (PHOBIUS); NON_CYTOPLASMIC_DOMAIN (PHOBIUS); IPR029069 (SUPERFAMILY); TMhelix (TMHMM)
bmsbwbcontig15992	acylglycerol mitochondrial-like	435	10	6.10357e-15	0.633	4	P:protein kinase C-activating G-protein coupled receptor signaling pathway; F:diacylglycerol kinase activity; F:NAD+ kinase activity; P:metabolic process		TRANSMEMBRANE (PHOBIUS); CYTOPLASMIC_DOMAIN (PHOBIUS); NON_CYTOPLASMIC_DOMAIN (PHOBIUS); TMhelix (TMHMM)
bmsbwbcontig15993	acylglycerol mitochondrial-like	1040	10	3.17992e-67	0.546	6	P:protein kinase C-activating G-protein coupled receptor signaling pathway; F:diacylglycerol kinase activity; F:NAD+ kinase activity; P:metabolic process; F:kinase activity; P:phosphorylation		IPR001206 (PFAM); PTHR12358 (PANTHER); PTHR12358:SF7 (PANTHER); IPR001206 (PROSITE_PROFILES); IPR016064 (SUPERFAMILY)
bmsbwbcontig2850	acylphosphatase, putative	390	10	7.9995e-43	0.763	2	F:acylphosphatase activity; F:hydrolase activity		IPR020456 (PRINTS); G3DSA:3.30.70.100 (GENE3D); IPR001792 (PFAM); PTHR10029:SF7 (PANTHER); PTHR10029 (PANTHER); IPR001792 (PROSITE_PROFILES); IPR001792 (SUPERFAMILY)
bmsbwbcontig22186	acylphosphatase-1-like	388	10	1.00644e-21	0.723	2	F:acylphosphatase activity; F:hydrolase activity		IPR020456 (PRINTS); G3DSA:3.30.70.100 (GENE3D); IPR001792 (PFAM); PTHR10029 (PANTHER); IPR017968 (PROSITE_PATTERNS); IPR017968 (PROSITE_PATTERNS); SIGNAL_PEPTIDE_N_REGION (PHOBIUS); SIGNAL_PEPTIDE_H_REGION (PHOBIUS); SIGNAL_PEPTIDE (PHOBIUS); NON_CYTOPLASMIC_DOMAIN (PHOBIUS); SIGNAL_PEPTIDE_C_REGION (PHOBIUS); IPR001792 (PROSITE_PROFILES); SignalP-noTM (SIGNALP_EUK); IPR001792 (SUPERFAMILY)
bmsbwbcontig7044	acyl-protein thioesterase 1-like	2047	10	9.23299e-109	0.841	6	F:methyl jasmonate esterase activity; F:methyl salicylate esterase activity; F:methyl indole-3-acetate esterase activity; F:hydrolase activity; F:carboxylesterase activity; F:retinyl-palmitate esterase activity		IPR029058 (G3DSA:3.40.50.GENE3D); IPR003140 (PFAM); PTHR10655 (PANTHER); PTHR10655:SF22 (PANTHER); IPR029058 (SUPERFAMILY)
bmsbwbcontig10571	adam 17-like protease-like	1204	10	2.29648e-155	0.743	7	F:metal ion binding; P:proteolysis; F:metallopeptidase activity; F:hydrolase activity; F:zinc ion binding; F:peptidase activity; F:metalloendopeptidase activity		PF13688 (PFAM); IPR002870 (PFAM); IPR024079 (G3DSA:3.40.390.GENE3D); PTHR11905 (PANTHER); PTHR11905:SF121 (PANTHER); SIGNAL_PEPTIDE_C_REGION (PHOBIUS); SIGNAL_PEPTIDE_N_REGION (PHOBIUS); SIGNAL_PEPTIDE_H_REGION (PHOBIUS); SIGNAL_PEPTIDE (PHOBIUS); NON_CYTOPLASMIC_DOMAIN (PHOBIUS); SSF55486 (SUPERFAMILY)
bmsbwbcontig6691	adam 17-like protease-like	1454	10	0	0.895	7	F:metal ion binding; P:proteolysis; F:metallopeptidase activity; F:hydrolase activity; F:zinc ion binding; F:peptidase activity; F:metalloendopeptidase activity		no IPS match
bmsbwbcontig59006	adam 17-like protease-like	184	10	1.49228e-30	0.991	9	F:metal ion binding; P:proteolysis; F:metallopeptidase activity; F:hydrolase activity; F:zinc ion binding; F:peptidase activity; F:metalloendopeptidase activity; P:membrane protein ectodomain proteolysis; C:integral to membrane		IPR024079 (G3DSA:3.40.390.GENE3D); PF13574 (PFAM); PTHR11905:SF121 (PANTHER); PTHR11905 (PANTHER); SSF55486 (SUPERFAMILY)
bmsbwbcontig52210	adam 9	891	10	1.24904e-102	0.692	5	P:proteolysis; F:metallopeptidase activity; F:hydrolase activity; F:zinc ion binding; F:metalloendopeptidase activity		TRANSMEMBRANE (PHOBIUS); SIGNAL_PEPTIDE_C_REGION (PHOBIUS); SIGNAL_PEPTIDE_N_REGION (PHOBIUS); CYTOPLASMIC_DOMAIN (PHOBIUS); SIGNAL_PEPTIDE_H_REGION (PHOBIUS); NON_CYTOPLASMIC_DOMAIN (PHOBIUS); SIGNAL_PEPTIDE (PHOBIUS)
bmsbwbcontig66213	adam 9	190	10	7.329e-27	0.889	5	P:proteolysis; F:metallopeptidase activity; F:hydrolase activity; F:zinc ion binding; F:metalloendopeptidase activity		NON_CYTOPLASMIC_DOMAIN (PHOBIUS); TRANSMEMBRANE (PHOBIUS); CYTOPLASMIC_DOMAIN (PHOBIUS); TMhelix (TMHMM)
bmsbwbcontig77222	adamts-like protein 1-like	195	10	2.54024e-22	0.833	4	F:metallopeptidase activity; F:zinc ion binding; F:peptidase activity; C:proteinaceous extracellular matrix		no IPS match
bmsbwbcontig59000	adamts-like protein 4	188	10	8.80443e-08	0.603	3	C:extracellular matrix; F:peptidase activity; F:metalloendopeptidase activity		IPR000884 (PFAM); G3DSA:2.20.100.10 (GENE3D); IPR000884 (SUPERFAMILY)
bmsbwbcontig11580	adamts-like protein 4-like	175	10	3.24022e-08	0.547	0	-		PTHR13723 (PANTHER)
bmsbwbcontig10208	adapter molecule	251	10	2.23289e-35	0.903	7	F:SH3/SH2 adaptor activity; P:positive regulation of JNK cascade; P:border follicle cell migration; P:imaginal disc fusion, thorax closure; P:signal transduction; F:protein binding; P:myoblast fusion		G3DSA:2.30.30.40 (GENE3D); IPR000980 (PFAM); IPR000980 (G3DSA:3.30.505.GENE3D); PTHR19969 (PANTHER); IPR000980 (PROSITE_PROFILES); IPR000980 (SUPERFAMILY)
bmsbwbcontig6618	adapter molecule crk-like isoform 2	501	10	5.23879e-63	0.754	0	-		IPR001452 (PRINTS); IPR001452 (SMART); IPR011511 (PFAM); G3DSA:2.30.30.40 (GENE3D); G3DSA:2.30.30.40 (GENE3D); IPR001452 (PFAM); PTHR19969 (PANTHER); IPR001452 (PROSITE_PROFILES); IPR001452 (SUPERFAMILY); IPR001452 (SUPERFAMILY)
bmsbwbcontig24724	additional sex combs cg8787-pa	1789	10	3.67144e-77	0.718	1	F:DNA binding		IPR028020 (PFAM); IPR024811 (PANTHER); IPR024814 (PTHR13578:PANTHER)
bmsbwbcontig15970	adenine phosphoribosyltransferase-like	1131	10	8.86575e-62	0.71	5	F:adenine phosphoribosyltransferase activity; P:nucleoside metabolic process; C:cytoplasm; F:transferase activity; P:adenine salvage		IPR005764 (TIGRFAM); IPR029057 (G3DSA:3.40.50.GENE3D); IPR000836 (PFAM); PTHR32315 (PANTHER); IPR005764 (HAMAP); IPR029057 (SUPERFAMILY)
bmsbwbcontig1715	adenomatous polyposis coli	4103	10	2.51486e-162	0.698	63	P:cell migration; P:positive regulation of apoptotic process; P:mitotic cytokinesis; C:nucleus; P:response to DNA damage stimulus; C:cytoplasm; P:negative regulation of Wnt receptor signaling pathway; P:negative regulation of microtubule depolymerization; P:negative regulation of cell proliferation; P:cell cycle arrest; F:beta-catenin binding; P:neuroblast proliferation; P:negative regulation of …		IPR000225 (SMART); IPR000225 (PFAM); IPR011989 (G3DSA:1.25.10.GENE3D); IPR009223 (PFAM); IPR026818 (PANTHER); IPR000225 (PROSITE_PROFILES); IPR000225 (PROSITE_PROFILES); IPR016024 (SUPERFAMILY)
bmsbwbcontig6035	adenosine 3 -phospho 5 -phosphosulfate transporter 1-like	1588	10	2.62356e-179	0.772	3	C:integral to membrane; C:membrane; P:transmembrane transport		IPR013657 (PFAM); PTHR10778:SF13 (PANTHER); PTHR10778 (PANTHER); CYTOPLASMIC_DOMAIN (PHOBIUS); CYTOPLASMIC_DOMAIN (PHOBIUS); NON_CYTOPLASMIC_DOMAIN (PHOBIUS); TRANSMEMBRANE (PHOBIUS); NON_CYTOPLASMIC_DOMAIN (PHOBIUS); TRANSMEMBRANE (PHOBIUS); TRANSMEMBRANE (PHOBIUS); TRANSMEMBRANE (PHOBIUS); CYTOPLASMIC_DOMAIN (PHOBIUS); TRANSMEMBRANE (PHOBIUS); TRANSMEMBRANE (PHOBIUS); CYTOPLASMIC_DOMAIN (PHOBIU…
bmsbwbcontig12401	adenosine deaminase acting on isoform f	2280	10	1.11232e-161	0.644	18	F:RNA binding; F:adenosine deaminase activity; P:RNA processing; F:hydrolase activity; P:locomotory behavior; P:locomotor rhythm; P:regulation of membrane potential; P:adult behavior; P:response to hypoxia; P:RNA modification; F:double-stranded RNA adenosine deaminase activity; P:regulation of circadian rhythm; F:double-stranded RNA binding; P:adult locomotory behavior; P:male courtship behavior;…		TRANSMEMBRANE (PHOBIUS); CYTOPLASMIC_DOMAIN (PHOBIUS); NON_CYTOPLASMIC_DOMAIN (PHOBIUS); TMhelix (TMHMM)
bmsbwbcontig1615	adenosine kinase 2-like	2745	10	2.31983e-138	0.743	6	F:adenosine kinase activity; F:phosphotransferase activity, alcohol group as acceptor; P:AMP biosynthetic process; P:purine ribonucleoside salvage; F:kinase activity; P:phosphorylation		IPR000433 (SMART); IPR001005 (SMART); IPR000433 (PFAM); IPR009057 (G3DSA:1.10.10.GENE3D); IPR001005 (PFAM); PTHR22705:SF0 (PANTHER); PTHR22705 (PANTHER); IPR000433 (PROSITE_PROFILES); IPR017930 (PROSITE_PROFILES); SSF57850 (SUPERFAMILY); IPR009057 (SUPERFAMILY)
bmsbwbcontig12537	adenosine monophosphate-protein transferase ficd homolog	2716	10	6.68938e-163	0.811	8	F:nucleotidyltransferase activity; F:ATP binding; F:transferase activity; C:integral to membrane; F:nucleotide binding; C:membrane; F:protein adenylyltransferase activity; P:protein adenylylation		IPR003107 (SMART); IPR003812 (PFAM); IPR011990 (G3DSA:1.25.40.GENE3D); IPR003812 (G3DSA:1.10.3290.GENE3D); PTHR13504:SF12 (PANTHER); PTHR13504 (PANTHER); SIGNAL_PEPTIDE_N_REGION (PHOBIUS); SIGNAL_PEPTIDE_H_REGION (PHOBIUS); SIGNAL_PEPTIDE (PHOBIUS); NON_CYTOPLASMIC_DOMAIN (PHOBIUS); SIGNAL_PEPTIDE_C_REGION (PHOBIUS); IPR013026 (PROSITE_PROFILES); IPR003812 (PROSITE_PROFILES); IPR019734 (PROSITE_P…
bmsbwbcontig64629	adenosine receptor a2b	390	10	7.58285e-31	0.854	11	C:integral to membrane; F:G-protein coupled receptor activity; F:signal transducer activity; P:signal transduction; P:G-protein coupled receptor signaling pathway; F:G-protein coupled adenosine receptor activity; P:adenosine receptor signaling pathway; P:synaptic transmission; P:neurogenesis; P:associative learning; P:negative regulation of calcium ion import		IPR000276 (PRINTS); IPR000276 (PFAM); IPR017452 (G3DSA:1.20.1070.GENE3D); PTHR24249:SF240 (PANTHER); PTHR24249 (PANTHER); IPR000276 (PROSITE_PATTERNS); TRANSMEMBRANE (PHOBIUS); TRANSMEMBRANE (PHOBIUS); NON_CYTOPLASMIC_DOMAIN (PHOBIUS); CYTOPLASMIC_DOMAIN (PHOBIUS); CYTOPLASMIC_DOMAIN (PHOBIUS); NON_CYTOPLASMIC_DOMAIN (PHOBIUS); TRANSMEMBRANE (PHOBIUS); IPR017452 (PROSITE_PROFILES); SSF81321 (SUPE…
bmsbwbcontig24997	adenosine receptor a2b-like	579	10	1.47004e-64	0.765	7	F:G-protein coupled adenosine receptor activity; C:integral to membrane; F:G-protein coupled receptor activity; F:signal transducer activity; P:signal transduction; P:adenosine receptor signaling pathway; P:G-protein coupled receptor signaling pathway		IPR000276 (PRINTS); IPR017452 (G3DSA:1.20.1070.GENE3D); IPR000276 (PFAM); PTHR24249 (PANTHER); PTHR24249:SF240 (PANTHER); NON_CYTOPLASMIC_DOMAIN (PHOBIUS); TRANSMEMBRANE (PHOBIUS); NON_CYTOPLASMIC_DOMAIN (PHOBIUS); CYTOPLASMIC_DOMAIN (PHOBIUS); CYTOPLASMIC_DOMAIN (PHOBIUS); TRANSMEMBRANE (PHOBIUS); TRANSMEMBRANE (PHOBIUS); IPR017452 (PROSITE_PROFILES); SSF81321 (SUPERFAMILY); TMhelix (TMHMM); TMh…
bmsbwbcontig17478	adenosylhomocysteinase 3-like	627	10	3.61902e-71	0.864	3	F:adenosylhomocysteinase activity; F:hydrolase activity; P:one-carbon metabolic process		G3DSA:3.40.50.1480 (GENE3D); IPR000043 (PFAM); IPR000043 (PANTHER); IPR020082 (PROSITE_PATTERNS); SSF52283 (SUPERFAMILY)
bmsbwbcontig9446	adenosylhomocysteinase 3-like	1351	10	0	0.972	3	F:adenosylhomocysteinase activity; F:hydrolase activity; P:one-carbon metabolic process		no IPS match
bmsbwbcontig2086	adenosylhomocysteinase b-like	1609	10	0	0.899	4	F:adenosylhomocysteinase activity; F:hydrolase activity; P:one-carbon metabolic process; P:S-adenosylmethionine cycle		IPR000043 (SMART); IPR000043 (PIRSF); IPR015878 (SMART); IPR016040 (G3DSA:3.40.50.GENE3D); IPR000043 (PFAM); G3DSA:3.40.50.1480 (GENE3D); IPR015878 (PFAM); IPR000043 (TIGRFAM); IPR000043 (PANTHER); IPR020082 (PROSITE_PATTERNS); IPR020082 (PROSITE_PATTERNS); IPR000043 (HAMAP); SSF52283 (SUPERFAMILY); SSF51735 (SUPERFAMILY)
bmsbwbcontig10154	adenylate cyclase	2876	10	0	0.609	2	P:metabolic process; F:catalytic activity		PR00019 (PRINTS); SM00364 (SMART); IPR001932 (SMART); IPR003591 (SMART); G3DSA:3.80.10.10 (GENE3D); IPR001611 (PFAM); G3DSA:3.80.10.10 (GENE3D); IPR001932 (PFAM); IPR001611 (PFAM); IPR001932 (G3DSA:3.60.40.GENE3D); IPR001932 (G3DSA:3.60.40.GENE3D); G3DSA:3.80.10.10 (GENE3D); IPR001611 (PFAM); PTHR23155:SF16 (PANTHER); PTHR23155 (PANTHER); IPR001611 (PROSITE_PROFILES); IPR001611 (PROSITE_PROFILES)…
bmsbwbcontig15668	adenylate cyclase	729	10	1.01167e-09	0.449	5	C:integral to membrane; C:membrane; P:transmembrane transport; P:transport; F:transporter activity		G3DSA:1.20.1250.20 (GENE3D); IPR011701 (PFAM); PTHR23038 (PANTHER); TRANSMEMBRANE (PHOBIUS); CYTOPLASMIC_DOMAIN (PHOBIUS); CYTOPLASMIC_DOMAIN (PHOBIUS); NON_CYTOPLASMIC_DOMAIN (PHOBIUS); TRANSMEMBRANE (PHOBIUS); TRANSMEMBRANE (PHOBIUS); TRANSMEMBRANE (PHOBIUS); NON_CYTOPLASMIC_DOMAIN (PHOBIUS); CYTOPLASMIC_DOMAIN (PHOBIUS); NON_CYTOPLASMIC_DOMAIN (PHOBIUS); TRANSMEMBRANE (PHOBIUS); IPR016196 (SUP…
bmsbwbcontig18890	adenylate cyclase	1844	10	0	0.783	2	C:integral to membrane; P:transmembrane transport		Coil (COILS); IPR011701 (PFAM); G3DSA:1.20.1250.20 (GENE3D); PTHR23038:SF46 (PANTHER); PTHR23038 (PANTHER); TRANSMEMBRANE (PHOBIUS); NON_CYTOPLASMIC_DOMAIN (PHOBIUS); TRANSMEMBRANE (PHOBIUS); NON_CYTOPLASMIC_DOMAIN (PHOBIUS); NON_CYTOPLASMIC_DOMAIN (PHOBIUS); TRANSMEMBRANE (PHOBIUS); NON_CYTOPLASMIC_DOMAIN (PHOBIUS); CYTOPLASMIC_DOMAIN (PHOBIUS); CYTOPLASMIC_DOMAIN (PHOBIUS); TRANSMEMBRANE (PHOBI…
bmsbwbcontig24730	adenylate cyclase	379	10	1.58967e-27	0.666	2	C:integral to membrane; P:transmembrane transport		PTHR23038 (PANTHER); PTHR23038:SF44 (PANTHER); TRANSMEMBRANE (PHOBIUS); TRANSMEMBRANE (PHOBIUS); NON_CYTOPLASMIC_DOMAIN (PHOBIUS); CYTOPLASMIC_DOMAIN (PHOBIUS); CYTOPLASMIC_DOMAIN (PHOBIUS); NON_CYTOPLASMIC_DOMAIN (PHOBIUS); TRANSMEMBRANE (PHOBIUS); TMhelix (TMHMM); TMhelix (TMHMM); TMhelix (TMHMM)
bmsbwbcontig6106	adenylate cyclase	2934	10	1.79201e-09	0.406	5	C:integral to membrane; C:membrane; P:transmembrane transport; P:transport; F:transporter activity		no IPS match
bmsbwbcontig892	adenylate cyclase	1648	10	5.74296e-24	0.444	4	C:integral to membrane; P:transmembrane transport; P:response to methotrexate; F:transporter activity		no IPS match
bmsbwbcontig9038	adenylate cyclase	1005	10	2.05988e-50	0.662	0	-		Coil (COILS); IPR023577 (PFAM); IPR023577 (G3DSA:2.40.320.GENE3D); PTHR21028 (PANTHER); PTHR21028:SF0 (PANTHER); IPR023577 (SUPERFAMILY)
bmsbwbcontig37584	adenylate cyclase	607	10	1.20243e-118	0.926	11	P:intracellular signal transduction; P:cyclic nucleotide biosynthetic process; F:phosphorus-oxygen lyase activity; F:nucleotide binding; F:lyase activity; F:guanylate cyclase activity; P:cGMP biosynthetic process; P:cAMP biosynthetic process; F:adenylate cyclase activity; P:locomotor rhythm; C:integral to membrane		IPR001054 (SMART); IPR001054 (G3DSA:3.30.70.GENE3D); IPR001054 (PFAM); PTHR11920:SF221 (PANTHER); PTHR11920 (PANTHER); IPR018297 (PROSITE_PATTERNS); IPR001054 (PROSITE_PROFILES); IPR001054 (SUPERFAMILY)
bmsbwbcontig5456	adenylate cyclase	3719	10	0	0.775	33	P:intracellular signal transduction; P:cyclic nucleotide biosynthetic process; F:phosphorus-oxygen lyase activity; C:integral to membrane; P:cAMP biosynthetic process; F:nucleotide binding; F:lyase activity; F:adenylate cyclase activity; P:molting cycle, chitin-based cuticle; P:cAMP-mediated signaling; P:grooming behavior; P:synaptic transmission; P:sleep; P:response to oxidative stress; P:G-prot…		IPR001054 (SMART); IPR009398 (PFAM); IPR001054 (PFAM); IPR001054 (G3DSA:3.30.70.GENE3D); IPR001054 (G3DSA:3.30.70.GENE3D); PTHR11920:SF227 (PANTHER); PTHR11920 (PANTHER); IPR018297 (PROSITE_PATTERNS); IPR018297 (PROSITE_PATTERNS); NON_CYTOPLASMIC_DOMAIN (PHOBIUS); NON_CYTOPLASMIC_DOMAIN (PHOBIUS); TRANSMEMBRANE (PHOBIUS); TRANSMEMBRANE (PHOBIUS); CYTOPLASMIC_DOMAIN (PHOBIUS); NON_CYTOPLASMIC_DOMA…
bmsbwbcontig68741	adenylate cyclase	338	10	3.93887e-56	0.914	9	P:intracellular signal transduction; P:cyclic nucleotide biosynthetic process; F:phosphorus-oxygen lyase activity; F:guanylate cyclase activity; P:cGMP biosynthetic process; F:nucleotide binding; F:lyase activity; P:cAMP biosynthetic process; F:adenylate cyclase activity		IPR001054 (G3DSA:3.30.70.GENE3D); IPR001054 (PFAM); PTHR11920 (PANTHER); PTHR11920:SF221 (PANTHER); IPR001054 (PROSITE_PROFILES); IPR001054 (SUPERFAMILY)
bmsbwbcontig15290	adenylate cyclase type	1272	10	8.19967e-24	0.788	8	P:intracellular signal transduction; P:cyclic nucleotide biosynthetic process; F:phosphorus-oxygen lyase activity; C:integral to membrane; P:cAMP biosynthetic process; F:nucleotide binding; F:lyase activity; F:adenylate cyclase activity		no IPS match
bmsbwbcontig64640	adenylate cyclase type 10 (testicular soluble adenylyl cyclase) (germ cell soluble adenylyl cyclase) (adenylate cyclase homolog) (ah-related protein)	781	10	5.51291e-12	0.485	3	P:intracellular signal transduction; P:cyclic nucleotide biosynthetic process; F:phosphorus-oxygen lyase activity		no IPS match
bmsbwbcontig63926	adenylate cyclase type 10-like	1544	10	7.03653e-44	0.544	0	-		PTHR16305 (PANTHER); PTHR16305:SF28 (PANTHER); IPR027417 (SUPERFAMILY)
bmsbwbcontig62336	adenylate cyclase type 10-like	1002	10	2.32518e-60	0.53	3	P:intracellular signal transduction; P:cyclic nucleotide biosynthetic process; F:phosphorus-oxygen lyase activity		IPR001054 (PFAM); IPR001054 (G3DSA:3.30.70.GENE3D); PTHR16305 (PANTHER); PTHR16305:SF28 (PANTHER); IPR001054 (PROSITE_PROFILES); IPR001054 (SUPERFAMILY)
bmsbwbcontig28565	adenylate cyclase type 2-like	501	10	7.89229e-66	0.927	7	P:intracellular signal transduction; P:cyclic nucleotide biosynthetic process; F:phosphorus-oxygen lyase activity; P:cAMP biosynthetic process; F:nucleotide binding; F:lyase activity; F:adenylate cyclase activity		TRANSMEMBRANE (PHOBIUS); CYTOPLASMIC_DOMAIN (PHOBIUS); NON_CYTOPLASMIC_DOMAIN (PHOBIUS)
bmsbwbcontig3916	adenylate cyclase type 2-like	2960	10	0	0.758	7	P:intracellular signal transduction; P:cyclic nucleotide biosynthetic process; F:phosphorus-oxygen lyase activity; P:cAMP biosynthetic process; F:nucleotide binding; F:lyase activity; F:adenylate cyclase activity		IPR001054 (SMART); IPR001054 (PFAM); IPR001054 (G3DSA:3.30.70.GENE3D); IPR001054 (G3DSA:3.30.70.GENE3D); PTHR11920:SF16 (PANTHER); PTHR11920 (PANTHER); IPR018297 (PROSITE_PATTERNS); NON_CYTOPLASMIC_DOMAIN (PHOBIUS); CYTOPLASMIC_DOMAIN (PHOBIUS); NON_CYTOPLASMIC_DOMAIN (PHOBIUS); TRANSMEMBRANE (PHOBIUS); TRANSMEMBRANE (PHOBIUS); TRANSMEMBRANE (PHOBIUS); NON_CYTOPLASMIC_DOMAIN (PHOBIUS); NON_CYTOPL…
bmsbwbcontig35388	adenylate cyclase type 3-like	471	6	3.24877e-16	0.5317	2	F:nucleic acid binding; F:zinc ion binding		no IPS match
bmsbwbcontig42947	adenylate cyclase type 3-like	360	9	8.54976e-16	0.5244	2	F:nucleic acid binding; F:zinc ion binding		no IPS match
bmsbwbcontig45398	adenylate cyclase type 3-like	488	10	4.15272e-31	0.724	9	P:intracellular signal transduction; P:cyclic nucleotide biosynthetic process; F:phosphorus-oxygen lyase activity; F:nucleotide binding; F:lyase activity; F:guanylate cyclase activity; P:cGMP biosynthetic process; P:cAMP biosynthetic process; F:adenylate cyclase activity		PTHR11920:SF221 (PANTHER); PTHR11920 (PANTHER); CYTOPLASMIC_DOMAIN (PHOBIUS); CYTOPLASMIC_DOMAIN (PHOBIUS); TRANSMEMBRANE (PHOBIUS); NON_CYTOPLASMIC_DOMAIN (PHOBIUS); TRANSMEMBRANE (PHOBIUS); TMhelix (TMHMM); TMhelix (TMHMM)
bmsbwbcontig47204	adenylate cyclase type 3-like	174	9	1.88486e-06	0.5011	3	F:nucleic acid binding; F:zinc ion binding; F:DNA binding		no IPS match
bmsbwbcontig73196	adenylate cyclase type 3-like	218	10	2.05529e-13	0.611	9	P:intracellular signal transduction; P:cyclic nucleotide biosynthetic process; F:phosphorus-oxygen lyase activity; F:nucleotide binding; F:lyase activity; F:guanylate cyclase activity; P:cGMP biosynthetic process; P:cAMP biosynthetic process; F:adenylate cyclase activity		NON_CYTOPLASMIC_DOMAIN (PHOBIUS); CYTOPLASMIC_DOMAIN (PHOBIUS); TRANSMEMBRANE (PHOBIUS); TMhelix (TMHMM)
bmsbwbcontig75985	adenylate cyclase type 3-like	225	10	1.61905e-10	0.565	2	F:nucleic acid binding; F:zinc ion binding		no IPS match
bmsbwbcontig16239	adenylate cyclase type 3-like	191	8	7.12491e-06	0.5488	5	F:nucleic acid binding; F:zinc ion binding; C:integral to membrane; C:membrane; P:signal transduction		IPR001878 (G3DSA:4.10.60.GENE3D); IPR001878 (SUPERFAMILY)
bmsbwbcontig64258	adenylate cyclase type 5-like	557	5	2.62316e-07	0.514	0	-		TRANSMEMBRANE (PHOBIUS); SIGNAL_PEPTIDE_N_REGION (PHOBIUS); SIGNAL_PEPTIDE_H_REGION (PHOBIUS); TRANSMEMBRANE (PHOBIUS); SIGNAL_PEPTIDE_C_REGION (PHOBIUS); TRANSMEMBRANE (PHOBIUS); CYTOPLASMIC_DOMAIN (PHOBIUS); CYTOPLASMIC_DOMAIN (PHOBIUS); NON_CYTOPLASMIC_DOMAIN (PHOBIUS); NON_CYTOPLASMIC_DOMAIN (PHOBIUS); TRANSMEMBRANE (PHOBIUS); SIGNAL_PEPTIDE (PHOBIUS); NON_CYTOPLASMIC_DOMAIN (PHOBIUS); TMheli…
bmsbwbcontig58469	adenylate cyclase type 5-like	942	10	1.79416e-160	0.851	8	P:intracellular signal transduction; P:cyclic nucleotide biosynthetic process; F:phosphorus-oxygen lyase activity; C:integral to membrane; P:cAMP biosynthetic process; F:nucleotide binding; F:lyase activity; F:adenylate cyclase activity		IPR001054 (SMART); IPR001054 (G3DSA:3.30.70.GENE3D); IPR001054 (PFAM); PTHR11920 (PANTHER); PTHR11920:SF259 (PANTHER); IPR018297 (PROSITE_PATTERNS); TRANSMEMBRANE (PHOBIUS); TRANSMEMBRANE (PHOBIUS); CYTOPLASMIC_DOMAIN (PHOBIUS); NON_CYTOPLASMIC_DOMAIN (PHOBIUS); CYTOPLASMIC_DOMAIN (PHOBIUS); IPR001054 (PROSITE_PROFILES); IPR001054 (SUPERFAMILY); TMhelix (TMHMM); TMhelix (TMHMM)
bmsbwbcontig14978	adenylate cyclase type 8-like	3966	10	0	0.687	10	P:intracellular signal transduction; P:cyclic nucleotide biosynthetic process; F:phosphorus-oxygen lyase activity; C:integral to membrane; P:cAMP biosynthetic process; F:nucleotide binding; F:lyase activity; F:adenylate cyclase activity; F:guanylate cyclase activity; P:cGMP biosynthetic process		Coil (COILS); IPR001054 (SMART); IPR001054 (G3DSA:3.30.70.GENE3D); IPR001054 (G3DSA:3.30.70.GENE3D); IPR001054 (PFAM); IPR009398 (PFAM); PTHR11920 (PANTHER); PTHR11920:SF236 (PANTHER); IPR018297 (PROSITE_PATTERNS); NON_CYTOPLASMIC_DOMAIN (PHOBIUS); NON_CYTOPLASMIC_DOMAIN (PHOBIUS); TRANSMEMBRANE (PHOBIUS); TRANSMEMBRANE (PHOBIUS); TRANSMEMBRANE (PHOBIUS); NON_CYTOPLASMIC_DOMAIN (PHOBIUS); NON_CYT…
bmsbwbcontig18532	adenylate cyclase type 9-like	562	10	3.91285e-34	0.669	8	P:intracellular signal transduction; P:cyclic nucleotide biosynthetic process; F:phosphorus-oxygen lyase activity; F:nucleotide binding; F:lyase activity; P:cAMP biosynthetic process; C:integral to membrane; F:adenylate cyclase activity		no IPS match
bmsbwbcontig27547	adenylate cyclase type 9-like	926	10	2.38427e-33	0.791	5	P:intracellular signal transduction; P:cyclic nucleotide biosynthetic process; F:phosphorus-oxygen lyase activity; F:nucleotide binding; F:lyase activity		PTHR11920:SF272 (PANTHER); PTHR11920 (PANTHER); TRANSMEMBRANE (PHOBIUS); TRANSMEMBRANE (PHOBIUS); TRANSMEMBRANE (PHOBIUS); NON_CYTOPLASMIC_DOMAIN (PHOBIUS); CYTOPLASMIC_DOMAIN (PHOBIUS); TRANSMEMBRANE (PHOBIUS); TRANSMEMBRANE (PHOBIUS); CYTOPLASMIC_DOMAIN (PHOBIUS); NON_CYTOPLASMIC_DOMAIN (PHOBIUS); CYTOPLASMIC_DOMAIN (PHOBIUS); NON_CYTOPLASMIC_DOMAIN (PHOBIUS); TMhelix (TMHMM); TMhelix (TMHMM); …
bmsbwbcontig10421	adenylate cyclase type 9-like isoform x2	1967	10	1.39479e-158	0.651	7	P:intracellular signal transduction; P:cyclic nucleotide biosynthetic process; F:phosphorus-oxygen lyase activity; F:nucleotide binding; F:lyase activity; P:cAMP biosynthetic process; F:adenylate cyclase activity		Coil (COILS); IPR001054 (SMART); IPR001054 (G3DSA:3.30.70.GENE3D); IPR001054 (PFAM); PTHR11920 (PANTHER); PTHR11920:SF272 (PANTHER); IPR018297 (PROSITE_PATTERNS); TRANSMEMBRANE (PHOBIUS); TRANSMEMBRANE (PHOBIUS); CYTOPLASMIC_DOMAIN (PHOBIUS); CYTOPLASMIC_DOMAIN (PHOBIUS); CYTOPLASMIC_DOMAIN (PHOBIUS); TRANSMEMBRANE (PHOBIUS); TRANSMEMBRANE (PHOBIUS); TRANSMEMBRANE (PHOBIUS); TRANSMEMBRANE (PHOBIU…
bmsbwbcontig12500	adenylate cyclase type ix	770	10	3.21645e-90	0.818	5	P:intracellular signal transduction; P:cyclic nucleotide biosynthetic process; F:phosphorus-oxygen lyase activity; F:nucleotide binding; F:lyase activity		CYTOPLASMIC_DOMAIN (PHOBIUS); TRANSMEMBRANE (PHOBIUS); NON_CYTOPLASMIC_DOMAIN (PHOBIUS)
bmsbwbcontig62568	adenylate kinase	1367	9	3.95997e-12	0.4689	0	-		PF00406 (PFAM); IPR027417 (G3DSA:3.40.50.GENE3D)
bmsbwbcontig47389	adenylate kinase 8-like	746	10	2.61006e-23	0.518	9	P:nucleobase-containing compound metabolic process; F:ATP binding; F:nucleobase-containing compound kinase activity; F:cytidylate kinase activity; F:adenylate kinase activity; F:kinase activity; P:phosphorylation; P:ventricular system development; F:transferase activity		IPR027417 (G3DSA:3.40.50.GENE3D); PF00406 (PFAM); IPR027417 (SUPERFAMILY)
bmsbwbcontig63342	adenylate kinase 8-like	223	2	0.000149526	0.67	5	F:kinase activity; P:nucleobase-containing compound metabolic process; F:ATP binding; F:nucleobase-containing compound kinase activity; P:phosphorylation		IPR027417 (G3DSA:3.40.50.GENE3D)
bmsbwbcontig6984	adenylate kinase 8-like	1701	10	4.55495e-13	0.498	14	P:nucleobase-containing compound metabolic process; F:ATP binding; F:nucleobase-containing compound kinase activity; F:cytidylate kinase activity; F:adenylate kinase activity; F:transferase activity; P:nucleotide phosphorylation; P:phosphorylation; F:nucleotide binding; C:cytoplasm; F:kinase activity; P:signal transduction; F:cAMP-dependent protein kinase regulator activity; C:cytosol		IPR027417 (G3DSA:3.40.50.GENE3D)
bmsbwbcontig538	adenylate kinase isoenzyme 1-like isoform x2	1098	10	7.38118e-77	0.736	20	F:transferase activity; P:phosphorylation; F:nucleobase-containing compound kinase activity; P:ATP metabolic process; C:cytoplasm; F:ATP binding; F:kinase activity; P:nucleobase-containing compound metabolic process; F:adenylate kinase activity; P:nucleobase-containing small molecule interconversion; C:outer dense fiber; P:nucleobase-containing small molecule metabolic process; P:small molecule m…		IPR000850 (PRINTS); PF00406 (PFAM); IPR027417 (G3DSA:3.40.50.GENE3D); IPR000850 (PANTHER); IPR000850 (PROSITE_PATTERNS); IPR000850 (HAMAP); IPR027417 (SUPERFAMILY)
bmsbwbcontig69025	adenylate kinase isoenzyme 5-like	354	10	5.27239e-37	0.681	6	F:kinase activity; P:nucleobase-containing compound metabolic process; F:ATP binding; F:nucleobase-containing compound kinase activity; P:phosphorylation; F:transferase activity		IPR000850 (PRINTS); PF00406 (PFAM); IPR027417 (G3DSA:3.40.50.GENE3D); IPR000850 (PANTHER); PTHR23359:SF77 (PANTHER); IPR027417 (SUPERFAMILY)
bmsbwbcontig18592	adenylate kinase isoenzyme 6-like	471	10	2.41973e-42	0.697	37	P:negative regulation of intrinsic apoptotic signaling pathway in response to DNA damage by p53 class mediator; F:activating transcription factor binding; P:DNA-dependent transcription, initiation; P:negative regulation of proteasomal ubiquitin-dependent protein catabolic process; P:positive regulation of transcription from RNA polymerase II promoter; P:positive regulation of response to cytokine…		IPR027417 (G3DSA:3.40.50.GENE3D); PF13238 (PFAM); PTHR12595 (PANTHER); PTHR12595:SF0 (PANTHER); IPR020618 (HAMAP); IPR027417 (SUPERFAMILY)
bmsbwbcontig6440	adenylate kinase mitochondrial	1261	10	2.43639e-101	0.783	18	F:transferase activity; P:nucleotide phosphorylation; P:phosphorylation; F:nucleobase-containing compound kinase activity; F:ATP binding; F:nucleotide kinase activity; F:kinase activity; F:phosphotransferase activity, phosphate group as acceptor; P:nucleobase-containing compound metabolic process; F:adenylate kinase activity; C:mitochondrion; F:nucleotide binding; C:cytoplasm; C:mitochondrial int…		IPR000850 (PRINTS); PF00406 (PFAM); IPR007862 (PFAM); IPR027417 (G3DSA:3.40.50.GENE3D); IPR006259 (TIGRFAM); IPR000850 (PANTHER); IPR000850 (PROSITE_PATTERNS); IPR028587 (HAMAP); IPR000850 (HAMAP); IPR027417 (SUPERFAMILY)
bmsbwbcontig2476	adenylosuccinate lyase-like	2047	10	0	0.834	3	P:purine ribonucleotide biosynthetic process; F:catalytic activity; F:N6-(1,2-dicarboxyethyl)AMP AMP-lyase (fumarate-forming) activity		no IPS match
bmsbwbcontig3272	adenylosuccinate synthetase-like	1453	10	0	0.835	10	F:ligase activity; P:'de novo' AMP biosynthetic process; F:nucleotide binding; C:cytoplasm; F:GTP binding; F:adenylosuccinate synthase activity; P:AMP biosynthetic process; F:metal ion binding; F:magnesium ion binding; P:purine nucleotide biosynthetic process		IPR001114 (SMART); IPR001114 (TIGRFAM); G3DSA:3.90.170.10 (GENE3D); IPR001114 (PFAM); G3DSA:1.10.300.10 (GENE3D); G3DSA:3.40.440.10 (GENE3D); IPR001114 (PANTHER); IPR018220 (PROSITE_PATTERNS); IPR018220 (PROSITE_PATTERNS); IPR001114 (HAMAP); IPR027417 (SUPERFAMILY)
bmsbwbcontig4701	adenylyl cyclase-associated protein 1-like	2584	10	0	0.747	16	F:actin binding; P:cytoskeleton organization; P:cell morphogenesis; P:regulation of cell shape; P:chaeta morphogenesis; P:actin filament organization; P:wing disc dorsal/ventral pattern formation; P:oogenesis; C:cytoplasm; P:muscle cell cellular homeostasis; P:oocyte microtubule cytoskeleton polarization; P:photoreceptor cell axon guidance; P:actin polymerization or depolymerization; P:rhabdomere…		IPR006599 (SMART); IPR013912 (PFAM); IPR016098 (G3DSA:2.160.20.GENE3D); IPR013992 (PFAM); IPR001837 (PANTHER); IPR028419 (PTHR10652:PANTHER); IPR028417 (PROSITE_PATTERNS); IPR003124 (PROSITE_PROFILES); IPR017901 (PROSITE_PROFILES); IPR013912 (SUPERFAMILY); IPR013992 (SUPERFAMILY)
bmsbwbcontig47858	adenylyl cyclase-associated protein 1-like	280	9	1.55998e-12	0.6989	3	F:actin binding; P:cytoskeleton organization; P:cell morphogenesis		no IPS match
bmsbwbcontig8283	adenylyltransferase and sulfurtransferase mocs3-like	1466	10	9.52842e-158	0.711	11	F:transferase activity; P:tRNA processing; F:nucleotide binding; C:cytoplasm; F:ATP binding; F:catalytic activity; P:Mo-molybdopterin cofactor biosynthetic process; F:thiosulfate sulfurtransferase activity; F:metal ion binding; P:metabolic process; C:cytosol		Coil (COILS); IPR001763 (SMART); IPR016040 (G3DSA:3.40.50.GENE3D); IPR007901 (PFAM); IPR001763 (G3DSA:3.40.250.GENE3D); IPR000594 (PFAM); IPR001763 (PFAM); PTHR10953 (PANTHER); PTHR10953:SF102 (PANTHER); IPR028885 (HAMAP); IPR001763 (PROSITE_PROFILES); IPR009036 (SUPERFAMILY)
bmsbwbcontig1640	adipocyte plasma membrane-associated	1523	10	6.74246e-94	0.587	2	P:biosynthetic process; F:strictosidine synthase activity		IPR011042 (G3DSA:2.120.10.GENE3D); IPR018119 (PFAM); PTHR10426 (PANTHER); TRANSMEMBRANE (PHOBIUS); CYTOPLASMIC_DOMAIN (PHOBIUS); NON_CYTOPLASMIC_DOMAIN (PHOBIUS); SSF63829 (SUPERFAMILY); TMhelix (TMHMM)
bmsbwbcontig13591	adipokinetic hormone 2 precursor	313	7	1.085e-09	0.5714	4	F:hormone activity; C:extracellular region; P:pseudouridine synthesis; P:ribosome biogenesis		no IPS match
bmsbwbcontig5118	adipor-like receptor cg5315-like	1259	10	3.26763e-166	0.763	1	C:integral to membrane		IPR004254 (PFAM); PTHR20855:SF15 (PANTHER); IPR004254 (PANTHER); CYTOPLASMIC_DOMAIN (PHOBIUS); TRANSMEMBRANE (PHOBIUS); NON_CYTOPLASMIC_DOMAIN (PHOBIUS); TRANSMEMBRANE (PHOBIUS); TRANSMEMBRANE (PHOBIUS); NON_CYTOPLASMIC_DOMAIN (PHOBIUS); NON_CYTOPLASMIC_DOMAIN (PHOBIUS); CYTOPLASMIC_DOMAIN (PHOBIUS); TRANSMEMBRANE (PHOBIUS); TRANSMEMBRANE (PHOBIUS); CYTOPLASMIC_DOMAIN (PHOBIUS); CYTOPLASMIC_DOMAI…
bmsbwbcontig3210	adp ribosylation factor isoform a	1371	10	9.33434e-113	0.938	15	F:GTP binding; P:small GTPase mediated signal transduction; F:nucleotide binding; C:intracellular; P:protein transport; P:protein ADP-ribosylation; C:cellular_component; P:neurotransmitter secretion; P:endosomal transport; F:NAD(P)+-protein-arginine ADP-ribosyltransferase activity; P:compound eye development; P:synaptic vesicle endocytosis; F:GTPase activity; F:signal transducer activity; P:signa…		no IPS match
bmsbwbcontig2110	adp-dependent glucokinase-like	2584	10	1.62649e-168	0.679	2	P:carbohydrate metabolic process; F:phosphotransferase activity, alcohol group as acceptor		IPR007666 (PFAM); IPR029056 (G3DSA:3.40.1190.GENE3D); PTHR21208:SF1 (PANTHER); IPR007666 (PANTHER); SIGNAL_PEPTIDE_H_REGION (PHOBIUS); SIGNAL_PEPTIDE_N_REGION (PHOBIUS); SIGNAL_PEPTIDE_C_REGION (PHOBIUS); NON_CYTOPLASMIC_DOMAIN (PHOBIUS); SIGNAL_PEPTIDE (PHOBIUS); IPR007666 (PROSITE_PROFILES); IPR029056 (SUPERFAMILY)
bmsbwbcontig17526	adp-ribose mitochondrial-like	309	10	9.46033e-21	0.783	6	F:hydrolase activity; C:mitochondrion; P:ADP catabolic process; P:IDP catabolic process; F:ADP-ribose diphosphatase activity; F:adenosine-diphosphatase activity		IPR015797 (G3DSA:3.90.79.GENE3D); PTHR13030 (PANTHER)
bmsbwbcontig7980	adp-ribose mitochondrial-like	635	10	8.79035e-71	0.707	1	F:hydrolase activity		IPR000086 (PFAM); IPR015797 (G3DSA:3.90.79.GENE3D); PTHR13030 (PANTHER); IPR015797 (SUPERFAMILY)
bmsbwbcontig73768	adp-ribose pyrophosphatase	200	10	3.86083e-37	0.907	4	F:metal ion binding; F:hydrolase activity; F:hydrolase activity, acting on acid anhydrides, in phosphorus-containing anhydrides; F:ADP-ribose diphosphatase activity		IPR000086 (PFAM); IPR015797 (G3DSA:3.90.79.GENE3D); PTHR11839:SF5 (PANTHER); PTHR11839 (PANTHER); IPR020084 (PROSITE_PATTERNS); IPR000086 (PROSITE_PROFILES); IPR015797 (SUPERFAMILY)
bmsbwbcontig33879	adp-ribosylation factor 6	868	10	1.92311e-84	0.85	45	P:regulation of toll-like receptor 4 signaling pathway; P:cell differentiation; P:establishment of epithelial cell polarity; C:plasma membrane; P:nervous system development; P:positive regulation of establishment of protein localization to plasma membrane; P:protein localization to cell surface; F:GTPase activity; P:hepatocyte apoptotic process; C:membrane; F:thioesterase binding; P:regulation of…		no IPS match
bmsbwbcontig1509	adp-ribosylation factor 6-like	1447	10	5.56681e-121	0.997	28	F:GTP binding; P:small GTPase mediated signal transduction; F:nucleotide binding; C:intracellular; P:epiboly involved in gastrulation with mouth forming second; F:thioesterase binding; P:regulation of filopodium assembly; P:protein localization to cell surface; P:vesicle-mediated transport; P:establishment of epithelial cell polarity; P:liver development; P:apoptotic process; P:positive regulatio…		no IPS match
bmsbwbcontig14899	adp-ribosylation factor gtpase-activating	606	10	3.64843e-07	0.775	8	F:metal ion binding; F:ARF GTPase activator activity; P:regulation of ARF GTPase activity; F:zinc ion binding; F:GTP binding; P:regulation of ARF protein signal transduction; C:Golgi stack; C:cytosol		no IPS match
bmsbwbcontig8824	adp-ribosylation factor gtpase-activating protein 1-like isoform x2	943	10	1.32891e-120	0.744	8	F:metal ion binding; F:ARF GTPase activator activity; P:regulation of ARF GTPase activity; F:zinc ion binding; F:GTP binding; P:regulation of ARF protein signal transduction; C:Golgi stack; C:cytosol		Coil (COILS); IPR001164 (PRINTS); IPR001164 (SMART); IPR001164 (PFAM); PTHR23180 (PANTHER); PTHR23180:SF35 (PANTHER); IPR001164 (PROSITE_PROFILES); SSF57863 (SUPERFAMILY)
bmsbwbcontig3165	adp-ribosylation factor gtpase-activating protein 2-like	1914	10	3.67512e-163	0.594	4	F:metal ion binding; F:ARF GTPase activator activity; P:regulation of ARF GTPase activity; F:zinc ion binding		Coil (COILS); IPR001164 (PRINTS); IPR001164 (SMART); IPR001164 (PFAM); PTHR23180 (PANTHER); PTHR23180:SF208 (PANTHER); IPR001164 (PROSITE_PROFILES); SSF57863 (SUPERFAMILY)
bmsbwbcontig15728	adp-ribosylation factor-binding protein gga1-like	2000	10	2.53437e-95	0.717	4	C:clathrin adaptor complex; P:vesicle-mediated transport; P:intracellular protein transport; C:intracellular		IPR008152 (SMART); IPR018205 (SMART); IPR002014 (PFAM); G3DSA:1.20.58.160 (GENE3D); IPR008153 (G3DSA:2.60.40.GENE3D); IPR008152 (PFAM); IPR008942 (G3DSA:1.25.40.GENE3D); G3DSA:1.20.5.170 (GENE3D); IPR004152 (PFAM); PTHR13856:SF83 (PANTHER); PTHR13856 (PANTHER); IPR004152 (PROSITE_PROFILES); IPR008153 (PROSITE_PROFILES); IPR002014 (PROSITE_PROFILES); SSF89009 (SUPERFAMILY); IPR008942 (SUPERFAMILY)…
bmsbwbcontig20026	adp-ribosylation factor-like protein 13b isoform 1	1284	10	4.6997e-38	0.656	8	F:GTP binding; P:small GTPase mediated signal transduction; F:nucleotide binding; C:intracellular; P:dorsal/ventral pattern formation; C:cilium; P:determination of left/right symmetry; F:protein binding		no IPS match
bmsbwbcontig4657	adp-ribosylation factor-like protein 1-like	1011	10	6.99242e-120	0.955	16	F:GTP binding; P:small GTPase mediated signal transduction; F:nucleotide binding; C:intracellular; P:regulation of ER to Golgi vesicle-mediated transport; P:protein ADP-ribosylation; C:Golgi apparatus; P:regulation of protein exit from endoplasmic reticulum; P:Golgi organization; P:neurotransmitter secretion; P:endosomal transport; P:regulation of cell migration; P:synaptic vesicle endocytosis; F…		IPR006689 (PRINTS); IPR003579 (SMART); IPR024156 (SMART); IPR006687 (SMART); IPR006689 (PFAM); IPR005225 (TIGRFAM); IPR027417 (G3DSA:3.40.50.GENE3D); PTHR11711 (PANTHER); PTHR11711:SF41 (PANTHER); IPR024156 (PROSITE_PROFILES); IPR027417 (SUPERFAMILY)
bmsbwbcontig39702	adp-ribosylation factor-like protein 2-binding protein	871	10	1.77172e-30	0.711	8	P:maintenance of protein location in nucleus; C:midbody; C:mitochondrial intermembrane space; P:positive regulation of tyrosine phosphorylation of Stat3 protein; F:transcription coactivator activity; C:centrosome; C:spindle; C:nucleus		IPR023379 (G3DSA:1.20.1520.GENE3D); IPR023379 (PFAM); PTHR15487 (PANTHER); PTHR15487:SF4 (PANTHER)
bmsbwbcontig7884	adp-ribosylation factor-like protein 2-like	669	10	3.04565e-89	0.854	4	F:GTP binding; P:small GTPase mediated signal transduction; F:nucleotide binding; C:intracellular		IPR006689 (PRINTS); IPR006687 (SMART); IPR003579 (SMART); IPR024156 (SMART); IPR005225 (TIGRFAM); IPR006689 (PFAM); IPR027417 (G3DSA:3.40.50.GENE3D); PTHR11711 (PANTHER); PTHR11711:SF26 (PANTHER); IPR024156 (PROSITE_PROFILES); IPR027417 (SUPERFAMILY)
bmsbwbcontig1138	adp-ribosylation factor-like protein 3-like	2568	10	1.52504e-97	0.845	23	F:GTP binding; P:small GTPase mediated signal transduction; F:nucleotide binding; C:intracellular; C:photoreceptor connecting cilium; C:cytoplasmic microtubule; F:GDP binding; P:photoreceptor cell development; C:midbody; C:nucleus; F:GTPase activity; P:intraflagellar transport; P:GTP catabolic process; P:cilium morphogenesis; P:kidney development; P:cytokinesis; F:microtubule binding; C:spindle m…		no IPS match
bmsbwbcontig4309	adp-ribosylation factor-like protein 4c-like	808	10	5.59427e-102	0.878	4	F:GTP binding; P:small GTPase mediated signal transduction; F:nucleotide binding; C:intracellular		IPR006689 (PRINTS); IPR003579 (SMART); IPR006687 (SMART); IPR024156 (SMART); IPR005225 (TIGRFAM); IPR027417 (G3DSA:3.40.50.GENE3D); IPR006689 (PFAM); PTHR11711:SF121 (PANTHER); PTHR11711 (PANTHER); IPR024156 (PROSITE_PROFILES); IPR027417 (SUPERFAMILY)
bmsbwbcontig4175	adp-ribosylation factor-like protein 5b-like	1306	10	6.69126e-112	0.951	7	F:GTP binding; P:small GTPase mediated signal transduction; F:nucleotide binding; C:intracellular; F:GTPase activity; P:biological_process; C:cellular_component		IPR006689 (PRINTS); IPR006687 (SMART); IPR024156 (SMART); IPR006689 (PFAM); IPR005225 (TIGRFAM); IPR027417 (G3DSA:3.40.50.GENE3D); PTHR11711 (PANTHER); PTHR11711:SF146 (PANTHER); IPR024156 (PROSITE_PROFILES); IPR027417 (SUPERFAMILY)
bmsbwbcontig3839	adp-ribosylation factor-like protein 6-interacting protein 1-like	915	10	1.22883e-25	0.572	0	-		IPR003388 (PFAM); PTHR20952 (PANTHER); PTHR20952:SF0 (PANTHER); NON_CYTOPLASMIC_DOMAIN (PHOBIUS); CYTOPLASMIC_DOMAIN (PHOBIUS); CYTOPLASMIC_DOMAIN (PHOBIUS); CYTOPLASMIC_DOMAIN (PHOBIUS); TRANSMEMBRANE (PHOBIUS); NON_CYTOPLASMIC_DOMAIN (PHOBIUS); TRANSMEMBRANE (PHOBIUS); TRANSMEMBRANE (PHOBIUS); TRANSMEMBRANE (PHOBIUS); TMhelix (TMHMM); TMhelix (TMHMM); TMhelix (TMHMM); TMhelix (TMHMM)
bmsbwbcontig9517	adp-ribosylation factor-like protein 6-interacting protein 4-like	1090	10	1.09812e-29	0.827	0	-		no IPS match
bmsbwbcontig1134	adp-ribosylation factor-like protein 8b	1168	10	2.89043e-119	0.951	23	F:GTP binding; P:small GTPase mediated signal transduction; F:nucleotide binding; C:intracellular; C:spindle midzone; C:cytoplasm; P:chromosome segregation; C:midbody; F:beta-tubulin binding; F:alpha-tubulin binding; F:GDP binding; C:membrane; C:spindle; C:endosome; P:mitosis; C:lysosomal membrane; P:cell division; C:lysosome; C:late endosome membrane; P:cell cycle; C:cytoskeleton; F:GTPase activ…		IPR006689 (PRINTS); IPR003579 (SMART); IPR024156 (SMART); IPR006687 (SMART); IPR027417 (G3DSA:3.40.50.GENE3D); IPR006689 (PFAM); IPR005225 (TIGRFAM); PTHR11711:SF112 (PANTHER); PTHR11711 (PANTHER); IPR024156 (PROSITE_PROFILES); IPR027417 (SUPERFAMILY)
bmsbwbcontig3998	adp-ribosylation factor-related protein 1-like	807	10	1.12551e-125	0.932	4	F:GTP binding; P:small GTPase mediated signal transduction; F:nucleotide binding; C:intracellular		IPR001806 (PRINTS); IPR006687 (SMART); IPR003579 (SMART); IPR024156 (SMART); IPR005225 (TIGRFAM); IPR006689 (PFAM); IPR027417 (G3DSA:3.40.50.GENE3D); PTHR11711 (PANTHER); PTHR11711:SF19 (PANTHER); IPR024156 (PROSITE_PROFILES); IPR027417 (SUPERFAMILY)
bmsbwbcontig13747	adrenocortical alacrimia ( triple-a)	1668	10	9.23329e-102	0.511	0	-		IPR001680 (SMART); IPR001680 (PFAM); IPR015943 (G3DSA:2.130.10.GENE3D); PTHR14494:SF0 (PANTHER); PTHR14494 (PANTHER); IPR017986 (PROSITE_PROFILES); IPR017986 (SUPERFAMILY)
bmsbwbcontig42778	adult cuticle	205	10	9.25729e-21	0.812	1	F:structural constituent of cuticle		IPR000618 (PFAM); PTHR12236 (PANTHER); PTHR12236:SF13 (PANTHER); IPR000618 (PROSITE_PATTERNS); IPR000618 (PROSITE_PROFILES)
bmsbwbcontig75934	adult cuticle	220	10	3.37309e-14	0.831	1	F:structural constituent of cuticle		IPR000618 (PFAM); PTHR12236 (PANTHER); PTHR12236:SF13 (PANTHER); IPR000618 (PROSITE_PROFILES); SignalP-noTM (SIGNALP_EUK)
bmsbwbcontig34419	af4 fmr2 family member 4-like	369	1	0.000886582	0.53	0	-		no IPS match
bmsbwbcontig5033	af4 fmr2 family member 4-like	2655	10	3.29443e-46	0.502	2	F:zinc ion binding; F:DNA binding		PF13771 (PFAM); PTHR14955 (PANTHER); PTHR14955:SF4 (PANTHER)
bmsbwbcontig38686	af4 fmr2 family member 4-like isoform x1	441	10	1.87652e-58	0.755	0	-		IPR015915 (G3DSA:2.120.10.GENE3D); PF13418 (PFAM); PF13415 (PFAM); PTHR23244 (PANTHER); SSF117281 (SUPERFAMILY)
bmsbwbcontig3366	afadin-like isoform x1	5002	10	0	0.753	1	P:signal transduction		Coil (COILS); Coil (COILS); IPR001478 (SMART); IPR001478 (PFAM); IPR018444 (PFAM); IPR001478 (G3DSA:2.30.42.GENE3D); PTHR10398 (PANTHER); IPR001478 (PROSITE_PROFILES); IPR002710 (PROSITE_PROFILES); IPR001478 (SUPERFAMILY)
bmsbwbcontig2027	afg3-like protein 2-like	3567	10	0	0.819	13	F:metalloendopeptidase activity; C:integral to membrane; C:membrane; P:protein catabolic process; F:nucleotide binding; F:zinc ion binding; F:nucleoside-triphosphatase activity; F:ATP binding; P:proteolysis; P:lateral inhibition; C:mitochondrion; F:ATPase activity; C:endoplasmic reticulum		IPR003593 (SMART); IPR003959 (PFAM); IPR011546 (PFAM); IPR027417 (G3DSA:3.40.50.GENE3D); IPR000642 (PFAM); IPR005936 (TIGRFAM); G3DSA:1.10.8.60 (GENE3D); PTHR23076:SF38 (PANTHER); PTHR23076 (PANTHER); IPR003960 (PROSITE_PATTERNS); CYTOPLASMIC_DOMAIN (PHOBIUS); NON_CYTOPLASMIC_DOMAIN (PHOBIUS); CYTOPLASMIC_DOMAIN (PHOBIUS); TRANSMEMBRANE (PHOBIUS); TRANSMEMBRANE (PHOBIUS); IPR005936 (HAMAP); IPR02…
bmsbwbcontig55848	AGAP000593-PA	489	10	4.29167e-10	0.507	0	-		Coil (COILS)
bmsbwbcontig53399	AGAP000696-PC	264	7	1.01512e-06	0.5671	0	-		no IPS match
bmsbwbcontig37007	AGAP000711-PA	784	3	2.47586e-06	0.42	0	-		no IPS match
bmsbwbcontig4126	AGAP000904-PA	3484	7	1.58292e-12	0.4571	0	-		no IPS match
bmsbwbcontig15851	AGAP002023-PA	1778	10	2.99611e-30	0.542	0	-		IPR018617 (PFAM); NON_CYTOPLASMIC_DOMAIN (PHOBIUS); NON_CYTOPLASMIC_DOMAIN (PHOBIUS); CYTOPLASMIC_DOMAIN (PHOBIUS); NON_CYTOPLASMIC_DOMAIN (PHOBIUS); TRANSMEMBRANE (PHOBIUS); TRANSMEMBRANE (PHOBIUS); TRANSMEMBRANE (PHOBIUS); TRANSMEMBRANE (PHOBIUS); CYTOPLASMIC_DOMAIN (PHOBIUS); TRANSMEMBRANE (PHOBIUS); NON_CYTOPLASMIC_DOMAIN (PHOBIUS); TRANSMEMBRANE (PHOBIUS); CYTOPLASMIC_DOMAIN (PHOBIUS); TMhel…
bmsbwbcontig34242	AGAP002074-PA	461	10	3.84832e-16	0.598	0	-		IPR006578 (SMART); IPR006578 (PFAM); PTHR21505:SF2 (PANTHER); PTHR21505 (PANTHER); IPR006578 (PROSITE_PROFILES)
bmsbwbcontig40161	AGAP002074-PA	231	5	0.000123646	0.624	0	-		IPR006578 (PFAM); IPR006578 (PROSITE_PROFILES)
bmsbwbcontig76560	AGAP002559-PB	269	2	0.000590262	0.64	3	P:transport; C:intracellular; F:transporter activity		no IPS match
bmsbwbcontig18276	AGAP002591-PA	661	5	2.73666e-08	0.536	0	-		TRANSMEMBRANE (PHOBIUS); NON_CYTOPLASMIC_DOMAIN (PHOBIUS); CYTOPLASMIC_DOMAIN (PHOBIUS); TMhelix (TMHMM)
bmsbwbcontig55893	agap002784- partial	381	10	1.32696e-18	0.769	4	P:proteolysis; F:serine-type endopeptidase activity; F:catalytic activity; F:peptidase activity		no IPS match
bmsbwbcontig60046	AGAP003140-PB	271	10	1.54442e-46	0.939	5	F:GTPase activator activity; P:regulation of small GTPase mediated signal transduction; P:signal transduction; P:positive regulation of GTPase activity; C:intracellular		PTHR10194 (PANTHER); IPR028553 (PTHR10194:PANTHER)
bmsbwbcontig13810	AGAP003212-PA	548	10	9.15224e-55	0.876	4	F:metal ion binding; F:electron carrier activity; F:2 iron, 2 sulfur cluster binding; F:iron-sulfur cluster binding		IPR001055 (PRINTS); IPR001041 (PFAM); IPR012675 (G3DSA:3.10.20.GENE3D); PTHR23426:SF21 (PANTHER); PTHR23426 (PANTHER); IPR018298 (PROSITE_PATTERNS); IPR001041 (PROSITE_PROFILES); IPR001041 (SUPERFAMILY)
bmsbwbcontig61942	AGAP003733-PA	188	1	0.000237719	0.61	3	P:transport; C:intracellular; F:transporter activity		IPR011074 (SUPERFAMILY)
bmsbwbcontig64362	AGAP003733-PA	188	1	0.000239053	0.61	3	P:transport; C:intracellular; F:transporter activity		IPR011074 (SUPERFAMILY)
bmsbwbcontig8634	AGAP004551-PA	855	10	1.64853e-32	0.501	0	-		IPR004911 (PFAM); IPR004911 (PANTHER); SIGNAL_PEPTIDE_N_REGION (PHOBIUS); SIGNAL_PEPTIDE_H_REGION (PHOBIUS); SIGNAL_PEPTIDE (PHOBIUS); SIGNAL_PEPTIDE_C_REGION (PHOBIUS); NON_CYTOPLASMIC_DOMAIN (PHOBIUS); SignalP-TM (SIGNALP_GRAM_POSITIVE); SignalP-noTM (SIGNALP_EUK)
bmsbwbcontig15579	AGAP004604-PA	161	10	4.32881e-19	0.839	0	-		no IPS match
bmsbwbcontig78129	AGAP004761-PA	227	10	1.03367e-19	0.623	4	F:actin binding; P:cellular component organization; P:actin cytoskeleton organization; F:Rho GTPase binding		no IPS match
bmsbwbcontig14274	agap005020-pa isoform 2	1223	10	0	0.797	2	F:metal ion binding; F:zinc ion binding		Coil (COILS); IPR001781 (SMART); IPR001781 (G3DSA:2.10.110.GENE3D); IPR001781 (PFAM); PTHR11039:SF20 (PANTHER); PTHR11039 (PANTHER); IPR001781 (PROSITE_PATTERNS); IPR001781 (PROSITE_PROFILES)
bmsbwbcontig16774	agap005020-pa isoform 2	1385	10	0	0.922	2	F:metal ion binding; F:zinc ion binding		no IPS match
bmsbwbcontig19997	AGAP005557-PA	696	10	1.03416e-101	0.833	1	C:integral to membrane		Coil (COILS); IPR004331 (PFAM); PTHR10783:SF39 (PANTHER); PTHR10783 (PANTHER); IPR004331 (PROSITE_PROFILES)
bmsbwbcontig17530	AGAP006188-PA	899	8	1.38085e-09	0.545	3	F:phospholipid binding; F:Rho guanyl-nucleotide exchange factor activity; P:regulation of Rho protein signal transduction		no IPS match
bmsbwbcontig68554	AGAP006597-PA	173	3	4.73365e-06	0.5467	1	F:structural constituent of cuticle		CYTOPLASMIC_DOMAIN (PHOBIUS); TRANSMEMBRANE (PHOBIUS); NON_CYTOPLASMIC_DOMAIN (PHOBIUS); TMhelix (TMHMM)
bmsbwbcontig63158	AGAP006735-PA	754	2	4.83887e-07	0.48	0	-		Coil (COILS)
bmsbwbcontig78644	AGAP006848-PA	155	1	0.000926995	0.54	1	F:structural constituent of cuticle		SIGNAL_PEPTIDE_N_REGION (PHOBIUS); SIGNAL_PEPTIDE (PHOBIUS); NON_CYTOPLASMIC_DOMAIN (PHOBIUS); SIGNAL_PEPTIDE_C_REGION (PHOBIUS); SIGNAL_PEPTIDE_H_REGION (PHOBIUS); SignalP-noTM (SIGNALP_GRAM_NEGATIVE); SignalP-noTM (SIGNALP_EUK); TMhelix (TMHMM)
bmsbwbcontig4557	agap007334- partial	1527	10	1.44106e-153	0.691	2	P:microtubule cytoskeleton organization; C:microtubule		Coil (COILS); Coil (COILS); IPR000435 (PRINTS); IPR000435 (PFAM); IPR000435 (PANTHER); PTHR19960:SF25 (PANTHER)
bmsbwbcontig6286	AGAP007553-PA	257	4	3.57693e-07	0.6875	0	-		TRANSMEMBRANE (PHOBIUS); NON_CYTOPLASMIC_DOMAIN (PHOBIUS); CYTOPLASMIC_DOMAIN (PHOBIUS); TMhelix (TMHMM)
bmsbwbcontig20397	AGAP008877-PA	890	10	8.16384e-21	0.442	1	F:metal ion binding		IPR002893 (PROSITE_PATTERNS); SSF144232 (SUPERFAMILY)
bmsbwbcontig2433	AGAP009056-PA	441	10	2.31573e-06	0.522	2	F:transferase activity, transferring phosphorus-containing groups; F:transferase activity		no IPS match
bmsbwbcontig28624	AGAP009450-PA	300	7	2.97932e-11	0.8286	0	-		no IPS match
bmsbwbcontig10579	AGAP009518-PA	1315	10	1.73753e-61	0.476	2	P:cell adhesion; C:membrane		IPR003599 (SMART); IPR003598 (SMART); IPR003961 (SMART); IPR013783 (G3DSA:2.60.40.GENE3D); IPR013098 (PFAM); IPR013783 (G3DSA:2.60.40.GENE3D); IPR013783 (G3DSA:2.60.40.GENE3D); PTHR19831 (PANTHER); PTHR19831:SF48 (PANTHER); IPR003961 (PROSITE_PROFILES); IPR007110 (PROSITE_PROFILES); IPR007110 (PROSITE_PROFILES); SSF48726 (SUPERFAMILY); SSF48726 (SUPERFAMILY); SSF48726 (SUPERFAMILY); IPR003961 (SU…
bmsbwbcontig31802	AGAP009518-PA	324	10	3.77678e-19	0.562	2	P:cell adhesion; C:membrane		IPR013783 (G3DSA:2.60.40.GENE3D); PF13895 (PFAM); PTHR19831 (PANTHER); PTHR19831:SF48 (PANTHER); IPR007110 (PROSITE_PROFILES)
bmsbwbcontig67095	AGAP009725-PA	336	10	3.5156e-53	0.967	9	F:calcium ion binding; P:homophilic cell adhesion; C:integral to membrane; P:cell adhesion; C:membrane; C:plasma membrane; P:oxidation-reduction process; F:oxidoreductase activity; F:alcohol dehydrogenase (NAD) activity		IPR002126 (PRINTS); IPR002126 (SMART); IPR002126 (G3DSA:2.60.40.GENE3D); IPR002126 (PFAM); PTHR24027:SF251 (PANTHER); PTHR24027 (PANTHER); IPR002126 (PROSITE_PROFILES); IPR015919 (SUPERFAMILY); IPR015919 (SUPERFAMILY)
bmsbwbcontig28335	AGAP009865-PA	620	10	4.82968e-35	0.653	4	C:mitochondrial respiratory chain complex I; P:mitochondrial electron transport, NADH to ubiquinone; F:NADH dehydrogenase (ubiquinone) activity; F:NADH dehydrogenase activity		IPR008011 (PFAM); PTHR12868 (PANTHER); PTHR12868:SF0 (PANTHER)
bmsbwbcontig76079	AGAP010024-PA	228	10	1.30656e-25	0.792	4	F:serine-type endopeptidase inhibitor activity; F:peptidase inhibitor activity; C:extracellular region; P:negative regulation of peptidase activity		IPR013032 (PROSITE_PATTERNS); SSF90148 (SUPERFAMILY)
bmsbwbcontig32895	AGAP010024-PA	425	10	2.65753e-59	0.824	5	F:serine-type endopeptidase inhibitor activity; F:peptidase inhibitor activity; C:extracellular region; P:negative regulation of peptidase activity; F:calcium ion binding		IPR000742 (SMART); IPR013032 (PFAM); G3DSA:2.170.300.10 (GENE3D); IPR013032 (PROSITE_PATTERNS); IPR000742 (PROSITE_PROFILES); IPR000742 (PROSITE_PROFILES); SSF90148 (SUPERFAMILY)
bmsbwbcontig42175	AGAP010024-PA	572	10	1.58876e-73	0.777	1	F:serine-type endopeptidase inhibitor activity		IPR000742 (SMART); G3DSA:2.10.25.10 (GENE3D); IPR013032 (PROSITE_PATTERNS); IPR000742 (PROSITE_PROFILES); IPR000742 (PROSITE_PROFILES); IPR000742 (PROSITE_PROFILES); SSF90148 (SUPERFAMILY); SSF90148 (SUPERFAMILY); IPR009030 (SUPERFAMILY)
bmsbwbcontig73688	AGAP010024-PA	348	10	4.23638e-44	0.805	4	F:serine-type endopeptidase inhibitor activity; F:peptidase inhibitor activity; C:extracellular region; P:negative regulation of peptidase activity		IPR000742 (SMART); IPR013032 (PFAM); IPR023413 (G3DSA:2.40.155.GENE3D); G3DSA:2.10.25.10 (GENE3D); IPR013032 (PROSITE_PATTERNS); IPR000742 (PROSITE_PROFILES); IPR000742 (PROSITE_PROFILES); SSF90148 (SUPERFAMILY); SSF57196 (SUPERFAMILY)
bmsbwbcontig27800	AGAP010221-PA	745	10	5.50445e-64	0.801	0	-		IPR003598 (SMART); IPR003599 (SMART); IPR013098 (PFAM); IPR013783 (G3DSA:2.60.40.GENE3D); PTHR19831:SF44 (PANTHER); PTHR19831 (PANTHER); IPR007110 (PROSITE_PROFILES); SSF48726 (SUPERFAMILY)
bmsbwbcontig6423	AGAP010360-PA	1559	4	1.84343e-08	0.3925	3	F:chitin binding; P:chitin metabolic process; C:extracellular region		IPR002557 (SMART); IPR002557 (PFAM); IPR002557 (G3DSA:2.170.140.GENE3D); SIGNAL_PEPTIDE_N_REGION (PHOBIUS); SIGNAL_PEPTIDE_C_REGION (PHOBIUS); SIGNAL_PEPTIDE (PHOBIUS); NON_CYTOPLASMIC_DOMAIN (PHOBIUS); SIGNAL_PEPTIDE_H_REGION (PHOBIUS); IPR002557 (PROSITE_PROFILES); IPR002557 (PROSITE_PROFILES); SignalP-noTM (SIGNALP_EUK); IPR002557 (SUPERFAMILY)
bmsbwbcontig71701	AGAP011720-PA	185	10	2.66821e-12	0.779	0	-		no IPS match
bmsbwbcontig42416	AGAP011844-PA	302	10	4.10611e-21	0.73	0	-		IPR006578 (PFAM); PTHR21505 (PANTHER); IPR006578 (PROSITE_PROFILES)
bmsbwbcontig56939	AGAP011844-PA	404	10	7.40458e-29	0.613	0	-		IPR006578 (SMART); IPR006578 (PFAM); PTHR21505 (PANTHER); PTHR21505:SF2 (PANTHER); IPR006578 (PROSITE_PROFILES)
bmsbwbcontig7607	AGAP012319-PA	471	1	0.000306117	0.48	1	F:odorant binding		IPR006170 (SMART); IPR023316 (G3DSA:1.10.238.GENE3D); IPR006170 (PFAM); SIGNAL_PEPTIDE_H_REGION (PHOBIUS); SIGNAL_PEPTIDE_N_REGION (PHOBIUS); SIGNAL_PEPTIDE_C_REGION (PHOBIUS); SIGNAL_PEPTIDE (PHOBIUS); NON_CYTOPLASMIC_DOMAIN (PHOBIUS); SignalP-TM (SIGNALP_GRAM_POSITIVE); SignalP-noTM (SIGNALP_EUK); IPR023316 (SUPERFAMILY)
bmsbwbcontig19776	AGAP013043-PA	864	10	1.5065e-09	0.709	0	-		CYTOPLASMIC_DOMAIN (PHOBIUS); NON_CYTOPLASMIC_DOMAIN (PHOBIUS); TRANSMEMBRANE (PHOBIUS); TMhelix (TMHMM)
bmsbwbcontig40714	AGAP013230-PA	641	10	7.84041e-07	0.741	0	-		no IPS match
bmsbwbcontig25646	AGAP013391-PA	320	9	4.93494e-12	0.7089	2	C:integral to membrane; C:membrane		no IPS match
bmsbwbcontig14198	AGAP013467-PA	1074	10	3.10931e-05	0.474	2	F:transferase activity, transferring phosphorus-containing groups; F:transferase activity		no IPS match
bmsbwbcontig30537	agrin-like	401	10	3.62859e-43	0.725	0	-		IPR001791 (SMART); IPR001791 (PFAM); IPR013320 (G3DSA:2.60.120.GENE3D); PTHR10574 (PANTHER); IPR001791 (PROSITE_PROFILES); IPR008985 (SUPERFAMILY)
bmsbwbcontig9053	agrin-like	585	10	1.02562e-84	0.769	0	-		PR00011 (PRINTS); IPR002049 (SMART); G3DSA:2.10.25.10 (GENE3D); IPR002049 (PFAM); PTHR10574:SF227 (PANTHER); PTHR10574 (PANTHER); IPR002049 (PROSITE_PATTERNS); IPR002049 (PROSITE_PROFILES); IPR002049 (PROSITE_PROFILES); SSF57196 (SUPERFAMILY); SSF57196 (SUPERFAMILY)
bmsbwbcontig9052	agrin-like	421	10	1.29799e-36	0.644	0	-		IPR002350 (SMART); G3DSA:3.30.60.30 (GENE3D); IPR002350 (PFAM); PTHR10913:SF45 (PANTHER); PTHR10913 (PANTHER); IPR002350 (PROSITE_PROFILES); SSF100895 (SUPERFAMILY)
bmsbwbcontig57817	agrin-like	336	10	5.21673e-49	0.842	0	-		IPR002350 (SMART); G3DSA:3.30.60.30 (GENE3D); IPR002350 (PFAM); G3DSA:3.30.60.30 (GENE3D); PTHR10913 (PANTHER); PTHR10913:SF45 (PANTHER); IPR002350 (PROSITE_PROFILES); IPR002350 (PROSITE_PROFILES); SSF100895 (SUPERFAMILY); SSF100895 (SUPERFAMILY)
bmsbwbcontig59784	agrin-like isoform x5	352	10	1.30801e-18	0.498	0	-		IPR002350 (SMART); IPR002350 (PFAM); G3DSA:3.30.60.30 (GENE3D); IPR002350 (PFAM); G3DSA:3.30.60.30 (GENE3D); IPR002350 (PROSITE_PROFILES); IPR002350 (PROSITE_PROFILES); SSF100895 (SUPERFAMILY); SSF100895 (SUPERFAMILY)
bmsbwbcontig46631	agrin-like isoform x9	516	10	1.4558e-53	0.676	0	-		IPR003645 (SMART); IPR002350 (SMART); IPR002350 (PFAM); G3DSA:3.30.60.30 (GENE3D); G3DSA:3.30.60.30 (GENE3D); G3DSA:3.30.60.30 (GENE3D); PTHR10913 (PANTHER); PTHR10913:SF45 (PANTHER); IPR002350 (PROSITE_PROFILES); IPR002350 (PROSITE_PROFILES); IPR002350 (PROSITE_PROFILES); SSF100895 (SUPERFAMILY); SSF100895 (SUPERFAMILY); SSF100895 (SUPERFAMILY)
bmsbwbcontig49752	agrin-like isoform x9	549	10	1.00636e-17	0.588	3	C:basal lamina; C:integral to membrane; P:embryo development ending in birth or egg hatching		G3DSA:3.30.60.30 (GENE3D); IPR002350 (PFAM); SIGNAL_PEPTIDE_C_REGION (PHOBIUS); SIGNAL_PEPTIDE_N_REGION (PHOBIUS); SIGNAL_PEPTIDE_H_REGION (PHOBIUS); SIGNAL_PEPTIDE (PHOBIUS); NON_CYTOPLASMIC_DOMAIN (PHOBIUS); IPR002350 (PROSITE_PROFILES); SignalP-noTM (SIGNALP_EUK); SSF100895 (SUPERFAMILY)
bmsbwbcontig11091	ah receptor-interacting	160	10	1.4504e-09	0.695	2	P:protein folding; F:aryl hydrocarbon receptor binding		no IPS match
bmsbwbcontig11407	ah receptor-interacting	1268	10	3.27184e-06	0.625	13	F:peptidyl-prolyl cis-trans isomerase activity; P:protein peptidyl-prolyl isomerization; F:isomerase activity; P:protein folding; P:negative regulation of apoptotic process; P:regulation of cGMP metabolic process; C:nucleus; C:cytoplasm; P:protein farnesylation; F:farnesylated protein binding; C:photoreceptor inner segment; P:retina homeostasis; P:phototransduction, visible light		no IPS match
bmsbwbcontig16652	ajuba lim isoform b	2203	10	2.75266e-154	0.895	11	F:metal ion binding; F:zinc ion binding; F:ligand-dependent nuclear receptor binding; P:positive regulation of organ growth; F:thyroid hormone receptor binding; P:mitosis; P:protein localization to centrosome; P:positive regulation of imaginal disc growth; F:actin binding; P:hippo signaling cascade; C:adherens junction		Coil (COILS); IPR001781 (SMART); IPR001781 (G3DSA:2.10.110.GENE3D); IPR001781 (G3DSA:2.10.110.GENE3D); IPR001781 (G3DSA:2.10.110.GENE3D); IPR001781 (PFAM); PTHR24219 (PANTHER); PTHR24219:SF4 (PANTHER); IPR001781 (PROSITE_PROFILES); IPR001781 (PROSITE_PROFILES); IPR001781 (PROSITE_PROFILES); SSF57716 (SUPERFAMILY); SSF57716 (SUPERFAMILY); SSF57716 (SUPERFAMILY)
bmsbwbcontig74273	akh corazonin-related peptide preproprotein	257	5	6.4758e-08	0.584	2	F:hormone activity; C:extracellular region		no IPS match
bmsbwbcontig12937	a-kinase anchor protein 13-like	2446	10	0	0.654	5	F:metal ion binding; P:intracellular signal transduction; F:phospholipid binding; F:Rho guanyl-nucleotide exchange factor activity; P:regulation of Rho protein signal transduction		Coil (COILS); Coil (COILS); Coil (COILS); IPR001849 (SMART); IPR000219 (SMART); IPR011993 (G3DSA:2.30.29.GENE3D); IPR000219 (PFAM); IPR000219 (G3DSA:1.20.900.GENE3D); IPR015721 (PANTHER); PTHR22825:SF7 (PANTHER); IPR000219 (PROSITE_PROFILES); IPR001849 (PROSITE_PROFILES); IPR000219 (SUPERFAMILY); SSF50729 (SUPERFAMILY)
bmsbwbcontig35349	a-kinase anchor protein 13-like	238	10	8.29466e-13	0.759	4	P:intracellular signal transduction; F:phospholipid binding; F:Rho guanyl-nucleotide exchange factor activity; P:regulation of Rho protein signal transduction		no IPS match
bmsbwbcontig59706	a-kinase anchor protein 14-like	885	10	2.83114e-21	0.56	0	-		IPR025663 (PFAM)
bmsbwbcontig18831	a-kinase anchor protein mitochondrial-like	1739	10	1.4528e-74	0.54	3	P:termination of G-protein coupled receptor signaling pathway; F:kinase activity; P:phosphorylation		SIGNAL_PEPTIDE_N_REGION (PHOBIUS); SIGNAL_PEPTIDE (PHOBIUS); SIGNAL_PEPTIDE_C_REGION (PHOBIUS); SIGNAL_PEPTIDE_H_REGION (PHOBIUS); NON_CYTOPLASMIC_DOMAIN (PHOBIUS); SignalP-noTM (SIGNALP_EUK)
bmsbwbcontig2605	akirin-like	594	10	2.66364e-11	0.845	0	-		PTHR13293:SF6 (PANTHER); IPR024132 (PANTHER)
bmsbwbcontig4889	akt-interacting	994	10	1.49052e-59	0.589	4	F:acid-amino acid ligase activity; F:ligase activity; P:protein ubiquitination; F:ubiquitin-protein ligase activity		SM00212 (SMART); IPR016135 (G3DSA:3.10.110.GENE3D); IPR000608 (PFAM); PTHR24067 (PANTHER); PTHR24067:SF41 (PANTHER); IPR000608 (PROSITE_PROFILES); IPR016135 (SUPERFAMILY)
bmsbwbcontig25787	alanine aminotransferase	218	10	1.00255e-13	0.695	6	P:biosynthetic process; F:catalytic activity; F:pyridoxal phosphate binding; F:transferase activity; F:transaminase activity; F:L-alanine:2-oxoglutarate aminotransferase activity		no IPS match
bmsbwbcontig3014	alanine aminotransferase	1869	10	0	0.798	6	P:biosynthetic process; F:catalytic activity; F:pyridoxal phosphate binding; F:transferase activity; F:L-alanine:2-oxoglutarate aminotransferase activity; F:transaminase activity		no IPS match
bmsbwbcontig62245	alanine aminotransferase	1249	10	9.55016e-93	0.584	6	P:biosynthetic process; F:catalytic activity; F:pyridoxal phosphate binding; F:transferase activity; F:transaminase activity; F:L-alanine:2-oxoglutarate aminotransferase activity		IPR015421 (G3DSA:3.40.640.GENE3D); IPR004839 (PFAM); PTHR11751:SF29 (PANTHER); PTHR11751 (PANTHER); IPR015424 (SUPERFAMILY)
bmsbwbcontig4894	alanine aminotransferase 2-like	473	10	8.29389e-09	0.815	9	F:transferase activity; F:pyridoxal phosphate binding; P:2-oxoglutarate metabolic process; P:biosynthetic process; F:transaminase activity; P:L-alanine catabolic process; P:L-alanine metabolic process; F:catalytic activity; F:L-alanine:2-oxoglutarate aminotransferase activity		PTHR11751 (PANTHER); PTHR11751:SF308 (PANTHER)
bmsbwbcontig61841	alanine aminotransferase 2-like	170	10	4.45112e-15	0.818	10	P:biosynthetic process; F:catalytic activity; F:pyridoxal phosphate binding; F:transferase activity; P:2-oxoglutarate metabolic process; F:transaminase activity; P:L-alanine catabolic process; P:L-alanine metabolic process; C:cellular_component; F:L-alanine:2-oxoglutarate aminotransferase activity		PTHR11751:SF308 (PANTHER); PTHR11751 (PANTHER)
bmsbwbcontig9738	alanine aminotransferase 2-like	170	10	7.60406e-15	0.816	10	P:biosynthetic process; F:catalytic activity; F:pyridoxal phosphate binding; F:transferase activity; P:2-oxoglutarate metabolic process; F:transaminase activity; P:L-alanine catabolic process; P:L-alanine metabolic process; C:cellular_component; F:L-alanine:2-oxoglutarate aminotransferase activity		PTHR11751:SF29 (PANTHER); PTHR11751 (PANTHER)
bmsbwbcontig39079	alanine aminotransferase 2-like	228	10	3.63853e-30	0.846	6	P:biosynthetic process; F:transferase activity; F:L-alanine:2-oxoglutarate aminotransferase activity; F:catalytic activity; F:pyridoxal phosphate binding; F:transaminase activity		IPR015421 (G3DSA:3.40.640.GENE3D); IPR004839 (PFAM); PTHR11751:SF29 (PANTHER); PTHR11751 (PANTHER); IPR015424 (SUPERFAMILY)
bmsbwbcontig60962	alanine aminotransferase 2-like isoform x3	375	10	1.02489e-14	0.666	9	P:biosynthetic process; P:2-oxoglutarate metabolic process; C:mitochondrion; F:L-alanine:2-oxoglutarate aminotransferase activity; F:catalytic activity; P:L-alanine metabolic process; F:pyridoxal phosphate binding; F:transferase activity; F:transaminase activity		IPR015422 (G3DSA:3.90.1150.GENE3D); PTHR11751:SF311 (PANTHER); PTHR11751 (PANTHER); IPR015424 (SUPERFAMILY)
bmsbwbcontig829	alanine--glyoxylate aminotransferase 2-like	1489	10	0	0.791	6	F:alanine-glyoxylate transaminase activity; F:transferase activity; P:metabolic process; F:catalytic activity; F:pyridoxal phosphate binding; F:transaminase activity		Coil (COILS); IPR005814 (PIRSF); IPR015421 (G3DSA:3.40.640.GENE3D); IPR015422 (G3DSA:3.90.1150.GENE3D); IPR005814 (PFAM); IPR005814 (PANTHER); PTHR11986:SF50 (PANTHER); IPR005814 (PROSITE_PATTERNS); IPR015424 (SUPERFAMILY)
bmsbwbcontig1471	alanine--glyoxylate aminotransferase mitochondrial-like isoform x2	3473	10	0	0.789	5	P:metabolic process; F:catalytic activity; F:pyridoxal phosphate binding; F:transaminase activity; F:alanine-glyoxylate transaminase activity		IPR005814 (PIRSF); IPR015421 (G3DSA:3.40.640.GENE3D); IPR005814 (PFAM); IPR015422 (G3DSA:3.90.1150.GENE3D); IPR005814 (PANTHER); PTHR11986:SF58 (PANTHER); IPR005814 (PROSITE_PATTERNS); IPR015424 (SUPERFAMILY)
bmsbwbcontig12834	alanine--trna mitochondrial-like	852	10	2.56354e-106	0.728	8	F:ligase activity, forming aminoacyl-tRNA and related compounds; F:nucleic acid binding; F:ATP binding; F:alanine-tRNA ligase activity; C:cytoplasm; P:tRNA aminoacylation; F:nucleotide binding; P:alanyl-tRNA aminoacylation		IPR002318 (PRINTS); G3DSA:3.30.930.10 (GENE3D); IPR018164 (PFAM); PTHR11777 (PANTHER); IPR018165 (PROSITE_PROFILES); SSF55681 (SUPERFAMILY)
bmsbwbcontig3888	alanyl-trna cytoplasmic-like	4584	10	0	0.752	18	F:ligase activity, forming aminoacyl-tRNA and related compounds; F:nucleic acid binding; F:ATP binding; F:alanine-tRNA ligase activity; C:cytoplasm; P:tRNA aminoacylation; F:nucleotide binding; P:alanyl-tRNA aminoacylation; F:ligase activity; P:translation; F:RNA binding; F:tRNA binding; F:aminoacyl-tRNA ligase activity; F:metal ion binding; P:translational initiation; F:GTP binding; C:intracellu…		TRANSMEMBRANE (PHOBIUS); CYTOPLASMIC_DOMAIN (PHOBIUS); NON_CYTOPLASMIC_DOMAIN (PHOBIUS); TMhelix (TMHMM)
bmsbwbcontig11747	alanyl-trna editing protein aarsd1-like	1560	10	3.07759e-151	0.688	11	F:ligase activity, forming aminoacyl-tRNA and related compounds; F:nucleic acid binding; F:ATP binding; F:alanine-tRNA ligase activity; P:tRNA aminoacylation; F:nucleotide binding; P:alanyl-tRNA aminoacylation; F:aminoacyl-tRNA ligase activity; C:cytoplasm; P:translation; F:metal ion binding		IPR012947 (SMART); IPR012947 (PFAM); PTHR11777:SF11 (PANTHER); PTHR11777 (PANTHER); IPR018165 (PROSITE_PROFILES); IPR009000 (SUPERFAMILY); IPR018163 (SUPERFAMILY)
bmsbwbcontig11980	alanyl-trna mitochondrial-like	2252	10	2.8293e-66	0.475	9	F:ligase activity, forming aminoacyl-tRNA and related compounds; F:nucleic acid binding; F:ATP binding; F:alanine-tRNA ligase activity; C:cytoplasm; P:tRNA aminoacylation; F:nucleotide binding; P:alanyl-tRNA aminoacylation; F:ligase activity		IPR018164 (PFAM); PTHR11777 (PANTHER); PTHR11777:SF8 (PANTHER); IPR018165 (PROSITE_PROFILES); IPR018163 (SUPERFAMILY); IPR018162 (SUPERFAMILY)
bmsbwbcontig79040	alanyl-trna synthetase	275	10	8.66652e-54	0.862	0	-		PTHR11777 (PANTHER); PTHR11777:SF9 (PANTHER); IPR018165 (PROSITE_PROFILES); IPR018163 (SUPERFAMILY)
bmsbwbcontig13202	alcohol dehydrogenase	225	10	4.7169e-16	0.736	2	P:oxidation-reduction process; F:oxidoreductase activity		IPR023210 (G3DSA:3.20.20.GENE3D); IPR023210 (PFAM); PTHR11732:SF183 (PANTHER); IPR001395 (PANTHER); IPR023210 (SUPERFAMILY)
bmsbwbcontig16962	alcohol dehydrogenase	273	3	2.74903e-05	0.6767	0	-		no IPS match
bmsbwbcontig1960	alcohol dehydrogenase	287	10	7.47317e-18	0.707	2	P:oxidation-reduction process; F:oxidoreductase activity		IPR023210 (PFAM); IPR023210 (G3DSA:3.20.20.GENE3D); IPR001395 (PANTHER); PTHR11732:SF144 (PANTHER); IPR018170 (PROSITE_PATTERNS); IPR023210 (SUPERFAMILY)
bmsbwbcontig21160	alcohol dehydrogenase	171	10	1.46146e-09	0.655	5	F:RNA binding; P:tRNA processing; F:tRNA (guanine-N2-)-methyltransferase activity; P:oxidation-reduction process; F:oxidoreductase activity		IPR023210 (G3DSA:3.20.20.GENE3D); IPR023210 (SUPERFAMILY)
bmsbwbcontig26143	alcohol dehydrogenase	294	10	1.03921e-11	0.573	5	P:oxidation-reduction process; F:oxidoreductase activity; P:chaeta development; P:wing disc development; F:alcohol dehydrogenase (NADP+) activity		IPR023210 (G3DSA:3.20.20.GENE3D); IPR023210 (SUPERFAMILY)
bmsbwbcontig28411	alcohol dehydrogenase	303	10	4.91457e-22	0.717	3	P:oxidation-reduction process; F:oxidoreductase activity; F:alditol:NADP+ 1-oxidoreductase activity		no IPS match
bmsbwbcontig28414	alcohol dehydrogenase	279	10	1.21927e-10	0.649	2	P:oxidation-reduction process; F:oxidoreductase activity		IPR023210 (G3DSA:3.20.20.GENE3D); IPR023210 (SUPERFAMILY)
bmsbwbcontig2949	alcohol dehydrogenase	229	10	2.69849e-06	0.587	2	P:oxidation-reduction process; F:oxidoreductase activity		IPR023210 (G3DSA:3.20.20.GENE3D); IPR023210 (PFAM); IPR001395 (PANTHER); PTHR11732:SF183 (PANTHER); IPR023210 (SUPERFAMILY)
bmsbwbcontig3512	alcohol dehydrogenase	197	10	1.67049e-16	0.785	2	P:oxidation-reduction process; F:oxidoreductase activity		IPR023210 (G3DSA:3.20.20.GENE3D); IPR023210 (PFAM); IPR001395 (PANTHER); PTHR11732:SF183 (PANTHER); IPR023210 (SUPERFAMILY)
bmsbwbcontig3675	alcohol dehydrogenase	156	5	6.76512e-06	0.788	3	F:17-alpha,20-alpha-dihydroxypregn-4-en-3-one dehydrogenase activity; P:oxidation-reduction process; F:oxidoreductase activity		IPR023210 (PFAM); IPR023210 (G3DSA:3.20.20.GENE3D); IPR001395 (PANTHER); PTHR11732:SF183 (PANTHER); IPR023210 (SUPERFAMILY)
bmsbwbcontig4149	alcohol dehydrogenase	257	10	2.09265e-17	0.679	3	P:oxidation-reduction process; F:oxidoreductase activity; F:alditol:NADP+ 1-oxidoreductase activity		CYTOPLASMIC_DOMAIN (PHOBIUS); NON_CYTOPLASMIC_DOMAIN (PHOBIUS); TRANSMEMBRANE (PHOBIUS); TMhelix (TMHMM)
bmsbwbcontig4171	alcohol dehydrogenase	262	6	3.9704e-08	0.645	3	P:oxidation-reduction process; F:oxidoreductase activity; F:alditol:NADP+ 1-oxidoreductase activity		IPR023210 (G3DSA:3.20.20.GENE3D); IPR023210 (SUPERFAMILY)
bmsbwbcontig44697	alcohol dehydrogenase	234	10	4.32379e-16	0.679	2	P:oxidation-reduction process; F:oxidoreductase activity		IPR023210 (G3DSA:3.20.20.GENE3D); IPR001395 (PANTHER); PTHR11732:SF183 (PANTHER); IPR023210 (SUPERFAMILY)
bmsbwbcontig46893	alcohol dehydrogenase	967	10	2.76825e-41	0.535	4	P:oxidation-reduction process; F:oxidoreductase activity; F:15-hydroxyprostaglandin dehydrogenase (NAD+) activity; P:metabolic process		IPR002347 (PRINTS); IPR002198 (PFAM); IPR016040 (G3DSA:3.40.50.GENE3D); PTHR24310 (PANTHER); PTHR24310:SF0 (PANTHER); SSF51735 (SUPERFAMILY)
bmsbwbcontig5303	alcohol dehydrogenase	293	10	4.46344e-15	0.689	2	P:oxidation-reduction process; F:oxidoreductase activity		IPR023210 (G3DSA:3.20.20.GENE3D); PTHR11732:SF183 (PANTHER); IPR001395 (PANTHER); IPR018170 (PROSITE_PATTERNS); IPR023210 (SUPERFAMILY)
bmsbwbcontig5832	alcohol dehydrogenase	280	10	1.609e-17	0.732	3	P:oxidation-reduction process; F:oxidoreductase activity; F:alditol:NADP+ 1-oxidoreductase activity		IPR023210 (G3DSA:3.20.20.GENE3D); IPR023210 (PFAM); IPR001395 (PANTHER); PTHR11732:SF183 (PANTHER); IPR018170 (PROSITE_PATTERNS); IPR023210 (SUPERFAMILY)
bmsbwbcontig61540	alcohol dehydrogenase	161	7	3.21829e-05	0.6386	4	P:oxidation-reduction process; F:oxidoreductase activity; F:15-hydroxyprostaglandin dehydrogenase (NAD+) activity; P:metabolic process		IPR016040 (G3DSA:3.40.50.GENE3D); SSF51735 (SUPERFAMILY)
bmsbwbcontig62986	alcohol dehydrogenase	329	4	2.50475e-07	0.4925	4	P:oxidation-reduction process; F:oxidoreductase activity; F:15-hydroxyprostaglandin dehydrogenase (NAD+) activity; P:metabolic process		no IPS match
bmsbwbcontig6510	alcohol dehydrogenase	152	10	2.2952e-12	0.75	2	P:oxidation-reduction process; F:oxidoreductase activity		IPR023210 (G3DSA:3.20.20.GENE3D); IPR001395 (PANTHER); PTHR11732:SF183 (PANTHER); IPR018170 (PROSITE_PATTERNS); IPR023210 (SUPERFAMILY)
bmsbwbcontig6965	alcohol dehydrogenase	316	10	3.26226e-09	0.616	3	P:oxidation-reduction process; F:oxidoreductase activity; F:alditol:NADP+ 1-oxidoreductase activity		IPR023210 (G3DSA:3.20.20.GENE3D); IPR023210 (SUPERFAMILY)
bmsbwbcontig6966	alcohol dehydrogenase	206	10	1.27678e-08	0.619	3	P:oxidation-reduction process; F:oxidoreductase activity; F:alditol:NADP+ 1-oxidoreductase activity		IPR023210 (G3DSA:3.20.20.GENE3D); IPR023210 (SUPERFAMILY)
bmsbwbcontig72511	alcohol dehydrogenase	207	5	5.25006e-06	0.612	0	-		NON_CYTOPLASMIC_DOMAIN (PHOBIUS); SIGNAL_PEPTIDE_N_REGION (PHOBIUS); SIGNAL_PEPTIDE (PHOBIUS); SIGNAL_PEPTIDE_C_REGION (PHOBIUS); SIGNAL_PEPTIDE_H_REGION (PHOBIUS); SignalP-noTM (SIGNALP_EUK)
bmsbwbcontig7322	alcohol dehydrogenase	210	10	1.06512e-16	0.708	2	P:oxidation-reduction process; F:oxidoreductase activity		IPR023210 (G3DSA:3.20.20.GENE3D); IPR023210 (PFAM); PTHR11732:SF183 (PANTHER); IPR001395 (PANTHER); IPR023210 (SUPERFAMILY)
bmsbwbcontig7459	alcohol dehydrogenase	463	10	1.09297e-25	0.635	2	P:oxidation-reduction process; F:oxidoreductase activity		IPR023210 (PFAM); IPR023210 (G3DSA:3.20.20.GENE3D); PTHR11732:SF183 (PANTHER); IPR001395 (PANTHER); IPR023210 (SUPERFAMILY)
bmsbwbcontig8640	alcohol dehydrogenase	187	10	8.77241e-10	0.722	2	P:oxidation-reduction process; F:oxidoreductase activity		IPR023210 (G3DSA:3.20.20.GENE3D); IPR023210 (PFAM); PTHR11732:SF173 (PANTHER); IPR001395 (PANTHER); IPR023210 (SUPERFAMILY)
bmsbwbcontig9449	alcohol dehydrogenase	225	10	3.71879e-16	0.735	2	P:oxidation-reduction process; F:oxidoreductase activity		IPR023210 (PFAM); IPR023210 (G3DSA:3.20.20.GENE3D); IPR001395 (PANTHER); PTHR11732:SF183 (PANTHER); IPR023210 (SUPERFAMILY)
bmsbwbcontig11096	alcohol dehydrogenase	422	10	5.55406e-30	0.662	2	P:oxidation-reduction process; F:oxidoreductase activity		IPR020471 (PRINTS); IPR023210 (PFAM); IPR023210 (G3DSA:3.20.20.GENE3D); IPR001395 (PANTHER); PTHR11732:SF183 (PANTHER); IPR023210 (SUPERFAMILY)
bmsbwbcontig1170	alcohol dehydrogenase	589	10	3.31046e-44	0.651	6	P:oxidation-reduction process; F:oxidoreductase activity; P:chaeta development; P:wing disc development; F:alcohol dehydrogenase (NADP+) activity; F:alditol:NADP+ 1-oxidoreductase activity		IPR020471 (PRINTS); IPR023210 (PFAM); IPR023210 (G3DSA:3.20.20.GENE3D); IPR001395 (PANTHER); PTHR11732:SF183 (PANTHER); IPR018170 (PROSITE_PATTERNS); IPR023210 (SUPERFAMILY)
bmsbwbcontig15145	alcohol dehydrogenase	230	10	3.41551e-24	0.778	2	P:oxidation-reduction process; F:oxidoreductase activity		IPR020471 (PRINTS); IPR023210 (PFAM); IPR023210 (G3DSA:3.20.20.GENE3D); IPR001395 (PANTHER); PTHR11732:SF183 (PANTHER); IPR018170 (PROSITE_PATTERNS); IPR023210 (SUPERFAMILY)
bmsbwbcontig1877	alcohol dehydrogenase	1274	10	2.79315e-71	0.658	2	P:oxidation-reduction process; F:oxidoreductase activity		IPR020471 (PRINTS); IPR020471 (PIRSF); IPR023210 (G3DSA:3.20.20.GENE3D); IPR023210 (PFAM); IPR001395 (PANTHER); PTHR11732:SF183 (PANTHER); IPR018170 (PROSITE_PATTERNS); IPR018170 (PROSITE_PATTERNS); IPR023210 (SUPERFAMILY)
bmsbwbcontig216	alcohol dehydrogenase	1149	10	5.97618e-106	0.694	5	P:oxidation-reduction process; F:oxidoreductase activity; P:chaeta development; P:wing disc development; F:alcohol dehydrogenase (NADP+) activity		IPR020471 (PRINTS); IPR020471 (PIRSF); IPR023210 (PFAM); IPR023210 (G3DSA:3.20.20.GENE3D); PTHR11732:SF183 (PANTHER); IPR001395 (PANTHER); IPR018170 (PROSITE_PATTERNS); IPR018170 (PROSITE_PATTERNS); IPR018170 (PROSITE_PATTERNS); SignalP-TM (SIGNALP_GRAM_POSITIVE); IPR023210 (SUPERFAMILY)
bmsbwbcontig22171	alcohol dehydrogenase	1194	10	4.20316e-110	0.698	2	P:oxidation-reduction process; F:oxidoreductase activity		IPR020471 (PRINTS); IPR020471 (PIRSF); IPR023210 (G3DSA:3.20.20.GENE3D); IPR023210 (PFAM); PTHR11732:SF183 (PANTHER); IPR001395 (PANTHER); IPR018170 (PROSITE_PATTERNS); IPR018170 (PROSITE_PATTERNS); IPR018170 (PROSITE_PATTERNS); IPR023210 (SUPERFAMILY)
bmsbwbcontig2574	alcohol dehydrogenase	1212	10	9.06574e-109	0.69	5	P:oxidation-reduction process; F:oxidoreductase activity; P:chaeta development; P:wing disc development; F:alcohol dehydrogenase (NADP+) activity		IPR020471 (PRINTS); IPR023210 (PFAM); IPR023210 (G3DSA:3.20.20.GENE3D); PTHR11732:SF183 (PANTHER); IPR001395 (PANTHER); IPR018170 (PROSITE_PATTERNS); IPR023210 (SUPERFAMILY)
bmsbwbcontig4921	alcohol dehydrogenase	580	10	1.11396e-41	0.641	2	P:oxidation-reduction process; F:oxidoreductase activity		IPR020471 (PRINTS); IPR023210 (G3DSA:3.20.20.GENE3D); IPR023210 (PFAM); IPR001395 (PANTHER); PTHR11732:SF183 (PANTHER); IPR023210 (SUPERFAMILY)
bmsbwbcontig4922	alcohol dehydrogenase	737	10	1.40317e-51	0.621	2	P:oxidation-reduction process; F:oxidoreductase activity		IPR020471 (PRINTS); IPR023210 (PFAM); IPR023210 (G3DSA:3.20.20.GENE3D); IPR001395 (PANTHER); PTHR11732:SF183 (PANTHER); IPR023210 (SUPERFAMILY)
bmsbwbcontig6246	alcohol dehydrogenase	1198	10	1.16694e-109	0.691	5	P:oxidation-reduction process; F:oxidoreductase activity; P:chaeta development; P:wing disc development; F:alcohol dehydrogenase (NADP+) activity		IPR020471 (PRINTS); IPR023210 (G3DSA:3.20.20.GENE3D); IPR023210 (PFAM); PTHR11732:SF183 (PANTHER); IPR001395 (PANTHER); IPR018170 (PROSITE_PATTERNS); IPR018170 (PROSITE_PATTERNS); IPR023210 (SUPERFAMILY)
bmsbwbcontig6497	alcohol dehydrogenase	265	10	1.18815e-32	0.79	2	P:oxidation-reduction process; F:oxidoreductase activity		IPR020471 (PRINTS); IPR023210 (PFAM); IPR023210 (G3DSA:3.20.20.GENE3D); IPR001395 (PANTHER); PTHR11732:SF183 (PANTHER); IPR018170 (PROSITE_PATTERNS); IPR023210 (SUPERFAMILY)
bmsbwbcontig6558	alcohol dehydrogenase	341	10	6.74665e-37	0.743	5	P:oxidation-reduction process; F:oxidoreductase activity; P:chaeta development; P:wing disc development; F:alcohol dehydrogenase (NADP+) activity		IPR020471 (PRINTS); IPR023210 (PFAM); IPR023210 (G3DSA:3.20.20.GENE3D); PTHR11732:SF183 (PANTHER); IPR001395 (PANTHER); IPR018170 (PROSITE_PATTERNS); IPR023210 (SUPERFAMILY)
bmsbwbcontig7323	alcohol dehydrogenase	341	10	8.14322e-36	0.716	5	P:oxidation-reduction process; F:oxidoreductase activity; P:chaeta development; P:wing disc development; F:alcohol dehydrogenase (NADP+) activity		IPR020471 (PRINTS); IPR023210 (PFAM); IPR023210 (G3DSA:3.20.20.GENE3D); PTHR11732:SF183 (PANTHER); IPR001395 (PANTHER); IPR018170 (PROSITE_PATTERNS); IPR023210 (SUPERFAMILY)
bmsbwbcontig8733	alcohol dehydrogenase	943	10	1.21647e-86	0.656	2	P:oxidation-reduction process; F:oxidoreductase activity		IPR020471 (PRINTS); IPR020471 (PIRSF); IPR023210 (PFAM); IPR023210 (G3DSA:3.20.20.GENE3D); IPR001395 (PANTHER); PTHR11732:SF183 (PANTHER); IPR018170 (PROSITE_PATTERNS); IPR023210 (SUPERFAMILY)
bmsbwbcontig898	alcohol dehydrogenase	485	10	6.98796e-41	0.782	6	P:oxidation-reduction process; F:oxidoreductase activity; P:chaeta development; P:wing disc development; F:alcohol dehydrogenase (NADP+) activity; F:alditol:NADP+ 1-oxidoreductase activity		IPR020471 (PRINTS); IPR023210 (G3DSA:3.20.20.GENE3D); IPR023210 (PFAM); PTHR11732:SF183 (PANTHER); IPR001395 (PANTHER); IPR018170 (PROSITE_PATTERNS); IPR023210 (SUPERFAMILY)
bmsbwbcontig53415	alcohol dehydrogenase	384	10	1.06965e-39	0.69	3	P:oxidation-reduction process; F:oxidoreductase activity; F:alditol:NADP+ 1-oxidoreductase activity		IPR020471 (PRINTS); IPR023210 (PFAM); IPR023210 (G3DSA:3.20.20.GENE3D); PTHR11732:SF183 (PANTHER); IPR001395 (PANTHER); IPR018170 (PROSITE_PATTERNS); IPR023210 (SUPERFAMILY)
bmsbwbcontig61327	alcohol dehydrogenase	1174	10	1.74968e-73	0.626	3	P:oxidation-reduction process; F:oxidoreductase activity; F:alditol:NADP+ 1-oxidoreductase activity		IPR020471 (PRINTS); IPR023210 (PFAM); IPR023210 (G3DSA:3.20.20.GENE3D); PTHR11732:SF183 (PANTHER); IPR001395 (PANTHER); IPR018170 (PROSITE_PATTERNS); IPR023210 (SUPERFAMILY)
bmsbwbcontig54	alcohol dehydrogenase	677	10	6.84264e-75	0.755	4	F:metal ion binding; P:oxidation-reduction process; F:oxidoreductase activity; F:zinc ion binding		IPR013149 (PFAM); IPR016040 (G3DSA:3.40.50.GENE3D); PTHR11695:SF451 (PANTHER); IPR002085 (PANTHER); SSF51735 (SUPERFAMILY); TMhelix (TMHMM)
bmsbwbcontig4028	alcohol dehydrogenase class-3-like	1465	10	0	0.861	6	F:metal ion binding; P:oxidation-reduction process; F:S-(hydroxymethyl)glutathione dehydrogenase activity; F:oxidoreductase activity; F:zinc ion binding; P:ethanol oxidation		IPR016040 (G3DSA:3.40.50.GENE3D); IPR011032 (G3DSA:3.90.180.GENE3D); IPR013149 (PFAM); IPR014183 (TIGRFAM); IPR013154 (PFAM); IPR002085 (PANTHER); PTHR11695:SF401 (PANTHER); IPR002328 (PROSITE_PATTERNS); SSF51735 (SUPERFAMILY); IPR011032 (SUPERFAMILY); IPR011032 (SUPERFAMILY)
bmsbwbcontig6064	aldehyde dehydrogenase	211	10	1.3003e-26	0.778	5	P:oxidation-reduction process; F:oxidoreductase activity; F:oxidoreductase activity, acting on the aldehyde or oxo group of donors, NAD or NADP as acceptor; P:metabolic process; F:retinal dehydrogenase activity		IPR016162 (G3DSA:3.40.605.GENE3D); IPR015590 (PFAM); PTHR11699:SF145 (PANTHER); PTHR11699 (PANTHER); IPR016161 (SUPERFAMILY)
bmsbwbcontig10276	aldehyde dehydrogenase	939	10	7.7037e-108	0.822	5	P:oxidation-reduction process; F:oxidoreductase activity; F:oxidoreductase activity, acting on the aldehyde or oxo group of donors, NAD or NADP as acceptor; P:metabolic process; F:retinal dehydrogenase activity		IPR016163 (G3DSA:3.40.309.GENE3D); IPR015590 (PFAM); PTHR11699 (PANTHER); PTHR11699:SF145 (PANTHER); IPR016160 (PROSITE_PATTERNS); IPR029510 (PROSITE_PATTERNS); IPR016161 (SUPERFAMILY)
bmsbwbcontig14598	aldehyde dehydrogenase family 16 member a1-like	1652	10	5.283e-23	0.497	5	F:oxidoreductase activity, acting on the aldehyde or oxo group of donors, NAD or NADP as acceptor; P:oxidation-reduction process; F:oxidoreductase activity; P:metabolic process; C:cellular_component		IPR016162 (G3DSA:3.40.605.GENE3D); IPR016163 (G3DSA:3.40.309.GENE3D); IPR015590 (PFAM); PTHR11699 (PANTHER); PTHR11699:SF113 (PANTHER); IPR016161 (SUPERFAMILY); IPR016161 (SUPERFAMILY)
bmsbwbcontig3880	aldehyde dimeric nadp-preferring-like isoform 1	1092	10	3.52276e-48	0.718	6	P:cellular aldehyde metabolic process; P:oxidation-reduction process; F:oxidoreductase activity; F:oxidoreductase activity, acting on the aldehyde or oxo group of donors, NAD or NADP as acceptor; P:metabolic process; F:aldehyde dehydrogenase [NAD(P)+] activity		IPR015590 (PFAM); IPR016163 (G3DSA:3.40.309.GENE3D); PTHR11699:SF15 (PANTHER); PTHR11699 (PANTHER); TRANSMEMBRANE (PHOBIUS); NON_CYTOPLASMIC_DOMAIN (PHOBIUS); CYTOPLASMIC_DOMAIN (PHOBIUS); IPR016161 (SUPERFAMILY); TMhelix (TMHMM)
bmsbwbcontig5269	aldehyde dimeric nadp-preferring-like isoform 1	1970	10	0	0.748	6	P:cellular aldehyde metabolic process; P:oxidation-reduction process; F:oxidoreductase activity; F:oxidoreductase activity, acting on the aldehyde or oxo group of donors, NAD or NADP as acceptor; P:metabolic process; F:aldehyde dehydrogenase [NAD(P)+] activity		IPR012394 (PIRSF); IPR015590 (PFAM); IPR016163 (G3DSA:3.40.309.GENE3D); IPR016162 (G3DSA:3.40.605.GENE3D); PTHR11699:SF15 (PANTHER); PTHR11699 (PANTHER); IPR029510 (PROSITE_PATTERNS); IPR016161 (SUPERFAMILY)
bmsbwbcontig4368	aldehyde isoform a	1726	10	0	0.781	13	P:oxidation-reduction process; F:oxidoreductase activity; F:oxidoreductase activity, acting on the aldehyde or oxo group of donors, NAD or NADP as acceptor; P:metabolic process; P:response to ethanol; C:mitochondrion; F:acetaldehyde dehydrogenase (acetylating) activity; F:aldehyde dehydrogenase (NAD) activity; C:cytoplasm; P:acetaldehyde metabolic process; C:lipid particle; C:mitochondrial matrix…		IPR016162 (G3DSA:3.40.605.GENE3D); IPR016163 (G3DSA:3.40.309.GENE3D); IPR015590 (PFAM); IPR015657 (PTHR11699:PANTHER); PTHR11699 (PANTHER); IPR016160 (PROSITE_PATTERNS); IPR029510 (PROSITE_PATTERNS); IPR016161 (SUPERFAMILY)
bmsbwbcontig6533	aldehyde mitochondrial-like	1111	10	6.34689e-131	0.775	4	P:oxidation-reduction process; F:oxidoreductase activity; F:oxidoreductase activity, acting on the aldehyde or oxo group of donors, NAD or NADP as acceptor; P:metabolic process		IPR016162 (G3DSA:3.40.605.GENE3D); IPR015590 (PFAM); IPR016163 (G3DSA:3.40.309.GENE3D); PTHR11699 (PANTHER); IPR015657 (PTHR11699:PANTHER); IPR016160 (PROSITE_PATTERNS); IPR016161 (SUPERFAMILY)
bmsbwbcontig864	aldehyde mitochondrial-like	1888	10	0	0.84	14	P:oxidation-reduction process; F:oxidoreductase activity; F:oxidoreductase activity, acting on the aldehyde or oxo group of donors, NAD or NADP as acceptor; P:metabolic process; F:retinal dehydrogenase activity; P:response to ethanol; C:mitochondrion; F:acetaldehyde dehydrogenase (acetylating) activity; F:aldehyde dehydrogenase (NAD) activity; C:cytoplasm; P:acetaldehyde metabolic process; C:lipi…		IPR016162 (G3DSA:3.40.605.GENE3D); IPR016163 (G3DSA:3.40.309.GENE3D); IPR015590 (PFAM); PTHR11699 (PANTHER); PTHR11699:SF145 (PANTHER); IPR029510 (PROSITE_PATTERNS); IPR016160 (PROSITE_PATTERNS); SignalP-TM (SIGNALP_GRAM_POSITIVE); IPR016161 (SUPERFAMILY)
bmsbwbcontig9125	aldehyde mitochondrial-like	566	10	3.32122e-61	0.747	13	P:oxidation-reduction process; F:oxidoreductase activity; F:oxidoreductase activity, acting on the aldehyde or oxo group of donors, NAD or NADP as acceptor; P:metabolic process; P:response to ethanol; C:mitochondrion; F:acetaldehyde dehydrogenase (acetylating) activity; F:aldehyde dehydrogenase (NAD) activity; C:cytoplasm; P:acetaldehyde metabolic process; C:lipid particle; C:mitochondrial matrix…		IPR015590 (PFAM); IPR016162 (G3DSA:3.40.605.GENE3D); PTHR11699 (PANTHER); PTHR11699:SF145 (PANTHER); IPR016161 (SUPERFAMILY)
bmsbwbcontig10116	aldehyde oxidase	1809	10	2.19866e-152	0.606	10	F:electron carrier activity; F:flavin adenine dinucleotide binding; P:oxidation-reduction process; F:2 iron, 2 sulfur cluster binding; F:oxidoreductase activity; F:iron-sulfur cluster binding; F:catalytic activity; F:oxidoreductase activity, acting on CH-OH group of donors; F:metal ion binding; F:iron ion binding		IPR005107 (SMART); IPR000674 (SMART); IPR000674 (G3DSA:3.90.1170.GENE3D); IPR002888 (PFAM); G3DSA:3.30.390.50 (GENE3D); IPR002346 (PFAM); IPR000674 (PFAM); IPR002888 (G3DSA:1.10.150.GENE3D); IPR016169 (G3DSA:3.30.465.GENE3D); IPR005107 (PFAM); PTHR11908 (PANTHER); PTHR11908:SF65 (PANTHER); IPR016166 (PROSITE_PROFILES); IPR005107 (SUPERFAMILY); IPR016166 (SUPERFAMILY); IPR000674 (SUPERFAMILY); IPR…
bmsbwbcontig2279	aldehyde oxidase	4247	10	0	0.658	10	F:iron ion binding; F:electron carrier activity; F:flavin adenine dinucleotide binding; P:oxidation-reduction process; F:2 iron, 2 sulfur cluster binding; F:oxidoreductase activity; F:iron-sulfur cluster binding; F:catalytic activity; F:oxidoreductase activity, acting on CH-OH group of donors; F:metal ion binding		IPR000674 (SMART); IPR005107 (SMART); IPR016208 (PIRSF); IPR008274 (G3DSA:3.30.365.GENE3D); IPR002346 (PFAM); IPR008274 (G3DSA:3.30.365.GENE3D); IPR000674 (G3DSA:3.90.1170.GENE3D); G3DSA:3.30.390.50 (GENE3D); IPR016169 (G3DSA:3.30.465.GENE3D); IPR008274 (G3DSA:3.30.365.GENE3D); IPR002888 (G3DSA:1.10.150.GENE3D); IPR012675 (G3DSA:3.10.20.GENE3D); IPR002888 (PFAM); IPR005107 (PFAM); IPR001041 (PFAM…
bmsbwbcontig3934	aldehyde oxidase	3696	10	0	0.632	10	F:iron ion binding; F:electron carrier activity; F:flavin adenine dinucleotide binding; P:oxidation-reduction process; F:2 iron, 2 sulfur cluster binding; F:oxidoreductase activity; F:iron-sulfur cluster binding; F:catalytic activity; F:oxidoreductase activity, acting on CH-OH group of donors; F:metal ion binding		IPR000674 (SMART); IPR016208 (PIRSF); IPR005107 (SMART); IPR002888 (PFAM); IPR008274 (G3DSA:3.30.365.GENE3D); IPR002346 (PFAM); IPR008274 (PFAM); IPR001041 (PFAM); G3DSA:3.30.390.50 (GENE3D); IPR012675 (G3DSA:3.10.20.GENE3D); IPR008274 (G3DSA:3.30.365.GENE3D); IPR000674 (PFAM); IPR016169 (G3DSA:3.30.465.GENE3D); IPR002888 (G3DSA:1.10.150.GENE3D); IPR008274 (G3DSA:3.30.365.GENE3D); IPR000674 (G3DS…
bmsbwbcontig70503	aldehyde oxidase	162	10	1.6008e-15	0.744	10	F:iron ion binding; F:electron carrier activity; F:flavin adenine dinucleotide binding; P:oxidation-reduction process; F:2 iron, 2 sulfur cluster binding; F:oxidoreductase activity; F:iron-sulfur cluster binding; F:catalytic activity; F:oxidoreductase activity, acting on CH-OH group of donors; F:metal ion binding		no IPS match
bmsbwbcontig749	aldehyde oxidase	4119	10	0	0.627	10	F:iron ion binding; F:electron carrier activity; F:flavin adenine dinucleotide binding; P:oxidation-reduction process; F:2 iron, 2 sulfur cluster binding; F:oxidoreductase activity; F:iron-sulfur cluster binding; F:catalytic activity; F:oxidoreductase activity, acting on CH-OH group of donors; F:metal ion binding		IPR005107 (SMART); IPR016208 (PIRSF); IPR000674 (SMART); IPR008274 (G3DSA:3.30.365.GENE3D); IPR002888 (PFAM); IPR008274 (PFAM); IPR005107 (PFAM); IPR008274 (G3DSA:3.30.365.GENE3D); G3DSA:3.30.390.50 (GENE3D); IPR001041 (PFAM); IPR002346 (PFAM); IPR012675 (G3DSA:3.10.20.GENE3D); IPR002888 (G3DSA:1.10.150.GENE3D); IPR000674 (G3DSA:3.90.1170.GENE3D); IPR000674 (PFAM); IPR016169 (G3DSA:3.30.465.GENE3…
bmsbwbcontig8180	aldehyde oxidase	1389	10	1.13275e-110	0.603	10	F:electron carrier activity; F:flavin adenine dinucleotide binding; P:oxidation-reduction process; F:2 iron, 2 sulfur cluster binding; F:oxidoreductase activity; F:iron-sulfur cluster binding; F:catalytic activity; F:oxidoreductase activity, acting on CH-OH group of donors; F:metal ion binding; F:iron ion binding		IPR005107 (SMART); IPR000674 (SMART); IPR000674 (PFAM); G3DSA:3.30.390.50 (GENE3D); IPR016169 (G3DSA:3.30.465.GENE3D); IPR005107 (PFAM); IPR016167 (G3DSA:3.30.43.GENE3D); IPR000674 (G3DSA:3.90.1170.GENE3D); IPR002346 (PFAM); PTHR11908 (PANTHER); PTHR11908:SF65 (PANTHER); IPR016166 (PROSITE_PROFILES); IPR016166 (SUPERFAMILY); IPR000674 (SUPERFAMILY); IPR005107 (SUPERFAMILY)
bmsbwbcontig13164	aldehyde oxidase	1971	10	0	0.656	10	F:iron ion binding; F:electron carrier activity; F:flavin adenine dinucleotide binding; P:oxidation-reduction process; F:2 iron, 2 sulfur cluster binding; F:oxidoreductase activity; F:iron-sulfur cluster binding; F:catalytic activity; F:oxidoreductase activity, acting on CH-OH group of donors; F:metal ion binding		IPR008274 (PFAM); IPR000674 (G3DSA:3.90.1170.GENE3D); IPR008274 (G3DSA:3.30.365.GENE3D); IPR008274 (G3DSA:3.30.365.GENE3D); IPR008274 (G3DSA:3.30.365.GENE3D); IPR000674 (PFAM); IPR008274 (G3DSA:3.30.365.GENE3D); PTHR11908:SF65 (PANTHER); PTHR11908 (PANTHER); IPR008274 (SUPERFAMILY); IPR000674 (SUPERFAMILY)
bmsbwbcontig28016	aldehyde oxidase	348	10	1.80342e-26	0.662	11	F:iron ion binding; F:electron carrier activity; F:flavin adenine dinucleotide binding; P:oxidation-reduction process; F:2 iron, 2 sulfur cluster binding; F:oxidoreductase activity; F:iron-sulfur cluster binding; F:catalytic activity; F:oxidoreductase activity, acting on CH-OH group of donors; F:metal ion binding; F:UDP-N-acetylmuramate dehydrogenase activity		IPR008274 (G3DSA:3.30.365.GENE3D); IPR008274 (G3DSA:3.30.365.GENE3D); IPR008274 (PFAM); PTHR11908 (PANTHER); PTHR11908:SF65 (PANTHER); IPR008274 (SUPERFAMILY)
bmsbwbcontig46377	aldehyde oxidase	509	10	1.74264e-42	0.717	10	F:electron carrier activity; F:flavin adenine dinucleotide binding; P:oxidation-reduction process; F:2 iron, 2 sulfur cluster binding; F:oxidoreductase activity; F:iron-sulfur cluster binding; F:catalytic activity; F:oxidoreductase activity, acting on CH-OH group of donors; F:metal ion binding; F:iron ion binding		IPR002888 (G3DSA:1.10.150.GENE3D); IPR012675 (G3DSA:3.10.20.GENE3D); IPR002888 (PFAM); IPR001041 (PFAM); PTHR11908:SF65 (PANTHER); PTHR11908 (PANTHER); IPR006058 (PROSITE_PATTERNS); IPR001041 (PROSITE_PROFILES); IPR002888 (SUPERFAMILY); IPR001041 (SUPERFAMILY)
bmsbwbcontig14646	aldehyde oxidase 2-like	1288	10	7.87453e-98	0.664	10	F:iron ion binding; F:electron carrier activity; F:flavin adenine dinucleotide binding; P:oxidation-reduction process; F:2 iron, 2 sulfur cluster binding; F:oxidoreductase activity; F:iron-sulfur cluster binding; F:catalytic activity; F:oxidoreductase activity, acting on CH-OH group of donors; F:metal ion binding		IPR008274 (G3DSA:3.30.365.GENE3D); IPR008274 (PFAM); IPR008274 (G3DSA:3.30.365.GENE3D); PTHR11908 (PANTHER); PTHR11908:SF65 (PANTHER); CYTOPLASMIC_DOMAIN (PHOBIUS); NON_CYTOPLASMIC_DOMAIN (PHOBIUS); TRANSMEMBRANE (PHOBIUS); IPR008274 (SUPERFAMILY); TMhelix (TMHMM)
bmsbwbcontig79128	aldehyde oxidase 2-like	426	10	1.01849e-36	0.654	10	F:metal ion binding; P:oxidation-reduction process; F:oxidoreductase activity; F:electron carrier activity; F:2 iron, 2 sulfur cluster binding; F:iron-sulfur cluster binding; F:iron ion binding; F:flavin adenine dinucleotide binding; F:catalytic activity; F:oxidoreductase activity, acting on CH-OH group of donors		IPR008274 (PFAM); IPR008274 (G3DSA:3.30.365.GENE3D); PTHR11908:SF65 (PANTHER); PTHR11908 (PANTHER); IPR008274 (SUPERFAMILY)
bmsbwbcontig55577	aldehyde oxidase-like	210	10	8.75014e-10	0.682	4	F:nucleic acid binding; P:DNA integration; F:hydrolase activity; F:ribonuclease H activity		SSF56672 (SUPERFAMILY)
bmsbwbcontig59697	aldo keto reductase	170	10	2.02559e-10	0.803	3	P:oxidation-reduction process; F:oxidoreductase activity; F:2,5-didehydrogluconate reductase activity		IPR023210 (G3DSA:3.20.20.GENE3D); IPR001395 (PANTHER); PTHR11732:SF183 (PANTHER); IPR023210 (SUPERFAMILY)
bmsbwbcontig10672	aldo-keto reductase	476	10	6.31398e-26	0.632	6	P:oxidation-reduction process; F:oxidoreductase activity; F:alditol:NADP+ 1-oxidoreductase activity; P:chaeta development; P:wing disc development; F:alcohol dehydrogenase (NADP+) activity		IPR023210 (G3DSA:3.20.20.GENE3D); IPR023210 (PFAM); PTHR11732:SF183 (PANTHER); IPR001395 (PANTHER); IPR018170 (PROSITE_PATTERNS); IPR023210 (SUPERFAMILY)
bmsbwbcontig11522	aldo-keto reductase	365	10	9.98016e-26	0.657	5	P:oxidation-reduction process; F:oxidoreductase activity; P:chaeta development; P:wing disc development; F:alcohol dehydrogenase (NADP+) activity		IPR023210 (PFAM); IPR023210 (G3DSA:3.20.20.GENE3D); IPR001395 (PANTHER); PTHR11732:SF183 (PANTHER); IPR018170 (PROSITE_PATTERNS); IPR023210 (SUPERFAMILY)
bmsbwbcontig1169	aldo-keto reductase	168	10	3.45093e-15	0.713	5	P:oxidation-reduction process; F:oxidoreductase activity; P:chaeta development; P:wing disc development; F:alcohol dehydrogenase (NADP+) activity		IPR023210 (G3DSA:3.20.20.GENE3D); IPR023210 (PFAM); PTHR11732:SF183 (PANTHER); IPR001395 (PANTHER); IPR023210 (SUPERFAMILY)
bmsbwbcontig1529	aldo-keto reductase	937	10	1.67638e-77	0.761	2	P:oxidation-reduction process; F:oxidoreductase activity		no IPS match
bmsbwbcontig18754	aldo-keto reductase	259	10	6.21869e-19	0.667	2	P:oxidation-reduction process; F:oxidoreductase activity		IPR023210 (PFAM); IPR023210 (G3DSA:3.20.20.GENE3D); IPR001395 (PANTHER); PTHR11732:SF183 (PANTHER); IPR023210 (SUPERFAMILY)
bmsbwbcontig6964	aldo-keto reductase	245	10	1.25809e-19	0.646	2	P:oxidation-reduction process; F:oxidoreductase activity		IPR023210 (G3DSA:3.20.20.GENE3D); IPR023210 (PFAM); PTHR11732:SF183 (PANTHER); IPR001395 (PANTHER); IPR023210 (SUPERFAMILY)
bmsbwbcontig1070	aldo-keto reductase	564	10	3.76543e-38	0.613	2	P:oxidation-reduction process; F:oxidoreductase activity		IPR020471 (PRINTS); IPR023210 (PFAM); IPR023210 (G3DSA:3.20.20.GENE3D); IPR001395 (PANTHER); PTHR11732:SF183 (PANTHER); IPR023210 (SUPERFAMILY)
bmsbwbcontig1171	aldo-keto reductase	360	10	4.42195e-34	0.673	2	P:oxidation-reduction process; F:oxidoreductase activity		IPR020471 (PRINTS); IPR023210 (G3DSA:3.20.20.GENE3D); IPR023210 (PFAM); PTHR11732:SF183 (PANTHER); IPR001395 (PANTHER); IPR023210 (SUPERFAMILY)
bmsbwbcontig1743	aldo-keto reductase	1486	10	3.6959e-135	0.746	2	P:oxidation-reduction process; F:oxidoreductase activity		IPR020471 (PRINTS); IPR020471 (PIRSF); IPR023210 (PFAM); IPR023210 (G3DSA:3.20.20.GENE3D); IPR001395 (PANTHER); PTHR11732:SF202 (PANTHER); IPR018170 (PROSITE_PATTERNS); IPR018170 (PROSITE_PATTERNS); IPR018170 (PROSITE_PATTERNS); IPR023210 (SUPERFAMILY)
bmsbwbcontig1816	aldo-keto reductase	295	10	4.19631e-28	0.73	3	P:oxidation-reduction process; F:oxidoreductase activity; F:alditol:NADP+ 1-oxidoreductase activity		IPR020471 (PRINTS); IPR023210 (PFAM); IPR023210 (G3DSA:3.20.20.GENE3D); IPR001395 (PANTHER); PTHR11732:SF183 (PANTHER); IPR018170 (PROSITE_PATTERNS); IPR023210 (SUPERFAMILY)
bmsbwbcontig28897	aldo-keto reductase	822	10	9.85584e-70	0.641	9	P:oxidation-reduction process; F:oxidoreductase activity; F:alditol:NADP+ 1-oxidoreductase activity; F:L-glucuronate reductase activity; P:L-ascorbic acid biosynthetic process; C:apical plasma membrane; P:aldehyde catabolic process; C:cytosol; P:D-glucuronate catabolic process		IPR020471 (PRINTS); IPR020471 (PIRSF); IPR023210 (PFAM); IPR023210 (G3DSA:3.20.20.GENE3D); PTHR11732:SF192 (PANTHER); IPR001395 (PANTHER); IPR018170 (PROSITE_PATTERNS); IPR018170 (PROSITE_PATTERNS); IPR023210 (SUPERFAMILY)
bmsbwbcontig436	aldo-keto reductase	1155	10	1.57624e-137	0.777	2	P:oxidation-reduction process; F:oxidoreductase activity		IPR020471 (PRINTS); IPR020471 (PIRSF); IPR023210 (PFAM); IPR023210 (G3DSA:3.20.20.GENE3D); PTHR11732:SF202 (PANTHER); IPR001395 (PANTHER); IPR018170 (PROSITE_PATTERNS); IPR018170 (PROSITE_PATTERNS); IPR018170 (PROSITE_PATTERNS); IPR023210 (SUPERFAMILY)
bmsbwbcontig5302	aldo-keto reductase	622	10	1.48916e-71	0.71	5	P:oxidation-reduction process; F:oxidoreductase activity; P:chaeta development; P:wing disc development; F:alcohol dehydrogenase (NADP+) activity		IPR020471 (PRINTS); IPR023210 (G3DSA:3.20.20.GENE3D); IPR023210 (PFAM); PTHR11732:SF183 (PANTHER); IPR001395 (PANTHER); IPR018170 (PROSITE_PATTERNS); IPR018170 (PROSITE_PATTERNS); IPR023210 (SUPERFAMILY)
bmsbwbcontig837	aldo-keto reductase	658	10	7.69055e-59	0.676	2	P:oxidation-reduction process; F:oxidoreductase activity		IPR020471 (PRINTS); IPR023210 (PFAM); IPR023210 (G3DSA:3.20.20.GENE3D); PTHR11732:SF183 (PANTHER); IPR001395 (PANTHER); IPR023210 (SUPERFAMILY)
bmsbwbcontig8877	aldo-keto reductase	804	10	2.28215e-77	0.712	5	P:oxidation-reduction process; F:oxidoreductase activity; P:chaeta development; P:wing disc development; F:alcohol dehydrogenase (NADP+) activity		IPR020471 (PRINTS); IPR023210 (G3DSA:3.20.20.GENE3D); IPR023210 (PFAM); PTHR11732:SF183 (PANTHER); IPR001395 (PANTHER); IPR018170 (PROSITE_PATTERNS); IPR018170 (PROSITE_PATTERNS); IPR023210 (SUPERFAMILY)
bmsbwbcontig1016	aldo-keto reductase family 1 member b10-like	154	10	7.3952e-13	0.702	3	P:oxidation-reduction process; F:oxidoreductase activity; F:alditol:NADP+ 1-oxidoreductase activity		IPR023210 (G3DSA:3.20.20.GENE3D); IPR001395 (PANTHER); PTHR11732:SF144 (PANTHER); IPR023210 (SUPERFAMILY)
bmsbwbcontig62448	aldose 1-epimerase	1375	10	2.87876e-102	0.658	7	C:cytoplasm; F:carbohydrate binding; F:aldose 1-epimerase activity; P:hexose metabolic process; F:isomerase activity; P:carbohydrate metabolic process; F:catalytic activity		IPR015443 (PIRSF); IPR014718 (G3DSA:2.70.98.GENE3D); IPR008183 (PFAM); PTHR10091 (PANTHER); PTHR10091:SF0 (PANTHER); IPR011013 (SUPERFAMILY)
bmsbwbcontig3781	aldose 1-epimerase-like	1493	10	1.62018e-108	0.644	6	F:carbohydrate binding; F:aldose 1-epimerase activity; P:carbohydrate metabolic process; F:catalytic activity; P:hexose metabolic process; F:isomerase activity		IPR015443 (PIRSF); IPR014718 (G3DSA:2.70.98.GENE3D); IPR008183 (PFAM); PTHR10091:SF0 (PANTHER); PTHR10091 (PANTHER); IPR018052 (PROSITE_PATTERNS); IPR011013 (SUPERFAMILY)
bmsbwbcontig34668	aldose 1-epimerase-like	2172	10	2.10596e-69	0.591	6	F:carbohydrate binding; F:aldose 1-epimerase activity; P:carbohydrate metabolic process; F:catalytic activity; P:hexose metabolic process; F:isomerase activity		IPR014718 (G3DSA:2.70.98.GENE3D); IPR008183 (PFAM); PTHR10091:SF0 (PANTHER); PTHR10091 (PANTHER); IPR011013 (SUPERFAMILY); IPR011013 (SUPERFAMILY)
bmsbwbcontig2575	aldose reductase-like	161	8	1.1878e-05	0.6938	3	P:oxidation-reduction process; F:oxidoreductase activity; C:cellular_component		IPR023210 (G3DSA:3.20.20.GENE3D); IPR023210 (SUPERFAMILY)
bmsbwbcontig15133	alk tyrosine kinase receptor	553	1	0.000213213	0.53	13	F:transferase activity; C:integral to membrane; P:phosphorylation; C:membrane; F:protein kinase activity; P:protein phosphorylation; F:nucleotide binding; P:transmembrane receptor protein tyrosine kinase signaling pathway; F:ATP binding; F:kinase activity; F:transmembrane receptor protein tyrosine kinase activity; F:protein tyrosine kinase activity; F:transferase activity, transferring phosphorus…		PTHR24416:SF294 (PANTHER); PTHR24416 (PANTHER)
bmsbwbcontig11763	alk tyrosine kinase receptor	332	10	3.66718e-17	0.588	35	F:transferase activity; C:integral to membrane; P:phosphorylation; C:membrane; F:protein kinase activity; P:protein phosphorylation; F:nucleotide binding; P:transmembrane receptor protein tyrosine kinase signaling pathway; F:ATP binding; F:kinase activity; F:transmembrane receptor protein tyrosine kinase activity; F:protein tyrosine kinase activity; F:transferase activity, transferring phosphorus…		IPR002172 (SMART); IPR000998 (PFAM); IPR002172 (PFAM); IPR002172 (G3DSA:4.10.400.GENE3D); PTHR23282 (PANTHER); PTHR23282:SF75 (PANTHER); IPR023415 (PROSITE_PATTERNS); IPR002172 (PROSITE_PROFILES); IPR000998 (PROSITE_PROFILES); IPR002172 (SUPERFAMILY); IPR008985 (SUPERFAMILY)
bmsbwbcontig57497	alk tyrosine kinase receptor-like	402	10	8.26555e-20	0.591	16	F:transferase activity; P:neuron development; C:integral to membrane; P:phosphorylation; C:membrane; F:protein kinase activity; P:protein phosphorylation; F:nucleotide binding; P:transmembrane receptor protein tyrosine kinase signaling pathway; F:ATP binding; F:kinase activity; F:transmembrane receptor protein tyrosine kinase activity; F:protein tyrosine kinase activity; P:signal transduction; P:…		G3DSA:2.10.25.10 (GENE3D); PTHR24416 (PANTHER); PTHR24416:SF104 (PANTHER); TRANSMEMBRANE (PHOBIUS); CYTOPLASMIC_DOMAIN (PHOBIUS); NON_CYTOPLASMIC_DOMAIN (PHOBIUS); SSF57196 (SUPERFAMILY); TMhelix (TMHMM)
bmsbwbcontig21390	alk tyrosine kinase receptor-like	875	10	4.02458e-72	0.621	16	F:transferase activity; C:integral to membrane; P:phosphorylation; C:membrane; F:protein kinase activity; P:protein phosphorylation; F:nucleotide binding; P:transmembrane receptor protein tyrosine kinase signaling pathway; F:ATP binding; F:kinase activity; F:transmembrane receptor protein tyrosine kinase activity; F:protein tyrosine kinase activity; F:transferase activity, transferring phosphorus…		IPR000998 (PFAM); PTHR23282:SF75 (PANTHER); PTHR23282 (PANTHER); IPR000998 (PROSITE_PROFILES); IPR008985 (SUPERFAMILY)
bmsbwbcontig43327	alkali metal ion proton exchanger 3	456	10	1.60759e-52	0.868	11	F:solute:hydrogen antiporter activity; C:integral to membrane; F:antiporter activity; C:membrane; P:sodium ion transport; P:cation transport; P:ion transport; P:transport; P:regulation of pH; P:transmembrane transport; F:sodium:hydrogen antiporter activity		no IPS match
bmsbwbcontig16127	alkali metal ion proton exchanger 3	1420	10	2.22888e-145	0.65	11	F:solute:hydrogen antiporter activity; C:integral to membrane; F:antiporter activity; C:membrane; P:sodium ion transport; P:cation transport; P:ion transport; P:transport; P:regulation of pH; P:transmembrane transport; F:sodium:hydrogen antiporter activity		IPR018422 (PANTHER); PTHR10110:SF98 (PANTHER)
bmsbwbcontig22984	alkaline ceramidase 3	372	10	7.92686e-25	0.629	16	F:hydrolase activity, acting on carbon-nitrogen (but not peptide) bonds, in linear amides; C:integral to membrane; P:ceramide metabolic process; P:sphingosine biosynthetic process; C:integral to endoplasmic reticulum membrane; F:phytoceramidase activity; P:phytosphingosine biosynthetic process; C:integral to Golgi membrane; P:positive regulation of cell proliferation; C:membrane; F:hydrolase acti…		IPR008901 (PFAM); PTHR12956 (PANTHER); PTHR12956:SF4 (PANTHER); NON_CYTOPLASMIC_DOMAIN (PHOBIUS); CYTOPLASMIC_DOMAIN (PHOBIUS); TRANSMEMBRANE (PHOBIUS); TRANSMEMBRANE (PHOBIUS); CYTOPLASMIC_DOMAIN (PHOBIUS); TMhelix (TMHMM); TMhelix (TMHMM)
bmsbwbcontig29892	alkaline ceramidase 3-like	980	10	2.16813e-99	0.634	9	F:hydrolase activity, acting on carbon-nitrogen (but not peptide) bonds, in linear amides; C:integral to membrane; P:ceramide metabolic process; P:sphingosine biosynthetic process; C:integral to endoplasmic reticulum membrane; F:phytoceramidase activity; P:phytosphingosine biosynthetic process; C:integral to Golgi membrane; P:positive regulation of cell proliferation		no IPS match
bmsbwbcontig35925	alkaline ceramidase 3-like	418	10	4.05729e-34	0.672	9	C:integral to membrane; F:hydrolase activity, acting on carbon-nitrogen (but not peptide) bonds, in linear amides; P:sphingosine biosynthetic process; P:ceramide metabolic process; C:integral to endoplasmic reticulum membrane; F:phytoceramidase activity; P:phytosphingosine biosynthetic process; C:integral to Golgi membrane; P:positive regulation of cell proliferation		IPR008901 (PFAM); PTHR12956 (PANTHER); PTHR12956:SF4 (PANTHER); TRANSMEMBRANE (PHOBIUS); CYTOPLASMIC_DOMAIN (PHOBIUS); NON_CYTOPLASMIC_DOMAIN (PHOBIUS); TRANSMEMBRANE (PHOBIUS); NON_CYTOPLASMIC_DOMAIN (PHOBIUS); TRANSMEMBRANE (PHOBIUS); NON_CYTOPLASMIC_DOMAIN (PHOBIUS); TRANSMEMBRANE (PHOBIUS); CYTOPLASMIC_DOMAIN (PHOBIUS); TMhelix (TMHMM); TMhelix (TMHMM); TMhelix (TMHMM); TMhelix (TMHMM)
bmsbwbcontig14333	alkaline phosphatase	155	10	9.49165e-09	0.646	6	F:phosphatase activity; P:dephosphorylation; P:metabolic process; F:catalytic activity; F:alkaline phosphatase activity; F:hydrolase activity		IPR017849 (G3DSA:3.40.720.GENE3D); IPR001952 (PFAM); IPR017850 (SUPERFAMILY)
bmsbwbcontig25229	alkaline phosphatase-like isoform x1	266	10	9.36718e-11	0.789	4	F:phosphatase activity; P:dephosphorylation; P:metabolic process; F:catalytic activity		IPR001952 (PFAM); IPR017849 (G3DSA:3.40.720.GENE3D); PTHR11596 (PANTHER); PTHR11596:SF39 (PANTHER); NON_CYTOPLASMIC_DOMAIN (PHOBIUS); CYTOPLASMIC_DOMAIN (PHOBIUS); TRANSMEMBRANE (PHOBIUS); IPR017850 (SUPERFAMILY); TMhelix (TMHMM)
bmsbwbcontig11627	alkaline tissue-nonspecific isozyme-like	179	10	3.11641e-21	0.827	6	F:phosphatase activity; P:dephosphorylation; P:metabolic process; F:catalytic activity; F:alkaline phosphatase activity; F:hydrolase activity		no IPS match
bmsbwbcontig11223	alkaline tissue-nonspecific isozyme-like	1709	10	0	0.698	6	F:phosphatase activity; P:dephosphorylation; F:alkaline phosphatase activity; F:hydrolase activity; P:metabolic process; F:catalytic activity		IPR001952 (PRINTS); IPR001952 (SMART); IPR001952 (PFAM); IPR017849 (G3DSA:3.40.720.GENE3D); PTHR11596 (PANTHER); IPR018299 (PROSITE_PATTERNS); TRANSMEMBRANE (PHOBIUS); CYTOPLASMIC_DOMAIN (PHOBIUS); NON_CYTOPLASMIC_DOMAIN (PHOBIUS); SignalP-noTM (SIGNALP_EUK); IPR017850 (SUPERFAMILY)
bmsbwbcontig11628	alkaline tissue-nonspecific isozyme-like	272	10	9.13859e-32	0.764	6	F:phosphatase activity; P:dephosphorylation; F:alkaline phosphatase activity; F:hydrolase activity; P:metabolic process; F:catalytic activity		IPR001952 (PRINTS); IPR001952 (PFAM); IPR017849 (G3DSA:3.40.720.GENE3D); PTHR11596:SF36 (PANTHER); PTHR11596 (PANTHER); IPR017850 (SUPERFAMILY)
bmsbwbcontig1185	alkaline tissue-nonspecific isozyme-like	689	10	2.31676e-64	0.668	6	F:phosphatase activity; P:dephosphorylation; F:alkaline phosphatase activity; F:hydrolase activity; P:metabolic process; F:catalytic activity		IPR001952 (PRINTS); IPR001952 (SMART); IPR001952 (PFAM); IPR017849 (G3DSA:3.40.720.GENE3D); PTHR11596 (PANTHER); IPR017850 (SUPERFAMILY)
bmsbwbcontig13686	alkaline tissue-nonspecific isozyme-like	1553	10	0	0.698	6	F:phosphatase activity; P:dephosphorylation; F:alkaline phosphatase activity; F:hydrolase activity; P:metabolic process; F:catalytic activity		IPR001952 (PRINTS); IPR001952 (SMART); IPR017849 (G3DSA:3.40.720.GENE3D); IPR001952 (PFAM); PTHR11596 (PANTHER); SIGNAL_PEPTIDE_N_REGION (PHOBIUS); NON_CYTOPLASMIC_DOMAIN (PHOBIUS); SIGNAL_PEPTIDE_H_REGION (PHOBIUS); SIGNAL_PEPTIDE (PHOBIUS); SIGNAL_PEPTIDE_C_REGION (PHOBIUS); SignalP-noTM (SIGNALP_EUK); IPR017850 (SUPERFAMILY)
bmsbwbcontig17400	alkaline tissue-nonspecific isozyme-like	1379	10	9.33127e-125	0.672	6	F:phosphatase activity; P:dephosphorylation; F:alkaline phosphatase activity; F:hydrolase activity; P:metabolic process; F:catalytic activity		IPR001952 (PRINTS); IPR001952 (SMART); IPR017849 (G3DSA:3.40.720.GENE3D); IPR001952 (PFAM); PTHR11596 (PANTHER); TRANSMEMBRANE (PHOBIUS); NON_CYTOPLASMIC_DOMAIN (PHOBIUS); CYTOPLASMIC_DOMAIN (PHOBIUS); IPR017850 (SUPERFAMILY)
bmsbwbcontig2535	alkaline tissue-nonspecific isozyme-like	626	10	3.94186e-63	0.682	6	F:phosphatase activity; P:dephosphorylation; F:alkaline phosphatase activity; F:hydrolase activity; P:metabolic process; F:catalytic activity		IPR001952 (SMART); IPR017849 (G3DSA:3.40.720.GENE3D); IPR001952 (PFAM); PTHR11596 (PANTHER); IPR017850 (SUPERFAMILY)
bmsbwbcontig3472	alkaline tissue-nonspecific isozyme-like	513	10	2.64731e-40	0.678	4	F:phosphatase activity; P:dephosphorylation; P:metabolic process; F:catalytic activity		IPR001952 (PRINTS); IPR017849 (G3DSA:3.40.720.GENE3D); IPR001952 (PFAM); PTHR11596 (PANTHER); IPR018299 (PROSITE_PATTERNS); CYTOPLASMIC_DOMAIN (PHOBIUS); TRANSMEMBRANE (PHOBIUS); NON_CYTOPLASMIC_DOMAIN (PHOBIUS); SignalP-TM (SIGNALP_EUK); IPR017850 (SUPERFAMILY)
bmsbwbcontig3510	alkaline tissue-nonspecific isozyme-like	197	10	4.97612e-24	0.778	6	F:phosphatase activity; P:dephosphorylation; F:alkaline phosphatase activity; F:hydrolase activity; P:metabolic process; F:catalytic activity		IPR017849 (G3DSA:3.40.720.GENE3D); IPR001952 (PFAM); PTHR11596 (PANTHER); IPR017850 (SUPERFAMILY)
bmsbwbcontig3511	alkaline tissue-nonspecific isozyme-like	197	10	4.97612e-24	0.778	6	F:phosphatase activity; P:dephosphorylation; F:alkaline phosphatase activity; F:hydrolase activity; P:metabolic process; F:catalytic activity		IPR017849 (G3DSA:3.40.720.GENE3D); IPR001952 (PFAM); PTHR11596 (PANTHER); IPR017850 (SUPERFAMILY)
bmsbwbcontig3553	alkaline tissue-nonspecific isozyme-like	627	10	1.05633e-55	0.696	4	F:phosphatase activity; P:dephosphorylation; P:metabolic process; F:catalytic activity		IPR001952 (PRINTS); IPR001952 (PFAM); IPR017849 (G3DSA:3.40.720.GENE3D); PTHR11596 (PANTHER); NON_CYTOPLASMIC_DOMAIN (PHOBIUS); SIGNAL_PEPTIDE_H_REGION (PHOBIUS); SIGNAL_PEPTIDE_C_REGION (PHOBIUS); SIGNAL_PEPTIDE_N_REGION (PHOBIUS); SIGNAL_PEPTIDE (PHOBIUS); SignalP-noTM (SIGNALP_EUK); IPR017850 (SUPERFAMILY)
bmsbwbcontig4503	alkaline tissue-nonspecific isozyme-like	2428	10	1.07655e-154	0.667	6	F:phosphatase activity; P:dephosphorylation; F:alkaline phosphatase activity; F:hydrolase activity; P:metabolic process; F:catalytic activity		IPR001952 (PRINTS); IPR001952 (SMART); IPR017849 (G3DSA:3.40.720.GENE3D); IPR001952 (PFAM); PTHR11596 (PANTHER); IPR018299 (PROSITE_PATTERNS); NON_CYTOPLASMIC_DOMAIN (PHOBIUS); CYTOPLASMIC_DOMAIN (PHOBIUS); TRANSMEMBRANE (PHOBIUS); IPR017850 (SUPERFAMILY); TMhelix (TMHMM)
bmsbwbcontig4714	alkaline tissue-nonspecific isozyme-like	440	10	5.38971e-44	0.695	6	F:phosphatase activity; P:dephosphorylation; P:metabolic process; F:catalytic activity; F:alkaline phosphatase activity; F:hydrolase activity		IPR001952 (PRINTS); IPR017849 (G3DSA:3.40.720.GENE3D); IPR001952 (PFAM); PTHR11596 (PANTHER); IPR018299 (PROSITE_PATTERNS); IPR017850 (SUPERFAMILY)
bmsbwbcontig530	alkaline tissue-nonspecific isozyme-like	623	10	1.83186e-59	0.69	6	F:phosphatase activity; P:dephosphorylation; P:metabolic process; F:catalytic activity; F:alkaline phosphatase activity; F:hydrolase activity		IPR001952 (SMART); IPR001952 (PFAM); IPR017849 (G3DSA:3.40.720.GENE3D); PTHR11596 (PANTHER); PTHR11596:SF36 (PANTHER); IPR017850 (SUPERFAMILY)
bmsbwbcontig5779	alkaline tissue-nonspecific isozyme-like	1839	10	0	0.715	6	F:phosphatase activity; P:dephosphorylation; F:alkaline phosphatase activity; F:hydrolase activity; P:metabolic process; F:catalytic activity		IPR001952 (PRINTS); IPR001952 (SMART); IPR001952 (PFAM); IPR017849 (G3DSA:3.40.720.GENE3D); PTHR11596 (PANTHER); IPR018299 (PROSITE_PATTERNS); NON_CYTOPLASMIC_DOMAIN (PHOBIUS); TRANSMEMBRANE (PHOBIUS); TRANSMEMBRANE (PHOBIUS); NON_CYTOPLASMIC_DOMAIN (PHOBIUS); CYTOPLASMIC_DOMAIN (PHOBIUS); IPR017850 (SUPERFAMILY); TMhelix (TMHMM); TMhelix (TMHMM)
bmsbwbcontig9318	alkaline tissue-nonspecific isozyme-like	215	10	6.15538e-15	0.658	6	F:phosphatase activity; P:dephosphorylation; F:alkaline phosphatase activity; F:hydrolase activity; P:metabolic process; F:catalytic activity		IPR017849 (G3DSA:3.40.720.GENE3D); IPR001952 (PFAM); PTHR11596:SF41 (PANTHER); PTHR11596 (PANTHER); IPR017850 (SUPERFAMILY)
bmsbwbcontig45640	alkaline tissue-nonspecific isozyme-like	277	10	6.66947e-22	0.705	6	F:phosphatase activity; P:dephosphorylation; F:alkaline phosphatase activity; F:hydrolase activity; P:metabolic process; F:catalytic activity		IPR017849 (G3DSA:3.40.720.GENE3D); IPR017850 (SUPERFAMILY)
bmsbwbcontig50786	alkaline tissue-nonspecific isozyme-like	687	10	2.39484e-112	0.813	6	F:phosphatase activity; P:dephosphorylation; F:alkaline phosphatase activity; F:hydrolase activity; P:metabolic process; F:catalytic activity		IPR001952 (PRINTS); IPR001952 (SMART); IPR001952 (PFAM); IPR017849 (G3DSA:3.40.720.GENE3D); PTHR11596 (PANTHER); IPR017850 (SUPERFAMILY)
bmsbwbcontig11530	alkaline tissue-nonspecific isozyme-like isoform x1	470	10	5.44334e-44	0.663	6	F:phosphatase activity; P:dephosphorylation; P:metabolic process; F:catalytic activity; F:alkaline phosphatase activity; F:hydrolase activity		IPR001952 (PRINTS); IPR017849 (G3DSA:3.40.720.GENE3D); IPR001952 (PFAM); PTHR11596 (PANTHER); IPR017850 (SUPERFAMILY)
bmsbwbcontig11531	alkaline tissue-nonspecific isozyme-like isoform x1	209	10	1.70887e-25	0.807	4	F:phosphatase activity; P:dephosphorylation; P:metabolic process; F:catalytic activity		IPR001952 (PFAM); IPR017849 (G3DSA:3.40.720.GENE3D); PTHR11596 (PANTHER); IPR017850 (SUPERFAMILY)
bmsbwbcontig29894	alkaline tissue-nonspecific isozyme-like isoform x3	246	10	1.20499e-11	0.722	6	F:phosphatase activity; P:dephosphorylation; P:metabolic process; F:catalytic activity; F:alkaline phosphatase activity; F:hydrolase activity		IPR001952 (PFAM); IPR017849 (G3DSA:3.40.720.GENE3D); PTHR11596 (PANTHER); PTHR11596:SF5 (PANTHER); TRANSMEMBRANE (PHOBIUS); SIGNAL_PEPTIDE_C_REGION (PHOBIUS); CYTOPLASMIC_DOMAIN (PHOBIUS); SIGNAL_PEPTIDE_H_REGION (PHOBIUS); NON_CYTOPLASMIC_DOMAIN (PHOBIUS); SIGNAL_PEPTIDE_N_REGION (PHOBIUS); SIGNAL_PEPTIDE (PHOBIUS); SignalP-noTM (SIGNALP_EUK); IPR017850 (SUPERFAMILY); TMhelix (TMHMM); TMhelix (T…
bmsbwbcontig74013	alkyl hydroperoxide reductase subunit c	221	10	5.8015e-47	0.939	6	P:oxidation-reduction process; F:oxidoreductase activity; F:antioxidant activity; F:peroxiredoxin activity; P:response to oxidative stress; F:peroxidase activity		IPR000866 (PFAM); IPR012336 (G3DSA:3.40.30.GENE3D); PTHR10681:SF97 (PANTHER); PTHR10681 (PANTHER); IPR012336 (PROSITE_PROFILES); IPR012336 (SUPERFAMILY)
bmsbwbcontig11518	alkylated dna repair protein alkb homolog 1-like	747	10	2.16614e-56	0.64	3	P:oxidation-reduction process; F:oxidoreductase activity, acting on paired donors, with incorporation or reduction of molecular oxygen, 2-oxoglutarate as one donor, and incorporation of one atom each of oxygen into both donors; F:oxidoreductase activity		IPR027450 (G3DSA:2.60.120.GENE3D); IPR027450 (PFAM); PTHR16557 (PANTHER); PTHR16557:SF2 (PANTHER); IPR005123 (PROSITE_PROFILES); SSF51197 (SUPERFAMILY)
bmsbwbcontig30300	alkylated dna repair protein alkb homolog 1-like	401	4	7.48587e-05	0.5425	3	P:oxidation-reduction process; F:oxidoreductase activity, acting on paired donors, with incorporation or reduction of molecular oxygen, 2-oxoglutarate as one donor, and incorporation of one atom each of oxygen into both donors; F:oxidoreductase activity		no IPS match
bmsbwbcontig15198	alkylated dna repair protein alkb homolog 8-like	2288	10	8.91335e-174	0.603	9	F:nucleic acid binding; P:oxidation-reduction process; F:oxidoreductase activity, acting on paired donors, with incorporation or reduction of molecular oxygen, 2-oxoglutarate as one donor, and incorporation of one atom each of oxygen into both donors; F:methyltransferase activity; F:oxidoreductase activity; P:metabolic process; F:nucleotide binding; P:methylation; F:transferase activity		IPR027450 (G3DSA:2.60.120.GENE3D); IPR013216 (PFAM); IPR029063 (G3DSA:3.40.50.GENE3D); IPR027450 (PFAM); IPR000504 (PFAM); IPR012677 (G3DSA:3.30.70.GENE3D); PTHR13069:SF21 (PANTHER); PTHR13069 (PANTHER); IPR000504 (PROSITE_PROFILES); IPR005123 (PROSITE_PROFILES); IPR029063 (SUPERFAMILY); SSF54928 (SUPERFAMILY); SSF51197 (SUPERFAMILY)
bmsbwbcontig30299	alkyldihydroxyacetonephosphate peroxisomal	1309	10	0	0.789	8	P:oxidation-reduction process; P:lipid biosynthetic process; F:alkylglycerone-phosphate synthase activity; F:oxidoreductase activity; F:UDP-N-acetylmuramate dehydrogenase activity; F:catalytic activity; F:oxidoreductase activity, acting on CH-OH group of donors; F:flavin adenine dinucleotide binding		IPR006094 (PFAM); IPR004113 (PFAM); IPR016169 (G3DSA:3.30.465.GENE3D); IPR025650 (PTHR11748:PANTHER); PTHR11748 (PANTHER); IPR016166 (PROSITE_PROFILES); IPR016166 (SUPERFAMILY); IPR016164 (SUPERFAMILY)
bmsbwbcontig29581	alkyldihydroxyacetonephosphate synthase-like	771	10	1.09963e-60	0.694	11	F:transferase activity; F:flavin adenine dinucleotide binding; F:alkylglycerone-phosphate synthase activity; P:lipid biosynthetic process; P:oxidation-reduction process; F:oxidoreductase activity; F:catalytic activity; F:oxidoreductase activity, acting on CH-OH group of donors; F:UDP-N-acetylmuramate dehydrogenase activity; C:peroxisome; P:ether lipid biosynthetic process		IPR006094 (PFAM); IPR016167 (G3DSA:3.30.43.GENE3D); IPR025650 (PTHR11748:PANTHER); PTHR11748 (PANTHER); IPR016166 (PROSITE_PROFILES); IPR016166 (SUPERFAMILY)
bmsbwbcontig4322	alkylglycerol monooxygenase-like	1630	10	0	0.665	11	P:oxidation-reduction process; F:oxidoreductase activity; C:integral to membrane; C:membrane; F:iron ion binding; P:fatty acid biosynthetic process; F:glyceryl-ether monooxygenase activity; P:ether lipid metabolic process; C:endoplasmic reticulum membrane; P:membrane lipid metabolic process; C:endoplasmic reticulum		IPR006694 (PFAM); PTHR21624 (PANTHER); PTHR21624:SF1 (PANTHER); TRANSMEMBRANE (PHOBIUS); CYTOPLASMIC_DOMAIN (PHOBIUS); CYTOPLASMIC_DOMAIN (PHOBIUS); NON_CYTOPLASMIC_DOMAIN (PHOBIUS); TRANSMEMBRANE (PHOBIUS); TRANSMEMBRANE (PHOBIUS); TRANSMEMBRANE (PHOBIUS); CYTOPLASMIC_DOMAIN (PHOBIUS); TRANSMEMBRANE (PHOBIUS); TRANSMEMBRANE (PHOBIUS); TRANSMEMBRANE (PHOBIUS); CYTOPLASMIC_DOMAIN (PHOBIUS); NON_CY…
bmsbwbcontig31377	allantoate amidohydrolase	469	10	1.08836e-95	0.85	7	F:allantoate deiminase activity; F:hydrolase activity, acting on carbon-nitrogen (but not peptide) bonds, in linear amidines; F:hydrolase activity; P:metabolic process; F:N-carbamoyl-L-amino-acid hydrolase activity; P:proteolysis; F:metallopeptidase activity		G3DSA:3.40.630.10 (GENE3D); IPR002933 (PFAM); PTHR32494:SF5 (PANTHER); PTHR32494 (PANTHER); IPR001261 (PROSITE_PATTERNS); SSF53187 (SUPERFAMILY)
bmsbwbcontig36191	allantoate amidohydrolase	182	10	4.90735e-33	0.82	7	F:N-carbamoyl-L-amino-acid hydrolase activity; F:hydrolase activity, acting on carbon-nitrogen (but not peptide) bonds, in linear amidines; F:hydrolase activity; P:metabolic process; P:proteolysis; F:metallopeptidase activity; F:allantoate deiminase activity		G3DSA:3.40.630.10 (GENE3D)
bmsbwbcontig19897	allatostatin double c	438	10	5.4417e-25	0.585	3	F:hormone activity; P:biological regulation; C:cellular_component		NON_CYTOPLASMIC_DOMAIN (PHOBIUS); SIGNAL_PEPTIDE_N_REGION (PHOBIUS); SIGNAL_PEPTIDE_C_REGION (PHOBIUS); SIGNAL_PEPTIDE_H_REGION (PHOBIUS); SIGNAL_PEPTIDE (PHOBIUS); SignalP-TM (SIGNALP_GRAM_POSITIVE); SignalP-noTM (SIGNALP_EUK); TMhelix (TMHMM)
bmsbwbcontig42235	allatostatin-a receptor-like	429	10	2.18326e-16	0.536	0	-		IPR005135 (G3DSA:3.60.10.GENE3D); SIGNAL_PEPTIDE (PHOBIUS); SIGNAL_PEPTIDE_N_REGION (PHOBIUS); SIGNAL_PEPTIDE_C_REGION (PHOBIUS); SIGNAL_PEPTIDE_H_REGION (PHOBIUS); NON_CYTOPLASMIC_DOMAIN (PHOBIUS); SignalP-noTM (SIGNALP_EUK); IPR005135 (SUPERFAMILY)
bmsbwbcontig57654	allatostatin-a receptor-like	179	10	1.03086e-19	0.795	12	F:neuropeptide Y receptor activity; F:transferase activity; C:integral to membrane; F:G-protein coupled receptor activity; F:signal transducer activity; P:signal transduction; F:rhodopsin kinase activity; P:G-protein coupled receptor signaling pathway; C:membrane; F:hormone binding; F:neuropeptide binding; C:plasma membrane		IPR017452 (G3DSA:1.20.1070.GENE3D); TRANSMEMBRANE (PHOBIUS); NON_CYTOPLASMIC_DOMAIN (PHOBIUS); CYTOPLASMIC_DOMAIN (PHOBIUS); SSF81321 (SUPERFAMILY); TMhelix (TMHMM)
bmsbwbcontig9519	allatostatin-a receptor-like	447	10	6.14479e-33	0.842	9	C:integral to membrane; F:G-protein coupled receptor activity; F:signal transducer activity; P:signal transduction; P:G-protein coupled receptor signaling pathway; P:neuropeptide signaling pathway; F:allatostatin receptor activity; F:neuropeptide receptor activity; C:integral to plasma membrane		IPR000405 (PRINTS); IPR000276 (PRINTS); IPR017452 (G3DSA:1.20.1070.GENE3D); IPR000276 (PFAM); PTHR24230 (PANTHER); PTHR24230:SF34 (PANTHER); CYTOPLASMIC_DOMAIN (PHOBIUS); TRANSMEMBRANE (PHOBIUS); NON_CYTOPLASMIC_DOMAIN (PHOBIUS); TRANSMEMBRANE (PHOBIUS); NON_CYTOPLASMIC_DOMAIN (PHOBIUS); IPR017452 (PROSITE_PROFILES); SSF81321 (SUPERFAMILY); TMhelix (TMHMM); TMhelix (TMHMM)
bmsbwbcontig20868	allatostatin-a receptor-like	330	10	4.94282e-28	0.762	9	C:integral to membrane; C:membrane; F:G-protein coupled receptor activity; F:hormone binding; P:signal transduction; F:signal transducer activity; F:neuropeptide binding; P:G-protein coupled receptor signaling pathway; C:plasma membrane		IPR000276 (PFAM); IPR017452 (G3DSA:1.20.1070.GENE3D); PTHR24236:SF51 (PANTHER); PTHR24236 (PANTHER); TRANSMEMBRANE (PHOBIUS); TRANSMEMBRANE (PHOBIUS); CYTOPLASMIC_DOMAIN (PHOBIUS); NON_CYTOPLASMIC_DOMAIN (PHOBIUS); NON_CYTOPLASMIC_DOMAIN (PHOBIUS); IPR017452 (PROSITE_PROFILES); SSF81321 (SUPERFAMILY); TMhelix (TMHMM); TMhelix (TMHMM)
bmsbwbcontig59798	allatostatin-a receptor-like	349	10	4.45196e-37	0.738	12	C:integral to membrane; C:membrane; F:G-protein coupled receptor activity; F:hormone binding; P:signal transduction; F:signal transducer activity; F:neuropeptide binding; P:G-protein coupled receptor signaling pathway; C:plasma membrane; F:neuropeptide Y receptor activity; F:transferase activity; F:rhodopsin kinase activity		IPR000276 (PRINTS); IPR017452 (G3DSA:1.20.1070.GENE3D); IPR000276 (PFAM); PTHR24230:SF34 (PANTHER); PTHR24230 (PANTHER); IPR000276 (PROSITE_PATTERNS); NON_CYTOPLASMIC_DOMAIN (PHOBIUS); TRANSMEMBRANE (PHOBIUS); CYTOPLASMIC_DOMAIN (PHOBIUS); NON_CYTOPLASMIC_DOMAIN (PHOBIUS); TRANSMEMBRANE (PHOBIUS); IPR017452 (PROSITE_PROFILES); SSF81321 (SUPERFAMILY); TMhelix (TMHMM); TMhelix (TMHMM)
bmsbwbcontig6977	allatostatins ast-like	958	10	3.34688e-14	0.465	3	P:neuropeptide signaling pathway; F:neuropeptide hormone activity; C:extracellular region		IPR010276 (PFAM); SIGNAL_PEPTIDE_N_REGION (PHOBIUS); SIGNAL_PEPTIDE_C_REGION (PHOBIUS); SIGNAL_PEPTIDE (PHOBIUS); SIGNAL_PEPTIDE_H_REGION (PHOBIUS); NON_CYTOPLASMIC_DOMAIN (PHOBIUS); SignalP-noTM (SIGNALP_GRAM_NEGATIVE); SignalP-noTM (SIGNALP_EUK)
bmsbwbcontig42436	allatotropin-like isoform x2	603	3	1.72706e-06	0.5133	0	-		IPR018247 (PROSITE_PATTERNS); SIGNAL_PEPTIDE_C_REGION (PHOBIUS); SIGNAL_PEPTIDE_N_REGION (PHOBIUS); NON_CYTOPLASMIC_DOMAIN (PHOBIUS); SIGNAL_PEPTIDE (PHOBIUS); SIGNAL_PEPTIDE_H_REGION (PHOBIUS); SignalP-TM (SIGNALP_GRAM_POSITIVE); SignalP-noTM (SIGNALP_EUK)
bmsbwbcontig5529	alpha amylase	179	10	3.28166e-20	0.826	3	P:carbohydrate metabolic process; F:cation binding; F:catalytic activity		IPR013781 (G3DSA:3.20.20.GENE3D); IPR006047 (PFAM); PTHR10357:SF76 (PANTHER); IPR015902 (PANTHER); IPR017853 (SUPERFAMILY)
bmsbwbcontig40849	alpha amylase catalytic region	158	10	1.96882e-16	0.796	3	P:carbohydrate metabolic process; F:cation binding; F:catalytic activity		IPR006047 (PFAM); IPR013781 (G3DSA:3.20.20.GENE3D); PTHR10357:SF76 (PANTHER); IPR015902 (PANTHER); IPR017853 (SUPERFAMILY)
bmsbwbcontig12114	alpha- and gamma-adaptin-binding protein p34	1680	10	2.29116e-48	0.542	0	-		IPR027417 (G3DSA:3.40.50.GENE3D); IPR019341 (PFAM); PTHR14659 (PANTHER); PTHR14659:SF1 (PANTHER)
bmsbwbcontig975	alpha beta hydrolase domain containing protein	1058	10	5.82331e-121	0.713	5	F:carboxylesterase activity; F:hydrolase activity; P:lipid metabolic process; F:lipase activity; C:cellular_component		IPR012020 (PIRSF); PF12697 (PFAM); IPR029058 (G3DSA:3.40.50.GENE3D); PTHR10794 (PANTHER); IPR000952 (PROSITE_PATTERNS); IPR029058 (SUPERFAMILY)
bmsbwbcontig8436	alpha- -mannosyl-glycoprotein 2-beta-n-acetylglucosaminyltransferase-like	1617	10	0	0.754	6	P:protein glycosylation; C:Golgi membrane; F:acetylglucosaminyltransferase activity; F:alpha-1,3-mannosylglycoprotein 2-beta-N-acetylglucosaminyltransferase activity; F:transferase activity; F:transferase activity, transferring glycosyl groups		Coil (COILS); IPR029044 (G3DSA:3.90.550.GENE3D); G3DSA:3.10.180.20 (GENE3D); IPR004139 (PFAM); PTHR10468:SF0 (PANTHER); IPR004139 (PANTHER); TRANSMEMBRANE (PHOBIUS); NON_CYTOPLASMIC_DOMAIN (PHOBIUS); CYTOPLASMIC_DOMAIN (PHOBIUS); IPR029044 (SUPERFAMILY); TMhelix (TMHMM)
bmsbwbcontig5021	alpha- -mannosyl-glycoprotein 2-beta-n-acetylglucosaminyltransferase-like	739	10	3.02782e-94	0.726	4	F:alpha-1,6-mannosylglycoprotein 2-beta-N-acetylglucosaminyltransferase activity; C:integral to membrane; C:Golgi stack; P:oligosaccharide biosynthetic process		IPR007754 (PFAM); IPR029044 (G3DSA:3.90.550.GENE3D); IPR007754 (PANTHER); PTHR12871:SF0 (PANTHER); SIGNAL_PEPTIDE_N_REGION (PHOBIUS); SIGNAL_PEPTIDE (PHOBIUS); NON_CYTOPLASMIC_DOMAIN (PHOBIUS); SIGNAL_PEPTIDE_C_REGION (PHOBIUS); SIGNAL_PEPTIDE_H_REGION (PHOBIUS); SignalP-noTM (SIGNALP_EUK)
bmsbwbcontig13609	alpha- -mannosyl-glycoprotein 4-beta-n-acetylglucosaminyltransferase b-like	2483	10	0	0.753	4	P:carbohydrate metabolic process; C:membrane; F:transferase activity, transferring hexosyl groups; F:transferase activity		Coil (COILS); IPR006759 (PFAM); IPR006759 (PANTHER); PTHR12062:SF5 (PANTHER); SIGNAL_PEPTIDE_N_REGION (PHOBIUS); SIGNAL_PEPTIDE (PHOBIUS); NON_CYTOPLASMIC_DOMAIN (PHOBIUS); SIGNAL_PEPTIDE_H_REGION (PHOBIUS); SIGNAL_PEPTIDE_C_REGION (PHOBIUS); TMhelix (TMHMM)
bmsbwbcontig36100	alpha- -mannosyltransferase alg2-like	411	10	3.59235e-33	0.845	3	P:biosynthetic process; F:glycolipid 6-alpha-mannosyltransferase activity; F:GDP-Man:Man1GlcNAc2-PP-Dol alpha-1,3-mannosyltransferase activity		PTHR12526 (PANTHER); IPR027054 (PTHR12526:PANTHER); SSF53756 (SUPERFAMILY)
bmsbwbcontig12346	alpha- -mannosyltransferase alg2-like	1046	10	1.33159e-128	0.693	5	P:biosynthetic process; F:glycolipid 6-alpha-mannosyltransferase activity; F:GDP-Man:Man1GlcNAc2-PP-Dol alpha-1,3-mannosyltransferase activity; C:lipid particle; F:glycolipid mannosyltransferase activity		IPR001296 (PFAM); G3DSA:3.40.50.2000 (GENE3D); IPR027054 (PTHR12526:PANTHER); PTHR12526 (PANTHER); NON_CYTOPLASMIC_DOMAIN (PHOBIUS); TRANSMEMBRANE (PHOBIUS); CYTOPLASMIC_DOMAIN (PHOBIUS); NON_CYTOPLASMIC_DOMAIN (PHOBIUS); TRANSMEMBRANE (PHOBIUS); SSF53756 (SUPERFAMILY); TMhelix (TMHMM); TMhelix (TMHMM)
bmsbwbcontig4116	alpha- -mannosyltransferase alg9-like	2135	10	0	0.709	9	F:transferase activity, transferring glycosyl groups; F:transferase activity; C:integral to membrane; C:membrane; F:molecular_function; F:dol-P-Man:Man(6)GlcNAc(2)-PP-Dol alpha-1,2-mannosyltransferase activity; C:cellular_component; F:dol-P-Man:Man(8)GlcNAc(2)-PP-Dol alpha-1,2-mannosyltransferase activity; C:endoplasmic reticulum		IPR005599 (PFAM); IPR005599 (PANTHER); PTHR22760:SF2 (PANTHER); TRANSMEMBRANE (PHOBIUS); CYTOPLASMIC_DOMAIN (PHOBIUS); NON_CYTOPLASMIC_DOMAIN (PHOBIUS); CYTOPLASMIC_DOMAIN (PHOBIUS); NON_CYTOPLASMIC_DOMAIN (PHOBIUS); CYTOPLASMIC_DOMAIN (PHOBIUS); NON_CYTOPLASMIC_DOMAIN (PHOBIUS); NON_CYTOPLASMIC_DOMAIN (PHOBIUS); NON_CYTOPLASMIC_DOMAIN (PHOBIUS); TRANSMEMBRANE (PHOBIUS); TRANSMEMBRANE (PHOBIUS); …
bmsbwbcontig24562	alpha n-terminal protein methyltransferase 1a-like	752	10	4.34127e-78	0.693	2	F:methyltransferase activity; P:methylation		IPR008576 (PIRSF); IPR029063 (G3DSA:3.40.50.GENE3D); IPR008576 (PFAM); IPR008576 (PANTHER); IPR029063 (SUPERFAMILY)
bmsbwbcontig176	alpha- sarcomeric-like isoform 1	3684	10	0	0.95	14	P:actin filament bundle assembly; F:calcium ion binding; F:actin binding; P:actin crosslink formation; P:cytoskeletal anchoring at plasma membrane; C:focal adhesion; F:actin filament binding; C:Z disc; P:sarcomere organization; P:flight behavior; P:actin cytoskeleton reorganization; F:hydrolase activity; P:peptidyl-tyrosine dephosphorylation; F:protein tyrosine phosphatase activity		Coil (COILS); Coil (COILS); Coil (COILS); IPR001715 (SMART); IPR018159 (SMART); IPR002048 (SMART); IPR001715 (G3DSA:1.10.418.GENE3D); IPR001715 (G3DSA:1.10.418.GENE3D); G3DSA:1.20.58.60 (GENE3D); G3DSA:1.20.58.60 (GENE3D); IPR011992 (G3DSA:1.10.238.GENE3D); IPR001715 (PFAM); IPR011992 (G3DSA:1.10.238.GENE3D); IPR002048 (PFAM); IPR014837 (PFAM); IPR002017 (PFAM); PTHR11915 (PANTHER); IPR026921 (PT…
bmsbwbcontig78163	alpha skeletal partial	217	10	4.05233e-41	0.949	11	C:extracellular vesicular exosome; C:filamentous actin; P:sarcomere organization; F:structural constituent of cytoskeleton; C:myofibril; F:identical protein binding; C:actin cytoskeleton; F:ATP binding; C:cytoplasm; C:cytoskeleton; F:nucleotide binding		IPR004000 (PRINTS); G3DSA:2.30.36.70 (GENE3D); G3DSA:3.30.420.40 (GENE3D); IPR004000 (PFAM); IPR004000 (PANTHER); PTHR11937:SF187 (PANTHER); IPR004001 (PROSITE_PATTERNS); SSF53067 (SUPERFAMILY)
bmsbwbcontig17470	alpha( )fucosyltransferase	2031	10	1.29472e-152	0.709	10	F:transferase activity; C:Golgi cisterna membrane; C:integral to membrane; C:membrane; F:transferase activity, transferring glycosyl groups; P:fucosylation; C:Golgi apparatus; F:fucosyltransferase activity; P:protein glycosylation; F:glycoprotein 3-alpha-L-fucosyltransferase activity		IPR001503 (PFAM); IPR001503 (PANTHER); PTHR11929:SF126 (PANTHER); TRANSMEMBRANE (PHOBIUS); CYTOPLASMIC_DOMAIN (PHOBIUS); NON_CYTOPLASMIC_DOMAIN (PHOBIUS); SSF53756 (SUPERFAMILY); TMhelix (TMHMM)
bmsbwbcontig11563	alpha-( )-fucosyltransferase	1777	10	0	0.725	10	F:transferase activity; F:transferase activity, transferring glycosyl groups; C:Golgi cisterna membrane; C:integral to membrane; C:membrane; P:N-glycan fucosylation; C:Golgi apparatus; F:glycoprotein 6-alpha-L-fucosyltransferase activity; P:protein glycosylation in Golgi; P:protein glycosylation		Coil (COILS); G3DSA:2.30.30.40 (GENE3D); PTHR13132 (PANTHER); CYTOPLASMIC_DOMAIN (PHOBIUS); TRANSMEMBRANE (PHOBIUS); NON_CYTOPLASMIC_DOMAIN (PHOBIUS); IPR027350 (PROSITE_PROFILES); IPR001452 (SUPERFAMILY); TMhelix (TMHMM)
bmsbwbcontig19613	alpha-( )-fucosyltransferase 10-like	1397	10	3.58804e-115	0.61	9	F:transferase activity; C:Golgi cisterna membrane; C:integral to membrane; C:membrane; F:transferase activity, transferring glycosyl groups; P:fucosylation; C:Golgi apparatus; F:fucosyltransferase activity; P:protein glycosylation		IPR001503 (PFAM); PTHR11929:SF131 (PANTHER); IPR001503 (PANTHER); NON_CYTOPLASMIC_DOMAIN (PHOBIUS); CYTOPLASMIC_DOMAIN (PHOBIUS); TRANSMEMBRANE (PHOBIUS); SSF53756 (SUPERFAMILY); TMhelix (TMHMM)
bmsbwbcontig4375	alpha-1 catenin, putative	347	1	0.00061125	0.66	4	F:cadherin binding; P:cell adhesion; F:structural molecule activity; C:actin cytoskeleton		no IPS match
bmsbwbcontig5451	alpha-2-macroglobulin receptor-associated	1298	10	8.01668e-125	0.701	3	F:heparin binding; F:low-density lipoprotein particle receptor binding; C:endoplasmic reticulum		Coil (COILS); Coil (COILS); Coil (COILS); IPR009066 (G3DSA:1.20.81.GENE3D); IPR009066 (PFAM); IPR010483 (PFAM); PTHR16560 (PANTHER); PTHR16560:SF2 (PANTHER); SIGNAL_PEPTIDE_H_REGION (PHOBIUS); SIGNAL_PEPTIDE (PHOBIUS); NON_CYTOPLASMIC_DOMAIN (PHOBIUS); SIGNAL_PEPTIDE_N_REGION (PHOBIUS); SIGNAL_PEPTIDE_C_REGION (PHOBIUS); SignalP-noTM (SIGNALP_EUK); IPR009066 (SUPERFAMILY); IPR009066 (SUPERFAMILY)…
bmsbwbcontig15130	alpha-actinin-2-associated lim protein	198	9	8.74672e-18	0.7189	0	-		IPR001478 (PFAM); IPR001478 (G3DSA:2.30.42.GENE3D); IPR001478 (PROSITE_PROFILES); IPR001478 (SUPERFAMILY)
bmsbwbcontig2900	alpha-aminoadipic semialdehyde dehydrogenase isoform x1	654	10	1.80346e-62	0.847	5	P:oxidation-reduction process; F:oxidoreductase activity; F:oxidoreductase activity, acting on the aldehyde or oxo group of donors, NAD or NADP as acceptor; P:metabolic process; F:aldehyde dehydrogenase (NAD) activity		IPR015590 (PFAM); IPR016163 (G3DSA:3.40.309.GENE3D); PTHR11699:SF144 (PANTHER); PTHR11699 (PANTHER); IPR016161 (SUPERFAMILY)
bmsbwbcontig724	alpha-aminoadipic semialdehyde dehydrogenase-like	1120	10	1.14902e-159	0.741	5	P:oxidation-reduction process; F:oxidoreductase activity; F:oxidoreductase activity, acting on the aldehyde or oxo group of donors, NAD or NADP as acceptor; P:metabolic process; F:aldehyde dehydrogenase (NAD) activity		IPR016162 (G3DSA:3.40.605.GENE3D); IPR015590 (PFAM); IPR016163 (G3DSA:3.40.309.GENE3D); PTHR11699 (PANTHER); PTHR11699:SF144 (PANTHER); IPR029510 (PROSITE_PATTERNS); IPR016161 (SUPERFAMILY)
bmsbwbcontig945	alpha-aminoadipic semialdehyde mitochondrial-like	2985	10	0	0.819	11	C:integral to membrane; F:G-protein coupled receptor activity; P:oxidation-reduction process; F:olfactory receptor activity; F:neuropeptide Y receptor activity; F:oxidoreductase activity; P:signal transduction; P:detection of chemical stimulus involved in sensory perception of smell; F:signal transducer activity; P:G-protein coupled receptor signaling pathway; C:plasma membrane		no IPS match
bmsbwbcontig4847	alpha-amylase 2b	302	10	1.71198e-08	0.674	6	F:hydrolase activity; P:metabolic process; P:carbohydrate metabolic process; F:cation binding; F:hydrolase activity, acting on glycosyl bonds; F:catalytic activity		IPR006048 (SMART); IPR013780 (G3DSA:2.60.40.GENE3D); IPR015902 (PANTHER); PTHR10357:SF116 (PANTHER); SSF51011 (SUPERFAMILY)
bmsbwbcontig1165	alpha-amylase a-like	462	10	2.03318e-42	0.709	6	F:hydrolase activity; P:metabolic process; P:carbohydrate metabolic process; F:cation binding; F:hydrolase activity, acting on glycosyl bonds; F:catalytic activity		IPR006046 (PRINTS); IPR006047 (PFAM); IPR013781 (G3DSA:3.20.20.GENE3D); IPR015902 (PANTHER); PTHR10357:SF116 (PANTHER); NON_CYTOPLASMIC_DOMAIN (PHOBIUS); SIGNAL_PEPTIDE_N_REGION (PHOBIUS); SIGNAL_PEPTIDE_H_REGION (PHOBIUS); SIGNAL_PEPTIDE (PHOBIUS); SIGNAL_PEPTIDE_C_REGION (PHOBIUS); SignalP-noTM (SIGNALP_EUK); IPR017853 (SUPERFAMILY)
[truncated: 78,861 more rows]
