# Supplementary material for: Expansion of cytochrome P450 and cathepsin genes in the generalist herbivore brown marmorated stink bug
Source: BMC Genomics. 2018 Jan 18;19:60. doi: 10.1186/s12864-017-4281-6 (PMC5774168; doi:10.1186/s12864-017-4281-6)
Supplement: Supplementary file 4 — Results of blastn search performed on Halyomorpha halys transcripts having no match during blastx search to RefSeq database (XLSX 1989 kb) [file 12864_2017_4281_MOESM4_ESM.xlsx]

## Sheet: Sheet1
SeqName	Description	Length	#Hits	e-Value
bmsbwbcontig10631	5chain cryo-em reconstruction of the 80s-eif5b-met-itrnamet eukaryotic translation initiation complex	170	10	1.2e-82
bmsbwbcontig29460	Biomphalaria glabrata BAC clone BG_BBa-137H24 from chromosome unknown, complete sequence	258	1	2.2e-09
bmsbwbcontig67999	Branchiostoma floridae hypothetical protein, mRNA	161	1	5.1e-06
bmsbwbcontig24941	Dictyostelium discoideum AX4 hypothetical protein (DDB_G0292556) mRNA, complete cds	201	1	2.4e-05
bmsbwbcontig71865	Dictyostelium discoideum AX4 hypothetical protein (DDB_G0293174) mRNA, complete cds	213	1	0.00033
bmsbwbcontig12681	Riptortus pedestris mRNA for conserved hypothetical protein, complete cds, sequence id: Rped-0214	356	1	3.2e-71
bmsbwbcontig1934	Riptortus pedestris mRNA for conserved hypothetical protein, complete cds, sequence id: Rped-1032	1872	1	3.2e-48
bmsbwbcontig154	Riptortus pedestris mRNA for conserved hypothetical protein, complete cds, sequence id: Rped-1469	1377	1	6.7e-19
bmsbwbcontig12725	Riptortus pedestris mRNA for hypothetical protein, complete cds, sequence id: Rped-0410	257	1	2.2e-76
bmsbwbcontig6010	Riptortus pedestris mRNA for hypothetical protein, complete cds, sequence id: Rped-1609	224	1	4.4e-14
bmsbwbcontig35371	Riptortus pedestris mRNA, putative 3'UTR of hypothetical protein, sequence id: Rped-0778, expressed in midgut	433	1	1.2e-06
bmsbwbcontig19121	Riptortus pedestris mRNA, putative 3'UTR of hypothetical protein, sequence id: Rped-1582, expressed in midgut	807	1	3.5e-61
bmsbwbcontig10554	Riptortus pedestris mRNA, putative 3'UTR of hypothetical protein, sequence id: Rped-1605, expressed in midgut	285	1	6e-08
bmsbwbcontig6677	Riptortus pedestris mRNA, putative 3'UTR of hypothetical protein, sequence id: Rped-1731, expressed in midgut	240	1	1.6e-57
bmsbwbcontig55016	Riptortus pedestris mRNA, putative 3'UTR of hypothetical protein, sequence id: Rped-1747, expressed in midgut	243	1	4.9e-13
bmsbwbcontig37500	abracris flavolineata u2 snrna partial sequence	171	10	1.4e-51
bmsbwbcontig28566	ac004397homo sapiens cosmid complete sequence	536	2	0.00026
bmsbwbcontig4693	acyrthosiphon pisum btb poz domain-containing protein 3- transcript variant 1 mrna	210	2	1.5e-12
bmsbwbcontig68957	acyrthosiphon pisum clone: full-insert cdna sequence based on ests (5 -est: 3 -est aci2aaf5yc06bbm1)	243	5	1.1e-09
bmsbwbcontig72496	aedes aegypti precursor mirna- partial sequence	203	10	3.1e-09
bmsbwbcontig14765	apis florea 26s proteasome complex subunit dss1-like mrna	355	1	7.5e-23
bmsbwbcontig36558	apis mellifera microrna mir-10-2 (mir10-2) microrna	431	10	4.2e-31
bmsbwbcontig35511	apis mellifera protein bowel-like transcript variant mrna	453	7	3.5e-12
bmsbwbcontig72397	atelestus pulicarius 28s ribosomal rna partial sequence	306	10	3.4e-100
bmsbwbcontig47656	bean pod mottle virus isolate iowa-desmodium illinoense 1 segment complete sequence	153	10	1.2e-71
bmsbwbcontig19548	bmoftzf1pbombyx mori mrna for -f1 complete cds	323	1	8.9e-07
bmsbwbcontig45853	bombyx mori probable bifunctional methylenetetrahydrofolate dehydrogenase cyclohydrolase 2-like transcript variant mrna	567	10	2.6e-49
bmsbwbcontig64304	brachyaciura limbata 16s ribosomal rna partial sequence mitochondrial	160	1	6.6e-05
bmsbwbcontig71284	ceratitis capitata signal transducer and activator of transcription b-like transcript variant mrna	162	10	5e-26
bmsbwbcontig4521	choristoneura biennis entomopoxvirus l complete genome	320	1	0.00015
bmsbwbcontig25416	clostridium saccharolyticum complete genome	368	1	0.00017
bmsbwbcontig64635	cochliomyia macellaria 28s ribosomal rna partial sequence	238	10	3.4e-79
bmsbwbcontig29074	crassostrea gigas fas-associating death domain-containing protein complete cds	687	1	9.3e-05
bmsbwbcontig69616	curculio 55 cytochrome b partial cds mitochondrial gene for mitochondrial product	223	10	4.4e-18
bmsbwbcontig28250	cyanothece pcc 8802 plasmid complete sequence	365	2	1e-06
bmsbwbcontig9383	cyprinus carpio clone 741863 microsatellite sequence	495	1	0.00085
bmsbwbcontig13325	cyprinus carpio clone 888340 microsatellite sequence	1165	2	4.5e-05
bmsbwbcontig29451	dendroctonus ponderosae whole genome shotgun sequence	151	1	4.7e-11
bmsbwbcontig36315	dendroctonus ponderosae whole genome shotgun sequence	164	10	1.4e-26
bmsbwbcontig53992	dendroctonus ponderosae whole genome shotgun sequence	234	10	1.5e-87
bmsbwbcontig14675	diporeia associated circular virus isolate lm3602 replication-associated protein and capsid protein complete cds	589	1	7.9e-05
bmsbwbcontig27498	drosophila melanogaster chromosome complete sequence	373	2	0.00017
bmsbwbcontig5873	drosophila melanogaster mrna for serine protease inhibitor (serpin-2) (sp2 gene)	545	4	3.4e-08
bmsbwbcontig2105	drosophila pseudoobscura pseudoobscura ga28222 (dpse\ga28222) mrna	182	2	1.3e-07
bmsbwbcontig51139	eupelmus vuilleti repetitive sequence mariner-like element evmar1-4	225	1	5.9e-07
bmsbwbcontig74038	eurydema maracandica 28s ribosomal rna partial sequence	227	2	6e-07
bmsbwbcontig41914	expression vector complete sequence	374	10	0
bmsbwbcontig51955	glossina morsitans morsitans atta11 attb atta12 atta21 gene and attd clone 39g22	238	1	8e-21
bmsbwbcontig27500	glycine max clone gmw2- complete sequence	491	1	1.3e-05
bmsbwbcontig2997	gryllus bimaculatus gbcontig00326	200	2	2.4e-05
bmsbwbcontig21019	grypomachaerota turbinata voucher 06-02-15-19 cytochrome oxidase subunit i partial cds mitochondrial	590	10	1.3e-12
bmsbwbcontig2216	haliotis rufescens microsatellite hr1 sequence	482	4	2.9e-23
bmsbwbcontig10	halyomorpha halys complete genome	452	10	0
bmsbwbcontig1351	halyomorpha halys complete genome	354	10	2.8e-161
bmsbwbcontig19350	halyomorpha halys complete genome	353	10	3.6e-180
bmsbwbcontig31103	halyomorpha halys complete genome	183	1	3.2e-78
bmsbwbcontig4817	halyomorpha halys complete genome	208	10	1e-103
bmsbwbcontig61317	halyomorpha halys complete genome	697	10	1.5e-22
bmsbwbcontig7746	halyomorpha halys complete genome	1077	10	0
bmsbwbcontig8916	halyomorpha halys complete genome	1513	10	1.5e-60
bmsbwbcontig18598	halyomorpha halys haplotype h20 12s ribosomal rna gene and control partial sequence mitochondrial	164	10	1e-77
bmsbwbcontig12099	halyomorpha halys symbiont complete genome	180	1	3.1e-88
bmsbwbcontig21836	halyomorpha halys symbiont complete genome	165	1	6.2e-80
bmsbwbcontig31876	halyomorpha halys symbiont complete genome	327	1	1.3e-129
bmsbwbcontig36260	halyomorpha halys symbiont complete genome	341	1	9.6e-176
bmsbwbcontig44229	halyomorpha halys symbiont complete genome	344	1	9.7e-176
bmsbwbcontig47295	halyomorpha halys symbiont complete genome	255	1	7.5e-116
bmsbwbcontig49381	halyomorpha halys symbiont complete genome	270	1	1.7e-117
bmsbwbcontig50373	halyomorpha halys symbiont complete genome	271	1	2.2e-136
bmsbwbcontig51843	halyomorpha halys symbiont complete genome	263	1	1.7e-102
bmsbwbcontig52840	halyomorpha halys symbiont complete genome	266	1	7.7e-136
bmsbwbcontig52871	halyomorpha halys symbiont complete genome	267	1	2.8e-136
bmsbwbcontig54250	halyomorpha halys symbiont complete genome	244	1	1.2e-123
bmsbwbcontig55681	halyomorpha halys symbiont complete genome	201	1	3.5e-98
bmsbwbcontig55991	halyomorpha halys symbiont complete genome	278	1	8.4e-111
bmsbwbcontig57396	halyomorpha halys symbiont complete genome	225	1	3.9e-113
bmsbwbcontig58348	halyomorpha halys symbiont complete genome	217	1	1.1e-108
bmsbwbcontig59421	halyomorpha halys symbiont complete genome	298	1	3.3e-100
bmsbwbcontig59638	halyomorpha halys symbiont complete genome	181	1	2.7e-24
bmsbwbcontig60721	halyomorpha halys symbiont complete genome	199	1	1e-68
bmsbwbcontig72708	halyomorpha halys symbiont complete genome	176	1	8.6e-84
bmsbwbcontig72763	halyomorpha halys symbiont complete genome	194	1	5.7e-96
bmsbwbcontig73654	halyomorpha halys symbiont complete genome	196	1	4.8e-37
bmsbwbcontig75026	halyomorpha halys symbiont complete genome	220	1	2.5e-60
bmsbwbcontig75063	halyomorpha halys symbiont complete genome	160	1	2.4e-75
bmsbwbcontig76751	halyomorpha halys symbiont complete genome	164	1	4.9e-56
bmsbwbcontig77867	halyomorpha halys symbiont complete genome	197	1	5.7e-96
bmsbwbcontig79675	halyomorpha halys symbiont complete genome	199	1	1.2e-97
bmsbwbcontig8556	halyomorpha halys symbiont complete genome	179	1	4e-87
bmsbwbcontig13967	halyomorpha picus isolate b21 cytochrome oxidase subunit i partial cds mitochondrial	166	10	3.1e-18
bmsbwbcontig33463	homo sapiens 12 bac rp13-895j2 (roswell park cancer institute human bac library) complete sequence	206	1	8.9e-05
bmsbwbcontig53451	homo sapiens 3 bac rp11-201d16 (roswell park cancer institute human bac library) complete sequence	171	1	5e-81
bmsbwbcontig73603	homo sapiens bac clone rp11-5b9 from complete sequence	245	1	2.3e-06
bmsbwbcontig19095	homo sapiens chromosome clone ctd- complete sequence	372	1	0.00017
bmsbwbcontig67335	homo sapiens contactin associated 2 eqgene on chromosome 7	261	4	0.00042
bmsbwbcontig5857	hylaeus extensus voucher km267 wingless (wnt-1) partial cds	441	1	5.7e-20
bmsbwbcontig28952	ips cembrae partial genome	217	1	7.3e-06
bmsbwbcontig22637	liriomyza trifolii complete genome	360	10	1.4e-124
bmsbwbcontig51393	macaca mulatta chromosome unk clone ch250- complete sequence	229	4	7.8e-06
bmsbwbcontig72046	marichromatium purpuratum complete genome	153	10	5.9e-40
bmsbwbcontig20608	medicago truncatula clone mth2- complete sequence	987	1	0.00049
bmsbwbcontig835	megachile rotundata collagen alpha-1 chain-like mrna	331	1	4.2e-05
bmsbwbcontig58961	megachile rotundata histone-lysine n-methyltransferase setmar-like mrna	501	2	2.5e-16
bmsbwbcontig32462	mouse dna sequence from clone rp23-23i2 on chromosome complete sequence	182	2	1.3e-07
bmsbwbcontig24789	mus musculus bac clone rp23-431g18 from complete sequence	518	1	6.9e-05
bmsbwbcontig38050	mus musculus bac clone rp24-394c15 from chromosome complete sequence	342	2	0.00016
bmsbwbcontig20220	mus musculus targeted non- lacz-tagged mutant allele syce1:tm1e wtsi transgenic	1008	3	0.0005
bmsbwbcontig33210	musca domestica cationic amino acid transporter 4-like mrna	237	1	2.9e-05
bmsbwbcontig58856	musca domestica ras-related protein rab-30-like mrna	184	1	2.8e-09
bmsbwbcontig51589	mustela putorius furo serine threonine tyrosine interacting protein transcript variant mrna	225	2	0.00035
bmsbwbcontig26753	myotis clone xx- complete sequence	262	1	8.6e-41
bmsbwbcontig38380	myrmica ruginodis clone myrmar2-4 transposon mariner- complete sequence	423	5	3.2e-27
bmsbwbcontig33498	nabis hmr-1997a mariner transposase partial cds	288	1	2.7e-31
bmsbwbcontig47889	naumovozyma dairenensis cbs 421 chromosome complete genome	361	1	0.0006
bmsbwbcontig58466	nemsnubascaris lumbricoides snrna u2-1 snrna u2-2 and snrna u2-1 complete sequence	236	1	1.4e-07
bmsbwbcontig79340	neoalticomerus seamansi 28s ribosomal rna partial sequence	203	10	2.2e-60
bmsbwbcontig47672	nerthra indica voucher nkhox-8 proboscipedia partial cds	249	1	1e-07
bmsbwbcontig78509	nosema chrysoperlae 18s ribosomal rna partial sequence	178	10	8.4e-85
bmsbwbcontig78464	nosema disstriae isolate 04-14 large subunit ribosomal rna internal transcribed small subunit ribosomal rna intergenic and 5s ribosomal rna complete sequence	191	10	3.4e-73
bmsbwbcontig46049	oechalia schellenbergii 16s ribosomal rna partial sequence mitochondrial	242	10	1.8e-17
bmsbwbcontig32055	oncopeltus fasciatus abdominal-a partial cds	202	1	8.5e-20
bmsbwbcontig29483	oncopeltus fasciatus abdominal-b partial cds	207	1	4.7e-16
bmsbwbcontig7860	oncopeltus fasciatus clone of-new-135 ser rich protein partial cds	270	1	3.3e-20
bmsbwbcontig22444	oncopeltus fasciatus labial partial cds	198	4	1.4e-17
bmsbwbcontig53236	oncopeltus fasciatus partial mrna for sp1-4 protein	158	1	5e-06
bmsbwbcontig8383	oncopeltus fasciatus tao partial cds	808	2	1.4e-44
bmsbwbcontig69542	orientia tsutsugamushi ikeda complete genome	200	2	0.00031
bmsbwbcontig13186	oryctolagus cuniculus protein phosphatase regulatory subunit transcript variant 2 mrna	587	2	3.6e-08
bmsbwbcontig75291	oryza minuta clone complete sequence	231	1	2.2e-06
bmsbwbcontig56296	oryza sativa japonica group genomic chromosome pac clone:p0040h05	492	1	0.00023
bmsbwbcontig76065	otolemur garnettii clone ch256- complete sequence	259	5	6.5e-52
bmsbwbcontig39940	pantholops hodgsonii estrogen receptor binding site 9 transcript variant mrna	480	3	0.00082
bmsbwbcontig73115	pantoea at-9b plasmid complete sequence	253	1	5.1e-28
bmsbwbcontig21092	papilio xuthus mrna for cuticular protein complete sequence id: px-0598	380	2	1.1e-06
bmsbwbcontig61263	pediculus humanus corporis histone mrna	278	2	7.5e-12
bmsbwbcontig17394	pelodiscus sinensis sodium voltage- type alpha subunit transcript variant mrna	886	4	0.00012
bmsbwbcontig43989	plasmodium falciparum 3d7 chromosome complete sequence	406	1	5.3e-05
bmsbwbcontig4176	plautia stali mrna for cathepsin f-like cysteine complete cds	405	1	2.3e-48
bmsbwbcontig79061	plautia stali vg-3 mrna for vitellogenin- complete cds	237	1	2.2e-36
bmsbwbcontig18430	pongo abelii t-cell leukemia homeobox 3 mrna	181	1	5.9e-11
bmsbwbcontig39114	pundamilia nyererei cytosolic sulfotransferase 3-like transcript variant mrna	199	10	8.5e-05
bmsbwbcontig7944	riptortus pedestris genes for 18s 28s rrna	536	10	1.4e-76
bmsbwbcontig3630	riptortus pedestris mrna for 14-3-3 zeta complete sequence id: rped-0168	329	1	5.4e-09
bmsbwbcontig49643	riptortus pedestris mrna for arginine complete sequence id: rped-0158	285	10	3.6e-05
bmsbwbcontig10043	riptortus pedestris mrna for arginine serine-rich splicing complete sequence id: rped-1028	283	1	3.5e-25
bmsbwbcontig2848	riptortus pedestris mrna for arginine serine-rich-splicing complete sequence id: rped-0627	966	1	0
bmsbwbcontig9794	riptortus pedestris mrna for complete sequence id: rped-0161	258	2	1.1e-69
bmsbwbcontig16018	riptortus pedestris mrna for cuticle complete sequence id: rped-0254	172	1	1.2e-12
bmsbwbcontig26203	riptortus pedestris mrna for f-actin capping protein partial sequence id: rped- expressed in midgut	414	1	3.7e-91
bmsbwbcontig729	riptortus pedestris mrna for heterogeneous nuclear complete sequence id: rped-0322	609	1	1.7e-21
bmsbwbcontig1380	riptortus pedestris mrna for heterogeneous nuclear ribonucleoprotein complete sequence id: rped-0573	1963	1	1e-162
bmsbwbcontig10614	riptortus pedestris mrna for high density lipoprotien binding complete sequence id: rped-0268	193	1	3.7e-23
bmsbwbcontig3315	riptortus pedestris mrna for igf2 mrna binding complete sequence id: rped-1086	613	1	1.7e-31
bmsbwbcontig16618	riptortus pedestris mrna for importin complete sequence id: rped-1068	1135	1	0.00016
bmsbwbcontig21739	riptortus pedestris mrna for myocyte-specific enhancer factor complete sequence id: rped-1273	558	1	1.2e-37
bmsbwbcontig22959	riptortus pedestris mrna for protein phosphatase- complete sequence id: rped-1147	642	1	0
bmsbwbcontig25705	riptortus pedestris mrna for ribosomal protein complete sequence id: rped-0421	201	1	2.3e-25
bmsbwbcontig20	riptortus pedestris mrna for tropomyosin complete sequence id: rped-0657	1083	1	1.1e-25
bmsbwbcontig7779	riptortus pedestris mrna for tropomyosin complete sequence id: rped-0657	222	1	2.7e-10
bmsbwbcontig1526	riptortus pedestris mrna for troponin partial sequence id: rped- expressed in midgut	239	1	8.1e-16
bmsbwbcontig601	riptortus pedestris mrna for unkown complete sequence id: rped-0238	275	1	2.6e-21
bmsbwbcontig955	riptortus pedestris mrna for unkown complete sequence id: rped-0238	360	1	2e-48
bmsbwbcontig6775	riptortus pedestris mrna for unkown complete sequence id: rped-0775	1060	1	6.4e-48
bmsbwbcontig3417	riptortus pedestris mrna for unkown complete sequence id: rped-1253	198	1	5.1e-07
bmsbwbcontig7740	riptortus pedestris mrna for unkown complete sequence id: rped-1519	1807	1	3.1e-33
bmsbwbcontig5539	riptortus pedestris mrna for unkown complete sequence id: rped-1732	676	1	1.4e-52
bmsbwbcontig9133	riptortus pedestris mrna for unkown complete sequence id: rped-1752	686	1	2.5e-20
bmsbwbcontig6708	riptortus pedestris mrna for unkown partial sequence id: rped- expressed in midgut	536	1	5.4e-26
bmsbwbcontig2532	riptortus pedestris mrna for voltage-dependent anion-selective complete sequence id: rped-0251	170	1	9.1e-14
bmsbwbcontig8498	riptortus pedestris per mrna for complete cds	561	1	1.6e-16
bmsbwbcontig79847	saccharomyces cerevisiae ec1118 chromosome ec1118_1e8 genomic whole genome shotgun sequence	202	3	2.1e-100
bmsbwbcontig47318	saccharomyces cerevisiae strain yjm789 35s ribosomal rna external transcribed spacer and 26s ribosomal rna complete sequence tar1p complete cds internal transcribed spacer 2 and ribosomal rna complete sequence ylr154w-ep (ylr154w-e) complete cds internal transcribed spacer complete sequence ylr154w-fp (ylr154w-f) complete cds and 18s ribosomal rna external transcribed spacer and 5s ribosomal rna …	263	10	3.4e-134
bmsbwbcontig7097	setaria italica formin-like protein 8-like mrna	616	1	8.3e-05
bmsbwbcontig53579	sogatella furcifera dl mrna for gaba-gated chloride channel complete cds	192	7	6.2e-21
bmsbwbcontig57806	solanum lycopersicum strain heinz 1706 chromosome 1 clone slm-50p9 map complete sequence	197	1	0.0003
bmsbwbcontig57939	tetrapisispora blattae cbs 6284 chromosome complete genome	269	1	0.00012
bmsbwbcontig48285	tpa_inf: saccharomyces cerevisiae s288c chromosome complete sequence	230	10	6.7e-116
bmsbwbcontig64578	tpa_inf: saccharomyces cerevisiae s288c chromosome complete sequence	286	9	9.4e-144
bmsbwbcontig69100	tpa_inf: saccharomyces cerevisiae s288c chromosome complete sequence	244	10	5.5e-122
bmsbwbcontig72380	tpa_inf: saccharomyces cerevisiae s288c chromosome complete sequence	271	10	6.1e-132
bmsbwbcontig75690	tpa_inf: saccharomyces cerevisiae s288c chromosome complete sequence	164	4	2.2e-79
bmsbwbcontig14624	tribolium castaneum cg2165 cg2165- transcript variant 1 mrna	448	3	1.6e-25
bmsbwbcontig78470	vairimorpha cheracis isolate t1 small subunit ribosomal rna partial sequence	215	10	1.1e-103
bmsbwbcontig55803	vairimorpha cheracis large subunit ribosomal rna partial sequence	353	10	1e-170
bmsbwbcontig78242	vairimorpha cheracis large subunit ribosomal rna partial sequence	483	10	0
bmsbwbcontig78703	vairimorpha cheracis large subunit ribosomal rna partial sequence	208	10	1e-103
bmsbwbcontig59449	vitis vinifera contig whole genome shotgun sequence	648	1	8.7e-05
bmsbwbcontig72419	vitis vinifera contig whole genome shotgun sequence	155	1	3e-06
bmsbwbcontig70055	yscplasmsaccharomyces cerevisiae 2 micron circle complete sequence	318	10	1.2e-164
bmsbwbcontig44948	zebrafish dna sequence from clone ch211-212b13 in linkage group complete sequence	279	1	0.00013
bmsbwbcontig54484	zebrafish dna sequence from clone ch211-42o7 in linkage group complete sequence	259	1	9e-06
bmsbwbcontig74762	zebrafish dna sequence from clone dkey- complete sequence	167	9	1.5e-06
bmsbwbcontig1	---NA---	1034	0	-
bmsbwbcontig1000	---NA---	332	0	-
bmsbwbcontig10000	---NA---	226	0	-
bmsbwbcontig10001	---NA---	308	0	-
bmsbwbcontig10002	---NA---	826	0	-
bmsbwbcontig10004	---NA---	165	0	-
bmsbwbcontig10005	---NA---	649	0	-
bmsbwbcontig10006	---NA---	420	0	-
bmsbwbcontig10007	---NA---	325	0	-
bmsbwbcontig10012	---NA---	648	0	-
bmsbwbcontig10014	---NA---	1081	0	-
bmsbwbcontig10016	---NA---	888	0	-
bmsbwbcontig10017	---NA---	298	0	-
bmsbwbcontig1002	---NA---	172	0	-
bmsbwbcontig10022	---NA---	371	0	-
bmsbwbcontig10025	---NA---	364	0	-
bmsbwbcontig10026	---NA---	241	0	-
bmsbwbcontig10027	---NA---	249	0	-
bmsbwbcontig10028	---NA---	338	0	-
bmsbwbcontig10031	---NA---	338	0	-
bmsbwbcontig10035	---NA---	515	0	-
bmsbwbcontig10045	---NA---	397	0	-
bmsbwbcontig10047	---NA---	788	0	-
bmsbwbcontig10055	---NA---	150	0	-
bmsbwbcontig10056	---NA---	473	0	-
bmsbwbcontig10057	---NA---	358	0	-
bmsbwbcontig10060	---NA---	271	0	-
bmsbwbcontig10061	---NA---	182	0	-
bmsbwbcontig10067	---NA---	180	0	-
bmsbwbcontig10073	---NA---	360	0	-
bmsbwbcontig10076	---NA---	171	0	-
bmsbwbcontig10077	---NA---	419	0	-
bmsbwbcontig10078	---NA---	2358	0	-
bmsbwbcontig10079	---NA---	359	0	-
bmsbwbcontig10080	---NA---	267	0	-
bmsbwbcontig10081	---NA---	297	0	-
bmsbwbcontig10082	---NA---	926	0	-
bmsbwbcontig10085	---NA---	210	0	-
bmsbwbcontig10086	---NA---	352	0	-
bmsbwbcontig10088	---NA---	631	0	-
bmsbwbcontig1009	---NA---	490	0	-
bmsbwbcontig10090	---NA---	382	0	-
bmsbwbcontig10091	---NA---	370	0	-
bmsbwbcontig10092	---NA---	214	0	-
bmsbwbcontig10094	---NA---	218	0	-
bmsbwbcontig10096	---NA---	206	0	-
bmsbwbcontig10097	---NA---	411	0	-
bmsbwbcontig10098	---NA---	268	0	-
bmsbwbcontig1010	---NA---	319	0	-
bmsbwbcontig10100	---NA---	513	0	-
bmsbwbcontig10105	---NA---	165	0	-
bmsbwbcontig10107	---NA---	264	0	-
bmsbwbcontig10108	---NA---	223	0	-
bmsbwbcontig10109	---NA---	151	0	-
bmsbwbcontig10111	---NA---	340	0	-
bmsbwbcontig10115	---NA---	178	0	-
bmsbwbcontig10118	---NA---	191	0	-
bmsbwbcontig10121	---NA---	217	0	-
bmsbwbcontig10122	---NA---	1134	0	-
bmsbwbcontig10123	---NA---	1188	0	-
bmsbwbcontig10128	---NA---	155	0	-
bmsbwbcontig10129	---NA---	339	0	-
bmsbwbcontig10130	---NA---	187	0	-
bmsbwbcontig10131	---NA---	292	0	-
bmsbwbcontig10135	---NA---	1336	0	-
bmsbwbcontig10137	---NA---	211	0	-
bmsbwbcontig10138	---NA---	267	0	-
bmsbwbcontig1014	---NA---	328	0	-
bmsbwbcontig10140	---NA---	287	0	-
bmsbwbcontig10141	---NA---	256	0	-
bmsbwbcontig10145	---NA---	546	0	-
bmsbwbcontig10147	---NA---	420	0	-
bmsbwbcontig10150	---NA---	423	0	-
bmsbwbcontig10151	---NA---	712	0	-
bmsbwbcontig10152	---NA---	189	0	-
bmsbwbcontig10155	---NA---	1313	0	-
bmsbwbcontig10157	---NA---	214	0	-
bmsbwbcontig10158	---NA---	268	0	-
bmsbwbcontig10159	---NA---	254	0	-
bmsbwbcontig10162	---NA---	654	0	-
bmsbwbcontig10163	---NA---	414	0	-
bmsbwbcontig10164	---NA---	679	0	-
bmsbwbcontig10165	---NA---	598	0	-
bmsbwbcontig10167	---NA---	579	0	-
bmsbwbcontig10170	---NA---	619	0	-
bmsbwbcontig10171	---NA---	312	0	-
bmsbwbcontig10173	---NA---	527	0	-
bmsbwbcontig10174	---NA---	547	0	-
bmsbwbcontig10175	---NA---	212	0	-
bmsbwbcontig10177	---NA---	638	0	-
bmsbwbcontig10179	---NA---	717	0	-
bmsbwbcontig10183	---NA---	1516	0	-
bmsbwbcontig10187	---NA---	521	0	-
bmsbwbcontig1019	---NA---	1292	0	-
bmsbwbcontig10191	---NA---	159	0	-
bmsbwbcontig10192	---NA---	781	0	-
bmsbwbcontig10193	---NA---	1459	0	-
bmsbwbcontig10194	---NA---	302	0	-
bmsbwbcontig10195	---NA---	257	0	-
bmsbwbcontig10196	---NA---	812	0	-
bmsbwbcontig10197	---NA---	345	0	-
bmsbwbcontig10199	---NA---	184	0	-
bmsbwbcontig1020	---NA---	483	0	-
bmsbwbcontig10201	---NA---	519	0	-
bmsbwbcontig10202	---NA---	275	0	-
bmsbwbcontig10203	---NA---	885	0	-
bmsbwbcontig10209	---NA---	512	0	-
bmsbwbcontig10210	---NA---	264	0	-
bmsbwbcontig10211	---NA---	267	0	-
bmsbwbcontig10215	---NA---	591	0	-
bmsbwbcontig10216	---NA---	239	0	-
bmsbwbcontig10217	---NA---	608	0	-
bmsbwbcontig10218	---NA---	453	0	-
bmsbwbcontig10219	---NA---	567	0	-
bmsbwbcontig10220	---NA---	153	0	-
bmsbwbcontig10222	---NA---	409	0	-
bmsbwbcontig10224	---NA---	748	0	-
bmsbwbcontig10225	---NA---	256	0	-
bmsbwbcontig10226	---NA---	1351	0	-
bmsbwbcontig10227	---NA---	212	0	-
bmsbwbcontig10228	---NA---	604	0	-
bmsbwbcontig10230	---NA---	410	0	-
bmsbwbcontig10231	---NA---	205	0	-
bmsbwbcontig10234	---NA---	299	0	-
bmsbwbcontig10235	---NA---	1134	0	-
bmsbwbcontig10239	---NA---	458	0	-
bmsbwbcontig10240	---NA---	246	0	-
bmsbwbcontig10243	---NA---	316	0	-
bmsbwbcontig10249	---NA---	310	0	-
bmsbwbcontig10250	---NA---	238	0	-
bmsbwbcontig10254	---NA---	1281	0	-
bmsbwbcontig10255	---NA---	775	0	-
bmsbwbcontig10256	---NA---	1418	0	-
bmsbwbcontig10259	---NA---	473	0	-
bmsbwbcontig1026	---NA---	552	0	-
bmsbwbcontig10260	---NA---	179	0	-
bmsbwbcontig10262	---NA---	326	0	-
bmsbwbcontig10263	---NA---	587	0	-
bmsbwbcontig10265	---NA---	268	0	-
bmsbwbcontig10267	---NA---	190	0	-
bmsbwbcontig10270	---NA---	200	0	-
bmsbwbcontig10271	---NA---	203	0	-
bmsbwbcontig10274	---NA---	516	0	-
bmsbwbcontig10280	---NA---	218	0	-
bmsbwbcontig10285	---NA---	172	0	-
bmsbwbcontig10286	---NA---	309	0	-
bmsbwbcontig10287	---NA---	826	0	-
bmsbwbcontig10292	---NA---	211	0	-
bmsbwbcontig10293	---NA---	549	0	-
bmsbwbcontig10294	---NA---	208	0	-
bmsbwbcontig10297	---NA---	1312	0	-
bmsbwbcontig10299	---NA---	552	0	-
bmsbwbcontig10300	---NA---	247	0	-
bmsbwbcontig10302	---NA---	502	0	-
bmsbwbcontig10304	---NA---	174	0	-
bmsbwbcontig10306	---NA---	1364	0	-
bmsbwbcontig10308	---NA---	618	0	-
bmsbwbcontig10311	---NA---	1219	0	-
bmsbwbcontig10312	---NA---	178	0	-
bmsbwbcontig10314	---NA---	275	0	-
bmsbwbcontig10315	---NA---	315	0	-
bmsbwbcontig10316	---NA---	188	0	-
bmsbwbcontig10319	---NA---	288	0	-
bmsbwbcontig10320	---NA---	217	0	-
bmsbwbcontig10322	---NA---	229	0	-
bmsbwbcontig10324	---NA---	625	0	-
bmsbwbcontig10326	---NA---	390	0	-
bmsbwbcontig10327	---NA---	198	0	-
bmsbwbcontig10330	---NA---	308	0	-
bmsbwbcontig10331	---NA---	159	0	-
bmsbwbcontig10332	---NA---	176	0	-
bmsbwbcontig10333	---NA---	520	0	-
bmsbwbcontig10335	---NA---	234	0	-
bmsbwbcontig10336	---NA---	300	0	-
bmsbwbcontig10338	---NA---	257	0	-
bmsbwbcontig1034	---NA---	2111	0	-
bmsbwbcontig10342	---NA---	160	0	-
bmsbwbcontig10345	---NA---	625	0	-
bmsbwbcontig10347	---NA---	1589	0	-
bmsbwbcontig10348	---NA---	367	0	-
bmsbwbcontig10349	---NA---	243	0	-
bmsbwbcontig1035	---NA---	191	0	-
bmsbwbcontig10350	---NA---	1964	0	-
bmsbwbcontig10351	---NA---	248	0	-
bmsbwbcontig10355	---NA---	191	0	-
bmsbwbcontig10360	---NA---	230	0	-
bmsbwbcontig10361	---NA---	245	0	-
bmsbwbcontig10363	---NA---	707	0	-
bmsbwbcontig10367	---NA---	558	0	-
bmsbwbcontig10368	---NA---	865	0	-
bmsbwbcontig1037	---NA---	370	0	-
bmsbwbcontig10372	---NA---	841	0	-
bmsbwbcontig10373	---NA---	326	0	-
bmsbwbcontig10374	---NA---	1373	0	-
bmsbwbcontig10375	---NA---	1116	0	-
bmsbwbcontig10377	---NA---	1159	0	-
bmsbwbcontig10379	---NA---	438	0	-
bmsbwbcontig1038	---NA---	217	0	-
bmsbwbcontig10381	---NA---	273	0	-
bmsbwbcontig10382	---NA---	362	0	-
bmsbwbcontig10385	---NA---	471	0	-
bmsbwbcontig10386	---NA---	791	0	-
bmsbwbcontig10388	---NA---	467	0	-
bmsbwbcontig10395	---NA---	546	0	-
bmsbwbcontig10396	---NA---	508	0	-
bmsbwbcontig10398	---NA---	161	0	-
bmsbwbcontig10401	---NA---	200	0	-
bmsbwbcontig10402	---NA---	227	0	-
bmsbwbcontig10404	---NA---	1210	0	-
bmsbwbcontig10407	---NA---	252	0	-
bmsbwbcontig10409	---NA---	330	0	-
bmsbwbcontig10411	---NA---	1171	0	-
bmsbwbcontig10414	---NA---	302	0	-
bmsbwbcontig10418	---NA---	695	0	-
bmsbwbcontig10419	---NA---	663	0	-
bmsbwbcontig10420	---NA---	373	0	-
bmsbwbcontig10425	---NA---	159	0	-
bmsbwbcontig10429	---NA---	990	0	-
bmsbwbcontig10430	---NA---	174	0	-
bmsbwbcontig10437	---NA---	488	0	-
bmsbwbcontig10438	---NA---	2358	0	-
bmsbwbcontig10439	---NA---	218	0	-
bmsbwbcontig1044	---NA---	537	0	-
bmsbwbcontig10440	---NA---	294	0	-
bmsbwbcontig10444	---NA---	480	0	-
bmsbwbcontig10445	---NA---	1008	0	-
bmsbwbcontig10446	---NA---	315	0	-
bmsbwbcontig10447	---NA---	713	0	-
bmsbwbcontig10448	---NA---	229	0	-
bmsbwbcontig10449	---NA---	562	0	-
bmsbwbcontig1045	---NA---	242	0	-
bmsbwbcontig10451	---NA---	1504	0	-
bmsbwbcontig10453	---NA---	832	0	-
bmsbwbcontig10455	---NA---	1115	0	-
bmsbwbcontig10459	---NA---	197	0	-
bmsbwbcontig10462	---NA---	247	0	-
bmsbwbcontig10465	---NA---	211	0	-
bmsbwbcontig10469	---NA---	194	0	-
bmsbwbcontig1047	---NA---	335	0	-
bmsbwbcontig10471	---NA---	211	0	-
bmsbwbcontig10473	---NA---	674	0	-
bmsbwbcontig10474	---NA---	333	0	-
bmsbwbcontig10477	---NA---	229	0	-
bmsbwbcontig10482	---NA---	313	0	-
bmsbwbcontig10485	---NA---	696	0	-
bmsbwbcontig10486	---NA---	289	0	-
bmsbwbcontig10487	---NA---	326	0	-
bmsbwbcontig1049	---NA---	347	0	-
bmsbwbcontig10492	---NA---	459	0	-
bmsbwbcontig10494	---NA---	153	0	-
bmsbwbcontig10495	---NA---	300	0	-
bmsbwbcontig10500	---NA---	357	0	-
bmsbwbcontig10502	---NA---	276	0	-
bmsbwbcontig10503	---NA---	605	0	-
bmsbwbcontig10504	---NA---	256	0	-
bmsbwbcontig10508	---NA---	747	0	-
bmsbwbcontig10509	---NA---	690	0	-
bmsbwbcontig10510	---NA---	639	0	-
bmsbwbcontig10512	---NA---	526	0	-
bmsbwbcontig10513	---NA---	367	0	-
bmsbwbcontig10514	---NA---	209	0	-
bmsbwbcontig10517	---NA---	569	0	-
bmsbwbcontig10518	---NA---	2877	0	-
bmsbwbcontig10522	---NA---	972	0	-
bmsbwbcontig10527	---NA---	686	0	-
bmsbwbcontig10531	---NA---	356	0	-
bmsbwbcontig10532	---NA---	587	0	-
bmsbwbcontig10533	---NA---	680	0	-
bmsbwbcontig10534	---NA---	960	0	-
bmsbwbcontig10537	---NA---	448	0	-
bmsbwbcontig10539	---NA---	831	0	-
bmsbwbcontig10540	---NA---	219	0	-
bmsbwbcontig10542	---NA---	243	0	-
bmsbwbcontig10543	---NA---	289	0	-
bmsbwbcontig10544	---NA---	562	0	-
bmsbwbcontig10548	---NA---	1082	0	-
bmsbwbcontig1055	---NA---	395	0	-
bmsbwbcontig10551	---NA---	1404	0	-
bmsbwbcontig10553	---NA---	497	0	-
bmsbwbcontig10559	---NA---	219	0	-
bmsbwbcontig1056	---NA---	853	0	-
bmsbwbcontig10565	---NA---	164	0	-
bmsbwbcontig10569	---NA---	505	0	-
bmsbwbcontig10574	---NA---	235	0	-
bmsbwbcontig10575	---NA---	281	0	-
bmsbwbcontig10576	---NA---	832	0	-
bmsbwbcontig10577	---NA---	1411	0	-
bmsbwbcontig10583	---NA---	260	0	-
bmsbwbcontig10584	---NA---	331	0	-
bmsbwbcontig10586	---NA---	534	0	-
bmsbwbcontig10589	---NA---	292	0	-
bmsbwbcontig1059	---NA---	1023	0	-
bmsbwbcontig10590	---NA---	172	0	-
bmsbwbcontig10591	---NA---	165	0	-
bmsbwbcontig10593	---NA---	854	0	-
bmsbwbcontig10594	---NA---	371	0	-
bmsbwbcontig10595	---NA---	1129	0	-
bmsbwbcontig10598	---NA---	672	0	-
bmsbwbcontig10600	---NA---	197	0	-
bmsbwbcontig10601	---NA---	174	0	-
bmsbwbcontig10602	---NA---	257	0	-
bmsbwbcontig10605	---NA---	237	0	-
bmsbwbcontig10607	---NA---	245	0	-
bmsbwbcontig10608	---NA---	243	0	-
bmsbwbcontig10610	---NA---	545	0	-
bmsbwbcontig10611	---NA---	258	0	-
bmsbwbcontig10612	---NA---	163	0	-
bmsbwbcontig10613	---NA---	224	0	-
bmsbwbcontig10615	---NA---	264	0	-
bmsbwbcontig10620	---NA---	967	0	-
bmsbwbcontig10625	---NA---	374	0	-
bmsbwbcontig1063	---NA---	611	0	-
bmsbwbcontig10630	---NA---	381	0	-
bmsbwbcontig10632	---NA---	1031	0	-
bmsbwbcontig10634	---NA---	367	0	-
bmsbwbcontig10638	---NA---	2654	0	-
bmsbwbcontig10640	---NA---	701	0	-
bmsbwbcontig10641	---NA---	832	0	-
bmsbwbcontig10642	---NA---	1971	0	-
bmsbwbcontig10643	---NA---	273	0	-
bmsbwbcontig10644	---NA---	649	0	-
bmsbwbcontig10645	---NA---	351	0	-
bmsbwbcontig10651	---NA---	752	0	-
bmsbwbcontig10654	---NA---	602	0	-
bmsbwbcontig10655	---NA---	2400	0	-
bmsbwbcontig10657	---NA---	525	0	-
bmsbwbcontig10659	---NA---	158	0	-
bmsbwbcontig1066	---NA---	522	0	-
bmsbwbcontig10660	---NA---	263	0	-
bmsbwbcontig10662	---NA---	989	0	-
bmsbwbcontig10669	---NA---	480	0	-
bmsbwbcontig1067	---NA---	335	0	-
bmsbwbcontig10674	---NA---	195	0	-
bmsbwbcontig10676	---NA---	657	0	-
bmsbwbcontig10680	---NA---	730	0	-
bmsbwbcontig10682	---NA---	305	0	-
bmsbwbcontig10683	---NA---	298	0	-
bmsbwbcontig10686	---NA---	180	0	-
bmsbwbcontig10689	---NA---	438	0	-
bmsbwbcontig10690	---NA---	162	0	-
bmsbwbcontig10691	---NA---	245	0	-
bmsbwbcontig10692	---NA---	1293	0	-
bmsbwbcontig10693	---NA---	201	0	-
bmsbwbcontig10694	---NA---	412	0	-
bmsbwbcontig10697	---NA---	426	0	-
bmsbwbcontig10698	---NA---	2336	0	-
bmsbwbcontig10699	---NA---	1029	0	-
bmsbwbcontig10701	---NA---	427	0	-
bmsbwbcontig10705	---NA---	387	0	-
bmsbwbcontig10710	---NA---	182	0	-
bmsbwbcontig10711	---NA---	641	0	-
bmsbwbcontig10716	---NA---	193	0	-
bmsbwbcontig10718	---NA---	192	0	-
bmsbwbcontig10720	---NA---	364	0	-
bmsbwbcontig10721	---NA---	1055	0	-
bmsbwbcontig10722	---NA---	234	0	-
bmsbwbcontig10726	---NA---	618	0	-
bmsbwbcontig10729	---NA---	193	0	-
bmsbwbcontig10731	---NA---	217	0	-
bmsbwbcontig10736	---NA---	328	0	-
bmsbwbcontig10738	---NA---	265	0	-
bmsbwbcontig10739	---NA---	222	0	-
bmsbwbcontig10740	---NA---	923	0	-
bmsbwbcontig10744	---NA---	274	0	-
bmsbwbcontig10745	---NA---	195	0	-
bmsbwbcontig10749	---NA---	174	0	-
bmsbwbcontig10750	---NA---	509	0	-
bmsbwbcontig10751	---NA---	271	0	-
bmsbwbcontig10752	---NA---	179	0	-
bmsbwbcontig10754	---NA---	294	0	-
bmsbwbcontig10755	---NA---	175	0	-
bmsbwbcontig10756	---NA---	652	0	-
bmsbwbcontig10759	---NA---	538	0	-
bmsbwbcontig10761	---NA---	210	0	-
bmsbwbcontig10762	---NA---	162	0	-
bmsbwbcontig10763	---NA---	623	0	-
bmsbwbcontig10764	---NA---	505	0	-
bmsbwbcontig10770	---NA---	448	0	-
bmsbwbcontig10771	---NA---	453	0	-
bmsbwbcontig10772	---NA---	727	0	-
bmsbwbcontig10773	---NA---	225	0	-
bmsbwbcontig10777	---NA---	730	0	-
bmsbwbcontig10779	---NA---	217	0	-
bmsbwbcontig10782	---NA---	208	0	-
bmsbwbcontig10783	---NA---	333	0	-
bmsbwbcontig10786	---NA---	646	0	-
bmsbwbcontig10788	---NA---	500	0	-
bmsbwbcontig1079	---NA---	204	0	-
bmsbwbcontig10790	---NA---	200	0	-
bmsbwbcontig10792	---NA---	535	0	-
bmsbwbcontig10793	---NA---	285	0	-
bmsbwbcontig10794	---NA---	254	0	-
bmsbwbcontig10795	---NA---	361	0	-
bmsbwbcontig10798	---NA---	387	0	-
bmsbwbcontig10800	---NA---	670	0	-
bmsbwbcontig10804	---NA---	156	0	-
bmsbwbcontig10805	---NA---	451	0	-
bmsbwbcontig10806	---NA---	468	0	-
bmsbwbcontig10808	---NA---	1177	0	-
bmsbwbcontig10810	---NA---	185	0	-
bmsbwbcontig10818	---NA---	412	0	-
bmsbwbcontig1082	---NA---	893	0	-
bmsbwbcontig10821	---NA---	832	0	-
bmsbwbcontig10825	---NA---	420	0	-
bmsbwbcontig10826	---NA---	721	0	-
bmsbwbcontig10828	---NA---	169	0	-
bmsbwbcontig1083	---NA---	170	0	-
bmsbwbcontig10830	---NA---	844	0	-
bmsbwbcontig10831	---NA---	1307	0	-
bmsbwbcontig10832	---NA---	765	0	-
bmsbwbcontig10833	---NA---	198	0	-
bmsbwbcontig10835	---NA---	515	0	-
bmsbwbcontig10841	---NA---	407	0	-
bmsbwbcontig10842	---NA---	1502	0	-
bmsbwbcontig10844	---NA---	157	0	-
bmsbwbcontig10845	---NA---	473	0	-
bmsbwbcontig10846	---NA---	157	0	-
bmsbwbcontig10847	---NA---	999	0	-
bmsbwbcontig10849	---NA---	2517	0	-
bmsbwbcontig1085	---NA---	851	0	-
bmsbwbcontig10851	---NA---	228	0	-
bmsbwbcontig10854	---NA---	267	0	-
bmsbwbcontig10857	---NA---	156	0	-
bmsbwbcontig10858	---NA---	231	0	-
bmsbwbcontig10860	---NA---	655	0	-
bmsbwbcontig10861	---NA---	249	0	-
bmsbwbcontig10862	---NA---	280	0	-
bmsbwbcontig10863	---NA---	150	0	-
bmsbwbcontig10865	---NA---	770	0	-
bmsbwbcontig10866	---NA---	279	0	-
bmsbwbcontig10867	---NA---	179	0	-
bmsbwbcontig10868	---NA---	1137	0	-
bmsbwbcontig10869	---NA---	1193	0	-
bmsbwbcontig10870	---NA---	216	0	-
bmsbwbcontig10874	---NA---	679	0	-
bmsbwbcontig10877	---NA---	188	0	-
bmsbwbcontig10878	---NA---	188	0	-
bmsbwbcontig10879	---NA---	188	0	-
bmsbwbcontig10880	---NA---	1024	0	-
bmsbwbcontig10882	---NA---	212	0	-
bmsbwbcontig10883	---NA---	440	0	-
bmsbwbcontig10884	---NA---	1299	0	-
bmsbwbcontig10885	---NA---	804	0	-
bmsbwbcontig10888	---NA---	216	0	-
bmsbwbcontig10889	---NA---	796	0	-
bmsbwbcontig10891	---NA---	282	0	-
bmsbwbcontig10892	---NA---	478	0	-
bmsbwbcontig10895	---NA---	155	0	-
bmsbwbcontig10896	---NA---	633	0	-
bmsbwbcontig109	---NA---	1065	0	-
bmsbwbcontig10901	---NA---	1083	0	-
bmsbwbcontig10903	---NA---	150	0	-
bmsbwbcontig10904	---NA---	409	0	-
bmsbwbcontig10906	---NA---	194	0	-
bmsbwbcontig10907	---NA---	152	0	-
bmsbwbcontig10908	---NA---	912	0	-
bmsbwbcontig1091	---NA---	289	0	-
bmsbwbcontig10917	---NA---	226	0	-
bmsbwbcontig10919	---NA---	497	0	-
bmsbwbcontig1092	---NA---	153	0	-
bmsbwbcontig10920	---NA---	725	0	-
bmsbwbcontig10921	---NA---	212	0	-
bmsbwbcontig10922	---NA---	725	0	-
bmsbwbcontig10923	---NA---	286	0	-
bmsbwbcontig10929	---NA---	478	0	-
bmsbwbcontig10930	---NA---	223	0	-
bmsbwbcontig10933	---NA---	1047	0	-
bmsbwbcontig10937	---NA---	188	0	-
bmsbwbcontig10938	---NA---	269	0	-
bmsbwbcontig10941	---NA---	382	0	-
bmsbwbcontig10942	---NA---	185	0	-
bmsbwbcontig10943	---NA---	682	0	-
bmsbwbcontig10947	---NA---	362	0	-
bmsbwbcontig10950	---NA---	822	0	-
bmsbwbcontig10952	---NA---	558	0	-
bmsbwbcontig10953	---NA---	419	0	-
bmsbwbcontig10955	---NA---	935	0	-
bmsbwbcontig10958	---NA---	150	0	-
bmsbwbcontig10959	---NA---	194	0	-
bmsbwbcontig10960	---NA---	253	0	-
bmsbwbcontig10961	---NA---	194	0	-
bmsbwbcontig10962	---NA---	255	0	-
bmsbwbcontig10963	---NA---	511	0	-
bmsbwbcontig10966	---NA---	156	0	-
bmsbwbcontig10968	---NA---	479	0	-
bmsbwbcontig10975	---NA---	707	0	-
bmsbwbcontig10978	---NA---	1031	0	-
bmsbwbcontig10981	---NA---	220	0	-
bmsbwbcontig10983	---NA---	210	0	-
bmsbwbcontig10985	---NA---	319	0	-
bmsbwbcontig10986	---NA---	654	0	-
bmsbwbcontig1099	---NA---	731	0	-
bmsbwbcontig10992	---NA---	366	0	-
bmsbwbcontig10993	---NA---	767	0	-
bmsbwbcontig10996	---NA---	496	0	-
bmsbwbcontig110	---NA---	214	0	-
bmsbwbcontig11000	---NA---	769	0	-
bmsbwbcontig11001	---NA---	814	0	-
bmsbwbcontig11002	---NA---	434	0	-
bmsbwbcontig11004	---NA---	457	0	-
bmsbwbcontig11005	---NA---	198	0	-
bmsbwbcontig11008	---NA---	306	0	-
bmsbwbcontig11010	---NA---	185	0	-
bmsbwbcontig11011	---NA---	171	0	-
bmsbwbcontig11015	---NA---	261	0	-
bmsbwbcontig11016	---NA---	602	0	-
bmsbwbcontig11017	---NA---	396	0	-
bmsbwbcontig11018	---NA---	215	0	-
bmsbwbcontig11020	---NA---	192	0	-
bmsbwbcontig11022	---NA---	354	0	-
bmsbwbcontig11023	---NA---	229	0	-
bmsbwbcontig11025	---NA---	229	0	-
bmsbwbcontig11027	---NA---	544	0	-
bmsbwbcontig11028	---NA---	1646	0	-
bmsbwbcontig11030	---NA---	240	0	-
bmsbwbcontig11031	---NA---	551	0	-
bmsbwbcontig11038	---NA---	167	0	-
bmsbwbcontig11039	---NA---	193	0	-
bmsbwbcontig11040	---NA---	354	0	-
bmsbwbcontig11041	---NA---	219	0	-
bmsbwbcontig11042	---NA---	229	0	-
bmsbwbcontig11044	---NA---	215	0	-
bmsbwbcontig11045	---NA---	160	0	-
bmsbwbcontig11047	---NA---	249	0	-
bmsbwbcontig11051	---NA---	991	0	-
bmsbwbcontig11052	---NA---	360	0	-
bmsbwbcontig11056	---NA---	301	0	-
bmsbwbcontig11057	---NA---	465	0	-
bmsbwbcontig11059	---NA---	265	0	-
bmsbwbcontig11062	---NA---	861	0	-
bmsbwbcontig11063	---NA---	355	0	-
bmsbwbcontig11064	---NA---	237	0	-
bmsbwbcontig11069	---NA---	1795	0	-
bmsbwbcontig1107	---NA---	150	0	-
bmsbwbcontig11070	---NA---	800	0	-
bmsbwbcontig11072	---NA---	1334	0	-
bmsbwbcontig11073	---NA---	253	0	-
bmsbwbcontig11075	---NA---	551	0	-
bmsbwbcontig11077	---NA---	1377	0	-
bmsbwbcontig11078	---NA---	358	0	-
bmsbwbcontig11079	---NA---	654	0	-
bmsbwbcontig1108	---NA---	253	0	-
bmsbwbcontig11080	---NA---	175	0	-
bmsbwbcontig11082	---NA---	313	0	-
bmsbwbcontig11084	---NA---	219	0	-
bmsbwbcontig11085	---NA---	177	0	-
bmsbwbcontig11086	---NA---	318	0	-
bmsbwbcontig11092	---NA---	183	0	-
bmsbwbcontig11094	---NA---	770	0	-
bmsbwbcontig11095	---NA---	175	0	-
bmsbwbcontig11098	---NA---	251	0	-
bmsbwbcontig11099	---NA---	364	0	-
bmsbwbcontig11100	---NA---	483	0	-
bmsbwbcontig11103	---NA---	560	0	-
bmsbwbcontig11104	---NA---	549	0	-
bmsbwbcontig11106	---NA---	572	0	-
bmsbwbcontig11108	---NA---	345	0	-
bmsbwbcontig11109	---NA---	155	0	-
bmsbwbcontig11112	---NA---	164	0	-
bmsbwbcontig11114	---NA---	441	0	-
bmsbwbcontig11115	---NA---	319	0	-
bmsbwbcontig11116	---NA---	175	0	-
bmsbwbcontig11117	---NA---	692	0	-
bmsbwbcontig11118	---NA---	359	0	-
bmsbwbcontig11125	---NA---	1293	0	-
bmsbwbcontig11126	---NA---	340	0	-
bmsbwbcontig11127	---NA---	1167	0	-
bmsbwbcontig11132	---NA---	535	0	-
bmsbwbcontig11133	---NA---	153	0	-
bmsbwbcontig11134	---NA---	157	0	-
bmsbwbcontig11135	---NA---	176	0	-
bmsbwbcontig11136	---NA---	314	0	-
bmsbwbcontig11137	---NA---	310	0	-
bmsbwbcontig11138	---NA---	213	0	-
bmsbwbcontig11141	---NA---	288	0	-
bmsbwbcontig11144	---NA---	411	0	-
bmsbwbcontig11145	---NA---	377	0	-
bmsbwbcontig11146	---NA---	265	0	-
bmsbwbcontig11147	---NA---	686	0	-
bmsbwbcontig11149	---NA---	207	0	-
bmsbwbcontig11152	---NA---	186	0	-
bmsbwbcontig11154	---NA---	529	0	-
bmsbwbcontig11155	---NA---	170	0	-
bmsbwbcontig11156	---NA---	199	0	-
bmsbwbcontig11158	---NA---	192	0	-
bmsbwbcontig11159	---NA---	232	0	-
bmsbwbcontig11161	---NA---	224	0	-
bmsbwbcontig11162	---NA---	191	0	-
bmsbwbcontig11163	---NA---	742	0	-
bmsbwbcontig11164	---NA---	158	0	-
bmsbwbcontig11168	---NA---	258	0	-
bmsbwbcontig11169	---NA---	548	0	-
bmsbwbcontig11172	---NA---	935	0	-
bmsbwbcontig11173	---NA---	234	0	-
bmsbwbcontig11175	---NA---	188	0	-
bmsbwbcontig11177	---NA---	263	0	-
bmsbwbcontig11180	---NA---	198	0	-
bmsbwbcontig11181	---NA---	940	0	-
bmsbwbcontig11185	---NA---	176	0	-
bmsbwbcontig11187	---NA---	352	0	-
bmsbwbcontig11188	---NA---	598	0	-
bmsbwbcontig11189	---NA---	156	0	-
bmsbwbcontig11190	---NA---	552	0	-
bmsbwbcontig11191	---NA---	421	0	-
bmsbwbcontig11193	---NA---	372	0	-
bmsbwbcontig11196	---NA---	156	0	-
bmsbwbcontig11197	---NA---	208	0	-
bmsbwbcontig11202	---NA---	200	0	-
bmsbwbcontig11205	---NA---	323	0	-
bmsbwbcontig11207	---NA---	1057	0	-
bmsbwbcontig11210	---NA---	1065	0	-
bmsbwbcontig11211	---NA---	407	0	-
bmsbwbcontig11212	---NA---	186	0	-
bmsbwbcontig11213	---NA---	879	0	-
bmsbwbcontig11214	---NA---	198	0	-
bmsbwbcontig11217	---NA---	218	0	-
bmsbwbcontig11218	---NA---	205	0	-
bmsbwbcontig11219	---NA---	184	0	-
bmsbwbcontig11220	---NA---	482	0	-
bmsbwbcontig11227	---NA---	682	0	-
bmsbwbcontig11228	---NA---	372	0	-
bmsbwbcontig11229	---NA---	1021	0	-
bmsbwbcontig1123	---NA---	306	0	-
bmsbwbcontig11230	---NA---	273	0	-
bmsbwbcontig11231	---NA---	462	0	-
bmsbwbcontig11233	---NA---	816	0	-
bmsbwbcontig11234	---NA---	573	0	-
bmsbwbcontig11236	---NA---	185	0	-
bmsbwbcontig11239	---NA---	588	0	-
bmsbwbcontig1124	---NA---	417	0	-
bmsbwbcontig11241	---NA---	1103	0	-
bmsbwbcontig11242	---NA---	1194	0	-
bmsbwbcontig11243	---NA---	209	0	-
bmsbwbcontig11246	---NA---	563	0	-
bmsbwbcontig11247	---NA---	1057	0	-
bmsbwbcontig1125	---NA---	161	0	-
bmsbwbcontig11250	---NA---	164	0	-
bmsbwbcontig11251	---NA---	1139	0	-
bmsbwbcontig11253	---NA---	517	0	-
bmsbwbcontig11255	---NA---	420	0	-
bmsbwbcontig11256	---NA---	251	0	-
bmsbwbcontig11259	---NA---	222	0	-
bmsbwbcontig11260	---NA---	277	0	-
bmsbwbcontig11261	---NA---	189	0	-
bmsbwbcontig11262	---NA---	1709	0	-
bmsbwbcontig11273	---NA---	237	0	-
bmsbwbcontig11274	---NA---	315	0	-
bmsbwbcontig11275	---NA---	352	0	-
bmsbwbcontig11276	---NA---	680	0	-
bmsbwbcontig11279	---NA---	217	0	-
bmsbwbcontig11280	---NA---	223	0	-
bmsbwbcontig11282	---NA---	726	0	-
bmsbwbcontig11283	---NA---	559	0	-
bmsbwbcontig11286	---NA---	1371	0	-
bmsbwbcontig11287	---NA---	254	0	-
bmsbwbcontig11288	---NA---	616	0	-
bmsbwbcontig11289	---NA---	229	0	-
bmsbwbcontig11290	---NA---	789	0	-
bmsbwbcontig11293	---NA---	359	0	-
bmsbwbcontig11294	---NA---	288	0	-
bmsbwbcontig11298	---NA---	309	0	-
bmsbwbcontig11299	---NA---	376	0	-
bmsbwbcontig11300	---NA---	1169	0	-
bmsbwbcontig11301	---NA---	393	0	-
bmsbwbcontig11302	---NA---	878	0	-
bmsbwbcontig11303	---NA---	266	0	-
bmsbwbcontig11304	---NA---	652	0	-
bmsbwbcontig11305	---NA---	239	0	-
bmsbwbcontig11306	---NA---	175	0	-
bmsbwbcontig1131	---NA---	390	0	-
bmsbwbcontig11310	---NA---	244	0	-
bmsbwbcontig11313	---NA---	339	0	-
bmsbwbcontig11316	---NA---	548	0	-
bmsbwbcontig11318	---NA---	636	0	-
bmsbwbcontig11319	---NA---	238	0	-
bmsbwbcontig1132	---NA---	373	0	-
bmsbwbcontig11320	---NA---	153	0	-
bmsbwbcontig11321	---NA---	176	0	-
bmsbwbcontig11322	---NA---	165	0	-
bmsbwbcontig11325	---NA---	939	0	-
bmsbwbcontig11326	---NA---	393	0	-
bmsbwbcontig11329	---NA---	2075	0	-
bmsbwbcontig11333	---NA---	825	0	-
bmsbwbcontig11334	---NA---	312	0	-
bmsbwbcontig11335	---NA---	319	0	-
bmsbwbcontig11338	---NA---	326	0	-
bmsbwbcontig11344	---NA---	1076	0	-
bmsbwbcontig11345	---NA---	173	0	-
bmsbwbcontig11348	---NA---	856	0	-
bmsbwbcontig11351	---NA---	521	0	-
bmsbwbcontig11352	---NA---	1154	0	-
bmsbwbcontig11353	---NA---	163	0	-
bmsbwbcontig11357	---NA---	203	0	-
bmsbwbcontig11358	---NA---	203	0	-
bmsbwbcontig11364	---NA---	287	0	-
bmsbwbcontig11365	---NA---	207	0	-
bmsbwbcontig11368	---NA---	870	0	-
bmsbwbcontig11371	---NA---	794	0	-
bmsbwbcontig11373	---NA---	299	0	-
bmsbwbcontig11374	---NA---	273	0	-
bmsbwbcontig11375	---NA---	323	0	-
bmsbwbcontig11378	---NA---	224	0	-
bmsbwbcontig11380	---NA---	384	0	-
bmsbwbcontig11382	---NA---	1071	0	-
bmsbwbcontig11386	---NA---	1361	0	-
bmsbwbcontig11389	---NA---	194	0	-
bmsbwbcontig1139	---NA---	3335	0	-
bmsbwbcontig11393	---NA---	569	0	-
bmsbwbcontig11395	---NA---	186	0	-
bmsbwbcontig11396	---NA---	199	0	-
bmsbwbcontig11397	---NA---	1233	0	-
bmsbwbcontig11399	---NA---	204	0	-
bmsbwbcontig114	---NA---	410	0	-
bmsbwbcontig11400	---NA---	259	0	-
bmsbwbcontig11401	---NA---	175	0	-
bmsbwbcontig11402	---NA---	561	0	-
bmsbwbcontig11403	---NA---	202	0	-
bmsbwbcontig11404	---NA---	1040	0	-
bmsbwbcontig11406	---NA---	612	0	-
bmsbwbcontig11408	---NA---	215	0	-
bmsbwbcontig11410	---NA---	520	0	-
bmsbwbcontig11412	---NA---	160	0	-
bmsbwbcontig11415	---NA---	328	0	-
bmsbwbcontig11416	---NA---	460	0	-
bmsbwbcontig11417	---NA---	337	0	-
bmsbwbcontig1142	---NA---	292	0	-
bmsbwbcontig11425	---NA---	455	0	-
bmsbwbcontig11426	---NA---	204	0	-
bmsbwbcontig11430	---NA---	282	0	-
bmsbwbcontig11431	---NA---	151	0	-
bmsbwbcontig11436	---NA---	282	0	-
bmsbwbcontig11437	---NA---	476	0	-
bmsbwbcontig11439	---NA---	161	0	-
bmsbwbcontig1144	---NA---	176	0	-
bmsbwbcontig11441	---NA---	672	0	-
bmsbwbcontig11445	---NA---	284	0	-
bmsbwbcontig1145	---NA---	160	0	-
bmsbwbcontig11450	---NA---	768	0	-
bmsbwbcontig11452	---NA---	156	0	-
bmsbwbcontig11454	---NA---	192	0	-
bmsbwbcontig11458	---NA---	891	0	-
bmsbwbcontig11463	---NA---	817	0	-
bmsbwbcontig11465	---NA---	345	0	-
bmsbwbcontig11466	---NA---	270	0	-
bmsbwbcontig1147	---NA---	415	0	-
bmsbwbcontig11472	---NA---	183	0	-
bmsbwbcontig11474	---NA---	183	0	-
bmsbwbcontig11475	---NA---	229	0	-
bmsbwbcontig11477	---NA---	269	0	-
bmsbwbcontig11478	---NA---	188	0	-
bmsbwbcontig11479	---NA---	217	0	-
bmsbwbcontig11480	---NA---	605	0	-
bmsbwbcontig11485	---NA---	242	0	-
bmsbwbcontig11486	---NA---	468	0	-
bmsbwbcontig11487	---NA---	293	0	-
bmsbwbcontig11490	---NA---	565	0	-
bmsbwbcontig11491	---NA---	440	0	-
bmsbwbcontig11492	---NA---	287	0	-
bmsbwbcontig11493	---NA---	392	0	-
bmsbwbcontig11494	---NA---	198	0	-
bmsbwbcontig11496	---NA---	589	0	-
bmsbwbcontig11501	---NA---	431	0	-
bmsbwbcontig11503	---NA---	401	0	-
bmsbwbcontig11504	---NA---	1513	0	-
bmsbwbcontig11505	---NA---	460	0	-
bmsbwbcontig11506	---NA---	941	0	-
bmsbwbcontig11510	---NA---	605	0	-
bmsbwbcontig11511	---NA---	755	0	-
bmsbwbcontig11512	---NA---	245	0	-
bmsbwbcontig11513	---NA---	674	0	-
bmsbwbcontig11514	---NA---	201	0	-
bmsbwbcontig11515	---NA---	743	0	-
bmsbwbcontig11517	---NA---	757	0	-
bmsbwbcontig11521	---NA---	173	0	-
bmsbwbcontig11524	---NA---	482	0	-
bmsbwbcontig11525	---NA---	259	0	-
bmsbwbcontig11528	---NA---	1121	0	-
bmsbwbcontig11529	---NA---	389	0	-
bmsbwbcontig11534	---NA---	379	0	-
bmsbwbcontig11537	---NA---	242	0	-
bmsbwbcontig11539	---NA---	489	0	-
bmsbwbcontig11540	---NA---	1122	0	-
bmsbwbcontig11545	---NA---	251	0	-
bmsbwbcontig11546	---NA---	173	0	-
bmsbwbcontig11547	---NA---	931	0	-
bmsbwbcontig11549	---NA---	455	0	-
bmsbwbcontig1155	---NA---	675	0	-
bmsbwbcontig11554	---NA---	319	0	-
bmsbwbcontig11556	---NA---	240	0	-
bmsbwbcontig11557	---NA---	254	0	-
bmsbwbcontig11558	---NA---	218	0	-
bmsbwbcontig11559	---NA---	529	0	-
bmsbwbcontig11560	---NA---	659	0	-
bmsbwbcontig11562	---NA---	573	0	-
bmsbwbcontig11565	---NA---	250	0	-
bmsbwbcontig11566	---NA---	227	0	-
bmsbwbcontig11571	---NA---	224	0	-
bmsbwbcontig11574	---NA---	500	0	-
bmsbwbcontig11575	---NA---	1091	0	-
bmsbwbcontig11576	---NA---	1273	0	-
bmsbwbcontig11577	---NA---	980	0	-
bmsbwbcontig11579	---NA---	273	0	-
bmsbwbcontig1158	---NA---	300	0	-
bmsbwbcontig11582	---NA---	503	0	-
bmsbwbcontig11586	---NA---	295	0	-
bmsbwbcontig11588	---NA---	1756	0	-
bmsbwbcontig1159	---NA---	546	0	-
bmsbwbcontig11591	---NA---	1230	0	-
bmsbwbcontig11592	---NA---	252	0	-
bmsbwbcontig11594	---NA---	239	0	-
bmsbwbcontig11599	---NA---	559	0	-
bmsbwbcontig1160	---NA---	209	0	-
bmsbwbcontig11600	---NA---	931	0	-
bmsbwbcontig11601	---NA---	822	0	-
bmsbwbcontig11604	---NA---	270	0	-
bmsbwbcontig11608	---NA---	1865	0	-
bmsbwbcontig11609	---NA---	626	0	-
bmsbwbcontig11611	---NA---	640	0	-
bmsbwbcontig11613	---NA---	353	0	-
bmsbwbcontig11614	---NA---	371	0	-
bmsbwbcontig11615	---NA---	649	0	-
bmsbwbcontig11617	---NA---	169	0	-
bmsbwbcontig11621	---NA---	150	0	-
bmsbwbcontig11625	---NA---	254	0	-
bmsbwbcontig11626	---NA---	199	0	-
bmsbwbcontig11629	---NA---	326	0	-
bmsbwbcontig11630	---NA---	723	0	-
bmsbwbcontig11632	---NA---	551	0	-
bmsbwbcontig11633	---NA---	193	0	-
bmsbwbcontig11635	---NA---	670	0	-
bmsbwbcontig11636	---NA---	164	0	-
bmsbwbcontig11637	---NA---	316	0	-
bmsbwbcontig11639	---NA---	216	0	-
bmsbwbcontig11640	---NA---	636	0	-
bmsbwbcontig11641	---NA---	786	0	-
bmsbwbcontig11643	---NA---	617	0	-
bmsbwbcontig11645	---NA---	183	0	-
bmsbwbcontig11646	---NA---	351	0	-
bmsbwbcontig11649	---NA---	283	0	-
bmsbwbcontig11650	---NA---	201	0	-
bmsbwbcontig11651	---NA---	670	0	-
bmsbwbcontig11654	---NA---	227	0	-
bmsbwbcontig11655	---NA---	271	0	-
bmsbwbcontig11656	---NA---	244	0	-
bmsbwbcontig11658	---NA---	557	0	-
bmsbwbcontig11660	---NA---	169	0	-
bmsbwbcontig11662	---NA---	563	0	-
bmsbwbcontig11663	---NA---	169	0	-
bmsbwbcontig11664	---NA---	170	0	-
bmsbwbcontig11674	---NA---	257	0	-
bmsbwbcontig11677	---NA---	319	0	-
bmsbwbcontig11680	---NA---	702	0	-
bmsbwbcontig11681	---NA---	285	0	-
bmsbwbcontig11682	---NA---	229	0	-
bmsbwbcontig11683	---NA---	615	0	-
bmsbwbcontig11686	---NA---	748	0	-
bmsbwbcontig11687	---NA---	221	0	-
bmsbwbcontig11688	---NA---	229	0	-
bmsbwbcontig11689	---NA---	443	0	-
bmsbwbcontig11691	---NA---	418	0	-
bmsbwbcontig11692	---NA---	235	0	-
bmsbwbcontig11694	---NA---	641	0	-
bmsbwbcontig11698	---NA---	349	0	-
bmsbwbcontig11700	---NA---	248	0	-
bmsbwbcontig11701	---NA---	504	0	-
bmsbwbcontig11705	---NA---	1108	0	-
bmsbwbcontig11713	---NA---	1213	0	-
bmsbwbcontig11716	---NA---	463	0	-
bmsbwbcontig11718	---NA---	304	0	-
bmsbwbcontig11721	---NA---	497	0	-
bmsbwbcontig11724	---NA---	201	0	-
bmsbwbcontig11726	---NA---	245	0	-
bmsbwbcontig11730	---NA---	276	0	-
bmsbwbcontig11731	---NA---	267	0	-
bmsbwbcontig11732	---NA---	590	0	-
bmsbwbcontig11733	---NA---	203	0	-
bmsbwbcontig11734	---NA---	173	0	-
bmsbwbcontig11735	---NA---	200	0	-
bmsbwbcontig11736	---NA---	613	0	-
bmsbwbcontig11737	---NA---	251	0	-
bmsbwbcontig11738	---NA---	206	0	-
bmsbwbcontig1174	---NA---	3641	0	-
bmsbwbcontig11740	---NA---	291	0	-
bmsbwbcontig11743	---NA---	898	0	-
bmsbwbcontig11746	---NA---	415	0	-
bmsbwbcontig11749	---NA---	169	0	-
bmsbwbcontig1175	---NA---	578	0	-
bmsbwbcontig11750	---NA---	212	0	-
bmsbwbcontig11751	---NA---	195	0	-
bmsbwbcontig11753	---NA---	218	0	-
bmsbwbcontig11754	---NA---	726	0	-
bmsbwbcontig11755	---NA---	647	0	-
bmsbwbcontig11756	---NA---	1089	0	-
bmsbwbcontig11757	---NA---	573	0	-
bmsbwbcontig11758	---NA---	194	0	-
bmsbwbcontig1176	---NA---	601	0	-
bmsbwbcontig11761	---NA---	291	0	-
bmsbwbcontig11762	---NA---	360	0	-
bmsbwbcontig11767	---NA---	263	0	-
bmsbwbcontig11768	---NA---	332	0	-
bmsbwbcontig11769	---NA---	799	0	-
bmsbwbcontig11770	---NA---	389	0	-
bmsbwbcontig11771	---NA---	485	0	-
bmsbwbcontig11772	---NA---	420	0	-
bmsbwbcontig11774	---NA---	1214	0	-
bmsbwbcontig11776	---NA---	439	0	-
bmsbwbcontig11777	---NA---	214	0	-
bmsbwbcontig11779	---NA---	186	0	-
bmsbwbcontig11780	---NA---	1763	0	-
bmsbwbcontig11784	---NA---	574	0	-
bmsbwbcontig11785	---NA---	437	0	-
bmsbwbcontig11786	---NA---	691	0	-
bmsbwbcontig11788	---NA---	160	0	-
bmsbwbcontig11789	---NA---	416	0	-
bmsbwbcontig1179	---NA---	182	0	-
bmsbwbcontig11790	---NA---	518	0	-
bmsbwbcontig11795	---NA---	229	0	-
bmsbwbcontig11796	---NA---	197	0	-
bmsbwbcontig11797	---NA---	645	0	-
bmsbwbcontig118	---NA---	1797	0	-
bmsbwbcontig11803	---NA---	163	0	-
bmsbwbcontig11806	---NA---	209	0	-
bmsbwbcontig11808	---NA---	546	0	-
bmsbwbcontig11809	---NA---	499	0	-
bmsbwbcontig11811	---NA---	194	0	-
bmsbwbcontig11812	---NA---	210	0	-
bmsbwbcontig11814	---NA---	260	0	-
bmsbwbcontig11815	---NA---	705	0	-
bmsbwbcontig11816	---NA---	354	0	-
bmsbwbcontig11817	---NA---	267	0	-
bmsbwbcontig11821	---NA---	232	0	-
bmsbwbcontig11823	---NA---	210	0	-
bmsbwbcontig11824	---NA---	181	0	-
bmsbwbcontig11830	---NA---	340	0	-
bmsbwbcontig11831	---NA---	172	0	-
bmsbwbcontig11832	---NA---	291	0	-
bmsbwbcontig11833	---NA---	202	0	-
bmsbwbcontig11834	---NA---	221	0	-
bmsbwbcontig11837	---NA---	506	0	-
bmsbwbcontig11841	---NA---	785	0	-
bmsbwbcontig11843	---NA---	1082	0	-
bmsbwbcontig11844	---NA---	254	0	-
bmsbwbcontig11845	---NA---	642	0	-
bmsbwbcontig11846	---NA---	226	0	-
bmsbwbcontig11847	---NA---	288	0	-
bmsbwbcontig11848	---NA---	942	0	-
bmsbwbcontig11851	---NA---	1126	0	-
bmsbwbcontig11853	---NA---	459	0	-
bmsbwbcontig11854	---NA---	199	0	-
bmsbwbcontig11857	---NA---	806	0	-
bmsbwbcontig1186	---NA---	785	0	-
bmsbwbcontig11861	---NA---	415	0	-
bmsbwbcontig11862	---NA---	274	0	-
bmsbwbcontig11863	---NA---	173	0	-
bmsbwbcontig11864	---NA---	197	0	-
bmsbwbcontig11870	---NA---	262	0	-
bmsbwbcontig11871	---NA---	650	0	-
bmsbwbcontig11872	---NA---	242	0	-
bmsbwbcontig11874	---NA---	252	0	-
bmsbwbcontig11875	---NA---	197	0	-
bmsbwbcontig11876	---NA---	185	0	-
bmsbwbcontig11879	---NA---	184	0	-
bmsbwbcontig11880	---NA---	178	0	-
bmsbwbcontig11881	---NA---	1243	0	-
bmsbwbcontig11882	---NA---	600	0	-
bmsbwbcontig11883	---NA---	393	0	-
bmsbwbcontig11884	---NA---	244	0	-
bmsbwbcontig11885	---NA---	504	0	-
bmsbwbcontig11886	---NA---	1434	0	-
bmsbwbcontig11889	---NA---	271	0	-
bmsbwbcontig11890	---NA---	885	0	-
bmsbwbcontig11891	---NA---	259	0	-
bmsbwbcontig11896	---NA---	236	0	-
bmsbwbcontig11899	---NA---	199	0	-
bmsbwbcontig1190	---NA---	372	0	-
bmsbwbcontig11900	---NA---	708	0	-
bmsbwbcontig11905	---NA---	241	0	-
bmsbwbcontig11906	---NA---	959	0	-
bmsbwbcontig11908	---NA---	359	0	-
bmsbwbcontig11909	---NA---	582	0	-
bmsbwbcontig11910	---NA---	329	0	-
bmsbwbcontig11912	---NA---	171	0	-
bmsbwbcontig11914	---NA---	225	0	-
bmsbwbcontig11915	---NA---	202	0	-
bmsbwbcontig11918	---NA---	455	0	-
bmsbwbcontig11919	---NA---	303	0	-
bmsbwbcontig1192	---NA---	217	0	-
bmsbwbcontig11920	---NA---	157	0	-
bmsbwbcontig11922	---NA---	597	0	-
bmsbwbcontig11924	---NA---	623	0	-
bmsbwbcontig11925	---NA---	206	0	-
bmsbwbcontig11927	---NA---	549	0	-
bmsbwbcontig11929	---NA---	1204	0	-
bmsbwbcontig11930	---NA---	154	0	-
bmsbwbcontig11934	---NA---	404	0	-
bmsbwbcontig1194	---NA---	260	0	-
bmsbwbcontig11940	---NA---	1194	0	-
bmsbwbcontig11944	---NA---	385	0	-
bmsbwbcontig11945	---NA---	180	0	-
bmsbwbcontig11946	---NA---	1060	0	-
bmsbwbcontig11947	---NA---	244	0	-
bmsbwbcontig11950	---NA---	424	0	-
bmsbwbcontig11951	---NA---	325	0	-
bmsbwbcontig11952	---NA---	275	0	-
bmsbwbcontig11953	---NA---	968	0	-
bmsbwbcontig11954	---NA---	446	0	-
bmsbwbcontig11955	---NA---	269	0	-
bmsbwbcontig1196	---NA---	238	0	-
bmsbwbcontig11963	---NA---	512	0	-
bmsbwbcontig11964	---NA---	520	0	-
bmsbwbcontig11966	---NA---	1463	0	-
bmsbwbcontig11967	---NA---	351	0	-
bmsbwbcontig11968	---NA---	283	0	-
bmsbwbcontig1197	---NA---	230	0	-
bmsbwbcontig11971	---NA---	3610	0	-
bmsbwbcontig11972	---NA---	190	0	-
bmsbwbcontig11973	---NA---	1854	0	-
bmsbwbcontig11974	---NA---	238	0	-
bmsbwbcontig11976	---NA---	998	0	-
bmsbwbcontig11977	---NA---	245	0	-
bmsbwbcontig11979	---NA---	332	0	-
bmsbwbcontig11984	---NA---	865	0	-
bmsbwbcontig11987	---NA---	342	0	-
bmsbwbcontig11989	---NA---	487	0	-
bmsbwbcontig11990	---NA---	350	0	-
bmsbwbcontig11992	---NA---	443	0	-
bmsbwbcontig11994	---NA---	1252	0	-
bmsbwbcontig11997	---NA---	343	0	-
bmsbwbcontig12002	---NA---	969	0	-
bmsbwbcontig12005	---NA---	211	0	-
bmsbwbcontig12008	---NA---	658	0	-
bmsbwbcontig1201	---NA---	1327	0	-
bmsbwbcontig12010	---NA---	222	0	-
bmsbwbcontig12011	---NA---	518	0	-
bmsbwbcontig12014	---NA---	480	0	-
bmsbwbcontig12016	---NA---	205	0	-
bmsbwbcontig12017	---NA---	171	0	-
bmsbwbcontig12019	---NA---	502	0	-
bmsbwbcontig12020	---NA---	1172	0	-
bmsbwbcontig12023	---NA---	158	0	-
bmsbwbcontig12024	---NA---	453	0	-
bmsbwbcontig12025	---NA---	175	0	-
bmsbwbcontig12026	---NA---	311	0	-
bmsbwbcontig12027	---NA---	271	0	-
bmsbwbcontig12033	---NA---	1053	0	-
bmsbwbcontig12035	---NA---	412	0	-
bmsbwbcontig12037	---NA---	1350	0	-
bmsbwbcontig12038	---NA---	320	0	-
bmsbwbcontig12039	---NA---	428	0	-
bmsbwbcontig1204	---NA---	267	0	-
bmsbwbcontig12040	---NA---	218	0	-
bmsbwbcontig12044	---NA---	155	0	-
bmsbwbcontig12045	---NA---	171	0	-
bmsbwbcontig12046	---NA---	356	0	-
bmsbwbcontig12047	---NA---	182	0	-
bmsbwbcontig12048	---NA---	317	0	-
bmsbwbcontig12053	---NA---	241	0	-
bmsbwbcontig12054	---NA---	422	0	-
bmsbwbcontig12055	---NA---	303	0	-
bmsbwbcontig12056	---NA---	174	0	-
bmsbwbcontig12057	---NA---	978	0	-
bmsbwbcontig12058	---NA---	427	0	-
bmsbwbcontig12062	---NA---	208	0	-
bmsbwbcontig12063	---NA---	2330	0	-
bmsbwbcontig12064	---NA---	216	0	-
bmsbwbcontig12065	---NA---	458	0	-
bmsbwbcontig12068	---NA---	209	0	-
bmsbwbcontig1207	---NA---	391	0	-
bmsbwbcontig12070	---NA---	257	0	-
bmsbwbcontig12072	---NA---	331	0	-
bmsbwbcontig12074	---NA---	357	0	-
bmsbwbcontig12075	---NA---	237	0	-
bmsbwbcontig12076	---NA---	373	0	-
bmsbwbcontig12077	---NA---	1275	0	-
bmsbwbcontig12078	---NA---	1892	0	-
bmsbwbcontig12079	---NA---	465	0	-
bmsbwbcontig1208	---NA---	185	0	-
bmsbwbcontig12080	---NA---	252	0	-
bmsbwbcontig12081	---NA---	228	0	-
bmsbwbcontig12086	---NA---	384	0	-
bmsbwbcontig12089	---NA---	243	0	-
bmsbwbcontig12091	---NA---	179	0	-
bmsbwbcontig12092	---NA---	301	0	-
bmsbwbcontig12094	---NA---	697	0	-
bmsbwbcontig12096	---NA---	963	0	-
bmsbwbcontig12097	---NA---	169	0	-
bmsbwbcontig12100	---NA---	292	0	-
bmsbwbcontig12101	---NA---	267	0	-
bmsbwbcontig12102	---NA---	883	0	-
bmsbwbcontig12104	---NA---	725	0	-
bmsbwbcontig12106	---NA---	197	0	-
bmsbwbcontig12107	---NA---	4386	0	-
bmsbwbcontig12110	---NA---	178	0	-
bmsbwbcontig12113	---NA---	568	0	-
bmsbwbcontig12116	---NA---	214	0	-
bmsbwbcontig12117	---NA---	253	0	-
bmsbwbcontig12119	---NA---	486	0	-
bmsbwbcontig1212	---NA---	333	0	-
bmsbwbcontig12120	---NA---	633	0	-
bmsbwbcontig12122	---NA---	882	0	-
bmsbwbcontig12123	---NA---	584	0	-
bmsbwbcontig12124	---NA---	199	0	-
bmsbwbcontig12129	---NA---	155	0	-
bmsbwbcontig12133	---NA---	799	0	-
bmsbwbcontig12134	---NA---	343	0	-
bmsbwbcontig12136	---NA---	882	0	-
bmsbwbcontig1214	---NA---	262	0	-
bmsbwbcontig12140	---NA---	364	0	-
bmsbwbcontig12141	---NA---	1603	0	-
bmsbwbcontig12142	---NA---	268	0	-
bmsbwbcontig12144	---NA---	160	0	-
bmsbwbcontig12145	---NA---	587	0	-
bmsbwbcontig12149	---NA---	859	0	-
bmsbwbcontig12150	---NA---	276	0	-
bmsbwbcontig12151	---NA---	255	0	-
bmsbwbcontig12154	---NA---	228	0	-
bmsbwbcontig12156	---NA---	942	0	-
bmsbwbcontig12162	---NA---	154	0	-
bmsbwbcontig12164	---NA---	256	0	-
bmsbwbcontig12165	---NA---	1874	0	-
bmsbwbcontig12166	---NA---	226	0	-
bmsbwbcontig12167	---NA---	263	0	-
bmsbwbcontig12171	---NA---	282	0	-
bmsbwbcontig12172	---NA---	966	0	-
bmsbwbcontig12176	---NA---	488	0	-
bmsbwbcontig12178	---NA---	494	0	-
bmsbwbcontig12180	---NA---	980	0	-
bmsbwbcontig12186	---NA---	727	0	-
bmsbwbcontig12188	---NA---	424	0	-
bmsbwbcontig12189	---NA---	274	0	-
bmsbwbcontig12190	---NA---	343	0	-
bmsbwbcontig12191	---NA---	364	0	-
bmsbwbcontig12193	---NA---	193	0	-
bmsbwbcontig12194	---NA---	250	0	-
bmsbwbcontig12196	---NA---	807	0	-
bmsbwbcontig12197	---NA---	288	0	-
bmsbwbcontig12198	---NA---	986	0	-
bmsbwbcontig12204	---NA---	1356	0	-
bmsbwbcontig12205	---NA---	320	0	-
bmsbwbcontig12209	---NA---	338	0	-
bmsbwbcontig12211	---NA---	169	0	-
bmsbwbcontig12212	---NA---	234	0	-
bmsbwbcontig12214	---NA---	1032	0	-
bmsbwbcontig12216	---NA---	234	0	-
bmsbwbcontig12218	---NA---	632	0	-
bmsbwbcontig12219	---NA---	229	0	-
bmsbwbcontig12221	---NA---	395	0	-
bmsbwbcontig12227	---NA---	217	0	-
bmsbwbcontig12228	---NA---	167	0	-
bmsbwbcontig12230	---NA---	574	0	-
bmsbwbcontig12232	---NA---	217	0	-
bmsbwbcontig12234	---NA---	1370	0	-
bmsbwbcontig12237	---NA---	769	0	-
bmsbwbcontig12244	---NA---	356	0	-
bmsbwbcontig12251	---NA---	751	0	-
bmsbwbcontig12252	---NA---	2022	0	-
bmsbwbcontig12253	---NA---	351	0	-
bmsbwbcontig12256	---NA---	407	0	-
bmsbwbcontig1226	---NA---	867	0	-
bmsbwbcontig12270	---NA---	207	0	-
bmsbwbcontig12272	---NA---	670	0	-
bmsbwbcontig12273	---NA---	1033	0	-
bmsbwbcontig12275	---NA---	2660	0	-
bmsbwbcontig12277	---NA---	728	0	-
bmsbwbcontig12279	---NA---	337	0	-
bmsbwbcontig12280	---NA---	298	0	-
bmsbwbcontig12282	---NA---	312	0	-
bmsbwbcontig12287	---NA---	164	0	-
bmsbwbcontig12289	---NA---	392	0	-
bmsbwbcontig12291	---NA---	284	0	-
bmsbwbcontig12292	---NA---	276	0	-
bmsbwbcontig12293	---NA---	618	0	-
bmsbwbcontig12296	---NA---	179	0	-
bmsbwbcontig12298	---NA---	457	0	-
bmsbwbcontig12299	---NA---	247	0	-
bmsbwbcontig12300	---NA---	197	0	-
bmsbwbcontig12301	---NA---	897	0	-
bmsbwbcontig12302	---NA---	227	0	-
bmsbwbcontig12304	---NA---	430	0	-
bmsbwbcontig12307	---NA---	1059	0	-
bmsbwbcontig12310	---NA---	180	0	-
bmsbwbcontig12311	---NA---	236	0	-
bmsbwbcontig12313	---NA---	158	0	-
bmsbwbcontig12315	---NA---	367	0	-
bmsbwbcontig12316	---NA---	479	0	-
bmsbwbcontig12317	---NA---	211	0	-
bmsbwbcontig12318	---NA---	455	0	-
bmsbwbcontig12320	---NA---	2200	0	-
bmsbwbcontig12323	---NA---	183	0	-
bmsbwbcontig12325	---NA---	355	0	-
bmsbwbcontig12326	---NA---	646	0	-
bmsbwbcontig12327	---NA---	159	0	-
bmsbwbcontig12328	---NA---	557	0	-
bmsbwbcontig1233	---NA---	1763	0	-
bmsbwbcontig12330	---NA---	900	0	-
bmsbwbcontig12334	---NA---	274	0	-
bmsbwbcontig12335	---NA---	281	0	-
bmsbwbcontig12336	---NA---	241	0	-
bmsbwbcontig12338	---NA---	554	0	-
bmsbwbcontig12339	---NA---	1701	0	-
bmsbwbcontig1234	---NA---	418	0	-
bmsbwbcontig12343	---NA---	836	0	-
bmsbwbcontig12345	---NA---	301	0	-
bmsbwbcontig1235	---NA---	371	0	-
bmsbwbcontig12350	---NA---	199	0	-
bmsbwbcontig12351	---NA---	267	0	-
bmsbwbcontig12352	---NA---	1033	0	-
bmsbwbcontig12353	---NA---	1474	0	-
bmsbwbcontig12362	---NA---	577	0	-
bmsbwbcontig12365	---NA---	322	0	-
bmsbwbcontig12366	---NA---	213	0	-
bmsbwbcontig12373	---NA---	438	0	-
bmsbwbcontig12375	---NA---	184	0	-
bmsbwbcontig12377	---NA---	679	0	-
bmsbwbcontig12378	---NA---	163	0	-
bmsbwbcontig12379	---NA---	267	0	-
bmsbwbcontig12380	---NA---	287	0	-
bmsbwbcontig12386	---NA---	397	0	-
bmsbwbcontig12387	---NA---	619	0	-
bmsbwbcontig12388	---NA---	1347	0	-
bmsbwbcontig12392	---NA---	966	0	-
bmsbwbcontig12399	---NA---	754	0	-
bmsbwbcontig12403	---NA---	1424	0	-
bmsbwbcontig12404	---NA---	556	0	-
bmsbwbcontig12406	---NA---	256	0	-
bmsbwbcontig12407	---NA---	165	0	-
bmsbwbcontig12408	---NA---	1107	0	-
bmsbwbcontig12412	---NA---	216	0	-
bmsbwbcontig12414	---NA---	248	0	-
bmsbwbcontig12415	---NA---	897	0	-
bmsbwbcontig12417	---NA---	202	0	-
bmsbwbcontig12419	---NA---	527	0	-
bmsbwbcontig12420	---NA---	178	0	-
bmsbwbcontig12421	---NA---	536	0	-
bmsbwbcontig12422	---NA---	161	0	-
bmsbwbcontig12423	---NA---	223	0	-
bmsbwbcontig12427	---NA---	694	0	-
bmsbwbcontig12428	---NA---	205	0	-
bmsbwbcontig12430	---NA---	1280	0	-
bmsbwbcontig12435	---NA---	244	0	-
bmsbwbcontig12438	---NA---	1154	0	-
bmsbwbcontig12439	---NA---	258	0	-
bmsbwbcontig12441	---NA---	155	0	-
bmsbwbcontig12446	---NA---	220	0	-
bmsbwbcontig12454	---NA---	321	0	-
bmsbwbcontig12456	---NA---	1039	0	-
bmsbwbcontig12457	---NA---	535	0	-
bmsbwbcontig12458	---NA---	395	0	-
bmsbwbcontig12462	---NA---	632	0	-
bmsbwbcontig12464	---NA---	200	0	-
bmsbwbcontig12465	---NA---	168	0	-
bmsbwbcontig12466	---NA---	387	0	-
bmsbwbcontig12467	---NA---	652	0	-
bmsbwbcontig12468	---NA---	199	0	-
bmsbwbcontig1247	---NA---	301	0	-
bmsbwbcontig12470	---NA---	377	0	-
bmsbwbcontig12472	---NA---	152	0	-
bmsbwbcontig12473	---NA---	152	0	-
bmsbwbcontig12474	---NA---	229	0	-
bmsbwbcontig12475	---NA---	516	0	-
bmsbwbcontig12477	---NA---	237	0	-
bmsbwbcontig12478	---NA---	262	0	-
bmsbwbcontig12479	---NA---	871	0	-
bmsbwbcontig12480	---NA---	711	0	-
bmsbwbcontig12482	---NA---	425	0	-
bmsbwbcontig12483	---NA---	501	0	-
bmsbwbcontig12485	---NA---	163	0	-
bmsbwbcontig12486	---NA---	941	0	-
bmsbwbcontig12489	---NA---	212	0	-
bmsbwbcontig1249	---NA---	559	0	-
bmsbwbcontig12491	---NA---	457	0	-
bmsbwbcontig12496	---NA---	2160	0	-
bmsbwbcontig12498	---NA---	636	0	-
bmsbwbcontig12501	---NA---	338	0	-
bmsbwbcontig12507	---NA---	451	0	-
bmsbwbcontig12508	---NA---	481	0	-
bmsbwbcontig12510	---NA---	358	0	-
bmsbwbcontig12511	---NA---	424	0	-
bmsbwbcontig12512	---NA---	484	0	-
bmsbwbcontig12516	---NA---	315	0	-
bmsbwbcontig12518	---NA---	302	0	-
bmsbwbcontig12519	---NA---	243	0	-
bmsbwbcontig12520	---NA---	204	0	-
bmsbwbcontig12521	---NA---	1487	0	-
bmsbwbcontig12524	---NA---	647	0	-
bmsbwbcontig12525	---NA---	495	0	-
bmsbwbcontig12526	---NA---	2302	0	-
bmsbwbcontig12527	---NA---	609	0	-
bmsbwbcontig12528	---NA---	598	0	-
bmsbwbcontig12529	---NA---	214	0	-
bmsbwbcontig12531	---NA---	190	0	-
bmsbwbcontig12532	---NA---	152	0	-
bmsbwbcontig12533	---NA---	283	0	-
bmsbwbcontig12534	---NA---	284	0	-
bmsbwbcontig12536	---NA---	248	0	-
bmsbwbcontig12539	---NA---	927	0	-
bmsbwbcontig12542	---NA---	516	0	-
bmsbwbcontig12543	---NA---	309	0	-
bmsbwbcontig12546	---NA---	380	0	-
bmsbwbcontig12548	---NA---	465	0	-
bmsbwbcontig12549	---NA---	305	0	-
bmsbwbcontig12550	---NA---	1315	0	-
bmsbwbcontig12554	---NA---	353	0	-
bmsbwbcontig12556	---NA---	203	0	-
bmsbwbcontig12559	---NA---	230	0	-
bmsbwbcontig12563	---NA---	371	0	-
bmsbwbcontig12564	---NA---	250	0	-
bmsbwbcontig12566	---NA---	1816	0	-
bmsbwbcontig12567	---NA---	1518	0	-
bmsbwbcontig12568	---NA---	446	0	-
bmsbwbcontig1257	---NA---	788	0	-
bmsbwbcontig12571	---NA---	211	0	-
bmsbwbcontig12572	---NA---	214	0	-
bmsbwbcontig12573	---NA---	805	0	-
bmsbwbcontig12574	---NA---	1628	0	-
bmsbwbcontig12576	---NA---	750	0	-
bmsbwbcontig12577	---NA---	347	0	-
bmsbwbcontig1258	---NA---	1917	0	-
bmsbwbcontig12584	---NA---	201	0	-
bmsbwbcontig12585	---NA---	275	0	-
bmsbwbcontig12586	---NA---	451	0	-
bmsbwbcontig12588	---NA---	787	0	-
bmsbwbcontig12590	---NA---	1111	0	-
bmsbwbcontig12591	---NA---	1597	0	-
bmsbwbcontig12592	---NA---	221	0	-
bmsbwbcontig12593	---NA---	221	0	-
bmsbwbcontig12594	---NA---	288	0	-
bmsbwbcontig12598	---NA---	1136	0	-
bmsbwbcontig12599	---NA---	283	0	-
bmsbwbcontig126	---NA---	225	0	-
bmsbwbcontig12601	---NA---	279	0	-
bmsbwbcontig12602	---NA---	1632	0	-
bmsbwbcontig12603	---NA---	471	0	-
bmsbwbcontig12604	---NA---	563	0	-
bmsbwbcontig12605	---NA---	800	0	-
bmsbwbcontig12607	---NA---	324	0	-
bmsbwbcontig1261	---NA---	731	0	-
bmsbwbcontig12610	---NA---	247	0	-
bmsbwbcontig12611	---NA---	1183	0	-
bmsbwbcontig12612	---NA---	200	0	-
bmsbwbcontig12613	---NA---	321	0	-
bmsbwbcontig12614	---NA---	1207	0	-
bmsbwbcontig12615	---NA---	655	0	-
bmsbwbcontig12617	---NA---	222	0	-
bmsbwbcontig12618	---NA---	254	0	-
bmsbwbcontig12622	---NA---	181	0	-
bmsbwbcontig12624	---NA---	359	0	-
bmsbwbcontig12629	---NA---	197	0	-
bmsbwbcontig12633	---NA---	359	0	-
bmsbwbcontig12634	---NA---	168	0	-
bmsbwbcontig12635	---NA---	166	0	-
bmsbwbcontig12636	---NA---	635	0	-
bmsbwbcontig12637	---NA---	174	0	-
bmsbwbcontig12638	---NA---	358	0	-
bmsbwbcontig12639	---NA---	844	0	-
bmsbwbcontig12640	---NA---	245	0	-
bmsbwbcontig12641	---NA---	237	0	-
bmsbwbcontig12642	---NA---	680	0	-
bmsbwbcontig12643	---NA---	283	0	-
bmsbwbcontig12644	---NA---	387	0	-
bmsbwbcontig12646	---NA---	231	0	-
bmsbwbcontig12648	---NA---	216	0	-
bmsbwbcontig12649	---NA---	523	0	-
bmsbwbcontig12653	---NA---	375	0	-
bmsbwbcontig12655	---NA---	723	0	-
bmsbwbcontig12657	---NA---	510	0	-
bmsbwbcontig12658	---NA---	150	0	-
bmsbwbcontig12659	---NA---	288	0	-
bmsbwbcontig12661	---NA---	226	0	-
bmsbwbcontig12662	---NA---	206	0	-
bmsbwbcontig12667	---NA---	163	0	-
bmsbwbcontig1267	---NA---	423	0	-
bmsbwbcontig12670	---NA---	195	0	-
bmsbwbcontig12671	---NA---	241	0	-
bmsbwbcontig12673	---NA---	511	0	-
bmsbwbcontig12675	---NA---	203	0	-
bmsbwbcontig12676	---NA---	623	0	-
bmsbwbcontig12677	---NA---	734	0	-
bmsbwbcontig12678	---NA---	501	0	-
bmsbwbcontig1268	---NA---	1190	0	-
bmsbwbcontig12680	---NA---	203	0	-
bmsbwbcontig12685	---NA---	263	0	-
bmsbwbcontig12686	---NA---	298	0	-
bmsbwbcontig12687	---NA---	308	0	-
bmsbwbcontig12688	---NA---	275	0	-
bmsbwbcontig12690	---NA---	405	0	-
bmsbwbcontig12691	---NA---	196	0	-
bmsbwbcontig12697	---NA---	343	0	-
bmsbwbcontig12698	---NA---	214	0	-
bmsbwbcontig12699	---NA---	177	0	-
bmsbwbcontig12700	---NA---	627	0	-
bmsbwbcontig12706	---NA---	207	0	-
bmsbwbcontig12707	---NA---	554	0	-
bmsbwbcontig12710	---NA---	218	0	-
bmsbwbcontig12712	---NA---	356	0	-
bmsbwbcontig12714	---NA---	294	0	-
bmsbwbcontig12715	---NA---	242	0	-
bmsbwbcontig12718	---NA---	274	0	-
bmsbwbcontig12719	---NA---	228	0	-
bmsbwbcontig12721	---NA---	329	0	-
bmsbwbcontig12722	---NA---	615	0	-
bmsbwbcontig12726	---NA---	607	0	-
bmsbwbcontig12727	---NA---	316	0	-
bmsbwbcontig12728	---NA---	317	0	-
bmsbwbcontig1273	---NA---	1393	0	-
bmsbwbcontig12731	---NA---	404	0	-
bmsbwbcontig12732	---NA---	213	0	-
bmsbwbcontig12733	---NA---	261	0	-
bmsbwbcontig12734	---NA---	275	0	-
bmsbwbcontig12737	---NA---	354	0	-
bmsbwbcontig1274	---NA---	257	0	-
bmsbwbcontig12740	---NA---	385	0	-
bmsbwbcontig12744	---NA---	367	0	-
bmsbwbcontig12745	---NA---	492	0	-
bmsbwbcontig12747	---NA---	928	0	-
bmsbwbcontig12748	---NA---	1192	0	-
bmsbwbcontig1275	---NA---	1537	0	-
bmsbwbcontig12751	---NA---	282	0	-
bmsbwbcontig12755	---NA---	238	0	-
bmsbwbcontig12757	---NA---	250	0	-
bmsbwbcontig12758	---NA---	179	0	-
bmsbwbcontig12759	---NA---	311	0	-
bmsbwbcontig12760	---NA---	210	0	-
bmsbwbcontig12762	---NA---	179	0	-
bmsbwbcontig12767	---NA---	597	0	-
bmsbwbcontig12768	---NA---	486	0	-
bmsbwbcontig12770	---NA---	185	0	-
bmsbwbcontig12774	---NA---	190	0	-
bmsbwbcontig12775	---NA---	219	0	-
bmsbwbcontig12778	---NA---	1690	0	-
bmsbwbcontig1278	---NA---	193	0	-
bmsbwbcontig12781	---NA---	271	0	-
bmsbwbcontig12782	---NA---	228	0	-
bmsbwbcontig12783	---NA---	365	0	-
bmsbwbcontig12785	---NA---	353	0	-
bmsbwbcontig1279	---NA---	238	0	-
bmsbwbcontig12791	---NA---	214	0	-
bmsbwbcontig12792	---NA---	642	0	-
bmsbwbcontig12794	---NA---	1073	0	-
bmsbwbcontig12796	---NA---	258	0	-
bmsbwbcontig12797	---NA---	337	0	-
bmsbwbcontig12798	---NA---	352	0	-
bmsbwbcontig12799	---NA---	600	0	-
bmsbwbcontig12800	---NA---	690	0	-
bmsbwbcontig12802	---NA---	236	0	-
bmsbwbcontig12803	---NA---	181	0	-
bmsbwbcontig12804	---NA---	447	0	-
bmsbwbcontig12805	---NA---	1084	0	-
bmsbwbcontig12806	---NA---	277	0	-
bmsbwbcontig12812	---NA---	329	0	-
bmsbwbcontig12813	---NA---	980	0	-
bmsbwbcontig12815	---NA---	175	0	-
bmsbwbcontig12816	---NA---	466	0	-
bmsbwbcontig12818	---NA---	249	0	-
bmsbwbcontig12820	---NA---	173	0	-
bmsbwbcontig12821	---NA---	364	0	-
bmsbwbcontig12823	---NA---	265	0	-
bmsbwbcontig12826	---NA---	359	0	-
bmsbwbcontig12828	---NA---	2375	0	-
bmsbwbcontig12829	---NA---	1014	0	-
bmsbwbcontig12830	---NA---	215	0	-
bmsbwbcontig12840	---NA---	350	0	-
bmsbwbcontig12841	---NA---	321	0	-
bmsbwbcontig12844	---NA---	255	0	-
bmsbwbcontig12846	---NA---	341	0	-
bmsbwbcontig12849	---NA---	583	0	-
bmsbwbcontig12850	---NA---	246	0	-
bmsbwbcontig12852	---NA---	461	0	-
bmsbwbcontig12853	---NA---	191	0	-
bmsbwbcontig12854	---NA---	485	0	-
bmsbwbcontig12855	---NA---	700	0	-
bmsbwbcontig12858	---NA---	388	0	-
bmsbwbcontig12859	---NA---	335	0	-
bmsbwbcontig12860	---NA---	620	0	-
bmsbwbcontig12861	---NA---	631	0	-
bmsbwbcontig12865	---NA---	154	0	-
bmsbwbcontig12866	---NA---	336	0	-
bmsbwbcontig12867	---NA---	510	0	-
bmsbwbcontig12868	---NA---	460	0	-
bmsbwbcontig12869	---NA---	211	0	-
bmsbwbcontig12870	---NA---	1026	0	-
bmsbwbcontig12872	---NA---	246	0	-
bmsbwbcontig12874	---NA---	272	0	-
bmsbwbcontig12878	---NA---	278	0	-
bmsbwbcontig12879	---NA---	158	0	-
bmsbwbcontig1288	---NA---	328	0	-
bmsbwbcontig12880	---NA---	844	0	-
bmsbwbcontig12882	---NA---	665	0	-
bmsbwbcontig12885	---NA---	375	0	-
bmsbwbcontig12888	---NA---	312	0	-
bmsbwbcontig12890	---NA---	678	0	-
bmsbwbcontig12891	---NA---	193	0	-
bmsbwbcontig12893	---NA---	1595	0	-
bmsbwbcontig12894	---NA---	166	0	-
bmsbwbcontig12898	---NA---	643	0	-
bmsbwbcontig12899	---NA---	791	0	-
bmsbwbcontig1290	---NA---	573	0	-
bmsbwbcontig12902	---NA---	642	0	-
bmsbwbcontig12903	---NA---	262	0	-
bmsbwbcontig12905	---NA---	459	0	-
bmsbwbcontig12906	---NA---	220	0	-
bmsbwbcontig12907	---NA---	159	0	-
bmsbwbcontig12911	---NA---	684	0	-
bmsbwbcontig12912	---NA---	337	0	-
bmsbwbcontig12913	---NA---	223	0	-
bmsbwbcontig12914	---NA---	1107	0	-
bmsbwbcontig12917	---NA---	156	0	-
bmsbwbcontig12918	---NA---	307	0	-
bmsbwbcontig12919	---NA---	370	0	-
bmsbwbcontig1292	---NA---	1209	0	-
bmsbwbcontig12925	---NA---	1207	0	-
bmsbwbcontig12926	---NA---	210	0	-
bmsbwbcontig12927	---NA---	330	0	-
bmsbwbcontig12928	---NA---	515	0	-
bmsbwbcontig12929	---NA---	200	0	-
bmsbwbcontig12931	---NA---	410	0	-
bmsbwbcontig12932	---NA---	1563	0	-
bmsbwbcontig12938	---NA---	208	0	-
bmsbwbcontig12939	---NA---	396	0	-
bmsbwbcontig12944	---NA---	175	0	-
bmsbwbcontig12945	---NA---	232	0	-
bmsbwbcontig12947	---NA---	152	0	-
bmsbwbcontig12948	---NA---	270	0	-
bmsbwbcontig12949	---NA---	573	0	-
bmsbwbcontig12950	---NA---	264	0	-
bmsbwbcontig12951	---NA---	1540	0	-
bmsbwbcontig12955	---NA---	637	0	-
bmsbwbcontig12957	---NA---	232	0	-
bmsbwbcontig12961	---NA---	354	0	-
bmsbwbcontig12963	---NA---	672	0	-
bmsbwbcontig12964	---NA---	518	0	-
bmsbwbcontig12968	---NA---	156	0	-
bmsbwbcontig12973	---NA---	155	0	-
bmsbwbcontig12974	---NA---	502	0	-
bmsbwbcontig12976	---NA---	316	0	-
bmsbwbcontig12977	---NA---	194	0	-
bmsbwbcontig12978	---NA---	184	0	-
bmsbwbcontig12979	---NA---	548	0	-
bmsbwbcontig12980	---NA---	261	0	-
bmsbwbcontig12981	---NA---	247	0	-
bmsbwbcontig12984	---NA---	475	0	-
bmsbwbcontig12985	---NA---	315	0	-
bmsbwbcontig12987	---NA---	303	0	-
bmsbwbcontig12988	---NA---	271	0	-
bmsbwbcontig12990	---NA---	198	0	-
bmsbwbcontig12995	---NA---	810	0	-
bmsbwbcontig12998	---NA---	294	0	-
bmsbwbcontig1300	---NA---	421	0	-
bmsbwbcontig13003	---NA---	2832	0	-
bmsbwbcontig13006	---NA---	275	0	-
bmsbwbcontig13008	---NA---	254	0	-
bmsbwbcontig13009	---NA---	317	0	-
bmsbwbcontig13011	---NA---	400	0	-
bmsbwbcontig13015	---NA---	499	0	-
bmsbwbcontig13016	---NA---	880	0	-
bmsbwbcontig13018	---NA---	172	0	-
bmsbwbcontig13019	---NA---	185	0	-
bmsbwbcontig13021	---NA---	1199	0	-
bmsbwbcontig13022	---NA---	226	0	-
bmsbwbcontig13025	---NA---	287	0	-
bmsbwbcontig13026	---NA---	251	0	-
bmsbwbcontig13027	---NA---	725	0	-
bmsbwbcontig13028	---NA---	175	0	-
bmsbwbcontig13030	---NA---	1037	0	-
bmsbwbcontig13033	---NA---	274	0	-
bmsbwbcontig13034	---NA---	232	0	-
bmsbwbcontig13037	---NA---	219	0	-
bmsbwbcontig13038	---NA---	185	0	-
bmsbwbcontig13040	---NA---	598	0	-
bmsbwbcontig13042	---NA---	890	0	-
bmsbwbcontig13043	---NA---	307	0	-
bmsbwbcontig13045	---NA---	1280	0	-
bmsbwbcontig13046	---NA---	248	0	-
bmsbwbcontig13047	---NA---	223	0	-
bmsbwbcontig13049	---NA---	398	0	-
bmsbwbcontig13050	---NA---	175	0	-
bmsbwbcontig13054	---NA---	553	0	-
bmsbwbcontig13056	---NA---	276	0	-
bmsbwbcontig13064	---NA---	169	0	-
bmsbwbcontig13068	---NA---	508	0	-
bmsbwbcontig13069	---NA---	439	0	-
bmsbwbcontig13070	---NA---	758	0	-
bmsbwbcontig13072	---NA---	176	0	-
bmsbwbcontig13073	---NA---	170	0	-
bmsbwbcontig13074	---NA---	559	0	-
bmsbwbcontig13075	---NA---	182	0	-
bmsbwbcontig13077	---NA---	884	0	-
bmsbwbcontig13078	---NA---	256	0	-
bmsbwbcontig1308	---NA---	514	0	-
bmsbwbcontig13081	---NA---	227	0	-
bmsbwbcontig13083	---NA---	778	0	-
bmsbwbcontig13084	---NA---	337	0	-
bmsbwbcontig13087	---NA---	308	0	-
bmsbwbcontig13088	---NA---	362	0	-
bmsbwbcontig13089	---NA---	267	0	-
bmsbwbcontig13091	---NA---	486	0	-
bmsbwbcontig13092	---NA---	319	0	-
bmsbwbcontig13093	---NA---	297	0	-
bmsbwbcontig13094	---NA---	312	0	-
bmsbwbcontig13095	---NA---	216	0	-
bmsbwbcontig13096	---NA---	509	0	-
bmsbwbcontig13097	---NA---	267	0	-
bmsbwbcontig13098	---NA---	717	0	-
bmsbwbcontig13099	---NA---	179	0	-
bmsbwbcontig131	---NA---	234	0	-
bmsbwbcontig1310	---NA---	772	0	-
bmsbwbcontig13101	---NA---	1382	0	-
bmsbwbcontig13104	---NA---	765	0	-
bmsbwbcontig13105	---NA---	193	0	-
bmsbwbcontig13106	---NA---	1957	0	-
bmsbwbcontig13109	---NA---	1388	0	-
bmsbwbcontig1311	---NA---	1286	0	-
bmsbwbcontig13111	---NA---	221	0	-
bmsbwbcontig13112	---NA---	672	0	-
bmsbwbcontig13113	---NA---	235	0	-
bmsbwbcontig13114	---NA---	212	0	-
bmsbwbcontig13115	---NA---	436	0	-
bmsbwbcontig13116	---NA---	225	0	-
bmsbwbcontig13117	---NA---	473	0	-
bmsbwbcontig13119	---NA---	589	0	-
bmsbwbcontig1312	---NA---	887	0	-
bmsbwbcontig13120	---NA---	2440	0	-
bmsbwbcontig13123	---NA---	161	0	-
bmsbwbcontig13132	---NA---	1232	0	-
bmsbwbcontig13133	---NA---	295	0	-
bmsbwbcontig13135	---NA---	612	0	-
bmsbwbcontig13137	---NA---	492	0	-
bmsbwbcontig13138	---NA---	502	0	-
bmsbwbcontig13140	---NA---	1025	0	-
bmsbwbcontig13141	---NA---	180	0	-
bmsbwbcontig13142	---NA---	1021	0	-
bmsbwbcontig13144	---NA---	215	0	-
bmsbwbcontig13146	---NA---	1304	0	-
bmsbwbcontig13148	---NA---	377	0	-
bmsbwbcontig1315	---NA---	852	0	-
bmsbwbcontig13150	---NA---	276	0	-
bmsbwbcontig13152	---NA---	255	0	-
bmsbwbcontig13154	---NA---	226	0	-
bmsbwbcontig13157	---NA---	320	0	-
bmsbwbcontig13158	---NA---	257	0	-
bmsbwbcontig13160	---NA---	237	0	-
bmsbwbcontig13161	---NA---	238	0	-
bmsbwbcontig13163	---NA---	765	0	-
bmsbwbcontig13165	---NA---	211	0	-
bmsbwbcontig13168	---NA---	251	0	-
bmsbwbcontig13171	---NA---	215	0	-
bmsbwbcontig13172	---NA---	419	0	-
bmsbwbcontig13175	---NA---	560	0	-
bmsbwbcontig13177	---NA---	611	0	-
bmsbwbcontig13179	---NA---	761	0	-
bmsbwbcontig13180	---NA---	439	0	-
bmsbwbcontig13184	---NA---	192	0	-
bmsbwbcontig13187	---NA---	260	0	-
bmsbwbcontig13191	---NA---	260	0	-
bmsbwbcontig13192	---NA---	375	0	-
bmsbwbcontig13196	---NA---	304	0	-
bmsbwbcontig13199	---NA---	277	0	-
bmsbwbcontig13201	---NA---	355	0	-
bmsbwbcontig13207	---NA---	198	0	-
bmsbwbcontig13208	---NA---	158	0	-
bmsbwbcontig13209	---NA---	176	0	-
bmsbwbcontig1321	---NA---	1033	0	-
bmsbwbcontig13210	---NA---	566	0	-
bmsbwbcontig13212	---NA---	480	0	-
bmsbwbcontig13214	---NA---	372	0	-
bmsbwbcontig13215	---NA---	665	0	-
bmsbwbcontig13216	---NA---	207	0	-
bmsbwbcontig13217	---NA---	428	0	-
bmsbwbcontig1322	---NA---	969	0	-
bmsbwbcontig13222	---NA---	662	0	-
bmsbwbcontig13223	---NA---	171	0	-
bmsbwbcontig13226	---NA---	347	0	-
bmsbwbcontig13228	---NA---	1119	0	-
bmsbwbcontig13229	---NA---	336	0	-
bmsbwbcontig13232	---NA---	373	0	-
bmsbwbcontig13234	---NA---	167	0	-
bmsbwbcontig13235	---NA---	178	0	-
bmsbwbcontig13236	---NA---	195	0	-
bmsbwbcontig13247	---NA---	167	0	-
bmsbwbcontig13250	---NA---	864	0	-
bmsbwbcontig13252	---NA---	180	0	-
bmsbwbcontig13254	---NA---	300	0	-
bmsbwbcontig13255	---NA---	486	0	-
bmsbwbcontig13257	---NA---	182	0	-
bmsbwbcontig13258	---NA---	481	0	-
bmsbwbcontig13259	---NA---	176	0	-
bmsbwbcontig13260	---NA---	187	0	-
bmsbwbcontig13261	---NA---	790	0	-
bmsbwbcontig13263	---NA---	374	0	-
bmsbwbcontig13266	---NA---	220	0	-
bmsbwbcontig13267	---NA---	202	0	-
bmsbwbcontig13268	---NA---	169	0	-
bmsbwbcontig13269	---NA---	191	0	-
bmsbwbcontig1327	---NA---	656	0	-
bmsbwbcontig13274	---NA---	252	0	-
bmsbwbcontig13275	---NA---	721	0	-
bmsbwbcontig13276	---NA---	161	0	-
bmsbwbcontig13280	---NA---	1087	0	-
bmsbwbcontig13281	---NA---	270	0	-
bmsbwbcontig13283	---NA---	510	0	-
bmsbwbcontig13284	---NA---	365	0	-
bmsbwbcontig13288	---NA---	190	0	-
bmsbwbcontig13292	---NA---	352	0	-
bmsbwbcontig13293	---NA---	410	0	-
bmsbwbcontig13294	---NA---	387	0	-
bmsbwbcontig13296	---NA---	1224	0	-
bmsbwbcontig13298	---NA---	354	0	-
bmsbwbcontig13299	---NA---	250	0	-
bmsbwbcontig13300	---NA---	394	0	-
bmsbwbcontig13302	---NA---	231	0	-
bmsbwbcontig13303	---NA---	394	0	-
bmsbwbcontig13307	---NA---	259	0	-
bmsbwbcontig13308	---NA---	235	0	-
bmsbwbcontig13309	---NA---	295	0	-
bmsbwbcontig13310	---NA---	191	0	-
bmsbwbcontig13311	---NA---	1014	0	-
bmsbwbcontig13313	---NA---	556	0	-
bmsbwbcontig13315	---NA---	912	0	-
bmsbwbcontig13316	---NA---	671	0	-
bmsbwbcontig13318	---NA---	408	0	-
bmsbwbcontig13319	---NA---	288	0	-
bmsbwbcontig13321	---NA---	569	0	-
bmsbwbcontig13322	---NA---	690	0	-
bmsbwbcontig13324	---NA---	297	0	-
bmsbwbcontig13326	---NA---	937	0	-
bmsbwbcontig13328	---NA---	213	0	-
bmsbwbcontig13331	---NA---	585	0	-
bmsbwbcontig13333	---NA---	367	0	-
bmsbwbcontig13334	---NA---	286	0	-
bmsbwbcontig13335	---NA---	693	0	-
bmsbwbcontig13337	---NA---	320	0	-
bmsbwbcontig13338	---NA---	827	0	-
bmsbwbcontig13339	---NA---	230	0	-
bmsbwbcontig13341	---NA---	569	0	-
bmsbwbcontig13342	---NA---	502	0	-
bmsbwbcontig13343	---NA---	745	0	-
bmsbwbcontig13344	---NA---	238	0	-
bmsbwbcontig13345	---NA---	430	0	-
bmsbwbcontig13346	---NA---	553	0	-
bmsbwbcontig13348	---NA---	739	0	-
bmsbwbcontig13355	---NA---	485	0	-
bmsbwbcontig13358	---NA---	201	0	-
bmsbwbcontig13359	---NA---	240	0	-
bmsbwbcontig13362	---NA---	517	0	-
bmsbwbcontig13365	---NA---	981	0	-
bmsbwbcontig13369	---NA---	644	0	-
bmsbwbcontig1337	---NA---	435	0	-
bmsbwbcontig13372	---NA---	222	0	-
bmsbwbcontig13375	---NA---	414	0	-
bmsbwbcontig13378	---NA---	238	0	-
bmsbwbcontig13379	---NA---	193	0	-
bmsbwbcontig1338	---NA---	494	0	-
bmsbwbcontig13380	---NA---	153	0	-
bmsbwbcontig13381	---NA---	227	0	-
bmsbwbcontig13383	---NA---	237	0	-
bmsbwbcontig13384	---NA---	473	0	-
bmsbwbcontig13385	---NA---	195	0	-
bmsbwbcontig13388	---NA---	253	0	-
bmsbwbcontig13389	---NA---	235	0	-
bmsbwbcontig13391	---NA---	647	0	-
bmsbwbcontig13392	---NA---	246	0	-
bmsbwbcontig13393	---NA---	411	0	-
bmsbwbcontig13394	---NA---	175	0	-
bmsbwbcontig13395	---NA---	293	0	-
bmsbwbcontig13397	---NA---	309	0	-
bmsbwbcontig13400	---NA---	1915	0	-
bmsbwbcontig13402	---NA---	392	0	-
bmsbwbcontig13404	---NA---	177	0	-
bmsbwbcontig13406	---NA---	799	0	-
bmsbwbcontig13408	---NA---	742	0	-
bmsbwbcontig13409	---NA---	456	0	-
bmsbwbcontig1341	---NA---	314	0	-
bmsbwbcontig13410	---NA---	168	0	-
bmsbwbcontig13411	---NA---	331	0	-
bmsbwbcontig13412	---NA---	828	0	-
bmsbwbcontig13413	---NA---	195	0	-
bmsbwbcontig13415	---NA---	1159	0	-
bmsbwbcontig13417	---NA---	447	0	-
bmsbwbcontig13418	---NA---	365	0	-
bmsbwbcontig13419	---NA---	327	0	-
bmsbwbcontig1342	---NA---	1822	0	-
bmsbwbcontig13420	---NA---	312	0	-
bmsbwbcontig13421	---NA---	405	0	-
bmsbwbcontig13422	---NA---	624	0	-
bmsbwbcontig13424	---NA---	773	0	-
bmsbwbcontig13425	---NA---	240	0	-
bmsbwbcontig13426	---NA---	232	0	-
bmsbwbcontig13428	---NA---	619	0	-
bmsbwbcontig1343	---NA---	247	0	-
bmsbwbcontig13430	---NA---	351	0	-
bmsbwbcontig13434	---NA---	205	0	-
bmsbwbcontig13435	---NA---	319	0	-
bmsbwbcontig13436	---NA---	266	0	-
bmsbwbcontig13438	---NA---	257	0	-
bmsbwbcontig13441	---NA---	630	0	-
bmsbwbcontig13442	---NA---	214	0	-
bmsbwbcontig13443	---NA---	372	0	-
bmsbwbcontig13444	---NA---	293	0	-
bmsbwbcontig13445	---NA---	353	0	-
bmsbwbcontig13446	---NA---	362	0	-
bmsbwbcontig13448	---NA---	246	0	-
bmsbwbcontig13449	---NA---	429	0	-
bmsbwbcontig13450	---NA---	559	0	-
bmsbwbcontig13451	---NA---	186	0	-
bmsbwbcontig13452	---NA---	198	0	-
bmsbwbcontig13453	---NA---	164	0	-
bmsbwbcontig13455	---NA---	416	0	-
[truncated: 57,084 more rows]

## Sheet: Sheet2
Sequence name	Sequence desc.	Sequence length	Hit desc.	Hit ACC	E-Value	Similarity	Bit-Score	Alignment length	Positives
bmsbwbcontig10	halyomorpha halys complete genome	452	gi|223047036|gb|FJ685650.1|Halyomorpha halys mitochondrion, complete genome	FJ685650	0	100	815.493	441	441
bmsbwbcontig10043	riptortus pedestris mrna for arginine serine-rich splicing complete sequence id: rped-1028	283	gi|501295664|dbj|AK417697.1|Riptortus pedestris mRNA for arginine/serine-rich splicing factor, complete cds, sequence id: Rped-1028	AK417697	3.46388e-25	83	124.846	143	119
bmsbwbcontig10554	Riptortus pedestris mRNA, putative 3'UTR of hypothetical protein, sequence id: Rped-1605, expressed in midgut	285	gi|501300802|dbj|AK418582.1|Riptortus pedestris mRNA, putative 3'UTR of hypothetical protein, sequence id: Rped-1605, expressed in midgut	AK418582	5.96781e-08	93	67.5997	45	42
bmsbwbcontig10614	riptortus pedestris mrna for high density lipoprotien binding complete sequence id: rped-0268	193	gi|501291189|dbj|AK417102.1|Riptortus pedestris mRNA for high density lipoprotien binding protein, complete cds, sequence id: Rped-0268	AK417102	3.74253e-23	93	117.459	78	73
bmsbwbcontig10631	5chain cryo-em reconstruction of the 80s-eif5b-met-itrnamet eukaryotic translation initiation complex	170	gi|558704783|pdb|4BYP|5Chain 5, Cryo-em Reconstruction Of The 80s-eif5b-met-itrnamet Eukaryotic Translation Initiation Complex	4BYP_5	1.2365e-82	100	315.051	170	170
bmsbwbcontig12099	halyomorpha halys symbiont complete genome	180	gi|549073010|dbj|AP012554.1|Halyomorpha halys symbiont DNA, complete genome	AP012554	3.13975e-88	100	333.517	180	180
bmsbwbcontig12681	Riptortus pedestris mRNA for conserved hypothetical protein, complete cds, sequence id: Rped-0214	356	gi|501290904|dbj|AK417053.1|Riptortus pedestris mRNA for conserved hypothetical protein, complete cds, sequence id: Rped-0214	AK417053	3.24331e-71	93	278.118	187	175
bmsbwbcontig12725	Riptortus pedestris mRNA for hypothetical protein, complete cds, sequence id: Rped-0410	257	gi|501292021|dbj|AK417226.1|Riptortus pedestris mRNA for hypothetical protein, complete cds, sequence id: Rped-0410	AK417226	2.23642e-76	88	294.738	253	224
bmsbwbcontig13186	oryctolagus cuniculus protein phosphatase regulatory subunit transcript variant 2 mrna	587	gi|291389644|ref|XM_002711361.1|PREDICTED: Oryctolagus cuniculus protein phosphatase 1, regulatory (inhibitor) subunit 12A, transcript variant 2 (LOC100350558), mRNA	XM_002711361	3.6319e-08	86	69.4463	61	53
bmsbwbcontig13325	cyprinus carpio clone 888340 microsatellite sequence	1165	gi|375235004|gb|JN777294.1|Cyprinus carpio clone 888340 microsatellite sequence	JN777294	4.46064e-05	97	60.2131	35	34
bmsbwbcontig1351	halyomorpha halys complete genome	354	gi|223047036|gb|FJ685650.1|Halyomorpha halys mitochondrion, complete genome	FJ685650	2.83789e-161	96	577.275	349	337
bmsbwbcontig1380	riptortus pedestris mrna for heterogeneous nuclear ribonucleoprotein complete sequence id: rped-0573	1963	gi|501293208|dbj|AK417358.1|Riptortus pedestris mRNA for heterogeneous nuclear ribonucleoprotein 27c, complete cds, sequence id: Rped-0573	AK417358	1.01517e-162	83	584.662	640	534
bmsbwbcontig13967	halyomorpha picus isolate b21 cytochrome oxidase subunit i partial cds mitochondrial	166	gi|285934361|gb|GU247481.1|Halyomorpha picus isolate B21 cytochrome oxidase subunit I (COI) gene, partial cds; mitochondrial	GU247481	3.14092e-18	88	100.839	84	74
bmsbwbcontig14624	tribolium castaneum cg2165 cg2165- transcript variant 1 mrna	448	gi|91093564|ref|XM_961341.1|PREDICTED: Tribolium castaneum similar to CG2165 CG2165-PE, transcript variant 1 (LOC656486), mRNA	XM_961341	1.59172e-25	95	126.692	80	76
bmsbwbcontig14675	diporeia associated circular virus isolate lm3602 replication-associated protein and capsid protein complete cds	589	gi|459116735|gb|KC248423.1|Diporeia sp. associated circular virus isolate LM3602 replication-associated protein and capsid protein genes, complete cds	KC248423	7.89006e-05	97	58.3664	35	34
bmsbwbcontig14765	apis florea 26s proteasome complex subunit dss1-like mrna	355	gi|380025519|ref|XM_003696473.1|PREDICTED: Apis florea 26S proteasome complex subunit DSS1-like (LOC100863585), mRNA	XM_003696473	7.45898e-23	81	117.459	143	117
bmsbwbcontig1526	riptortus pedestris mrna for troponin partial sequence id: rped- expressed in midgut	239	gi|501300531|dbj|AK418460.1|Riptortus pedestris mRNA for troponin t, partial cds, sequence id: Rped-1094, expressed in midgut	AK418460	8.05578e-16	94	93.4528	59	56
bmsbwbcontig154	Riptortus pedestris mRNA for conserved hypothetical protein, complete cds, sequence id: Rped-1469	1377	gi|501297971|dbj|AK418044.1|Riptortus pedestris mRNA for conserved hypothetical protein, complete cds, sequence id: Rped-1469	AK418044	6.70791e-19	83	106.379	111	93
bmsbwbcontig16018	riptortus pedestris mrna for cuticle complete sequence id: rped-0254	172	gi|501291135|dbj|AK417090.1|Riptortus pedestris mRNA for cuticle protein, putative, complete cds, sequence id: Rped-0254	AK417090	1.18826e-12	87	82.3729	73	64
bmsbwbcontig16618	riptortus pedestris mrna for importin complete sequence id: rped-1068	1135	gi|501295836|dbj|AK417723.1|Riptortus pedestris mRNA for importin 7, complete cds, sequence id: Rped-1068	AK417723	0.000156178	85	58.3664	56	48
bmsbwbcontig17394	pelodiscus sinensis sodium voltage- type alpha subunit transcript variant mrna	886	gi|558226555|ref|XM_006137330.1|PREDICTED: Pelodiscus sinensis sodium channel, voltage-gated, type III, alpha subunit (SCN3A), transcript variant X4, mRNA	XM_006137330	0.000121047	97	58.3664	34	33
bmsbwbcontig18430	pongo abelii t-cell leukemia homeobox 3 mrna	181	gi|297676636|ref|XM_002816187.1|PREDICTED: Pongo abelii T-cell leukemia homeobox 3 (TLX3), mRNA	XM_002816187	5.88131e-11	86	76.8329	69	60
bmsbwbcontig18598	halyomorpha halys haplotype h20 12s ribosomal rna gene and control partial sequence mitochondrial	164	gi|552099035|gb|KF112037.1|Halyomorpha halys haplotype H20 12S ribosomal RNA gene and control region, partial sequence; mitochondrial	KF112037	1.02236e-77	99	298.431	164	163
bmsbwbcontig19095	homo sapiens chromosome clone ctd- complete sequence	372	gi|22038651|gb|AC116913.6|Homo sapiens chromosome 15, clone CTD-3185P2, complete sequence	AC116913	0.000173602	97	56.5198	34	33
bmsbwbcontig19121	Riptortus pedestris mRNA, putative 3'UTR of hypothetical protein, sequence id: Rped-1582, expressed in midgut	807	gi|501300795|dbj|AK418576.1|Riptortus pedestris mRNA, putative 3'UTR of hypothetical protein, sequence id: Rped-1582, expressed in midgut	AK418576	3.45197e-61	83	244.878	279	234
bmsbwbcontig1934	Riptortus pedestris mRNA for conserved hypothetical protein, complete cds, sequence id: Rped-1032	1872	gi|501295674|dbj|AK417700.1|Riptortus pedestris mRNA for conserved hypothetical protein, complete cds, sequence id: Rped-1032	AK417700	3.1646e-48	80	204.252	266	215
bmsbwbcontig19350	halyomorpha halys complete genome	353	gi|223047036|gb|FJ685650.1|Halyomorpha halys mitochondrion, complete genome	FJ685650	3.55753e-180	99	640.061	353	351
bmsbwbcontig19548	bmoftzf1pbombyx mori mrna for -f1 complete cds	323	gi|433190|dbj|D10953.1|BMOFTZF1PBombyx mori mRNA for BmFTZ-F1 protein, complete cds	D10953	8.87935e-07	97	63.9064	37	36
bmsbwbcontig20	riptortus pedestris mrna for tropomyosin complete sequence id: rped-0657	1083	gi|501293764|dbj|AK417429.1|Riptortus pedestris mRNA for tropomyosin invertebrate, complete cds, sequence id: Rped-0657	AK417429	1.11825e-25	85	128.539	121	104
bmsbwbcontig20220	mus musculus targeted non- lacz-tagged mutant allele syce1:tm1e wtsi transgenic	1008	gi|354797463|gb|JN961964.1|Mus musculus targeted non-conditional, lacZ-tagged mutant allele Syce1:tm1e(KOMP)Wtsi; transgenic	JN961964	0.00049694	97	56.5198	34	33
bmsbwbcontig20608	medicago truncatula clone mth2- complete sequence	987	gi|47524050|gb|AC146775.8|Medicago truncatula clone mth2-95g14, complete sequence	AC146775	0.000486226	97	56.5198	34	33
bmsbwbcontig21019	grypomachaerota turbinata voucher 06-02-15-19 cytochrome oxidase subunit i partial cds mitochondrial	590	gi|300248304|gb|GU447058.1|Grypomachaerota turbinata voucher 06-02-15-19 cytochrome oxidase subunit I (COI) gene, partial cds; mitochondrial	GU447058	1.30408e-12	93	84.2195	58	54
bmsbwbcontig2105	drosophila pseudoobscura pseudoobscura ga28222 (dpse\ga28222) mrna	182	gi|198468071|ref|XM_002133887.1|Drosophila pseudoobscura pseudoobscura GA28222 (Dpse\GA28222), mRNA	XM_002133887	1.28157e-07	91	65.753	47	43
bmsbwbcontig21092	papilio xuthus mrna for cuticular protein complete sequence id: px-0598	380	gi|345481018|ref|XM_003424220.1|PREDICTED: Nasonia vitripennis hypothetical protein LOC100679277 (LOC100679277), mRNA	XM_003424220	1.06186e-06	97	63.9064	37	36
bmsbwbcontig21739	riptortus pedestris mrna for myocyte-specific enhancer factor complete sequence id: rped-1273	558	gi|501297069|dbj|AK417883.1|Riptortus pedestris mRNA for myocyte-specific enhancer factor 2d, complete cds, sequence id: Rped-1273	AK417883	1.18648e-37	86	167.319	153	133
bmsbwbcontig21836	halyomorpha halys symbiont complete genome	165	gi|549073010|dbj|AP012554.1|Halyomorpha halys symbiont DNA, complete genome	AP012554	6.1558e-80	100	305.817	165	165
bmsbwbcontig2216	haliotis rufescens microsatellite hr1 sequence	482	gi|501299178|dbj|AK418252.1|Riptortus pedestris mRNA, putative 3'UTR of hypothetical protein, sequence id: Rped-0042, expressed in midgut	AK418252	2.88184e-23	92	119.306	82	76
bmsbwbcontig22444	oncopeltus fasciatus labial partial cds	198	gi|48476646|gb|AY627364.1|Oncopeltus fasciatus labial mRNA, partial cds	AY627364	1.38858e-17	83	98.9927	113	94
bmsbwbcontig22637	liriomyza trifolii complete genome	360	gi|375300307|gb|JQ348961.1|Elodia flavipalpis mitochondrion, complete genome	JQ348961	1.41328e-124	89	455.396	359	322
bmsbwbcontig22959	riptortus pedestris mrna for protein phosphatase- complete sequence id: rped-1147	642	gi|501296672|dbj|AK417788.1|Riptortus pedestris mRNA for protein phosphatase-1, complete cds, sequence id: Rped-1147	AK417788	0	90	689.921	529	481
bmsbwbcontig24789	mus musculus bac clone rp23-431g18 from complete sequence	518	gi|21206431|gb|AC117237.2|Mus musculus BAC clone RP23-431G18 from 13, complete sequence	AC117237	6.88278e-05	97	58.3664	35	34
bmsbwbcontig24941	Dictyostelium discoideum AX4 hypothetical protein (DDB_G0292556) mRNA, complete cds	201	gi|66801224|ref|XM_629536.1|Dictyostelium discoideum AX4 hypothetical protein (DDB_G0292556) mRNA, complete cds	XM_629536	2.39929e-05	97	58.3664	34	33
bmsbwbcontig2532	riptortus pedestris mrna for voltage-dependent anion-selective complete sequence id: rped-0251	170	gi|501291121|dbj|AK417087.1|Riptortus pedestris mRNA for voltage-dependent anion-selective channel, complete cds, sequence id: Rped-0251	AK417087	9.05587e-14	86	86.0662	81	70
bmsbwbcontig25416	clostridium saccharolyticum complete genome	368	gi|302195072|gb|CP002109.1|Clostridium saccharolyticum WM1, complete genome	CP002109	0.000171566	97	56.5198	34	33
bmsbwbcontig25705	riptortus pedestris mrna for ribosomal protein complete sequence id: rped-0421	201	gi|501292258|dbj|AK417235.1|Riptortus pedestris mRNA for ribosomal protein L7, complete cds, sequence id: Rped-0421	AK417235	2.33234e-25	87	124.846	107	94
bmsbwbcontig26203	riptortus pedestris mrna for f-actin capping protein partial sequence id: rped- expressed in midgut	414	gi|501300581|dbj|AK418473.1|Riptortus pedestris mRNA for F-actin capping protein alpha, partial cds, sequence id: Rped-1157, expressed in midgut	AK418473	3.71735e-91	83	344.597	380	319
bmsbwbcontig26753	myotis clone xx- complete sequence	262	gi|110347681|gb|AC175457.2|Myotis lucifugus, clone XX-29932757P2, complete sequence	AC175457	8.64012e-41	88	176.552	151	133
bmsbwbcontig27498	drosophila melanogaster chromosome complete sequence	373	gi|113193577|gb|AE014298.4|Drosophila melanogaster chromosome X, complete sequence	AE014298	0.000174119	94	56.5198	37	35
bmsbwbcontig27500	glycine max clone gmw2- complete sequence	491	gi|138062965|gb|AC198446.7|Glycine max clone gmw2-129e12, complete sequence	AC198446	1.34603e-05	94	60.2131	39	37
bmsbwbcontig28250	cyanothece pcc 8802 plasmid complete sequence	365	gi|256592422|gb|CP001702.1|Cyanothece sp. PCC 8802 plasmid pP880201, complete sequence	CP001702	1.01613e-06	97	63.9064	38	37
bmsbwbcontig2848	riptortus pedestris mrna for arginine serine-rich-splicing complete sequence id: rped-0627	966	gi|501293557|dbj|AK417404.1|Riptortus pedestris mRNA for arginine/serine-rich-splicing factor, complete cds, sequence id: Rped-0627	AK417404	0	80	717.62	986	797
bmsbwbcontig28566	ac004397homo sapiens cosmid complete sequence	536	gi|2951972|gb|AC004397.1|AC004397Homo sapiens Cosmid g1248a139, complete sequence	AC004397	0.000256736	90	56.5198	43	39
bmsbwbcontig28952	ips cembrae partial genome	217	gi|347950220|gb|JN163961.1|Ips cembrae mitochondrion, partial genome	JN163961	7.30248e-06	94	60.2131	38	36
bmsbwbcontig29074	crassostrea gigas fas-associating death domain-containing protein complete cds	687	gi|328905045|gb|HQ425700.1|Crassostrea gigas FAS-associating death domain-containing protein gene, complete cds	HQ425700	9.28111e-05	97	58.3664	35	34
bmsbwbcontig29451	dendroctonus ponderosae whole genome shotgun sequence	151	gi|462392452|gb|APGK01018087.1|Dendroctonus ponderosae Seq01018097, whole genome shotgun sequence	APGK01018087	4.70523e-11	80	76.8329	105	85
bmsbwbcontig29460	Biomphalaria glabrata BAC clone BG_BBa-137H24 from chromosome unknown, complete sequence	258	gi|215212845|gb|AC233256.1|Biomphalaria glabrata BAC clone BG_BBa-137H24 from chromosome unknown, complete sequence	AC233256	2.18913e-09	95	71.293	44	42
bmsbwbcontig29483	oncopeltus fasciatus abdominal-b partial cds	207	gi|48476642|gb|AY627362.1|Oncopeltus fasciatus abdominal-B mRNA, partial cds	AY627362	4.67206e-16	80	93.4528	130	104
bmsbwbcontig2997	gryllus bimaculatus gbcontig00326	200	gi|153904587|dbj|AK253465.1|Gryllus bimaculatus mRNA, GBcontig00326	AK253465	2.38509e-05	94	58.3664	37	35
bmsbwbcontig31103	halyomorpha halys complete genome	183	gi|223047036|gb|FJ685650.1|Halyomorpha halys mitochondrion, complete genome	FJ685650	3.24873e-78	100	300.278	162	162
bmsbwbcontig31876	halyomorpha halys symbiont complete genome	327	gi|549073010|dbj|AP012554.1|Halyomorpha halys symbiont DNA, complete genome	AP012554	1.26213e-129	100	472.016	255	255
bmsbwbcontig32055	oncopeltus fasciatus abdominal-a partial cds	202	gi|48476640|gb|AY627361.1|Oncopeltus fasciatus abdominal-A mRNA, partial cds	AY627361	8.49815e-20	78	106.379	185	145
bmsbwbcontig32462	mouse dna sequence from clone rp23-23i2 on chromosome complete sequence	182	gi|105298495|emb|CT572985.12|Mouse DNA sequence from clone RP23-23I2 on chromosome 13, complete sequence	CT572985	1.28162e-07	93	65.753	44	41
bmsbwbcontig3315	riptortus pedestris mrna for igf2 mrna binding complete sequence id: rped-1086	613	gi|501296179|dbj|AK417739.1|Riptortus pedestris mRNA for igf2 mRNA binding protein, putative, complete cds, sequence id: Rped-1086	AK417739	1.70764e-31	74	147.006	466	348
bmsbwbcontig33210	musca domestica cationic amino acid transporter 4-like mrna	237	gi|557769304|ref|XM_005184269.1|PREDICTED: Musca domestica cationic amino acid transporter 4-like (LOC101893368), mRNA	XM_005184269	2.91038e-05	94	58.3664	38	36
bmsbwbcontig33463	homo sapiens 12 bac rp13-895j2 (roswell park cancer institute human bac library) complete sequence	206	gi|45544583|gb|AC148477.3|Homo sapiens 12 BAC RP13-895J2 (Roswell Park Cancer Institute Human BAC Library) complete sequence	AC148477	8.88468e-05	97	56.5198	34	33
bmsbwbcontig33498	nabis hmr-1997a mariner transposase partial cds	288	gi|2564391|gb|U91362.1|Nabis sp. HMR-1997a Damsel.bug.4 mariner transposase gene, partial cds	U91362	2.71194e-31	76	145.159	313	240
bmsbwbcontig3417	riptortus pedestris mrna for unkown complete sequence id: rped-1253	198	gi|501297021|dbj|AK417870.1|Riptortus pedestris mRNA for unkown protein, complete cds, sequence id: Rped-1253	AK417870	5.06539e-07	100	63.9064	34	34
bmsbwbcontig35371	Riptortus pedestris mRNA, putative 3'UTR of hypothetical protein, sequence id: Rped-0778, expressed in midgut	433	gi|501300023|dbj|AK418374.1|Riptortus pedestris mRNA, putative 3'UTR of hypothetical protein, sequence id: Rped-0778, expressed in midgut	AK418374	1.22009e-06	86	63.9064	61	53
bmsbwbcontig35511	apis mellifera protein bowel-like transcript variant mrna	453	gi|195147983|ref|XM_002014918.1|Drosophila persimilis GL18676 (Dper\GL18676), mRNA	XM_002014918	3.53681e-12	96	82.3729	50	48
bmsbwbcontig36260	halyomorpha halys symbiont complete genome	341	gi|549073010|dbj|AP012554.1|Halyomorpha halys symbiont DNA, complete genome	AP012554	9.58947e-176	99	625.288	342	341
bmsbwbcontig3630	riptortus pedestris mrna for 14-3-3 zeta complete sequence id: rped-0168	329	gi|501290677|dbj|AK417014.1|Riptortus pedestris mRNA for 14-3-3 zeta protein, complete cds, sequence id: Rped-0168	AK417014	5.41594e-09	95	71.293	45	43
bmsbwbcontig36315	dendroctonus ponderosae whole genome shotgun sequence	164	gi|359329536|emb|FR831830.1|Pollicipes pollicipes 5S rRNA and NTS, clone Po06Bal04	FR831830	1.41951e-26	89	128.539	103	92
bmsbwbcontig36558	apis mellifera microrna mir-10-2 (mir10-2) microrna	431	gi|326693911|ref|NR_034318.1|Apis mellifera microRNA mir-10-2 (Mir10-2), microRNA >gi|326693914|ref|NR_034282.1| Apis mellifera microRNA mir-10-1 (Mir10-1), microRNA	NR_034318	4.21453e-31	96	145.159	88	85
bmsbwbcontig37500	abracris flavolineata u2 snrna partial sequence	171	gi|523584511|gb|KC896794.1|Abracris flavolineata U2 snRNA gene, partial sequence	KC896794	1.44229e-51	90	211.638	162	147
bmsbwbcontig38050	mus musculus bac clone rp24-394c15 from chromosome complete sequence	342	gi|49458012|gb|AC140468.2|Mus musculus BAC clone RP24-394C15 from chromosome 3, complete sequence	AC140468	0.00015829	92	56.5198	40	37
bmsbwbcontig38380	myrmica ruginodis clone myrmar2-4 transposon mariner- complete sequence	423	gi|49616976|gb|AY652426.1|Myrmica ruginodis clone Myrmar2-4 transposon mariner-like, complete sequence	AY652426	3.21521e-27	88	132.232	108	96
bmsbwbcontig39114	pundamilia nyererei cytosolic sulfotransferase 3-like transcript variant mrna	199	gi|554885759|ref|XM_005952428.1|PREDICTED: Haplochromis burtoni cytosolic sulfotransferase 3-like (LOC102301544), mRNA	XM_005952428	8.52725e-05	94	56.5198	36	34
bmsbwbcontig39940	pantholops hodgsonii estrogen receptor binding site 9 transcript variant mrna	480	gi|556734902|ref|XM_005963013.1|PREDICTED: Pantholops hodgsonii estrogen receptor binding site associated, antigen, 9 (EBAG9), transcript variant X3, mRNA	XM_005963013	0.000820585	94	54.6731	35	33
bmsbwbcontig4176	plautia stali mrna for cathepsin f-like cysteine complete cds	405	gi|161408100|dbj|AB306515.1|Plautia stali mRNA for cathepsin F-like cysteine protease, complete cds	AB306515	2.31176e-48	80	202.405	282	227
bmsbwbcontig41914	expression vector complete sequence	374	gi|562738344|gb|KF170382.1|Expression vector pUDE214, complete sequence	KF170382	0	100	691.767	374	374
bmsbwbcontig43989	plasmodium falciparum 3d7 chromosome complete sequence	406	gi|255528741|gb|AE014187.2|Plasmodium falciparum 3D7 chromosome 14, complete sequence	AE014187	5.30967e-05	90	58.3664	44	40
bmsbwbcontig44229	halyomorpha halys symbiont complete genome	344	gi|549073010|dbj|AP012554.1|Halyomorpha halys symbiont DNA, complete genome	AP012554	9.68257e-176	99	625.288	344	342
bmsbwbcontig44948	zebrafish dna sequence from clone ch211-212b13 in linkage group complete sequence	279	gi|70907560|emb|AL953894.5|Zebrafish DNA sequence from clone CH211-212B13 in linkage group 18, complete sequence	AL953894	0.000126122	94	56.5198	36	34
bmsbwbcontig4521	choristoneura biennis entomopoxvirus l complete genome	320	gi|502523787|emb|HF679132.1|Choristoneura biennis entomopoxvirus 'L', complete genome	HF679132	0.000147057	89	56.5198	47	42
bmsbwbcontig45853	bombyx mori probable bifunctional methylenetetrahydrofolate dehydrogenase cyclohydrolase 2-like transcript variant mrna	567	gi|512932883|ref|XM_004932597.1|PREDICTED: Bombyx mori probable serine/threonine-protein kinase DDB_G0280133-like (LOC101745404), transcript variant X2, mRNA	XM_004932597	2.55746e-49	90	206.098	157	142
bmsbwbcontig46049	oechalia schellenbergii 16s ribosomal rna partial sequence mitochondrial	242	gi|158324444|gb|EF641133.1|Oechalia schellenbergii 16S ribosomal RNA gene, partial sequence; mitochondrial	EF641133	1.75664e-17	90	98.9927	75	68
bmsbwbcontig4693	acyrthosiphon pisum btb poz domain-containing protein 3- transcript variant 1 mrna	210	gi|328722772|ref|XM_001947161.2|PREDICTED: Acyrthosiphon pisum BTB/POZ domain-containing protein 3-like, transcript variant 1 (LOC100162053), mRNA	XM_001947161	1.49953e-12	91	82.3729	59	54
bmsbwbcontig47295	halyomorpha halys symbiont complete genome	255	gi|549073010|dbj|AP012554.1|Halyomorpha halys symbiont DNA, complete genome	AP012554	7.53373e-116	97	425.85	254	247
bmsbwbcontig47318	saccharomyces cerevisiae strain yjm789 35s ribosomal rna external transcribed spacer and 26s ribosomal rna complete sequence tar1p complete cds internal transcribed spacer 2 and ribosomal rna complete sequence ylr154w-ep (ylr154w-e) complete cds internal transcribed spacer complete sequence ylr154w-fp (ylr154w-f) complete cds and 18s ribosomal rna external transcribed spacer and 5s ribosomal rna …	263	gi|380294104|gb|JQ277730.1|Saccharomyces cerevisiae strain YJM789 35S ribosomal RNA gene, external transcribed spacer 2, and 26S ribosomal RNA gene, complete sequence; Tar1p (TAR1) gene, complete cds; internal transcribed spacer 2 and 5.8S ribosomal RNA gene, complete sequence; Ylr154w-ep (YLR154W-E) gene, complete cds; internal transcribed spacer 1, complete sequence; Ylr154w-fp (YLR154W-F) gene…	JQ277730	3.40731e-134	100	486.789	263	263
bmsbwbcontig47656	bean pod mottle virus isolate iowa-desmodium illinoense 1 segment complete sequence	153	gi|291293716|gb|GQ996951.1|Bean pod mottle virus isolate Iowa-Desmodium illinoense 1 segment RNA1, complete sequence	GQ996951	1.22315e-71	99	278.118	153	152
bmsbwbcontig47672	nerthra indica voucher nkhox-8 proboscipedia partial cds	249	gi|411125478|gb|JQ409448.1|Nerthra indica voucher NKHOX-8 proboscipedia (pb) gene, partial cds	JQ409448	1.03664e-07	93	65.753	44	41
bmsbwbcontig47889	naumovozyma dairenensis cbs 421 chromosome complete genome	361	gi|343770919|emb|HE580276.1|Naumovozyma dairenensis CBS 421 chromosome 10, complete genome	HE580276	0.000604207	94	54.6731	35	33
bmsbwbcontig4817	halyomorpha halys complete genome	208	gi|223047036|gb|FJ685650.1|Halyomorpha halys mitochondrion, complete genome	FJ685650	1.01027e-103	100	385.223	208	208
bmsbwbcontig48285	tpa_inf: saccharomyces cerevisiae s288c chromosome complete sequence	230	gi|329138943|tpg|BK006945.2|TPA_inf: Saccharomyces cerevisiae S288c chromosome XII, complete sequence	BK006945	6.68914e-116	100	425.85	230	230
bmsbwbcontig49381	halyomorpha halys symbiont complete genome	270	gi|549073010|dbj|AP012554.1|Halyomorpha halys symbiont DNA, complete genome	AP012554	1.72819e-117	99	431.39	236	235
bmsbwbcontig49643	riptortus pedestris mrna for arginine complete sequence id: rped-0158	285	gi|501290613|dbj|AK417004.1|Riptortus pedestris mRNA for arginine kinase, complete cds, sequence id: Rped-0158	AK417004	3.59183e-05	97	58.3664	34	33
bmsbwbcontig50373	halyomorpha halys symbiont complete genome	271	gi|549073010|dbj|AP012554.1|Halyomorpha halys symbiont DNA, complete genome	AP012554	2.18231e-136	99	494.176	270	269
bmsbwbcontig51139	eupelmus vuilleti repetitive sequence mariner-like element evmar1-4	225	gi|21668362|emb|AJ312726.1|Eupelmus vuilleti repetitive sequence mariner-like element Evmar1-4	AJ312726	5.88928e-07	91	63.9064	47	43
bmsbwbcontig51393	macaca mulatta chromosome unk clone ch250- complete sequence	229	gi|110005885|gb|AC188299.1|Macaca mulatta chromosome UNK clone CH250-87H12, complete sequence	AC188299	7.77616e-06	94	60.2131	38	36
bmsbwbcontig51589	mustela putorius furo serine threonine tyrosine interacting protein transcript variant mrna	225	gi|511828229|ref|XM_004738796.1|PREDICTED: Mustela putorius furo serine/threonine/tyrosine interacting protein (STYX), transcript variant X2, mRNA >gi|511947935|ref|XM_004792387.1| PREDICTED: Mustela putorius furo serine/threonine/tyrosine interacting protein (STYX), transcript variant X2, mRNA	XM_004738796	0.000354842	94	54.6731	36	34
bmsbwbcontig51843	halyomorpha halys symbiont complete genome	263	gi|549073010|dbj|AP012554.1|Halyomorpha halys symbiont DNA, complete genome	AP012554	1.71527e-102	100	381.53	206	206
bmsbwbcontig51955	glossina morsitans morsitans atta11 attb atta12 atta21 gene and attd clone 39g22	238	gi|167735624|emb|AM940018.1|Glossina morsitans morsitans attA11 gene, attB gene, attA12 gene, attA21 gene and attD gene, clone 39G22	AM940018	7.9696e-21	83	110.073	127	106
bmsbwbcontig52840	halyomorpha halys symbiont complete genome	266	gi|549073010|dbj|AP012554.1|Halyomorpha halys symbiont DNA, complete genome	AP012554	7.69342e-136	100	492.329	266	266
bmsbwbcontig52871	halyomorpha halys symbiont complete genome	267	gi|549073010|dbj|AP012554.1|Halyomorpha halys symbiont DNA, complete genome	AP012554	2.77895e-136	100	494.176	267	267
bmsbwbcontig53236	oncopeltus fasciatus partial mrna for sp1-4 protein	158	gi|295016214|emb|FN562984.1|Oncopeltus fasciatus partial mRNA for Sp1-4 protein	FN562984	5.0207e-06	94	60.2131	38	36
bmsbwbcontig53451	homo sapiens 3 bac rp11-201d16 (roswell park cancer institute human bac library) complete sequence	171	gi|16152233|gb|AC079623.15|Homo sapiens 3 BAC RP11-201D16 (Roswell Park Cancer Institute Human BAC Library) complete sequence	AC079623	4.97739e-81	99	309.511	170	169
bmsbwbcontig53579	sogatella furcifera dl mrna for gaba-gated chloride channel complete cds	192	gi|377550339|dbj|AB617631.1|Sogatella furcifera SfRdl mRNA for GABA-gated chloride channel subunit, complete cds	AB617631	6.23116e-21	85	110.073	105	90
bmsbwbcontig53992	dendroctonus ponderosae whole genome shotgun sequence	234	gi|462366399|gb|APGK01027270.1|Dendroctonus ponderosae Seq01027280, whole genome shotgun sequence	APGK01027270	1.5321e-87	93	331.671	224	210
bmsbwbcontig54250	halyomorpha halys symbiont complete genome	244	gi|549073010|dbj|AP012554.1|Halyomorpha halys symbiont DNA, complete genome	AP012554	1.18296e-123	100	451.703	244	244
bmsbwbcontig54484	zebrafish dna sequence from clone ch211-42o7 in linkage group complete sequence	259	gi|33352244|emb|BX005052.6|Zebrafish DNA sequence from clone CH211-42O7 in linkage group 15, complete sequence	BX005052	8.97041e-06	94	60.2131	39	37
bmsbwbcontig55016	Riptortus pedestris mRNA, putative 3'UTR of hypothetical protein, sequence id: Rped-1747, expressed in midgut	243	gi|501300939|dbj|AK418651.1|Riptortus pedestris mRNA, putative 3'UTR of hypothetical protein, sequence id: Rped-1747, expressed in midgut	AK418651	4.94776e-13	85	84.2195	84	72
bmsbwbcontig5539	riptortus pedestris mrna for unkown complete sequence id: rped-1732	676	gi|501298876|dbj|AK418200.1|Riptortus pedestris mRNA for unkown protein, complete cds, sequence id: Rped-1732	AK418200	1.42424e-52	77	217.178	442	341
bmsbwbcontig55681	halyomorpha halys symbiont complete genome	201	gi|549073010|dbj|AP012554.1|Halyomorpha halys symbiont DNA, complete genome	AP012554	3.51384e-98	99	366.757	201	200
bmsbwbcontig55803	vairimorpha cheracis large subunit ribosomal rna partial sequence	353	gi|120561179|gb|DQ996240.1|Vairimorpha cheracis large subunit ribosomal RNA gene, partial sequence	DQ996240	1.00439e-170	99	608.668	338	335
bmsbwbcontig55991	halyomorpha halys symbiont complete genome	278	gi|549073010|dbj|AP012554.1|Halyomorpha halys symbiont DNA, complete genome	AP012554	8.37916e-111	100	409.23	221	221
bmsbwbcontig56296	oryza sativa japonica group genomic chromosome pac clone:p0040h05	492	gi|48716522|dbj|AP004999.3|Oryza sativa Japonica Group genomic DNA, chromosome 2, PAC clone:P0040H05	AP004999	0.000234541	92	56.5198	40	37
bmsbwbcontig57396	halyomorpha halys symbiont complete genome	225	gi|549073010|dbj|AP012554.1|Halyomorpha halys symbiont DNA, complete genome	AP012554	3.92858e-113	100	416.616	225	225
bmsbwbcontig57806	solanum lycopersicum strain heinz 1706 chromosome 1 clone slm-50p9 map complete sequence	197	gi|380036112|gb|AC246698.2|Solanum lycopersicum strain Heinz 1706 chromosome 1 clone slm-50p9 map 1, complete sequence	AC246698	0.000303362	92	54.6731	39	36
bmsbwbcontig57939	tetrapisispora blattae cbs 6284 chromosome complete genome	269	gi|387515240|emb|HE806324.1|Tetrapisispora blattae CBS 6284 chromosome 9, complete genome	HE806324	0.000121152	97	56.5198	34	33
bmsbwbcontig58348	halyomorpha halys symbiont complete genome	217	gi|549073010|dbj|AP012554.1|Halyomorpha halys symbiont DNA, complete genome	AP012554	1.05445e-108	100	401.843	217	217
bmsbwbcontig58466	nemsnubascaris lumbricoides snrna u2-1 snrna u2-2 and snrna u2-1 complete sequence	236	gi|347983|gb|L22247.1|NEMSNUBAscaris lumbricoides snRNA U2-1 gene, snRNA U2-2 pseudogenes, and snRNA U2-1 gene, complete sequence	L22247	1.35103e-07	97	65.753	38	37
bmsbwbcontig5857	hylaeus extensus voucher km267 wingless (wnt-1) partial cds	441	gi|116584285|gb|DQ884860.1|Hylaeus extensus voucher KM267 wingless (wnt-1) gene, partial cds	DQ884860	5.67483e-20	81	108.226	126	103
bmsbwbcontig5873	drosophila melanogaster mrna for serine protease inhibitor (serpin-2) (sp2 gene)	545	gi|6572144|emb|AJ251745.1|Drosophila melanogaster mRNA for serine protease inhibitor (serpin-2), (sp2 gene)	AJ251745	3.36046e-08	85	69.4463	67	57
bmsbwbcontig58856	musca domestica ras-related protein rab-30-like mrna	184	gi|557784938|ref|XM_005192014.1|PREDICTED: Musca domestica ras-related protein Rab-30-like (LOC101893052), mRNA	XM_005192014	2.79428e-09	97	71.293	41	40
bmsbwbcontig58961	megachile rotundata histone-lysine n-methyltransferase setmar-like mrna	501	gi|383852614|ref|XM_003701774.1|PREDICTED: Megachile rotundata histone-lysine N-methyltransferase SETMAR-like (LOC100875481), mRNA	XM_003701774	2.4699e-16	88	95.2994	80	71
bmsbwbcontig59421	halyomorpha halys symbiont complete genome	298	gi|549073010|dbj|AP012554.1|Halyomorpha halys symbiont DNA, complete genome	AP012554	3.30513e-100	99	374.144	206	205
bmsbwbcontig59449	vitis vinifera contig whole genome shotgun sequence	648	gi|147862791|emb|AM457698.2|Vitis vinifera contig VV78X091243.5, whole genome shotgun sequence	AM457698	8.73746e-05	94	58.3664	38	36
bmsbwbcontig59638	halyomorpha halys symbiont complete genome	181	gi|549073010|dbj|AP012554.1|Halyomorpha halys symbiont DNA, complete genome	AP012554	2.68196e-24	100	121.153	65	65
bmsbwbcontig601	riptortus pedestris mrna for unkown complete sequence id: rped-0238	275	gi|501291050|dbj|AK417076.1|Riptortus pedestris mRNA for unkown protein, complete cds, sequence id: Rped-0238	AK417076	2.61384e-21	88	111.919	93	82
bmsbwbcontig6010	Riptortus pedestris mRNA for hypothetical protein, complete cds, sequence id: Rped-1609	224	gi|501298537|dbj|AK418137.1|Riptortus pedestris mRNA for hypothetical protein, complete cds, sequence id: Rped-1609	AK418137	4.40493e-14	90	87.9128	65	59
bmsbwbcontig60721	halyomorpha halys symbiont complete genome	199	gi|549073010|dbj|AP012554.1|Halyomorpha halys symbiont DNA, complete genome	AP012554	1.00728e-68	98	268.884	154	151
bmsbwbcontig61263	pediculus humanus corporis histone mrna	278	gi|242020947|ref|XM_002430864.1|Pediculus humanus corporis histone H3, mRNA	XM_002430864	7.462e-12	94	80.5262	52	49
bmsbwbcontig61317	halyomorpha halys complete genome	697	gi|223047036|gb|FJ685650.1|Halyomorpha halys mitochondrion, complete genome	FJ685650	1.53453e-22	100	117.459	63	63
bmsbwbcontig64304	brachyaciura limbata 16s ribosomal rna partial sequence mitochondrial	160	gi|93278098|gb|DQ471393.1|Brachyaciura limbata 16S ribosomal RNA gene, partial sequence; mitochondrial	DQ471393	6.59696e-05	97	56.5198	34	33
bmsbwbcontig64578	tpa_inf: saccharomyces cerevisiae s288c chromosome complete sequence	286	gi|329138864|tpg|BK006938.2|TPA_inf: Saccharomyces cerevisiae S288c chromosome IV, complete sequence	BK006938	9.3841e-144	99	518.182	286	284
bmsbwbcontig64635	cochliomyia macellaria 28s ribosomal rna partial sequence	238	gi|425869933|gb|KC177832.1|Gymnosoma nudifrons 28S ribosomal RNA gene, partial sequence	KC177832	3.40611e-79	90	303.971	239	217
bmsbwbcontig6677	Riptortus pedestris mRNA, putative 3'UTR of hypothetical protein, sequence id: Rped-1731, expressed in midgut	240	gi|501300887|dbj|AK418642.1|Riptortus pedestris mRNA, putative 3'UTR of hypothetical protein, sequence id: Rped-1731, expressed in midgut	AK418642	1.64602e-57	90	231.952	183	165
bmsbwbcontig6708	riptortus pedestris mrna for unkown partial sequence id: rped- expressed in midgut	536	gi|501300344|dbj|AK418438.1|Riptortus pedestris mRNA for unkown protein, partial cds, sequence id: Rped-1015, expressed in midgut	AK418438	5.37025e-26	92	128.539	90	83
bmsbwbcontig67335	homo sapiens contactin associated 2 eqgene on chromosome 7	261	gi|163954933|ref|NG_007092.2|Homo sapiens contactin associated protein-like 2 (CNTNAP2), RefSeqGene on chromosome 7	NG_007092	0.00042103	89	54.6731	46	41
bmsbwbcontig6775	riptortus pedestris mrna for unkown complete sequence id: rped-0775	1060	gi|501294446|dbj|AK417513.1|Riptortus pedestris mRNA for unkown protein, complete cds, sequence id: Rped-0775	AK417513	6.36096e-48	87	202.405	183	160
bmsbwbcontig67999	Branchiostoma floridae hypothetical protein, mRNA	161	gi|260841227|ref|XM_002613784.1|Branchiostoma floridae hypothetical protein, mRNA	XM_002613784	5.13929e-06	94	60.2131	39	37
bmsbwbcontig68957	acyrthosiphon pisum clone: full-insert cdna sequence based on ests (5 -est: 3 -est aci2aaf5yc06bbm1)	243	gi|299884488|emb|FP926024.1|Acyrthosiphon pisum mRNA, clone: ACI0AAF30YN24, full-insert cDNA sequence based on ESTs (5'-EST:ACI0AAF30YN24AAM1, 3'-EST ACI2AAF5YC06BBM1)	FP926024	1.071e-09	97	73.1396	42	41
bmsbwbcontig69100	tpa_inf: saccharomyces cerevisiae s288c chromosome complete sequence	244	gi|329138943|tpg|BK006945.2|TPA_inf: Saccharomyces cerevisiae S288c chromosome XII, complete sequence	BK006945	5.5038e-122	99	446.163	244	243
bmsbwbcontig69542	orientia tsutsugamushi ikeda complete genome	200	gi|189179678|dbj|AP008981.1|Orientia tsutsugamushi str. Ikeda DNA, complete genome	AP008981	0.000308878	92	54.6731	39	36
bmsbwbcontig69616	curculio 55 cytochrome b partial cds mitochondrial gene for mitochondrial product	223	gi|33089055|gb|AY327757.1|Curculio sp. 55 cytochrome b (CytB) gene, partial cds; mitochondrial gene for mitochondrial product	AY327757	4.44721e-18	81	100.839	126	103
bmsbwbcontig70055	yscplasmsaccharomyces cerevisiae 2 micron circle complete sequence	318	gi|172190|gb|J01347.1|YSCPLASMSaccharomyces cerevisiae 2 micron circle plasmid, complete sequence	J01347	1.16581e-164	100	588.355	318	318
bmsbwbcontig7097	setaria italica formin-like protein 8-like mrna	616	gi|514821212|ref|XM_004985231.1|PREDICTED: Setaria italica formin-like protein 8-like (LOC101773928), mRNA	XM_004985231	8.28283e-05	87	58.3664	54	47
bmsbwbcontig71284	ceratitis capitata signal transducer and activator of transcription b-like transcript variant mrna	162	gi|499011938|ref|XM_004537112.1|PREDICTED: Ceratitis capitata signal transducer and activator of transcription B-like (LOC101454951), transcript variant X3, mRNA	XM_004537112	5.03433e-26	87	126.692	116	101
bmsbwbcontig71865	Dictyostelium discoideum AX4 hypothetical protein (DDB_G0293174) mRNA, complete cds	213	gi|66800784|ref|XM_629316.1|Dictyostelium discoideum AX4 hypothetical protein (DDB_G0293174) mRNA, complete cds	XM_629316	0.000332779	92	54.6731	39	36
bmsbwbcontig72046	marichromatium purpuratum complete genome	153	gi|570731247|gb|CP007031.1|Marichromatium purpuratum 984, complete genome	CP007031	5.93754e-40	87	172.859	155	135
bmsbwbcontig72380	tpa_inf: saccharomyces cerevisiae s288c chromosome complete sequence	271	gi|329138979|tpg|BK006949.2|TPA_inf: Saccharomyces cerevisiae S288c chromosome XVI, complete sequence	BK006949	6.11758e-132	98	479.403	271	267
bmsbwbcontig72397	atelestus pulicarius 28s ribosomal rna partial sequence	306	gi|288226858|gb|GU299243.1|Planinasus sp. ISW-2010 28S ribosomal RNA gene, partial sequence	GU299243	3.40454e-100	88	374.144	309	275
bmsbwbcontig72419	vitis vinifera contig whole genome shotgun sequence	155	gi|147861171|emb|AM435368.2|Vitis vinifera contig VV78X161960.3, whole genome shotgun sequence	AM435368	3.01051e-06	93	62.0597	43	40
bmsbwbcontig72496	aedes aegypti precursor mirna- partial sequence	203	gi|532807673|gb|KC897652.1|Aedes aegypti precursor miRNA-277, partial sequence	KC897652	3.12177e-09	81	71.293	91	74
bmsbwbcontig72708	halyomorpha halys symbiont complete genome	176	gi|549073010|dbj|AP012554.1|Halyomorpha halys symbiont DNA, complete genome	AP012554	8.56558e-84	99	318.744	176	175
bmsbwbcontig72763	halyomorpha halys symbiont complete genome	194	gi|549073010|dbj|AP012554.1|Halyomorpha halys symbiont DNA, complete genome	AP012554	5.67341e-96	100	359.37	194	194
bmsbwbcontig729	riptortus pedestris mrna for heterogeneous nuclear complete sequence id: rped-0322	609	gi|501291461|dbj|AK417150.1|Riptortus pedestris mRNA for heterogeneous nuclear ribonucleoprotein, complete cds, sequence id: Rped-0322	AK417150	1.72197e-21	94	113.766	74	70
bmsbwbcontig73115	pantoea at-9b plasmid complete sequence	253	gi|316951815|gb|CP002434.1|Pantoea sp. At-9b plasmid pPAT9B01, complete sequence	CP002434	5.07343e-28	79	134.079	203	161
bmsbwbcontig73603	homo sapiens bac clone rp11-5b9 from complete sequence	245	gi|6604544|gb|AC008163.2|Homo sapiens BAC clone RP11-5B9 from 7, complete sequence	AC008163	2.34029e-06	86	62.0597	58	50
bmsbwbcontig73654	halyomorpha halys symbiont complete genome	196	gi|549073010|dbj|AP012554.1|Halyomorpha halys symbiont DNA, complete genome	AP012554	4.80178e-37	100	163.625	88	88
bmsbwbcontig74038	eurydema maracandica 28s ribosomal rna partial sequence	227	gi|528466194|gb|JX997806.1|Eurydema maracandica 28S ribosomal RNA gene, partial sequence	JX997806	5.957e-07	100	63.9064	34	34
bmsbwbcontig74762	zebrafish dna sequence from clone dkey- complete sequence	167	gi|224419424|emb|CU457778.8|Zebrafish DNA sequence from clone DKEY-156C23, complete sequence	CU457778	1.49487e-06	97	62.0597	36	35
bmsbwbcontig75026	halyomorpha halys symbiont complete genome	220	gi|549073010|dbj|AP012554.1|Halyomorpha halys symbiont DNA, complete genome	AP012554	2.47198e-60	97	241.185	139	136
bmsbwbcontig75063	halyomorpha halys symbiont complete genome	160	gi|549073010|dbj|AP012554.1|Halyomorpha halys symbiont DNA, complete genome	AP012554	2.42007e-75	99	291.044	160	159
bmsbwbcontig75291	oryza minuta clone complete sequence	231	gi|198042065|gb|AC232333.1|Oryza minuta clone OM__Ba0180I17, complete sequence	AC232333	2.18647e-06	90	62.0597	50	45
bmsbwbcontig75690	tpa_inf: saccharomyces cerevisiae s288c chromosome complete sequence	164	gi|329138979|tpg|BK006949.2|TPA_inf: Saccharomyces cerevisiae S288c chromosome XVI, complete sequence	BK006949	2.19997e-79	100	303.971	164	164
bmsbwbcontig76065	otolemur garnettii clone ch256- complete sequence	259	gi|65812204|gb|AC146534.3|Otolemur garnettii clone CH256-50E17, complete sequence	AC146534	6.50679e-52	84	213.485	220	186
bmsbwbcontig76751	halyomorpha halys symbiont complete genome	164	gi|549073010|dbj|AP012554.1|Halyomorpha halys symbiont DNA, complete genome	AP012554	4.89877e-56	100	226.412	122	122
bmsbwbcontig7740	riptortus pedestris mrna for unkown complete sequence id: rped-1519	1807	gi|501298185|dbj|AK418077.1|Riptortus pedestris mRNA for unkown protein, complete cds, sequence id: Rped-1519	AK418077	3.12179e-33	77	154.392	298	231
bmsbwbcontig7746	halyomorpha halys complete genome	1077	gi|223047036|gb|FJ685650.1|Halyomorpha halys mitochondrion, complete genome	FJ685650	0	99	1971.5	1077	1074
bmsbwbcontig7779	riptortus pedestris mrna for tropomyosin complete sequence id: rped-0657	222	gi|501293764|dbj|AK417429.1|Riptortus pedestris mRNA for tropomyosin invertebrate, complete cds, sequence id: Rped-0657	AK417429	2.68142e-10	100	74.9863	40	40
bmsbwbcontig77867	halyomorpha halys symbiont complete genome	197	gi|549073010|dbj|AP012554.1|Halyomorpha halys symbiont DNA, complete genome	AP012554	5.74073e-96	99	359.37	198	197
bmsbwbcontig78242	vairimorpha cheracis large subunit ribosomal rna partial sequence	483	gi|120561179|gb|DQ996240.1|Vairimorpha cheracis large subunit ribosomal RNA gene, partial sequence	DQ996240	0	96	808.106	484	469
bmsbwbcontig78464	nosema disstriae isolate 04-14 large subunit ribosomal rna internal transcribed small subunit ribosomal rna intergenic and 5s ribosomal rna complete sequence	191	gi|312273877|gb|HQ457431.1|Nosema disstriae isolate 04-14 large subunit ribosomal RNA gene, internal transcribed spacer, small subunit ribosomal RNA gene, intergenic spacer, and 5S ribosomal RNA gene, complete sequence	HQ457431	3.44787e-73	94	283.658	189	178
bmsbwbcontig78470	vairimorpha cheracis isolate t1 small subunit ribosomal rna partial sequence	215	gi|33340569|gb|AF327408.1|Vairimorpha cheracis isolate T1 small subunit ribosomal RNA gene, partial sequence	AF327408	1.05045e-103	99	385.223	215	213
bmsbwbcontig78509	nosema chrysoperlae 18s ribosomal rna partial sequence	178	gi|555235627|gb|KC412707.1|Nosema chrysoperlae 18S ribosomal RNA gene, partial sequence	KC412707	8.35358e-85	99	322.437	178	177
bmsbwbcontig7860	oncopeltus fasciatus clone of-new-135 ser rich protein partial cds	270	gi|125742528|gb|EF382759.1|Oncopeltus fasciatus clone of-new-135 Ser rich protein mRNA, partial cds	EF382759	3.31164e-20	81	108.226	148	120
bmsbwbcontig78703	vairimorpha cheracis large subunit ribosomal rna partial sequence	208	gi|120561179|gb|DQ996240.1|Vairimorpha cheracis large subunit ribosomal RNA gene, partial sequence	DQ996240	1.01027e-103	100	385.223	208	208
bmsbwbcontig79061	plautia stali vg-3 mrna for vitellogenin- complete cds	237	gi|6526699|dbj|AB033500.1|Plautia stali Vg-3 mRNA for vitellogenin-3, complete cds	AB033500	2.15878e-36	81	161.779	204	166
bmsbwbcontig79340	neoalticomerus seamansi 28s ribosomal rna partial sequence	203	gi|408716319|gb|JQ246633.1|Eumesembrinella quadrilineata isolate B31 28S ribosomal RNA gene, partial sequence	JQ246633	2.24845e-60	88	241.185	208	184
bmsbwbcontig7944	riptortus pedestris genes for 18s 28s rrna	536	gi|501289711|dbj|AB725684.1|Riptortus pedestris genes for 18S rRNA, ITS1, 5.8S rRNA, ITS2, 28S rRNA	AB725684	1.39115e-76	98	296.584	167	165
bmsbwbcontig79675	halyomorpha halys symbiont complete genome	199	gi|549073010|dbj|AP012554.1|Halyomorpha halys symbiont DNA, complete genome	AP012554	1.24884e-97	100	364.91	197	197
bmsbwbcontig79847	saccharomyces cerevisiae ec1118 chromosome ec1118_1e8 genomic whole genome shotgun sequence	202	gi|259145824|emb|FN393067.1|Saccharomyces cerevisiae EC1118 chromosome V, EC1118_1E8 genomic scaffold, whole genome shotgun sequence	FN393067	2.1123e-100	100	374.144	202	202
bmsbwbcontig835	megachile rotundata collagen alpha-1 chain-like mrna	331	gi|383850274|ref|XM_003700673.1|PREDICTED: Megachile rotundata collagen alpha-1(IV) chain-like (LOC100881701), mRNA	XM_003700673	4.24967e-05	74	58.3664	163	121
bmsbwbcontig8383	oncopeltus fasciatus tao partial cds	808	gi|501300868|dbj|AK418628.1|Riptortus pedestris mRNA, putative 3'UTR of hypothetical protein, sequence id: Rped-1709, expressed in midgut	AK418628	1.44435e-44	75	189.479	450	341
bmsbwbcontig8498	riptortus pedestris per mrna for complete cds	561	gi|167736300|dbj|AB379862.1|Riptortus pedestris per mRNA for period, complete cds	AB379862	1.58967e-16	76	97.1461	199	152
bmsbwbcontig8556	halyomorpha halys symbiont complete genome	179	gi|549073010|dbj|AP012554.1|Halyomorpha halys symbiont DNA, complete genome	AP012554	4.00311e-87	100	331.671	179	179
bmsbwbcontig8916	halyomorpha halys complete genome	1513	gi|223047036|gb|FJ685650.1|Halyomorpha halys mitochondrion, complete genome	FJ685650	1.50215e-60	90	244.878	184	167
bmsbwbcontig9133	riptortus pedestris mrna for unkown complete sequence id: rped-1752	686	gi|501298944|dbj|AK418209.1|Riptortus pedestris mRNA for unkown protein, complete cds, sequence id: Rped-1752	AK418209	2.52528e-20	89	110.073	88	79
bmsbwbcontig9383	cyprinus carpio clone 741863 microsatellite sequence	495	gi|375223822|gb|JN766115.1|Cyprinus carpio clone 741863 microsatellite sequence	JN766115	0.000849075	94	54.6731	36	34
bmsbwbcontig955	riptortus pedestris mrna for unkown complete sequence id: rped-0238	360	gi|501291050|dbj|AK417076.1|Riptortus pedestris mRNA for unkown protein, complete cds, sequence id: Rped-0238	AK417076	2.03515e-48	80	202.405	262	211
bmsbwbcontig9794	riptortus pedestris mrna for complete sequence id: rped-0161	258	gi|501290629|dbj|AK417007.1|Riptortus pedestris mRNA for profilin, complete cds, sequence id: Rped-0161	AK417007	1.05377e-69	90	272.578	211	190
