# Supplementary material for: Expansion of cytochrome P450 and cathepsin genes in the generalist herbivore brown marmorated stink bug
Source: BMC Genomics. 2018 Jan 18;19:60. doi: 10.1186/s12864-017-4281-6 (PMC5774168; doi:10.1186/s12864-017-4281-6)
Supplement: Supplementary file 5 — Results of InterProScan search performed on Halyomorpha halys transcripts having no match during blastx search to RefSeq database (XLSX 2047 kb) [file 12864_2017_4281_MOESM5_ESM.xlsx]

## Sheet: blast2go_blastxNA_sequence_tabl
SeqName	Description	Length	#Hits	InterPro IDs
bmsbwbcontig1	---NA---	1034	0	TRANSMEMBRANE (PHOBIUS); NON_CYTOPLASMIC_DOMAIN (PHOBIUS); CYTOPLASMIC_DOMAIN (PHOBIUS); TMhelix (TMHMM)
bmsbwbcontig10	---NA---	452	0	no IPS match
bmsbwbcontig1000	---NA---	332	0	no IPS match
bmsbwbcontig10000	---NA---	226	0	TMhelix (TMHMM)
bmsbwbcontig10001	---NA---	308	0	no IPS match
bmsbwbcontig10002	---NA---	826	0	no IPS match
bmsbwbcontig10004	---NA---	165	0	CYTOPLASMIC_DOMAIN (PHOBIUS); TRANSMEMBRANE (PHOBIUS); NON_CYTOPLASMIC_DOMAIN (PHOBIUS); TMhelix (TMHMM)
bmsbwbcontig10005	---NA---	649	0	no IPS match
bmsbwbcontig10006	---NA---	420	0	no IPS match
bmsbwbcontig10007	---NA---	325	0	no IPS match
bmsbwbcontig10012	---NA---	648	0	no IPS match
bmsbwbcontig10014	---NA---	1081	0	no IPS match
bmsbwbcontig10016	---NA---	888	0	TRANSMEMBRANE (PHOBIUS); NON_CYTOPLASMIC_DOMAIN (PHOBIUS); CYTOPLASMIC_DOMAIN (PHOBIUS); TMhelix (TMHMM)
bmsbwbcontig10017	---NA---	298	0	no IPS match
bmsbwbcontig1002	---NA---	172	0	PF13857 (PFAM); IPR020683 (G3DSA:1.25.40.GENE3D); IPR002110 (PROSITE_PROFILES); IPR020683 (PROSITE_PROFILES); IPR020683 (SUPERFAMILY)
bmsbwbcontig10022	---NA---	371	0	no IPS match
bmsbwbcontig10025	---NA---	364	0	CYTOPLASMIC_DOMAIN (PHOBIUS); NON_CYTOPLASMIC_DOMAIN (PHOBIUS); TRANSMEMBRANE (PHOBIUS)
bmsbwbcontig10026	---NA---	241	0	no IPS match
bmsbwbcontig10027	---NA---	249	0	no IPS match
bmsbwbcontig10028	---NA---	338	0	SIGNAL_PEPTIDE_C_REGION (PHOBIUS); SIGNAL_PEPTIDE_N_REGION (PHOBIUS); SIGNAL_PEPTIDE (PHOBIUS); NON_CYTOPLASMIC_DOMAIN (PHOBIUS); SIGNAL_PEPTIDE_H_REGION (PHOBIUS); SignalP-noTM (SIGNALP_EUK)
bmsbwbcontig10031	---NA---	338	0	no IPS match
bmsbwbcontig10035	---NA---	515	0	NON_CYTOPLASMIC_DOMAIN (PHOBIUS); SIGNAL_PEPTIDE_N_REGION (PHOBIUS); SIGNAL_PEPTIDE (PHOBIUS); SIGNAL_PEPTIDE_C_REGION (PHOBIUS); SIGNAL_PEPTIDE_H_REGION (PHOBIUS); SignalP-noTM (SIGNALP_EUK)
bmsbwbcontig10043	---NA---	283	0	no IPS match
bmsbwbcontig10045	---NA---	397	0	SIGNAL_PEPTIDE_H_REGION (PHOBIUS); SIGNAL_PEPTIDE_N_REGION (PHOBIUS); SIGNAL_PEPTIDE_C_REGION (PHOBIUS); NON_CYTOPLASMIC_DOMAIN (PHOBIUS); SIGNAL_PEPTIDE (PHOBIUS); TMhelix (TMHMM)
bmsbwbcontig10047	---NA---	788	0	no IPS match
bmsbwbcontig10055	---NA---	150	0	no IPS match
bmsbwbcontig10056	---NA---	473	0	NON_CYTOPLASMIC_DOMAIN (PHOBIUS); SIGNAL_PEPTIDE_N_REGION (PHOBIUS); SIGNAL_PEPTIDE_C_REGION (PHOBIUS); SIGNAL_PEPTIDE (PHOBIUS); SIGNAL_PEPTIDE_H_REGION (PHOBIUS); SignalP-TM (SIGNALP_GRAM_POSITIVE); SignalP-noTM (SIGNALP_GRAM_NEGATIVE); SignalP-noTM (SIGNALP_EUK)
bmsbwbcontig10057	---NA---	358	0	no IPS match
bmsbwbcontig10060	---NA---	271	0	CYTOPLASMIC_DOMAIN (PHOBIUS); TRANSMEMBRANE (PHOBIUS); NON_CYTOPLASMIC_DOMAIN (PHOBIUS); TMhelix (TMHMM)
bmsbwbcontig10061	---NA---	182	0	no IPS match
bmsbwbcontig10067	---NA---	180	0	no IPS match
bmsbwbcontig10073	---NA---	360	0	SIGNAL_PEPTIDE_N_REGION (PHOBIUS); SIGNAL_PEPTIDE_C_REGION (PHOBIUS); SIGNAL_PEPTIDE (PHOBIUS); NON_CYTOPLASMIC_DOMAIN (PHOBIUS); SIGNAL_PEPTIDE_H_REGION (PHOBIUS); SignalP-TM (SIGNALP_GRAM_POSITIVE); SignalP-noTM (SIGNALP_EUK); SignalP-noTM (SIGNALP_GRAM_NEGATIVE)
bmsbwbcontig10076	---NA---	171	0	no IPS match
bmsbwbcontig10077	---NA---	419	0	no IPS match
bmsbwbcontig10078	---NA---	2358	0	no IPS match
bmsbwbcontig10079	---NA---	359	0	NON_CYTOPLASMIC_DOMAIN (PHOBIUS); TRANSMEMBRANE (PHOBIUS); CYTOPLASMIC_DOMAIN (PHOBIUS)
bmsbwbcontig10080	---NA---	267	0	no IPS match
bmsbwbcontig10081	---NA---	297	0	SIGNAL_PEPTIDE_N_REGION (PHOBIUS); SIGNAL_PEPTIDE_C_REGION (PHOBIUS); NON_CYTOPLASMIC_DOMAIN (PHOBIUS); SIGNAL_PEPTIDE (PHOBIUS); SIGNAL_PEPTIDE_H_REGION (PHOBIUS); SignalP-noTM (SIGNALP_EUK)
bmsbwbcontig10082	---NA---	926	0	no IPS match
bmsbwbcontig10085	---NA---	210	0	no IPS match
bmsbwbcontig10086	---NA---	352	0	no IPS match
bmsbwbcontig10088	---NA---	631	0	no IPS match
bmsbwbcontig1009	---NA---	490	0	no IPS match
bmsbwbcontig10090	---NA---	382	0	no IPS match
bmsbwbcontig10091	---NA---	370	0	no IPS match
bmsbwbcontig10092	---NA---	214	0	SIGNAL_PEPTIDE_H_REGION (PHOBIUS); NON_CYTOPLASMIC_DOMAIN (PHOBIUS); SIGNAL_PEPTIDE_N_REGION (PHOBIUS); SIGNAL_PEPTIDE_C_REGION (PHOBIUS); SIGNAL_PEPTIDE (PHOBIUS); SignalP-noTM (SIGNALP_EUK)
bmsbwbcontig10094	---NA---	218	0	no IPS match
bmsbwbcontig10096	---NA---	206	0	CYTOPLASMIC_DOMAIN (PHOBIUS); TRANSMEMBRANE (PHOBIUS); NON_CYTOPLASMIC_DOMAIN (PHOBIUS); TMhelix (TMHMM)
bmsbwbcontig10097	---NA---	411	0	CYTOPLASMIC_DOMAIN (PHOBIUS); NON_CYTOPLASMIC_DOMAIN (PHOBIUS); TRANSMEMBRANE (PHOBIUS); TMhelix (TMHMM)
bmsbwbcontig10098	---NA---	268	0	no IPS match
bmsbwbcontig1010	---NA---	319	0	SIGNAL_PEPTIDE_H_REGION (PHOBIUS); SIGNAL_PEPTIDE (PHOBIUS); SIGNAL_PEPTIDE_N_REGION (PHOBIUS); NON_CYTOPLASMIC_DOMAIN (PHOBIUS); SIGNAL_PEPTIDE_C_REGION (PHOBIUS); SignalP-TM (SIGNALP_GRAM_POSITIVE); SignalP-noTM (SIGNALP_EUK)
bmsbwbcontig10100	---NA---	513	0	CYTOPLASMIC_DOMAIN (PHOBIUS); TRANSMEMBRANE (PHOBIUS); NON_CYTOPLASMIC_DOMAIN (PHOBIUS); TMhelix (TMHMM)
bmsbwbcontig10105	---NA---	165	0	no IPS match
bmsbwbcontig10107	---NA---	264	0	no IPS match
bmsbwbcontig10108	---NA---	223	0	no IPS match
bmsbwbcontig10109	---NA---	151	0	no IPS match
bmsbwbcontig10111	---NA---	340	0	TMhelix (TMHMM)
bmsbwbcontig10115	---NA---	178	0	no IPS match
bmsbwbcontig10118	---NA---	191	0	no IPS match
bmsbwbcontig10121	---NA---	217	0	no IPS match
bmsbwbcontig10122	---NA---	1134	0	no IPS match
bmsbwbcontig10123	---NA---	1188	0	Coil (COILS); Coil (COILS)
bmsbwbcontig10128	---NA---	155	0	no IPS match
bmsbwbcontig10129	---NA---	339	0	SIGNAL_PEPTIDE_C_REGION (PHOBIUS); SIGNAL_PEPTIDE_N_REGION (PHOBIUS); SIGNAL_PEPTIDE_H_REGION (PHOBIUS); NON_CYTOPLASMIC_DOMAIN (PHOBIUS); SIGNAL_PEPTIDE (PHOBIUS); SignalP-noTM (SIGNALP_EUK)
bmsbwbcontig10130	---NA---	187	0	no IPS match
bmsbwbcontig10131	---NA---	292	0	TRANSMEMBRANE (PHOBIUS); CYTOPLASMIC_DOMAIN (PHOBIUS); NON_CYTOPLASMIC_DOMAIN (PHOBIUS); TMhelix (TMHMM)
bmsbwbcontig10135	---NA---	1336	0	no IPS match
bmsbwbcontig10137	---NA---	211	0	no IPS match
bmsbwbcontig10138	---NA---	267	0	no IPS match
bmsbwbcontig1014	---NA---	328	0	no IPS match
bmsbwbcontig10140	---NA---	287	0	no IPS match
bmsbwbcontig10141	---NA---	256	0	no IPS match
bmsbwbcontig10145	---NA---	546	0	G3DSA:2.40.10.10 (GENE3D); IPR009003 (SUPERFAMILY)
bmsbwbcontig10147	---NA---	420	0	no IPS match
bmsbwbcontig10150	---NA---	423	0	no IPS match
bmsbwbcontig10151	---NA---	712	0	TRANSMEMBRANE (PHOBIUS); NON_CYTOPLASMIC_DOMAIN (PHOBIUS); CYTOPLASMIC_DOMAIN (PHOBIUS); TMhelix (TMHMM)
bmsbwbcontig10152	---NA---	189	0	no IPS match
bmsbwbcontig10155	---NA---	1313	0	SignalP-noTM (SIGNALP_EUK)
bmsbwbcontig10157	---NA---	214	0	no IPS match
bmsbwbcontig10158	---NA---	268	0	Coil (COILS)
bmsbwbcontig10159	---NA---	254	0	Coil (COILS)
bmsbwbcontig10162	---NA---	654	0	no IPS match
bmsbwbcontig10163	---NA---	414	0	no IPS match
bmsbwbcontig10164	---NA---	679	0	no IPS match
bmsbwbcontig10165	---NA---	598	0	no IPS match
bmsbwbcontig10167	---NA---	579	0	CYTOPLASMIC_DOMAIN (PHOBIUS); NON_CYTOPLASMIC_DOMAIN (PHOBIUS); TRANSMEMBRANE (PHOBIUS); TMhelix (TMHMM)
bmsbwbcontig10170	---NA---	619	0	PS51257 (PROSITE_PROFILES)
bmsbwbcontig10171	---NA---	312	0	SIGNAL_PEPTIDE_H_REGION (PHOBIUS); SIGNAL_PEPTIDE_C_REGION (PHOBIUS); SIGNAL_PEPTIDE_N_REGION (PHOBIUS); NON_CYTOPLASMIC_DOMAIN (PHOBIUS); SIGNAL_PEPTIDE (PHOBIUS); SignalP-noTM (SIGNALP_GRAM_NEGATIVE); SignalP-TM (SIGNALP_GRAM_POSITIVE); SignalP-noTM (SIGNALP_EUK)
bmsbwbcontig10173	---NA---	527	0	CYTOPLASMIC_DOMAIN (PHOBIUS); CYTOPLASMIC_DOMAIN (PHOBIUS); NON_CYTOPLASMIC_DOMAIN (PHOBIUS); TRANSMEMBRANE (PHOBIUS); TRANSMEMBRANE (PHOBIUS); TMhelix (TMHMM)
bmsbwbcontig10175	---NA---	212	0	no IPS match
bmsbwbcontig10177	---NA---	638	0	no IPS match
bmsbwbcontig10179	---NA---	717	0	no IPS match
bmsbwbcontig10183	---NA---	1516	0	CYTOPLASMIC_DOMAIN (PHOBIUS); NON_CYTOPLASMIC_DOMAIN (PHOBIUS); TRANSMEMBRANE (PHOBIUS); TMhelix (TMHMM)
bmsbwbcontig10187	---NA---	521	0	no IPS match
bmsbwbcontig1019	---NA---	1292	0	NON_CYTOPLASMIC_DOMAIN (PHOBIUS); TRANSMEMBRANE (PHOBIUS); CYTOPLASMIC_DOMAIN (PHOBIUS); NON_CYTOPLASMIC_DOMAIN (PHOBIUS); TRANSMEMBRANE (PHOBIUS); TMhelix (TMHMM)
bmsbwbcontig10191	---NA---	159	0	no IPS match
bmsbwbcontig10192	---NA---	781	0	CYTOPLASMIC_DOMAIN (PHOBIUS); TRANSMEMBRANE (PHOBIUS); NON_CYTOPLASMIC_DOMAIN (PHOBIUS)
bmsbwbcontig10193	---NA---	1459	0	no IPS match
bmsbwbcontig10194	---NA---	302	0	no IPS match
bmsbwbcontig10195	---NA---	257	0	no IPS match
bmsbwbcontig10196	---NA---	812	0	TRANSMEMBRANE (PHOBIUS); NON_CYTOPLASMIC_DOMAIN (PHOBIUS); TRANSMEMBRANE (PHOBIUS); NON_CYTOPLASMIC_DOMAIN (PHOBIUS); CYTOPLASMIC_DOMAIN (PHOBIUS)
bmsbwbcontig10197	---NA---	345	0	no IPS match
bmsbwbcontig10199	---NA---	184	0	no IPS match
bmsbwbcontig1020	---NA---	483	0	no IPS match
bmsbwbcontig10201	---NA---	519	0	SIGNAL_PEPTIDE_C_REGION (PHOBIUS); NON_CYTOPLASMIC_DOMAIN (PHOBIUS); SIGNAL_PEPTIDE_N_REGION (PHOBIUS); SIGNAL_PEPTIDE (PHOBIUS); SIGNAL_PEPTIDE_H_REGION (PHOBIUS); SignalP-noTM (SIGNALP_EUK)
bmsbwbcontig10202	---NA---	275	0	no IPS match
bmsbwbcontig10203	---NA---	885	0	no IPS match
bmsbwbcontig10209	---NA---	512	0	no IPS match
bmsbwbcontig10210	---NA---	264	0	no IPS match
bmsbwbcontig10211	---NA---	267	0	no IPS match
bmsbwbcontig10215	---NA---	591	0	no IPS match
bmsbwbcontig10216	---NA---	239	0	no IPS match
bmsbwbcontig10217	---NA---	608	0	no IPS match
bmsbwbcontig10218	---NA---	453	0	NON_CYTOPLASMIC_DOMAIN (PHOBIUS); TRANSMEMBRANE (PHOBIUS); CYTOPLASMIC_DOMAIN (PHOBIUS); TMhelix (TMHMM)
bmsbwbcontig10219	---NA---	567	0	CYTOPLASMIC_DOMAIN (PHOBIUS); NON_CYTOPLASMIC_DOMAIN (PHOBIUS); TRANSMEMBRANE (PHOBIUS); NON_CYTOPLASMIC_DOMAIN (PHOBIUS); TRANSMEMBRANE (PHOBIUS); TMhelix (TMHMM)
bmsbwbcontig10220	---NA---	153	0	TRANSMEMBRANE (PHOBIUS); CYTOPLASMIC_DOMAIN (PHOBIUS); NON_CYTOPLASMIC_DOMAIN (PHOBIUS)
bmsbwbcontig10222	---NA---	409	0	NON_CYTOPLASMIC_DOMAIN (PHOBIUS); CYTOPLASMIC_DOMAIN (PHOBIUS); TRANSMEMBRANE (PHOBIUS); TMhelix (TMHMM)
bmsbwbcontig10224	---NA---	748	0	CYTOPLASMIC_DOMAIN (PHOBIUS); SIGNAL_PEPTIDE_C_REGION (PHOBIUS); NON_CYTOPLASMIC_DOMAIN (PHOBIUS); TRANSMEMBRANE (PHOBIUS); SIGNAL_PEPTIDE_N_REGION (PHOBIUS); SIGNAL_PEPTIDE_H_REGION (PHOBIUS); SIGNAL_PEPTIDE (PHOBIUS); SignalP-TM (SIGNALP_EUK); TMhelix (TMHMM); TMhelix (TMHMM)
bmsbwbcontig10225	---NA---	256	0	no IPS match
bmsbwbcontig10226	---NA---	1351	0	no IPS match
bmsbwbcontig10227	---NA---	212	0	Coil (COILS)
bmsbwbcontig10228	---NA---	604	0	NON_CYTOPLASMIC_DOMAIN (PHOBIUS); SIGNAL_PEPTIDE_C_REGION (PHOBIUS); SIGNAL_PEPTIDE_N_REGION (PHOBIUS); SIGNAL_PEPTIDE (PHOBIUS); SIGNAL_PEPTIDE_H_REGION (PHOBIUS)
bmsbwbcontig10231	---NA---	205	0	no IPS match
bmsbwbcontig10234	---NA---	299	0	no IPS match
bmsbwbcontig10235	---NA---	1134	0	TRANSMEMBRANE (PHOBIUS); CYTOPLASMIC_DOMAIN (PHOBIUS); NON_CYTOPLASMIC_DOMAIN (PHOBIUS); TMhelix (TMHMM)
bmsbwbcontig10239	---NA---	458	0	TRANSMEMBRANE (PHOBIUS); CYTOPLASMIC_DOMAIN (PHOBIUS); NON_CYTOPLASMIC_DOMAIN (PHOBIUS); TMhelix (TMHMM)
bmsbwbcontig10240	---NA---	246	0	TRANSMEMBRANE (PHOBIUS); NON_CYTOPLASMIC_DOMAIN (PHOBIUS); CYTOPLASMIC_DOMAIN (PHOBIUS); TMhelix (TMHMM)
bmsbwbcontig10243	---NA---	316	0	CYTOPLASMIC_DOMAIN (PHOBIUS); NON_CYTOPLASMIC_DOMAIN (PHOBIUS); TRANSMEMBRANE (PHOBIUS)
bmsbwbcontig10249	---NA---	310	0	CYTOPLASMIC_DOMAIN (PHOBIUS); NON_CYTOPLASMIC_DOMAIN (PHOBIUS); TRANSMEMBRANE (PHOBIUS)
bmsbwbcontig10250	---NA---	238	0	no IPS match
bmsbwbcontig10254	---NA---	1281	0	CYTOPLASMIC_DOMAIN (PHOBIUS); NON_CYTOPLASMIC_DOMAIN (PHOBIUS); TRANSMEMBRANE (PHOBIUS); TMhelix (TMHMM)
bmsbwbcontig10255	---NA---	775	0	no IPS match
bmsbwbcontig10256	---NA---	1418	0	no IPS match
bmsbwbcontig10259	---NA---	473	0	no IPS match
bmsbwbcontig1026	---NA---	552	0	CYTOPLASMIC_DOMAIN (PHOBIUS); TRANSMEMBRANE (PHOBIUS); NON_CYTOPLASMIC_DOMAIN (PHOBIUS); TMhelix (TMHMM)
bmsbwbcontig10260	---NA---	179	0	no IPS match
bmsbwbcontig10262	---NA---	326	0	no IPS match
bmsbwbcontig10263	---NA---	587	0	no IPS match
bmsbwbcontig10265	---NA---	268	0	TRANSMEMBRANE (PHOBIUS); CYTOPLASMIC_DOMAIN (PHOBIUS); NON_CYTOPLASMIC_DOMAIN (PHOBIUS); TMhelix (TMHMM)
bmsbwbcontig10267	---NA---	190	0	CYTOPLASMIC_DOMAIN (PHOBIUS); NON_CYTOPLASMIC_DOMAIN (PHOBIUS); TRANSMEMBRANE (PHOBIUS); TMhelix (TMHMM)
bmsbwbcontig10270	---NA---	200	0	no IPS match
bmsbwbcontig10271	---NA---	203	0	no IPS match
bmsbwbcontig10274	---NA---	516	0	Coil (COILS); G3DSA:1.10.132.20 (GENE3D); SSF47162 (SUPERFAMILY)
bmsbwbcontig10280	---NA---	218	0	no IPS match
bmsbwbcontig10285	---NA---	172	0	CYTOPLASMIC_DOMAIN (PHOBIUS); TRANSMEMBRANE (PHOBIUS); NON_CYTOPLASMIC_DOMAIN (PHOBIUS); TMhelix (TMHMM)
bmsbwbcontig10286	---NA---	309	0	TRANSMEMBRANE (PHOBIUS); CYTOPLASMIC_DOMAIN (PHOBIUS); NON_CYTOPLASMIC_DOMAIN (PHOBIUS); TMhelix (TMHMM)
bmsbwbcontig10287	---NA---	826	0	no IPS match
bmsbwbcontig10292	---NA---	211	0	no IPS match
bmsbwbcontig10293	---NA---	549	0	no IPS match
bmsbwbcontig10294	---NA---	208	0	no IPS match
bmsbwbcontig10297	---NA---	1312	0	TRANSMEMBRANE (PHOBIUS); CYTOPLASMIC_DOMAIN (PHOBIUS); NON_CYTOPLASMIC_DOMAIN (PHOBIUS); TMhelix (TMHMM)
bmsbwbcontig10299	---NA---	552	0	no IPS match
bmsbwbcontig10300	---NA---	247	0	no IPS match
bmsbwbcontig10302	---NA---	502	0	NON_CYTOPLASMIC_DOMAIN (PHOBIUS); SIGNAL_PEPTIDE_C_REGION (PHOBIUS); SIGNAL_PEPTIDE_N_REGION (PHOBIUS); SIGNAL_PEPTIDE (PHOBIUS); SIGNAL_PEPTIDE_H_REGION (PHOBIUS); SignalP-noTM (SIGNALP_EUK)
bmsbwbcontig10304	---NA---	174	0	no IPS match
bmsbwbcontig10306	---NA---	1364	0	no IPS match
bmsbwbcontig10308	---NA---	618	0	no IPS match
bmsbwbcontig10311	---NA---	1219	0	no IPS match
bmsbwbcontig10312	---NA---	178	0	no IPS match
bmsbwbcontig10314	---NA---	275	0	no IPS match
bmsbwbcontig10315	---NA---	315	0	NON_CYTOPLASMIC_DOMAIN (PHOBIUS); SIGNAL_PEPTIDE_C_REGION (PHOBIUS); SIGNAL_PEPTIDE (PHOBIUS); SIGNAL_PEPTIDE_N_REGION (PHOBIUS); SIGNAL_PEPTIDE_H_REGION (PHOBIUS)
bmsbwbcontig10316	---NA---	188	0	no IPS match
bmsbwbcontig10319	---NA---	288	0	SignalP-TM (SIGNALP_GRAM_POSITIVE)
bmsbwbcontig10320	---NA---	217	0	no IPS match
bmsbwbcontig10322	---NA---	229	0	no IPS match
bmsbwbcontig10324	---NA---	625	0	no IPS match
bmsbwbcontig10326	---NA---	390	0	no IPS match
bmsbwbcontig10327	---NA---	198	0	no IPS match
bmsbwbcontig10330	---NA---	308	0	NON_CYTOPLASMIC_DOMAIN (PHOBIUS); CYTOPLASMIC_DOMAIN (PHOBIUS); TRANSMEMBRANE (PHOBIUS); SignalP-noTM (SIGNALP_EUK); TMhelix (TMHMM)
bmsbwbcontig10331	---NA---	159	0	SIGNAL_PEPTIDE_H_REGION (PHOBIUS); SIGNAL_PEPTIDE_N_REGION (PHOBIUS); SIGNAL_PEPTIDE (PHOBIUS); SIGNAL_PEPTIDE_C_REGION (PHOBIUS); NON_CYTOPLASMIC_DOMAIN (PHOBIUS); TMhelix (TMHMM)
bmsbwbcontig10332	---NA---	176	0	no IPS match
bmsbwbcontig10333	---NA---	520	0	TRANSMEMBRANE (PHOBIUS); CYTOPLASMIC_DOMAIN (PHOBIUS); NON_CYTOPLASMIC_DOMAIN (PHOBIUS); TMhelix (TMHMM)
bmsbwbcontig10335	---NA---	234	0	no IPS match
bmsbwbcontig10336	---NA---	300	0	SIGNAL_PEPTIDE_C_REGION (PHOBIUS); NON_CYTOPLASMIC_DOMAIN (PHOBIUS); SIGNAL_PEPTIDE_N_REGION (PHOBIUS); SIGNAL_PEPTIDE_H_REGION (PHOBIUS); SIGNAL_PEPTIDE (PHOBIUS)
bmsbwbcontig10338	---NA---	257	0	no IPS match
bmsbwbcontig1034	---NA---	2111	0	Coil (COILS)
bmsbwbcontig10342	---NA---	160	0	TMhelix (TMHMM)
bmsbwbcontig10345	---NA---	625	0	no IPS match
bmsbwbcontig10347	---NA---	1589	0	no IPS match
bmsbwbcontig10348	---NA---	367	0	no IPS match
bmsbwbcontig10349	---NA---	243	0	no IPS match
bmsbwbcontig1035	---NA---	191	0	no IPS match
bmsbwbcontig10350	---NA---	1964	0	no IPS match
bmsbwbcontig10351	---NA---	248	0	no IPS match
bmsbwbcontig10355	---NA---	191	0	CYTOPLASMIC_DOMAIN (PHOBIUS); TRANSMEMBRANE (PHOBIUS); NON_CYTOPLASMIC_DOMAIN (PHOBIUS); TMhelix (TMHMM)
bmsbwbcontig10360	---NA---	230	0	no IPS match
bmsbwbcontig10361	---NA---	245	0	no IPS match
bmsbwbcontig10363	---NA---	707	0	SIGNAL_PEPTIDE_N_REGION (PHOBIUS); SIGNAL_PEPTIDE_C_REGION (PHOBIUS); SIGNAL_PEPTIDE_H_REGION (PHOBIUS); NON_CYTOPLASMIC_DOMAIN (PHOBIUS); SIGNAL_PEPTIDE (PHOBIUS); SignalP-TM (SIGNALP_GRAM_NEGATIVE); SignalP-noTM (SIGNALP_EUK); SignalP-TM (SIGNALP_GRAM_POSITIVE); TMhelix (TMHMM)
bmsbwbcontig10367	---NA---	558	0	no IPS match
bmsbwbcontig10368	---NA---	865	0	no IPS match
bmsbwbcontig1037	---NA---	370	0	no IPS match
bmsbwbcontig10372	---NA---	841	0	no IPS match
bmsbwbcontig10373	---NA---	326	0	no IPS match
bmsbwbcontig10374	---NA---	1373	0	no IPS match
bmsbwbcontig10375	---NA---	1116	0	CYTOPLASMIC_DOMAIN (PHOBIUS); TRANSMEMBRANE (PHOBIUS); NON_CYTOPLASMIC_DOMAIN (PHOBIUS); NON_CYTOPLASMIC_DOMAIN (PHOBIUS); TRANSMEMBRANE (PHOBIUS); TMhelix (TMHMM); TMhelix (TMHMM)
bmsbwbcontig10377	---NA---	1159	0	CYTOPLASMIC_DOMAIN (PHOBIUS); TRANSMEMBRANE (PHOBIUS); NON_CYTOPLASMIC_DOMAIN (PHOBIUS); TMhelix (TMHMM)
bmsbwbcontig10379	---NA---	438	0	no IPS match
bmsbwbcontig1038	---NA---	217	0	no IPS match
bmsbwbcontig10381	---NA---	273	0	SIGNAL_PEPTIDE_N_REGION (PHOBIUS); SIGNAL_PEPTIDE_H_REGION (PHOBIUS); SIGNAL_PEPTIDE_C_REGION (PHOBIUS); SIGNAL_PEPTIDE (PHOBIUS); NON_CYTOPLASMIC_DOMAIN (PHOBIUS); SignalP-noTM (SIGNALP_EUK); TMhelix (TMHMM)
bmsbwbcontig10382	---NA---	362	0	no IPS match
bmsbwbcontig10385	---NA---	471	0	no IPS match
bmsbwbcontig10386	---NA---	791	0	CYTOPLASMIC_DOMAIN (PHOBIUS); TRANSMEMBRANE (PHOBIUS); NON_CYTOPLASMIC_DOMAIN (PHOBIUS); TMhelix (TMHMM)
bmsbwbcontig10388	---NA---	467	0	no IPS match
bmsbwbcontig10395	---NA---	546	0	no IPS match
bmsbwbcontig10396	---NA---	508	0	no IPS match
bmsbwbcontig10398	---NA---	161	0	CYTOPLASMIC_DOMAIN (PHOBIUS); TRANSMEMBRANE (PHOBIUS); NON_CYTOPLASMIC_DOMAIN (PHOBIUS); TMhelix (TMHMM)
bmsbwbcontig10401	---NA---	200	0	no IPS match
bmsbwbcontig10402	---NA---	227	0	no IPS match
bmsbwbcontig10404	---NA---	1210	0	no IPS match
bmsbwbcontig10407	---NA---	252	0	NON_CYTOPLASMIC_DOMAIN (PHOBIUS); SIGNAL_PEPTIDE_N_REGION (PHOBIUS); SIGNAL_PEPTIDE_H_REGION (PHOBIUS); SIGNAL_PEPTIDE_C_REGION (PHOBIUS); SIGNAL_PEPTIDE (PHOBIUS); SignalP-noTM (SIGNALP_EUK)
bmsbwbcontig10409	---NA---	330	0	no IPS match
bmsbwbcontig10411	---NA---	1171	0	SIGNAL_PEPTIDE_C_REGION (PHOBIUS); SIGNAL_PEPTIDE_N_REGION (PHOBIUS); TRANSMEMBRANE (PHOBIUS); NON_CYTOPLASMIC_DOMAIN (PHOBIUS); CYTOPLASMIC_DOMAIN (PHOBIUS); SIGNAL_PEPTIDE (PHOBIUS); SIGNAL_PEPTIDE_H_REGION (PHOBIUS); TMhelix (TMHMM)
bmsbwbcontig10414	---NA---	302	0	no IPS match
bmsbwbcontig10418	---NA---	695	0	no IPS match
bmsbwbcontig10419	---NA---	663	0	no IPS match
bmsbwbcontig10420	---NA---	373	0	TMhelix (TMHMM)
bmsbwbcontig10425	---NA---	159	0	no IPS match
bmsbwbcontig10429	---NA---	990	0	G3DSA:1.20.1280.50 (GENE3D); IPR001810 (PROSITE_PROFILES); IPR001810 (SUPERFAMILY)
bmsbwbcontig10430	---NA---	174	0	TRANSMEMBRANE (PHOBIUS); CYTOPLASMIC_DOMAIN (PHOBIUS); NON_CYTOPLASMIC_DOMAIN (PHOBIUS); TMhelix (TMHMM)
bmsbwbcontig10437	---NA---	488	0	no IPS match
bmsbwbcontig10438	---NA---	2358	0	NON_CYTOPLASMIC_DOMAIN (PHOBIUS); SIGNAL_PEPTIDE_N_REGION (PHOBIUS); SIGNAL_PEPTIDE (PHOBIUS); CYTOPLASMIC_DOMAIN (PHOBIUS); SIGNAL_PEPTIDE_H_REGION (PHOBIUS); SIGNAL_PEPTIDE_C_REGION (PHOBIUS); TRANSMEMBRANE (PHOBIUS); SignalP-TM (SIGNALP_EUK); TMhelix (TMHMM); TMhelix (TMHMM)
bmsbwbcontig10439	---NA---	218	0	no IPS match
bmsbwbcontig1044	---NA---	537	0	no IPS match
bmsbwbcontig10440	---NA---	294	0	no IPS match
bmsbwbcontig10444	---NA---	480	0	CYTOPLASMIC_DOMAIN (PHOBIUS); TRANSMEMBRANE (PHOBIUS); NON_CYTOPLASMIC_DOMAIN (PHOBIUS); TMhelix (TMHMM)
bmsbwbcontig10445	---NA---	1008	0	no IPS match
bmsbwbcontig10446	---NA---	315	0	TRANSMEMBRANE (PHOBIUS); NON_CYTOPLASMIC_DOMAIN (PHOBIUS); CYTOPLASMIC_DOMAIN (PHOBIUS); TMhelix (TMHMM)
bmsbwbcontig10447	---NA---	713	0	CYTOPLASMIC_DOMAIN (PHOBIUS); TRANSMEMBRANE (PHOBIUS); NON_CYTOPLASMIC_DOMAIN (PHOBIUS); TMhelix (TMHMM)
bmsbwbcontig10448	---NA---	229	0	no IPS match
bmsbwbcontig10449	---NA---	562	0	TMhelix (TMHMM)
bmsbwbcontig1045	---NA---	242	0	no IPS match
bmsbwbcontig10451	---NA---	1504	0	NON_CYTOPLASMIC_DOMAIN (PHOBIUS); SIGNAL_PEPTIDE (PHOBIUS); SIGNAL_PEPTIDE_C_REGION (PHOBIUS); SIGNAL_PEPTIDE_N_REGION (PHOBIUS); SIGNAL_PEPTIDE_H_REGION (PHOBIUS)
bmsbwbcontig10453	---NA---	832	0	CYTOPLASMIC_DOMAIN (PHOBIUS); NON_CYTOPLASMIC_DOMAIN (PHOBIUS); TRANSMEMBRANE (PHOBIUS); TMhelix (TMHMM)
bmsbwbcontig10455	---NA---	1115	0	no IPS match
bmsbwbcontig10459	---NA---	197	0	no IPS match
bmsbwbcontig10462	---NA---	247	0	no IPS match
bmsbwbcontig10465	---NA---	211	0	no IPS match
bmsbwbcontig10469	---NA---	194	0	NON_CYTOPLASMIC_DOMAIN (PHOBIUS); SIGNAL_PEPTIDE_N_REGION (PHOBIUS); SIGNAL_PEPTIDE_C_REGION (PHOBIUS); SIGNAL_PEPTIDE (PHOBIUS); SIGNAL_PEPTIDE_H_REGION (PHOBIUS); PS51257 (PROSITE_PROFILES)
bmsbwbcontig1047	---NA---	335	0	CYTOPLASMIC_DOMAIN (PHOBIUS); TRANSMEMBRANE (PHOBIUS); NON_CYTOPLASMIC_DOMAIN (PHOBIUS); TMhelix (TMHMM)
bmsbwbcontig10471	---NA---	211	0	no IPS match
bmsbwbcontig10473	---NA---	674	0	no IPS match
bmsbwbcontig10474	---NA---	333	0	CYTOPLASMIC_DOMAIN (PHOBIUS); NON_CYTOPLASMIC_DOMAIN (PHOBIUS); TRANSMEMBRANE (PHOBIUS); TMhelix (TMHMM)
bmsbwbcontig10477	---NA---	229	0	no IPS match
bmsbwbcontig10482	---NA---	313	0	no IPS match
bmsbwbcontig10485	---NA---	696	0	no IPS match
bmsbwbcontig10486	---NA---	289	0	TRANSMEMBRANE (PHOBIUS); NON_CYTOPLASMIC_DOMAIN (PHOBIUS); CYTOPLASMIC_DOMAIN (PHOBIUS)
bmsbwbcontig10487	---NA---	326	0	TRANSMEMBRANE (PHOBIUS); CYTOPLASMIC_DOMAIN (PHOBIUS); NON_CYTOPLASMIC_DOMAIN (PHOBIUS); TMhelix (TMHMM)
bmsbwbcontig10492	---NA---	459	0	SIGNAL_PEPTIDE_H_REGION (PHOBIUS); SIGNAL_PEPTIDE_N_REGION (PHOBIUS); SIGNAL_PEPTIDE_C_REGION (PHOBIUS); NON_CYTOPLASMIC_DOMAIN (PHOBIUS); SIGNAL_PEPTIDE (PHOBIUS)
bmsbwbcontig10494	---NA---	153	0	no IPS match
bmsbwbcontig10495	---NA---	300	0	SignalP-noTM (SIGNALP_EUK)
bmsbwbcontig10500	---NA---	357	0	no IPS match
bmsbwbcontig10502	---NA---	276	0	no IPS match
bmsbwbcontig10503	---NA---	605	0	TMhelix (TMHMM)
bmsbwbcontig10504	---NA---	256	0	no IPS match
bmsbwbcontig10508	---NA---	747	0	no IPS match
bmsbwbcontig10509	---NA---	690	0	no IPS match
bmsbwbcontig10510	---NA---	639	0	no IPS match
bmsbwbcontig10512	---NA---	526	0	no IPS match
bmsbwbcontig10513	---NA---	367	0	no IPS match
bmsbwbcontig10514	---NA---	209	0	IPR016040 (G3DSA:3.40.50.GENE3D); PTHR24322 (PANTHER); PTHR24322:SF310 (PANTHER); SSF51735 (SUPERFAMILY)
bmsbwbcontig10517	---NA---	569	0	NON_CYTOPLASMIC_DOMAIN (PHOBIUS); TRANSMEMBRANE (PHOBIUS); CYTOPLASMIC_DOMAIN (PHOBIUS)
bmsbwbcontig10518	---NA---	2877	0	no IPS match
bmsbwbcontig10522	---NA---	972	0	no IPS match
bmsbwbcontig10527	---NA---	686	0	no IPS match
bmsbwbcontig10531	---NA---	356	0	no IPS match
bmsbwbcontig10532	---NA---	587	0	no IPS match
bmsbwbcontig10533	---NA---	680	0	no IPS match
bmsbwbcontig10534	---NA---	960	0	TRANSMEMBRANE (PHOBIUS); NON_CYTOPLASMIC_DOMAIN (PHOBIUS); CYTOPLASMIC_DOMAIN (PHOBIUS); TRANSMEMBRANE (PHOBIUS); CYTOPLASMIC_DOMAIN (PHOBIUS); TMhelix (TMHMM)
bmsbwbcontig10537	---NA---	448	0	NON_CYTOPLASMIC_DOMAIN (PHOBIUS); SIGNAL_PEPTIDE_H_REGION (PHOBIUS); SIGNAL_PEPTIDE (PHOBIUS); SIGNAL_PEPTIDE_N_REGION (PHOBIUS); SIGNAL_PEPTIDE_C_REGION (PHOBIUS)
bmsbwbcontig10539	---NA---	831	0	no IPS match
bmsbwbcontig10540	---NA---	219	0	no IPS match
bmsbwbcontig10542	---NA---	243	0	no IPS match
bmsbwbcontig10543	---NA---	289	0	no IPS match
bmsbwbcontig10544	---NA---	562	0	no IPS match
bmsbwbcontig10548	---NA---	1082	0	no IPS match
bmsbwbcontig1055	---NA---	395	0	no IPS match
bmsbwbcontig10551	---NA---	1404	0	no IPS match
bmsbwbcontig10553	---NA---	497	0	CYTOPLASMIC_DOMAIN (PHOBIUS); NON_CYTOPLASMIC_DOMAIN (PHOBIUS); TRANSMEMBRANE (PHOBIUS); TMhelix (TMHMM)
bmsbwbcontig10554	---NA---	285	0	NON_CYTOPLASMIC_DOMAIN (PHOBIUS); CYTOPLASMIC_DOMAIN (PHOBIUS); TRANSMEMBRANE (PHOBIUS); CYTOPLASMIC_DOMAIN (PHOBIUS); TRANSMEMBRANE (PHOBIUS); TMhelix (TMHMM); TMhelix (TMHMM)
bmsbwbcontig10559	---NA---	219	0	no IPS match
bmsbwbcontig1056	---NA---	853	0	no IPS match
bmsbwbcontig10565	---NA---	164	0	no IPS match
bmsbwbcontig10569	---NA---	505	0	no IPS match
bmsbwbcontig10574	---NA---	235	0	NON_CYTOPLASMIC_DOMAIN (PHOBIUS); SIGNAL_PEPTIDE_N_REGION (PHOBIUS); SIGNAL_PEPTIDE_C_REGION (PHOBIUS); SIGNAL_PEPTIDE_H_REGION (PHOBIUS); SIGNAL_PEPTIDE (PHOBIUS); SignalP-noTM (SIGNALP_EUK)
bmsbwbcontig10575	---NA---	281	0	no IPS match
bmsbwbcontig10576	---NA---	832	0	Coil (COILS)
bmsbwbcontig10577	---NA---	1411	0	no IPS match
bmsbwbcontig10583	---NA---	260	0	NON_CYTOPLASMIC_DOMAIN (PHOBIUS); SIGNAL_PEPTIDE_C_REGION (PHOBIUS); SIGNAL_PEPTIDE (PHOBIUS); SIGNAL_PEPTIDE_H_REGION (PHOBIUS); SIGNAL_PEPTIDE_N_REGION (PHOBIUS)
bmsbwbcontig10584	---NA---	331	0	no IPS match
bmsbwbcontig10586	---NA---	534	0	no IPS match
bmsbwbcontig10589	---NA---	292	0	no IPS match
bmsbwbcontig1059	---NA---	1023	0	SIGNAL_PEPTIDE_C_REGION (PHOBIUS); SIGNAL_PEPTIDE_H_REGION (PHOBIUS); SIGNAL_PEPTIDE_N_REGION (PHOBIUS); SIGNAL_PEPTIDE (PHOBIUS); NON_CYTOPLASMIC_DOMAIN (PHOBIUS); SignalP-noTM (SIGNALP_EUK)
bmsbwbcontig10590	---NA---	172	0	no IPS match
bmsbwbcontig10591	---NA---	165	0	no IPS match
bmsbwbcontig10593	---NA---	854	0	TRANSMEMBRANE (PHOBIUS); CYTOPLASMIC_DOMAIN (PHOBIUS); NON_CYTOPLASMIC_DOMAIN (PHOBIUS); TMhelix (TMHMM)
bmsbwbcontig10594	---NA---	371	0	SIGNAL_PEPTIDE_C_REGION (PHOBIUS); SIGNAL_PEPTIDE_N_REGION (PHOBIUS); SIGNAL_PEPTIDE_H_REGION (PHOBIUS); NON_CYTOPLASMIC_DOMAIN (PHOBIUS); SIGNAL_PEPTIDE (PHOBIUS)
bmsbwbcontig10595	---NA---	1129	0	no IPS match
bmsbwbcontig10598	---NA---	672	0	no IPS match
bmsbwbcontig10600	---NA---	197	0	no IPS match
bmsbwbcontig10601	---NA---	174	0	no IPS match
bmsbwbcontig10602	---NA---	257	0	no IPS match
bmsbwbcontig10605	---NA---	237	0	NON_CYTOPLASMIC_DOMAIN (PHOBIUS); SIGNAL_PEPTIDE_C_REGION (PHOBIUS); SIGNAL_PEPTIDE (PHOBIUS); SIGNAL_PEPTIDE_N_REGION (PHOBIUS); SIGNAL_PEPTIDE_H_REGION (PHOBIUS); SignalP-noTM (SIGNALP_EUK)
bmsbwbcontig10607	---NA---	245	0	no IPS match
bmsbwbcontig10608	---NA---	243	0	no IPS match
bmsbwbcontig10610	---NA---	545	0	IPR019013 (PFAM); CYTOPLASMIC_DOMAIN (PHOBIUS); NON_CYTOPLASMIC_DOMAIN (PHOBIUS); TRANSMEMBRANE (PHOBIUS); TRANSMEMBRANE (PHOBIUS); CYTOPLASMIC_DOMAIN (PHOBIUS); TMhelix (TMHMM); TMhelix (TMHMM)
bmsbwbcontig10611	---NA---	258	0	no IPS match
bmsbwbcontig10612	---NA---	163	0	no IPS match
bmsbwbcontig10613	---NA---	224	0	no IPS match
bmsbwbcontig10614	---NA---	193	0	no IPS match
bmsbwbcontig10615	---NA---	264	0	TMhelix (TMHMM)
bmsbwbcontig10620	---NA---	967	0	no IPS match
bmsbwbcontig10625	---NA---	374	0	TRANSMEMBRANE (PHOBIUS); CYTOPLASMIC_DOMAIN (PHOBIUS); NON_CYTOPLASMIC_DOMAIN (PHOBIUS); TMhelix (TMHMM)
bmsbwbcontig1063	---NA---	611	0	no IPS match
bmsbwbcontig10630	---NA---	381	0	CYTOPLASMIC_DOMAIN (PHOBIUS); NON_CYTOPLASMIC_DOMAIN (PHOBIUS); TRANSMEMBRANE (PHOBIUS); TMhelix (TMHMM)
bmsbwbcontig10631	---NA---	170	0	no IPS match
bmsbwbcontig10632	---NA---	1031	0	no IPS match
bmsbwbcontig10634	---NA---	367	0	no IPS match
bmsbwbcontig10638	---NA---	2654	0	SIGNAL_PEPTIDE (PHOBIUS); SIGNAL_PEPTIDE_H_REGION (PHOBIUS); SIGNAL_PEPTIDE_C_REGION (PHOBIUS); SIGNAL_PEPTIDE_N_REGION (PHOBIUS); NON_CYTOPLASMIC_DOMAIN (PHOBIUS)
bmsbwbcontig10640	---NA---	701	0	no IPS match
bmsbwbcontig10641	---NA---	832	0	Coil (COILS)
bmsbwbcontig10643	---NA---	273	0	no IPS match
bmsbwbcontig10644	---NA---	649	0	no IPS match
bmsbwbcontig10645	---NA---	351	0	no IPS match
bmsbwbcontig10651	---NA---	752	0	no IPS match
bmsbwbcontig10654	---NA---	602	0	no IPS match
bmsbwbcontig10655	---NA---	2400	0	NON_CYTOPLASMIC_DOMAIN (PHOBIUS); TRANSMEMBRANE (PHOBIUS); CYTOPLASMIC_DOMAIN (PHOBIUS); TMhelix (TMHMM)
bmsbwbcontig10657	---NA---	525	0	NON_CYTOPLASMIC_DOMAIN (PHOBIUS); CYTOPLASMIC_DOMAIN (PHOBIUS); TRANSMEMBRANE (PHOBIUS); TMhelix (TMHMM)
bmsbwbcontig10659	---NA---	158	0	SIGNAL_PEPTIDE_H_REGION (PHOBIUS); SIGNAL_PEPTIDE_C_REGION (PHOBIUS); SIGNAL_PEPTIDE_N_REGION (PHOBIUS); NON_CYTOPLASMIC_DOMAIN (PHOBIUS); SIGNAL_PEPTIDE (PHOBIUS); SignalP-noTM (SIGNALP_EUK); SignalP-noTM (SIGNALP_GRAM_NEGATIVE)
bmsbwbcontig10660	---NA---	263	0	no IPS match
bmsbwbcontig10662	---NA---	989	0	SignalP-noTM (SIGNALP_EUK)
bmsbwbcontig10669	---NA---	480	0	no IPS match
bmsbwbcontig1067	---NA---	335	0	NON_CYTOPLASMIC_DOMAIN (PHOBIUS); TRANSMEMBRANE (PHOBIUS); CYTOPLASMIC_DOMAIN (PHOBIUS); TMhelix (TMHMM)
bmsbwbcontig10674	---NA---	195	0	SIGNAL_PEPTIDE (PHOBIUS); SIGNAL_PEPTIDE_N_REGION (PHOBIUS); SIGNAL_PEPTIDE_C_REGION (PHOBIUS); SIGNAL_PEPTIDE_H_REGION (PHOBIUS); NON_CYTOPLASMIC_DOMAIN (PHOBIUS); SignalP-noTM (SIGNALP_EUK); TMhelix (TMHMM)
bmsbwbcontig10676	---NA---	657	0	no IPS match
bmsbwbcontig10680	---NA---	730	0	no IPS match
bmsbwbcontig10682	---NA---	305	0	no IPS match
bmsbwbcontig10683	---NA---	298	0	Coil (COILS)
bmsbwbcontig10686	---NA---	180	0	no IPS match
bmsbwbcontig10689	---NA---	438	0	SIGNAL_PEPTIDE_H_REGION (PHOBIUS); NON_CYTOPLASMIC_DOMAIN (PHOBIUS); SIGNAL_PEPTIDE_C_REGION (PHOBIUS); SIGNAL_PEPTIDE_N_REGION (PHOBIUS); SIGNAL_PEPTIDE (PHOBIUS); SignalP-noTM (SIGNALP_EUK)
bmsbwbcontig10690	---NA---	162	0	CYTOPLASMIC_DOMAIN (PHOBIUS); TRANSMEMBRANE (PHOBIUS); NON_CYTOPLASMIC_DOMAIN (PHOBIUS); TMhelix (TMHMM)
bmsbwbcontig10691	---NA---	245	0	no IPS match
bmsbwbcontig10692	---NA---	1293	0	CYTOPLASMIC_DOMAIN (PHOBIUS); TRANSMEMBRANE (PHOBIUS); CYTOPLASMIC_DOMAIN (PHOBIUS); NON_CYTOPLASMIC_DOMAIN (PHOBIUS); TRANSMEMBRANE (PHOBIUS); TMhelix (TMHMM)
bmsbwbcontig10693	---NA---	201	0	no IPS match
bmsbwbcontig10694	---NA---	412	0	no IPS match
bmsbwbcontig10697	---NA---	426	0	no IPS match
bmsbwbcontig10698	---NA---	2336	0	no IPS match
bmsbwbcontig10699	---NA---	1029	0	Coil (COILS); Coil (COILS)
bmsbwbcontig10701	---NA---	427	0	no IPS match
bmsbwbcontig10705	---NA---	387	0	no IPS match
bmsbwbcontig10710	---NA---	182	0	no IPS match
bmsbwbcontig10711	---NA---	641	0	NON_CYTOPLASMIC_DOMAIN (PHOBIUS); TRANSMEMBRANE (PHOBIUS); CYTOPLASMIC_DOMAIN (PHOBIUS); TMhelix (TMHMM)
bmsbwbcontig10716	---NA---	193	0	SignalP-noTM (SIGNALP_EUK)
bmsbwbcontig10718	---NA---	192	0	no IPS match
bmsbwbcontig10720	---NA---	364	0	no IPS match
bmsbwbcontig10721	---NA---	1055	0	NON_CYTOPLASMIC_DOMAIN (PHOBIUS); TRANSMEMBRANE (PHOBIUS); CYTOPLASMIC_DOMAIN (PHOBIUS); TMhelix (TMHMM)
bmsbwbcontig10722	---NA---	234	0	no IPS match
bmsbwbcontig10726	---NA---	618	0	no IPS match
bmsbwbcontig10729	---NA---	193	0	no IPS match
bmsbwbcontig10731	---NA---	217	0	no IPS match
bmsbwbcontig10736	---NA---	328	0	Coil (COILS)
bmsbwbcontig10738	---NA---	265	0	no IPS match
bmsbwbcontig10739	---NA---	222	0	no IPS match
bmsbwbcontig10740	---NA---	923	0	NON_CYTOPLASMIC_DOMAIN (PHOBIUS); CYTOPLASMIC_DOMAIN (PHOBIUS); TRANSMEMBRANE (PHOBIUS); CYTOPLASMIC_DOMAIN (PHOBIUS); TRANSMEMBRANE (PHOBIUS); TMhelix (TMHMM); TMhelix (TMHMM)
bmsbwbcontig10744	---NA---	274	0	no IPS match
bmsbwbcontig10745	---NA---	195	0	no IPS match
bmsbwbcontig10749	---NA---	174	0	TRANSMEMBRANE (PHOBIUS); CYTOPLASMIC_DOMAIN (PHOBIUS); NON_CYTOPLASMIC_DOMAIN (PHOBIUS); TMhelix (TMHMM); TMhelix (TMHMM)
bmsbwbcontig10750	---NA---	509	0	no IPS match
bmsbwbcontig10751	---NA---	271	0	no IPS match
bmsbwbcontig10752	---NA---	179	0	no IPS match
bmsbwbcontig10754	---NA---	294	0	no IPS match
bmsbwbcontig10755	---NA---	175	0	no IPS match
bmsbwbcontig10756	---NA---	652	0	no IPS match
bmsbwbcontig10759	---NA---	538	0	TRANSMEMBRANE (PHOBIUS); NON_CYTOPLASMIC_DOMAIN (PHOBIUS); CYTOPLASMIC_DOMAIN (PHOBIUS); TMhelix (TMHMM)
bmsbwbcontig10761	---NA---	210	0	no IPS match
bmsbwbcontig10762	---NA---	162	0	TRANSMEMBRANE (PHOBIUS); NON_CYTOPLASMIC_DOMAIN (PHOBIUS); CYTOPLASMIC_DOMAIN (PHOBIUS)
bmsbwbcontig10763	---NA---	623	0	no IPS match
bmsbwbcontig10764	---NA---	505	0	no IPS match
bmsbwbcontig10770	---NA---	448	0	no IPS match
bmsbwbcontig10771	---NA---	453	0	no IPS match
bmsbwbcontig10772	---NA---	727	0	no IPS match
bmsbwbcontig10773	---NA---	225	0	no IPS match
bmsbwbcontig10777	---NA---	730	0	no IPS match
bmsbwbcontig10779	---NA---	217	0	no IPS match
bmsbwbcontig10782	---NA---	208	0	no IPS match
bmsbwbcontig10783	---NA---	333	0	no IPS match
bmsbwbcontig10786	---NA---	646	0	no IPS match
bmsbwbcontig10788	---NA---	500	0	no IPS match
bmsbwbcontig1079	---NA---	204	0	no IPS match
bmsbwbcontig10790	---NA---	200	0	no IPS match
bmsbwbcontig10792	---NA---	535	0	no IPS match
bmsbwbcontig10793	---NA---	285	0	NON_CYTOPLASMIC_DOMAIN (PHOBIUS); TRANSMEMBRANE (PHOBIUS); TRANSMEMBRANE (PHOBIUS); NON_CYTOPLASMIC_DOMAIN (PHOBIUS); CYTOPLASMIC_DOMAIN (PHOBIUS); TMhelix (TMHMM)
bmsbwbcontig10794	---NA---	254	0	TRANSMEMBRANE (PHOBIUS); NON_CYTOPLASMIC_DOMAIN (PHOBIUS); CYTOPLASMIC_DOMAIN (PHOBIUS); TMhelix (TMHMM)
bmsbwbcontig10795	---NA---	361	0	no IPS match
bmsbwbcontig10798	---NA---	387	0	no IPS match
bmsbwbcontig10800	---NA---	670	0	TRANSMEMBRANE (PHOBIUS); CYTOPLASMIC_DOMAIN (PHOBIUS); NON_CYTOPLASMIC_DOMAIN (PHOBIUS); TMhelix (TMHMM)
bmsbwbcontig10804	---NA---	156	0	no IPS match
bmsbwbcontig10805	---NA---	451	0	no IPS match
bmsbwbcontig10806	---NA---	468	0	no IPS match
bmsbwbcontig10808	---NA---	1177	0	SignalP-noTM (SIGNALP_EUK)
bmsbwbcontig10810	---NA---	185	0	TMhelix (TMHMM)
bmsbwbcontig10818	---NA---	412	0	SIGNAL_PEPTIDE_N_REGION (PHOBIUS); SIGNAL_PEPTIDE_C_REGION (PHOBIUS); TRANSMEMBRANE (PHOBIUS); CYTOPLASMIC_DOMAIN (PHOBIUS); SIGNAL_PEPTIDE (PHOBIUS); SIGNAL_PEPTIDE_H_REGION (PHOBIUS); NON_CYTOPLASMIC_DOMAIN (PHOBIUS); TMhelix (TMHMM)
bmsbwbcontig1082	---NA---	893	0	no IPS match
bmsbwbcontig10821	---NA---	832	0	no IPS match
bmsbwbcontig10825	---NA---	420	0	NON_CYTOPLASMIC_DOMAIN (PHOBIUS); CYTOPLASMIC_DOMAIN (PHOBIUS); TRANSMEMBRANE (PHOBIUS); TMhelix (TMHMM)
bmsbwbcontig10826	---NA---	721	0	no IPS match
bmsbwbcontig10828	---NA---	169	0	no IPS match
bmsbwbcontig1083	---NA---	170	0	no IPS match
bmsbwbcontig10830	---NA---	844	0	SIGNAL_PEPTIDE_C_REGION (PHOBIUS); NON_CYTOPLASMIC_DOMAIN (PHOBIUS); SIGNAL_PEPTIDE_N_REGION (PHOBIUS); SIGNAL_PEPTIDE (PHOBIUS); SIGNAL_PEPTIDE_H_REGION (PHOBIUS)
bmsbwbcontig10831	---NA---	1307	0	CYTOPLASMIC_DOMAIN (PHOBIUS); NON_CYTOPLASMIC_DOMAIN (PHOBIUS); TRANSMEMBRANE (PHOBIUS); TMhelix (TMHMM)
bmsbwbcontig10832	---NA---	765	0	no IPS match
bmsbwbcontig10833	---NA---	198	0	no IPS match
bmsbwbcontig10835	---NA---	515	0	no IPS match
bmsbwbcontig10841	---NA---	407	0	no IPS match
bmsbwbcontig10842	---NA---	1502	0	no IPS match
bmsbwbcontig10844	---NA---	157	0	no IPS match
bmsbwbcontig10845	---NA---	473	0	no IPS match
bmsbwbcontig10846	---NA---	157	0	no IPS match
bmsbwbcontig10847	---NA---	999	0	G3DSA:3.15.10.10 (GENE3D); SIGNAL_PEPTIDE_C_REGION (PHOBIUS); NON_CYTOPLASMIC_DOMAIN (PHOBIUS); SIGNAL_PEPTIDE_N_REGION (PHOBIUS); SIGNAL_PEPTIDE (PHOBIUS); SIGNAL_PEPTIDE_H_REGION (PHOBIUS); SignalP-noTM (SIGNALP_EUK)
bmsbwbcontig10849	---NA---	2517	0	no IPS match
bmsbwbcontig1085	---NA---	851	0	no IPS match
bmsbwbcontig10851	---NA---	228	0	no IPS match
bmsbwbcontig10854	---NA---	267	0	no IPS match
bmsbwbcontig10857	---NA---	156	0	no IPS match
bmsbwbcontig10858	---NA---	231	0	no IPS match
bmsbwbcontig10860	---NA---	655	0	no IPS match
bmsbwbcontig10861	---NA---	249	0	no IPS match
bmsbwbcontig10862	---NA---	280	0	TRANSMEMBRANE (PHOBIUS); CYTOPLASMIC_DOMAIN (PHOBIUS); NON_CYTOPLASMIC_DOMAIN (PHOBIUS); TMhelix (TMHMM)
bmsbwbcontig10863	---NA---	150	0	no IPS match
bmsbwbcontig10865	---NA---	770	0	no IPS match
bmsbwbcontig10866	---NA---	279	0	no IPS match
bmsbwbcontig10867	---NA---	179	0	no IPS match
bmsbwbcontig10868	---NA---	1137	0	CYTOPLASMIC_DOMAIN (PHOBIUS); NON_CYTOPLASMIC_DOMAIN (PHOBIUS); TRANSMEMBRANE (PHOBIUS); TMhelix (TMHMM)
bmsbwbcontig10869	---NA---	1193	0	SignalP-TM (SIGNALP_GRAM_POSITIVE)
bmsbwbcontig10870	---NA---	216	0	no IPS match
bmsbwbcontig10874	---NA---	679	0	no IPS match
bmsbwbcontig10877	---NA---	188	0	no IPS match
bmsbwbcontig10878	---NA---	188	0	no IPS match
bmsbwbcontig10879	---NA---	188	0	no IPS match
bmsbwbcontig10880	---NA---	1024	0	no IPS match
bmsbwbcontig10882	---NA---	212	0	no IPS match
bmsbwbcontig10883	---NA---	440	0	no IPS match
bmsbwbcontig10884	---NA---	1299	0	TRANSMEMBRANE (PHOBIUS); NON_CYTOPLASMIC_DOMAIN (PHOBIUS); CYTOPLASMIC_DOMAIN (PHOBIUS); TMhelix (TMHMM)
bmsbwbcontig10885	---NA---	804	0	no IPS match
bmsbwbcontig10888	---NA---	216	0	no IPS match
bmsbwbcontig10889	---NA---	796	0	SIGNAL_PEPTIDE_C_REGION (PHOBIUS); SIGNAL_PEPTIDE_H_REGION (PHOBIUS); SIGNAL_PEPTIDE_N_REGION (PHOBIUS); NON_CYTOPLASMIC_DOMAIN (PHOBIUS); SIGNAL_PEPTIDE (PHOBIUS); SignalP-noTM (SIGNALP_EUK); TMhelix (TMHMM)
bmsbwbcontig10891	---NA---	282	0	no IPS match
bmsbwbcontig10892	---NA---	478	0	Coil (COILS); IPR028083 (PFAM); IPR017072 (PANTHER); PTHR10145:SF6 (PANTHER)
bmsbwbcontig10895	---NA---	155	0	TRANSMEMBRANE (PHOBIUS); CYTOPLASMIC_DOMAIN (PHOBIUS); NON_CYTOPLASMIC_DOMAIN (PHOBIUS); TMhelix (TMHMM)
bmsbwbcontig10896	---NA---	633	0	TMhelix (TMHMM)
bmsbwbcontig109	---NA---	1065	0	no IPS match
bmsbwbcontig10901	---NA---	1083	0	no IPS match
bmsbwbcontig10903	---NA---	150	0	SIGNAL_PEPTIDE_C_REGION (PHOBIUS); SIGNAL_PEPTIDE_N_REGION (PHOBIUS); NON_CYTOPLASMIC_DOMAIN (PHOBIUS); SIGNAL_PEPTIDE_H_REGION (PHOBIUS); SIGNAL_PEPTIDE (PHOBIUS); SignalP-noTM (SIGNALP_EUK); SignalP-noTM (SIGNALP_GRAM_NEGATIVE); TMhelix (TMHMM)
bmsbwbcontig10904	---NA---	409	0	no IPS match
bmsbwbcontig10906	---NA---	194	0	no IPS match
bmsbwbcontig10907	---NA---	152	0	no IPS match
bmsbwbcontig10908	---NA---	912	0	no IPS match
bmsbwbcontig1091	---NA---	289	0	SignalP-noTM (SIGNALP_EUK)
bmsbwbcontig10917	---NA---	226	0	no IPS match
bmsbwbcontig10919	---NA---	497	0	no IPS match
bmsbwbcontig1092	---NA---	153	0	no IPS match
bmsbwbcontig10920	---NA---	725	0	Coil (COILS); IPR027973 (PFAM)
bmsbwbcontig10921	---NA---	212	0	no IPS match
bmsbwbcontig10922	---NA---	725	0	no IPS match
bmsbwbcontig10923	---NA---	286	0	no IPS match
bmsbwbcontig10929	---NA---	478	0	no IPS match
bmsbwbcontig10930	---NA---	223	0	no IPS match
bmsbwbcontig10933	---NA---	1047	0	TRANSMEMBRANE (PHOBIUS); NON_CYTOPLASMIC_DOMAIN (PHOBIUS); CYTOPLASMIC_DOMAIN (PHOBIUS); TMhelix (TMHMM)
bmsbwbcontig10937	---NA---	188	0	no IPS match
bmsbwbcontig10938	---NA---	269	0	no IPS match
bmsbwbcontig10941	---NA---	382	0	no IPS match
bmsbwbcontig10942	---NA---	185	0	IPR012336 (G3DSA:3.40.30.GENE3D)
bmsbwbcontig10943	---NA---	682	0	Coil (COILS)
bmsbwbcontig10947	---NA---	362	0	no IPS match
bmsbwbcontig10950	---NA---	822	0	Coil (COILS)
bmsbwbcontig10952	---NA---	558	0	CYTOPLASMIC_DOMAIN (PHOBIUS); NON_CYTOPLASMIC_DOMAIN (PHOBIUS); TRANSMEMBRANE (PHOBIUS); TMhelix (TMHMM)
bmsbwbcontig10953	---NA---	419	0	no IPS match
bmsbwbcontig10955	---NA---	935	0	no IPS match
bmsbwbcontig10958	---NA---	150	0	no IPS match
bmsbwbcontig10959	---NA---	194	0	no IPS match
bmsbwbcontig10960	---NA---	253	0	no IPS match
bmsbwbcontig10961	---NA---	194	0	no IPS match
bmsbwbcontig10962	---NA---	255	0	SignalP-TM (SIGNALP_GRAM_POSITIVE)
bmsbwbcontig10963	---NA---	511	0	no IPS match
bmsbwbcontig10966	---NA---	156	0	no IPS match
bmsbwbcontig10968	---NA---	479	0	no IPS match
bmsbwbcontig10975	---NA---	707	0	no IPS match
bmsbwbcontig10978	---NA---	1031	0	SIGNAL_PEPTIDE_N_REGION (PHOBIUS); SIGNAL_PEPTIDE_C_REGION (PHOBIUS); NON_CYTOPLASMIC_DOMAIN (PHOBIUS); SIGNAL_PEPTIDE_H_REGION (PHOBIUS); SIGNAL_PEPTIDE (PHOBIUS); SignalP-noTM (SIGNALP_EUK)
bmsbwbcontig10981	---NA---	220	0	no IPS match
bmsbwbcontig10983	---NA---	210	0	no IPS match
bmsbwbcontig10985	---NA---	319	0	no IPS match
bmsbwbcontig10986	---NA---	654	0	no IPS match
bmsbwbcontig1099	---NA---	731	0	SIGNAL_PEPTIDE_N_REGION (PHOBIUS); SIGNAL_PEPTIDE_C_REGION (PHOBIUS); NON_CYTOPLASMIC_DOMAIN (PHOBIUS); SIGNAL_PEPTIDE_H_REGION (PHOBIUS); SIGNAL_PEPTIDE (PHOBIUS); SignalP-noTM (SIGNALP_EUK)
bmsbwbcontig10992	---NA---	366	0	no IPS match
bmsbwbcontig10993	---NA---	767	0	no IPS match
bmsbwbcontig10996	---NA---	496	0	no IPS match
bmsbwbcontig110	---NA---	214	0	no IPS match
bmsbwbcontig11000	---NA---	769	0	no IPS match
bmsbwbcontig11001	---NA---	814	0	no IPS match
bmsbwbcontig11002	---NA---	434	0	CYTOPLASMIC_DOMAIN (PHOBIUS); NON_CYTOPLASMIC_DOMAIN (PHOBIUS); TRANSMEMBRANE (PHOBIUS); TMhelix (TMHMM)
bmsbwbcontig11004	---NA---	457	0	no IPS match
bmsbwbcontig11005	---NA---	198	0	no IPS match
bmsbwbcontig11008	---NA---	306	0	no IPS match
bmsbwbcontig11010	---NA---	185	0	no IPS match
bmsbwbcontig11011	---NA---	171	0	no IPS match
bmsbwbcontig11015	---NA---	261	0	NON_CYTOPLASMIC_DOMAIN (PHOBIUS); CYTOPLASMIC_DOMAIN (PHOBIUS); TRANSMEMBRANE (PHOBIUS); TMhelix (TMHMM)
bmsbwbcontig11016	---NA---	602	0	no IPS match
bmsbwbcontig11017	---NA---	396	0	IPR024491 (PFAM); TRANSMEMBRANE (PHOBIUS); CYTOPLASMIC_DOMAIN (PHOBIUS); NON_CYTOPLASMIC_DOMAIN (PHOBIUS); TMhelix (TMHMM)
bmsbwbcontig11018	---NA---	215	0	no IPS match
bmsbwbcontig11020	---NA---	192	0	no IPS match
bmsbwbcontig11022	---NA---	354	0	no IPS match
bmsbwbcontig11023	---NA---	229	0	NON_CYTOPLASMIC_DOMAIN (PHOBIUS); TRANSMEMBRANE (PHOBIUS); CYTOPLASMIC_DOMAIN (PHOBIUS); TMhelix (TMHMM)
bmsbwbcontig11025	---NA---	229	0	no IPS match
bmsbwbcontig11027	---NA---	544	0	no IPS match
bmsbwbcontig11028	---NA---	1646	0	TRANSMEMBRANE (PHOBIUS); NON_CYTOPLASMIC_DOMAIN (PHOBIUS); CYTOPLASMIC_DOMAIN (PHOBIUS); TMhelix (TMHMM)
bmsbwbcontig11030	---NA---	240	0	no IPS match
bmsbwbcontig11031	---NA---	551	0	no IPS match
bmsbwbcontig11038	---NA---	167	0	no IPS match
bmsbwbcontig11039	---NA---	193	0	no IPS match
bmsbwbcontig11040	---NA---	354	0	CYTOPLASMIC_DOMAIN (PHOBIUS); NON_CYTOPLASMIC_DOMAIN (PHOBIUS); TRANSMEMBRANE (PHOBIUS); TMhelix (TMHMM)
bmsbwbcontig11041	---NA---	219	0	no IPS match
bmsbwbcontig11042	---NA---	229	0	no IPS match
bmsbwbcontig11044	---NA---	215	0	no IPS match
bmsbwbcontig11045	---NA---	160	0	no IPS match
bmsbwbcontig11047	---NA---	249	0	no IPS match
bmsbwbcontig11051	---NA---	991	0	TRANSMEMBRANE (PHOBIUS); CYTOPLASMIC_DOMAIN (PHOBIUS); NON_CYTOPLASMIC_DOMAIN (PHOBIUS)
bmsbwbcontig11052	---NA---	360	0	no IPS match
bmsbwbcontig11056	---NA---	301	0	no IPS match
bmsbwbcontig11057	---NA---	465	0	no IPS match
bmsbwbcontig11059	---NA---	265	0	no IPS match
bmsbwbcontig11062	---NA---	861	0	NON_CYTOPLASMIC_DOMAIN (PHOBIUS); TRANSMEMBRANE (PHOBIUS); CYTOPLASMIC_DOMAIN (PHOBIUS); TMhelix (TMHMM)
bmsbwbcontig11063	---NA---	355	0	no IPS match
bmsbwbcontig11064	---NA---	237	0	NON_CYTOPLASMIC_DOMAIN (PHOBIUS); CYTOPLASMIC_DOMAIN (PHOBIUS); TRANSMEMBRANE (PHOBIUS); TMhelix (TMHMM)
bmsbwbcontig11069	---NA---	1795	0	no IPS match
bmsbwbcontig1107	---NA---	150	0	no IPS match
bmsbwbcontig11070	---NA---	800	0	SIGNAL_PEPTIDE_C_REGION (PHOBIUS); SIGNAL_PEPTIDE_N_REGION (PHOBIUS); NON_CYTOPLASMIC_DOMAIN (PHOBIUS); SIGNAL_PEPTIDE (PHOBIUS); SIGNAL_PEPTIDE_H_REGION (PHOBIUS)
bmsbwbcontig11072	---NA---	1334	0	no IPS match
bmsbwbcontig11073	---NA---	253	0	no IPS match
bmsbwbcontig11075	---NA---	551	0	CYTOPLASMIC_DOMAIN (PHOBIUS); NON_CYTOPLASMIC_DOMAIN (PHOBIUS); CYTOPLASMIC_DOMAIN (PHOBIUS); TRANSMEMBRANE (PHOBIUS); TRANSMEMBRANE (PHOBIUS); TMhelix (TMHMM); TMhelix (TMHMM)
bmsbwbcontig11077	---NA---	1377	0	SignalP-noTM (SIGNALP_EUK)
bmsbwbcontig11078	---NA---	358	0	SIGNAL_PEPTIDE_N_REGION (PHOBIUS); SIGNAL_PEPTIDE_H_REGION (PHOBIUS); SIGNAL_PEPTIDE (PHOBIUS); SIGNAL_PEPTIDE_C_REGION (PHOBIUS); NON_CYTOPLASMIC_DOMAIN (PHOBIUS)
bmsbwbcontig11079	---NA---	654	0	no IPS match
bmsbwbcontig1108	---NA---	253	0	TRANSMEMBRANE (PHOBIUS); CYTOPLASMIC_DOMAIN (PHOBIUS); NON_CYTOPLASMIC_DOMAIN (PHOBIUS); TMhelix (TMHMM)
bmsbwbcontig11080	---NA---	175	0	no IPS match
bmsbwbcontig11082	---NA---	313	0	no IPS match
bmsbwbcontig11084	---NA---	219	0	no IPS match
bmsbwbcontig11085	---NA---	177	0	no IPS match
bmsbwbcontig11086	---NA---	318	0	no IPS match
bmsbwbcontig11092	---NA---	183	0	no IPS match
bmsbwbcontig11094	---NA---	770	0	no IPS match
bmsbwbcontig11095	---NA---	175	0	no IPS match
bmsbwbcontig11098	---NA---	251	0	SIGNAL_PEPTIDE_N_REGION (PHOBIUS); NON_CYTOPLASMIC_DOMAIN (PHOBIUS); SIGNAL_PEPTIDE_C_REGION (PHOBIUS); SIGNAL_PEPTIDE_H_REGION (PHOBIUS); SIGNAL_PEPTIDE (PHOBIUS); SignalP-noTM (SIGNALP_EUK); TMhelix (TMHMM)
bmsbwbcontig11099	---NA---	364	0	TRANSMEMBRANE (PHOBIUS); NON_CYTOPLASMIC_DOMAIN (PHOBIUS); CYTOPLASMIC_DOMAIN (PHOBIUS); TMhelix (TMHMM)
bmsbwbcontig11100	---NA---	483	0	SIGNAL_PEPTIDE_H_REGION (PHOBIUS); NON_CYTOPLASMIC_DOMAIN (PHOBIUS); SIGNAL_PEPTIDE (PHOBIUS); SIGNAL_PEPTIDE_N_REGION (PHOBIUS); SIGNAL_PEPTIDE_C_REGION (PHOBIUS); TMhelix (TMHMM)
bmsbwbcontig11103	---NA---	560	0	no IPS match
bmsbwbcontig11104	---NA---	549	0	NON_CYTOPLASMIC_DOMAIN (PHOBIUS); SIGNAL_PEPTIDE_N_REGION (PHOBIUS); SIGNAL_PEPTIDE (PHOBIUS); SIGNAL_PEPTIDE_C_REGION (PHOBIUS); SIGNAL_PEPTIDE_H_REGION (PHOBIUS)
bmsbwbcontig11106	---NA---	572	0	no IPS match
bmsbwbcontig11108	---NA---	345	0	SIGNAL_PEPTIDE (PHOBIUS); SIGNAL_PEPTIDE_N_REGION (PHOBIUS); SIGNAL_PEPTIDE_C_REGION (PHOBIUS); NON_CYTOPLASMIC_DOMAIN (PHOBIUS); SIGNAL_PEPTIDE_H_REGION (PHOBIUS); SignalP-noTM (SIGNALP_EUK); TMhelix (TMHMM)
bmsbwbcontig11109	---NA---	155	0	no IPS match
bmsbwbcontig11112	---NA---	164	0	no IPS match
bmsbwbcontig11114	---NA---	441	0	NON_CYTOPLASMIC_DOMAIN (PHOBIUS); SIGNAL_PEPTIDE_N_REGION (PHOBIUS); SIGNAL_PEPTIDE_C_REGION (PHOBIUS); SIGNAL_PEPTIDE (PHOBIUS); SIGNAL_PEPTIDE_H_REGION (PHOBIUS); SignalP-noTM (SIGNALP_EUK)
bmsbwbcontig11115	---NA---	319	0	NON_CYTOPLASMIC_DOMAIN (PHOBIUS); TRANSMEMBRANE (PHOBIUS); CYTOPLASMIC_DOMAIN (PHOBIUS); TMhelix (TMHMM)
bmsbwbcontig11116	---NA---	175	0	no IPS match
bmsbwbcontig11117	---NA---	692	0	TMhelix (TMHMM)
bmsbwbcontig11118	---NA---	359	0	NON_CYTOPLASMIC_DOMAIN (PHOBIUS); SIGNAL_PEPTIDE_C_REGION (PHOBIUS); SIGNAL_PEPTIDE_N_REGION (PHOBIUS); SIGNAL_PEPTIDE (PHOBIUS); SIGNAL_PEPTIDE_H_REGION (PHOBIUS)
bmsbwbcontig11125	---NA---	1293	0	TMhelix (TMHMM)
bmsbwbcontig11126	---NA---	340	0	no IPS match
bmsbwbcontig11127	---NA---	1167	0	no IPS match
bmsbwbcontig11132	---NA---	535	0	CYTOPLASMIC_DOMAIN (PHOBIUS); NON_CYTOPLASMIC_DOMAIN (PHOBIUS); TRANSMEMBRANE (PHOBIUS); TMhelix (TMHMM)
bmsbwbcontig11133	---NA---	153	0	no IPS match
bmsbwbcontig11134	---NA---	157	0	no IPS match
bmsbwbcontig11135	---NA---	176	0	TRANSMEMBRANE (PHOBIUS); CYTOPLASMIC_DOMAIN (PHOBIUS); NON_CYTOPLASMIC_DOMAIN (PHOBIUS)
bmsbwbcontig11136	---NA---	314	0	no IPS match
bmsbwbcontig11137	---NA---	310	0	TRANSMEMBRANE (PHOBIUS); NON_CYTOPLASMIC_DOMAIN (PHOBIUS); CYTOPLASMIC_DOMAIN (PHOBIUS); TMhelix (TMHMM)
bmsbwbcontig11138	---NA---	213	0	CYTOPLASMIC_DOMAIN (PHOBIUS); NON_CYTOPLASMIC_DOMAIN (PHOBIUS); TRANSMEMBRANE (PHOBIUS); TMhelix (TMHMM)
bmsbwbcontig11141	---NA---	288	0	no IPS match
bmsbwbcontig11144	---NA---	411	0	CYTOPLASMIC_DOMAIN (PHOBIUS); NON_CYTOPLASMIC_DOMAIN (PHOBIUS); TRANSMEMBRANE (PHOBIUS); TMhelix (TMHMM)
bmsbwbcontig11145	---NA---	377	0	no IPS match
bmsbwbcontig11146	---NA---	265	0	no IPS match
bmsbwbcontig11147	---NA---	686	0	no IPS match
bmsbwbcontig11149	---NA---	207	0	CYTOPLASMIC_DOMAIN (PHOBIUS); NON_CYTOPLASMIC_DOMAIN (PHOBIUS); TRANSMEMBRANE (PHOBIUS); TMhelix (TMHMM)
bmsbwbcontig11152	---NA---	186	0	no IPS match
bmsbwbcontig11154	---NA---	529	0	Coil (COILS)
bmsbwbcontig11155	---NA---	170	0	no IPS match
bmsbwbcontig11156	---NA---	199	0	no IPS match
bmsbwbcontig11158	---NA---	192	0	no IPS match
bmsbwbcontig11159	---NA---	232	0	no IPS match
bmsbwbcontig11161	---NA---	224	0	no IPS match
bmsbwbcontig11162	---NA---	191	0	SignalP-noTM (SIGNALP_EUK)
bmsbwbcontig11163	---NA---	742	0	SIGNAL_PEPTIDE (PHOBIUS); SIGNAL_PEPTIDE_C_REGION (PHOBIUS); NON_CYTOPLASMIC_DOMAIN (PHOBIUS); SIGNAL_PEPTIDE_N_REGION (PHOBIUS); SIGNAL_PEPTIDE_H_REGION (PHOBIUS)
bmsbwbcontig11164	---NA---	158	0	no IPS match
bmsbwbcontig11168	---NA---	258	0	no IPS match
bmsbwbcontig11169	---NA---	548	0	no IPS match
bmsbwbcontig11172	---NA---	935	0	IPR023340 (PROSITE_PROFILES)
bmsbwbcontig11173	---NA---	234	0	no IPS match
bmsbwbcontig11175	---NA---	188	0	no IPS match
bmsbwbcontig11177	---NA---	263	0	no IPS match
bmsbwbcontig11180	---NA---	198	0	no IPS match
bmsbwbcontig11181	---NA---	940	0	TRANSMEMBRANE (PHOBIUS); NON_CYTOPLASMIC_DOMAIN (PHOBIUS); NON_CYTOPLASMIC_DOMAIN (PHOBIUS); CYTOPLASMIC_DOMAIN (PHOBIUS); TRANSMEMBRANE (PHOBIUS)
bmsbwbcontig11185	---NA---	176	0	no IPS match
bmsbwbcontig11187	---NA---	352	0	no IPS match
bmsbwbcontig11188	---NA---	598	0	no IPS match
bmsbwbcontig11189	---NA---	156	0	TRANSMEMBRANE (PHOBIUS); CYTOPLASMIC_DOMAIN (PHOBIUS); NON_CYTOPLASMIC_DOMAIN (PHOBIUS); TMhelix (TMHMM)
bmsbwbcontig11190	---NA---	552	0	TRANSMEMBRANE (PHOBIUS); CYTOPLASMIC_DOMAIN (PHOBIUS); NON_CYTOPLASMIC_DOMAIN (PHOBIUS); TMhelix (TMHMM)
bmsbwbcontig11191	---NA---	421	0	no IPS match
bmsbwbcontig11193	---NA---	372	0	TRANSMEMBRANE (PHOBIUS); NON_CYTOPLASMIC_DOMAIN (PHOBIUS); CYTOPLASMIC_DOMAIN (PHOBIUS); TMhelix (TMHMM)
bmsbwbcontig11196	---NA---	156	0	no IPS match
bmsbwbcontig11197	---NA---	208	0	no IPS match
bmsbwbcontig11202	---NA---	200	0	no IPS match
bmsbwbcontig11205	---NA---	323	0	CYTOPLASMIC_DOMAIN (PHOBIUS); TRANSMEMBRANE (PHOBIUS); NON_CYTOPLASMIC_DOMAIN (PHOBIUS); TMhelix (TMHMM)
bmsbwbcontig11207	---NA---	1057	0	CYTOPLASMIC_DOMAIN (PHOBIUS); CYTOPLASMIC_DOMAIN (PHOBIUS); NON_CYTOPLASMIC_DOMAIN (PHOBIUS); TRANSMEMBRANE (PHOBIUS); TRANSMEMBRANE (PHOBIUS); TMhelix (TMHMM); TMhelix (TMHMM)
bmsbwbcontig11210	---NA---	1065	0	no IPS match
bmsbwbcontig11211	---NA---	407	0	TRANSMEMBRANE (PHOBIUS); NON_CYTOPLASMIC_DOMAIN (PHOBIUS); CYTOPLASMIC_DOMAIN (PHOBIUS); TMhelix (TMHMM)
bmsbwbcontig11212	---NA---	186	0	no IPS match
bmsbwbcontig11213	---NA---	879	0	no IPS match
bmsbwbcontig11214	---NA---	198	0	CYTOPLASMIC_DOMAIN (PHOBIUS); TRANSMEMBRANE (PHOBIUS); NON_CYTOPLASMIC_DOMAIN (PHOBIUS); TMhelix (TMHMM)
bmsbwbcontig11217	---NA---	218	0	no IPS match
bmsbwbcontig11218	---NA---	205	0	no IPS match
bmsbwbcontig11219	---NA---	184	0	no IPS match
bmsbwbcontig11220	---NA---	482	0	no IPS match
bmsbwbcontig11227	---NA---	682	0	no IPS match
bmsbwbcontig11228	---NA---	372	0	CYTOPLASMIC_DOMAIN (PHOBIUS); NON_CYTOPLASMIC_DOMAIN (PHOBIUS); TRANSMEMBRANE (PHOBIUS); TMhelix (TMHMM)
bmsbwbcontig11229	---NA---	1021	0	TMhelix (TMHMM)
bmsbwbcontig1123	---NA---	306	0	no IPS match
bmsbwbcontig11230	---NA---	273	0	no IPS match
bmsbwbcontig11231	---NA---	462	0	no IPS match
bmsbwbcontig11233	---NA---	816	0	no IPS match
bmsbwbcontig11234	---NA---	573	0	no IPS match
bmsbwbcontig11236	---NA---	185	0	no IPS match
bmsbwbcontig11239	---NA---	588	0	CYTOPLASMIC_DOMAIN (PHOBIUS); NON_CYTOPLASMIC_DOMAIN (PHOBIUS); TRANSMEMBRANE (PHOBIUS); TMhelix (TMHMM)
bmsbwbcontig1124	---NA---	417	0	no IPS match
bmsbwbcontig11241	---NA---	1103	0	NON_CYTOPLASMIC_DOMAIN (PHOBIUS); TRANSMEMBRANE (PHOBIUS); NON_CYTOPLASMIC_DOMAIN (PHOBIUS); TRANSMEMBRANE (PHOBIUS); CYTOPLASMIC_DOMAIN (PHOBIUS); TMhelix (TMHMM)
bmsbwbcontig11242	---NA---	1194	0	TRANSMEMBRANE (PHOBIUS); CYTOPLASMIC_DOMAIN (PHOBIUS); CYTOPLASMIC_DOMAIN (PHOBIUS); TRANSMEMBRANE (PHOBIUS); NON_CYTOPLASMIC_DOMAIN (PHOBIUS); TMhelix (TMHMM); TMhelix (TMHMM)
bmsbwbcontig11243	---NA---	209	0	NON_CYTOPLASMIC_DOMAIN (PHOBIUS); SIGNAL_PEPTIDE_N_REGION (PHOBIUS); SIGNAL_PEPTIDE (PHOBIUS); SIGNAL_PEPTIDE_C_REGION (PHOBIUS); SIGNAL_PEPTIDE_H_REGION (PHOBIUS)
bmsbwbcontig11246	---NA---	563	0	NON_CYTOPLASMIC_DOMAIN (PHOBIUS); CYTOPLASMIC_DOMAIN (PHOBIUS); TRANSMEMBRANE (PHOBIUS); TMhelix (TMHMM)
bmsbwbcontig11247	---NA---	1057	0	no IPS match
bmsbwbcontig1125	---NA---	161	0	TRANSMEMBRANE (PHOBIUS); CYTOPLASMIC_DOMAIN (PHOBIUS); NON_CYTOPLASMIC_DOMAIN (PHOBIUS); TMhelix (TMHMM)
bmsbwbcontig11250	---NA---	164	0	CYTOPLASMIC_DOMAIN (PHOBIUS); TRANSMEMBRANE (PHOBIUS); NON_CYTOPLASMIC_DOMAIN (PHOBIUS); TMhelix (TMHMM)
bmsbwbcontig11251	---NA---	1139	0	TRANSMEMBRANE (PHOBIUS); CYTOPLASMIC_DOMAIN (PHOBIUS); NON_CYTOPLASMIC_DOMAIN (PHOBIUS); TMhelix (TMHMM)
bmsbwbcontig11253	---NA---	517	0	no IPS match
bmsbwbcontig11255	---NA---	420	0	no IPS match
bmsbwbcontig11256	---NA---	251	0	no IPS match
bmsbwbcontig11259	---NA---	222	0	no IPS match
bmsbwbcontig11260	---NA---	277	0	CYTOPLASMIC_DOMAIN (PHOBIUS); TRANSMEMBRANE (PHOBIUS); NON_CYTOPLASMIC_DOMAIN (PHOBIUS); TMhelix (TMHMM)
bmsbwbcontig11261	---NA---	189	0	SIGNAL_PEPTIDE_N_REGION (PHOBIUS); SIGNAL_PEPTIDE_H_REGION (PHOBIUS); SIGNAL_PEPTIDE (PHOBIUS); SIGNAL_PEPTIDE_C_REGION (PHOBIUS); NON_CYTOPLASMIC_DOMAIN (PHOBIUS)
bmsbwbcontig11262	---NA---	1709	0	no IPS match
bmsbwbcontig11273	---NA---	237	0	TRANSMEMBRANE (PHOBIUS); NON_CYTOPLASMIC_DOMAIN (PHOBIUS); CYTOPLASMIC_DOMAIN (PHOBIUS); TMhelix (TMHMM)
bmsbwbcontig11274	---NA---	315	0	no IPS match
bmsbwbcontig11275	---NA---	352	0	CYTOPLASMIC_DOMAIN (PHOBIUS); TRANSMEMBRANE (PHOBIUS); NON_CYTOPLASMIC_DOMAIN (PHOBIUS)
bmsbwbcontig11276	---NA---	680	0	no IPS match
bmsbwbcontig11279	---NA---	217	0	no IPS match
bmsbwbcontig11280	---NA---	223	0	no IPS match
bmsbwbcontig11282	---NA---	726	0	no IPS match
bmsbwbcontig11283	---NA---	559	0	no IPS match
bmsbwbcontig11286	---NA---	1371	0	CYTOPLASMIC_DOMAIN (PHOBIUS); NON_CYTOPLASMIC_DOMAIN (PHOBIUS); TRANSMEMBRANE (PHOBIUS); TMhelix (TMHMM)
bmsbwbcontig11287	---NA---	254	0	IPR020683 (G3DSA:1.25.40.GENE3D); IPR020683 (PROSITE_PROFILES); IPR020683 (SUPERFAMILY)
bmsbwbcontig11288	---NA---	616	0	no IPS match
bmsbwbcontig11289	---NA---	229	0	no IPS match
bmsbwbcontig11290	---NA---	789	0	no IPS match
bmsbwbcontig11293	---NA---	359	0	no IPS match
bmsbwbcontig11294	---NA---	288	0	CYTOPLASMIC_DOMAIN (PHOBIUS); TRANSMEMBRANE (PHOBIUS); NON_CYTOPLASMIC_DOMAIN (PHOBIUS)
bmsbwbcontig11298	---NA---	309	0	CYTOPLASMIC_DOMAIN (PHOBIUS); NON_CYTOPLASMIC_DOMAIN (PHOBIUS); TRANSMEMBRANE (PHOBIUS)
bmsbwbcontig11299	---NA---	376	0	no IPS match
bmsbwbcontig11300	---NA---	1169	0	no IPS match
bmsbwbcontig11301	---NA---	393	0	no IPS match
bmsbwbcontig11302	---NA---	878	0	NON_CYTOPLASMIC_DOMAIN (PHOBIUS); TRANSMEMBRANE (PHOBIUS); CYTOPLASMIC_DOMAIN (PHOBIUS)
bmsbwbcontig11303	---NA---	266	0	TMhelix (TMHMM)
bmsbwbcontig11304	---NA---	652	0	TRANSMEMBRANE (PHOBIUS); CYTOPLASMIC_DOMAIN (PHOBIUS); NON_CYTOPLASMIC_DOMAIN (PHOBIUS); TMhelix (TMHMM)
bmsbwbcontig11305	---NA---	239	0	no IPS match
bmsbwbcontig11306	---NA---	175	0	no IPS match
bmsbwbcontig1131	---NA---	390	0	NON_CYTOPLASMIC_DOMAIN (PHOBIUS); TRANSMEMBRANE (PHOBIUS); NON_CYTOPLASMIC_DOMAIN (PHOBIUS); CYTOPLASMIC_DOMAIN (PHOBIUS); CYTOPLASMIC_DOMAIN (PHOBIUS); TRANSMEMBRANE (PHOBIUS); CYTOPLASMIC_DOMAIN (PHOBIUS); TRANSMEMBRANE (PHOBIUS); TRANSMEMBRANE (PHOBIUS); TMhelix (TMHMM); TMhelix (TMHMM); TMhelix (TMHMM); TMhelix (TMHMM)
bmsbwbcontig11310	---NA---	244	0	no IPS match
bmsbwbcontig11313	---NA---	339	0	no IPS match
bmsbwbcontig11316	---NA---	548	0	SIGNAL_PEPTIDE_H_REGION (PHOBIUS); SIGNAL_PEPTIDE_C_REGION (PHOBIUS); SIGNAL_PEPTIDE_N_REGION (PHOBIUS); NON_CYTOPLASMIC_DOMAIN (PHOBIUS); SIGNAL_PEPTIDE (PHOBIUS)
bmsbwbcontig11318	---NA---	636	0	TMhelix (TMHMM)
bmsbwbcontig11319	---NA---	238	0	no IPS match
bmsbwbcontig1132	---NA---	373	0	no IPS match
bmsbwbcontig11320	---NA---	153	0	TRANSMEMBRANE (PHOBIUS); NON_CYTOPLASMIC_DOMAIN (PHOBIUS); CYTOPLASMIC_DOMAIN (PHOBIUS); TMhelix (TMHMM)
bmsbwbcontig11321	---NA---	176	0	no IPS match
bmsbwbcontig11322	---NA---	165	0	no IPS match
bmsbwbcontig11325	---NA---	939	0	CYTOPLASMIC_DOMAIN (PHOBIUS); TRANSMEMBRANE (PHOBIUS); NON_CYTOPLASMIC_DOMAIN (PHOBIUS); TMhelix (TMHMM)
bmsbwbcontig11326	---NA---	393	0	CYTOPLASMIC_DOMAIN (PHOBIUS); TRANSMEMBRANE (PHOBIUS); NON_CYTOPLASMIC_DOMAIN (PHOBIUS); TMhelix (TMHMM)
bmsbwbcontig11329	---NA---	2075	0	no IPS match
bmsbwbcontig11333	---NA---	825	0	no IPS match
bmsbwbcontig11334	---NA---	312	0	CYTOPLASMIC_DOMAIN (PHOBIUS); TRANSMEMBRANE (PHOBIUS); NON_CYTOPLASMIC_DOMAIN (PHOBIUS); TMhelix (TMHMM)
bmsbwbcontig11335	---NA---	319	0	CYTOPLASMIC_DOMAIN (PHOBIUS); TRANSMEMBRANE (PHOBIUS); NON_CYTOPLASMIC_DOMAIN (PHOBIUS); TMhelix (TMHMM)
bmsbwbcontig11338	---NA---	326	0	no IPS match
bmsbwbcontig11344	---NA---	1076	0	SIGNAL_PEPTIDE_N_REGION (PHOBIUS); NON_CYTOPLASMIC_DOMAIN (PHOBIUS); SIGNAL_PEPTIDE (PHOBIUS); SIGNAL_PEPTIDE_H_REGION (PHOBIUS); SIGNAL_PEPTIDE_C_REGION (PHOBIUS); TMhelix (TMHMM)
bmsbwbcontig11345	---NA---	173	0	CYTOPLASMIC_DOMAIN (PHOBIUS); TRANSMEMBRANE (PHOBIUS); NON_CYTOPLASMIC_DOMAIN (PHOBIUS); TMhelix (TMHMM)
bmsbwbcontig11348	---NA---	856	0	no IPS match
bmsbwbcontig11351	---NA---	521	0	NON_CYTOPLASMIC_DOMAIN (PHOBIUS); TRANSMEMBRANE (PHOBIUS); CYTOPLASMIC_DOMAIN (PHOBIUS); TMhelix (TMHMM)
bmsbwbcontig11352	---NA---	1154	0	no IPS match
bmsbwbcontig11353	---NA---	163	0	no IPS match
bmsbwbcontig11357	---NA---	203	0	no IPS match
bmsbwbcontig11358	---NA---	203	0	no IPS match
bmsbwbcontig11364	---NA---	287	0	CYTOPLASMIC_DOMAIN (PHOBIUS); TRANSMEMBRANE (PHOBIUS); NON_CYTOPLASMIC_DOMAIN (PHOBIUS); TMhelix (TMHMM)
bmsbwbcontig11365	---NA---	207	0	no IPS match
bmsbwbcontig11368	---NA---	870	0	CYTOPLASMIC_DOMAIN (PHOBIUS); NON_CYTOPLASMIC_DOMAIN (PHOBIUS); TRANSMEMBRANE (PHOBIUS); TMhelix (TMHMM)
bmsbwbcontig11371	---NA---	794	0	no IPS match
bmsbwbcontig11373	---NA---	299	0	no IPS match
bmsbwbcontig11374	---NA---	273	0	no IPS match
bmsbwbcontig11375	---NA---	323	0	NON_CYTOPLASMIC_DOMAIN (PHOBIUS); TRANSMEMBRANE (PHOBIUS); CYTOPLASMIC_DOMAIN (PHOBIUS)
bmsbwbcontig11378	---NA---	224	0	no IPS match
bmsbwbcontig11380	---NA---	384	0	no IPS match
bmsbwbcontig11382	---NA---	1071	0	no IPS match
bmsbwbcontig11386	---NA---	1361	0	no IPS match
bmsbwbcontig11389	---NA---	194	0	no IPS match
bmsbwbcontig1139	---NA---	3335	0	no IPS match
bmsbwbcontig11393	---NA---	569	0	no IPS match
bmsbwbcontig11395	---NA---	186	0	no IPS match
bmsbwbcontig11396	---NA---	199	0	no IPS match
bmsbwbcontig11397	---NA---	1233	0	no IPS match
bmsbwbcontig11399	---NA---	204	0	no IPS match
bmsbwbcontig114	---NA---	410	0	no IPS match
bmsbwbcontig11400	---NA---	259	0	no IPS match
bmsbwbcontig11401	---NA---	175	0	no IPS match
bmsbwbcontig11402	---NA---	561	0	no IPS match
bmsbwbcontig11403	---NA---	202	0	no IPS match
bmsbwbcontig11404	---NA---	1040	0	no IPS match
bmsbwbcontig11406	---NA---	612	0	SIGNAL_PEPTIDE_H_REGION (PHOBIUS); SIGNAL_PEPTIDE (PHOBIUS); SIGNAL_PEPTIDE_C_REGION (PHOBIUS); SIGNAL_PEPTIDE_N_REGION (PHOBIUS); NON_CYTOPLASMIC_DOMAIN (PHOBIUS); TMhelix (TMHMM)
bmsbwbcontig11408	---NA---	215	0	no IPS match
bmsbwbcontig11410	---NA---	520	0	no IPS match
bmsbwbcontig11412	---NA---	160	0	no IPS match
bmsbwbcontig11415	---NA---	328	0	no IPS match
bmsbwbcontig11416	---NA---	460	0	TMhelix (TMHMM)
bmsbwbcontig11417	---NA---	337	0	CYTOPLASMIC_DOMAIN (PHOBIUS); TRANSMEMBRANE (PHOBIUS); NON_CYTOPLASMIC_DOMAIN (PHOBIUS); TMhelix (TMHMM)
bmsbwbcontig1142	---NA---	292	0	no IPS match
bmsbwbcontig11425	---NA---	455	0	no IPS match
bmsbwbcontig11426	---NA---	204	0	no IPS match
bmsbwbcontig11430	---NA---	282	0	no IPS match
bmsbwbcontig11431	---NA---	151	0	no IPS match
bmsbwbcontig11436	---NA---	282	0	CYTOPLASMIC_DOMAIN (PHOBIUS); NON_CYTOPLASMIC_DOMAIN (PHOBIUS); TRANSMEMBRANE (PHOBIUS); TMhelix (TMHMM)
bmsbwbcontig11437	---NA---	476	0	no IPS match
bmsbwbcontig11439	---NA---	161	0	IPR010562 (PFAM)
bmsbwbcontig1144	---NA---	176	0	no IPS match
bmsbwbcontig11441	---NA---	672	0	NON_CYTOPLASMIC_DOMAIN (PHOBIUS); TRANSMEMBRANE (PHOBIUS); CYTOPLASMIC_DOMAIN (PHOBIUS); TMhelix (TMHMM)
bmsbwbcontig11445	---NA---	284	0	no IPS match
bmsbwbcontig1145	---NA---	160	0	no IPS match
bmsbwbcontig11450	---NA---	768	0	no IPS match
bmsbwbcontig11452	---NA---	156	0	no IPS match
bmsbwbcontig11454	---NA---	192	0	no IPS match
bmsbwbcontig11458	---NA---	891	0	CYTOPLASMIC_DOMAIN (PHOBIUS); NON_CYTOPLASMIC_DOMAIN (PHOBIUS); TRANSMEMBRANE (PHOBIUS); CYTOPLASMIC_DOMAIN (PHOBIUS); TRANSMEMBRANE (PHOBIUS); TMhelix (TMHMM)
bmsbwbcontig11463	---NA---	817	0	no IPS match
bmsbwbcontig11465	---NA---	345	0	no IPS match
bmsbwbcontig11466	---NA---	270	0	no IPS match
bmsbwbcontig1147	---NA---	415	0	no IPS match
bmsbwbcontig11472	---NA---	183	0	no IPS match
bmsbwbcontig11474	---NA---	183	0	TRANSMEMBRANE (PHOBIUS); CYTOPLASMIC_DOMAIN (PHOBIUS); NON_CYTOPLASMIC_DOMAIN (PHOBIUS); TMhelix (TMHMM)
bmsbwbcontig11475	---NA---	229	0	no IPS match
bmsbwbcontig11477	---NA---	269	0	no IPS match
bmsbwbcontig11478	---NA---	188	0	no IPS match
bmsbwbcontig11479	---NA---	217	0	no IPS match
bmsbwbcontig11480	---NA---	605	0	no IPS match
bmsbwbcontig11485	---NA---	242	0	no IPS match
bmsbwbcontig11486	---NA---	468	0	CYTOPLASMIC_DOMAIN (PHOBIUS); TRANSMEMBRANE (PHOBIUS); NON_CYTOPLASMIC_DOMAIN (PHOBIUS)
bmsbwbcontig11487	---NA---	293	0	no IPS match
bmsbwbcontig11490	---NA---	565	0	no IPS match
bmsbwbcontig11491	---NA---	440	0	no IPS match
bmsbwbcontig11492	---NA---	287	0	G3DSA:2.40.50.170 (GENE3D); SSF54001 (SUPERFAMILY)
bmsbwbcontig11493	---NA---	392	0	no IPS match
bmsbwbcontig11494	---NA---	198	0	no IPS match
bmsbwbcontig11496	---NA---	589	0	no IPS match
bmsbwbcontig11501	---NA---	431	0	no IPS match
bmsbwbcontig11503	---NA---	401	0	no IPS match
bmsbwbcontig11504	---NA---	1513	0	TRANSMEMBRANE (PHOBIUS); CYTOPLASMIC_DOMAIN (PHOBIUS); NON_CYTOPLASMIC_DOMAIN (PHOBIUS); TMhelix (TMHMM)
bmsbwbcontig11505	---NA---	460	0	CYTOPLASMIC_DOMAIN (PHOBIUS); NON_CYTOPLASMIC_DOMAIN (PHOBIUS); TRANSMEMBRANE (PHOBIUS); TMhelix (TMHMM)
bmsbwbcontig11506	---NA---	941	0	no IPS match
bmsbwbcontig11510	---NA---	605	0	no IPS match
bmsbwbcontig11511	---NA---	755	0	NON_CYTOPLASMIC_DOMAIN (PHOBIUS); CYTOPLASMIC_DOMAIN (PHOBIUS); TRANSMEMBRANE (PHOBIUS)
bmsbwbcontig11512	---NA---	245	0	no IPS match
bmsbwbcontig11513	---NA---	674	0	CYTOPLASMIC_DOMAIN (PHOBIUS); TRANSMEMBRANE (PHOBIUS); NON_CYTOPLASMIC_DOMAIN (PHOBIUS); TMhelix (TMHMM); TMhelix (TMHMM)
bmsbwbcontig11515	---NA---	743	0	no IPS match
bmsbwbcontig11517	---NA---	757	0	no IPS match
bmsbwbcontig11521	---NA---	173	0	no IPS match
bmsbwbcontig11524	---NA---	482	0	no IPS match
bmsbwbcontig11525	---NA---	259	0	no IPS match
bmsbwbcontig11528	---NA---	1121	0	no IPS match
bmsbwbcontig11529	---NA---	389	0	SIGNAL_PEPTIDE_N_REGION (PHOBIUS); SIGNAL_PEPTIDE_C_REGION (PHOBIUS); SIGNAL_PEPTIDE (PHOBIUS); NON_CYTOPLASMIC_DOMAIN (PHOBIUS); SIGNAL_PEPTIDE_H_REGION (PHOBIUS); SignalP-noTM (SIGNALP_EUK); TMhelix (TMHMM)
bmsbwbcontig11534	---NA---	379	0	no IPS match
bmsbwbcontig11537	---NA---	242	0	NON_CYTOPLASMIC_DOMAIN (PHOBIUS); CYTOPLASMIC_DOMAIN (PHOBIUS); TRANSMEMBRANE (PHOBIUS); TMhelix (TMHMM)
bmsbwbcontig11539	---NA---	489	0	CYTOPLASMIC_DOMAIN (PHOBIUS); NON_CYTOPLASMIC_DOMAIN (PHOBIUS); TRANSMEMBRANE (PHOBIUS); TMhelix (TMHMM)
bmsbwbcontig11540	---NA---	1122	0	no IPS match
bmsbwbcontig11545	---NA---	251	0	no IPS match
bmsbwbcontig11546	---NA---	173	0	SIGNAL_PEPTIDE_H_REGION (PHOBIUS); SIGNAL_PEPTIDE_N_REGION (PHOBIUS); NON_CYTOPLASMIC_DOMAIN (PHOBIUS); SIGNAL_PEPTIDE (PHOBIUS); SIGNAL_PEPTIDE_C_REGION (PHOBIUS)
bmsbwbcontig11547	---NA---	931	0	no IPS match
bmsbwbcontig11549	---NA---	455	0	no IPS match
bmsbwbcontig1155	---NA---	675	0	TRANSMEMBRANE (PHOBIUS); TRANSMEMBRANE (PHOBIUS); CYTOPLASMIC_DOMAIN (PHOBIUS); TRANSMEMBRANE (PHOBIUS); NON_CYTOPLASMIC_DOMAIN (PHOBIUS); CYTOPLASMIC_DOMAIN (PHOBIUS); NON_CYTOPLASMIC_DOMAIN (PHOBIUS); CYTOPLASMIC_DOMAIN (PHOBIUS); TRANSMEMBRANE (PHOBIUS); TMhelix (TMHMM); TMhelix (TMHMM); TMhelix (TMHMM); TMhelix (TMHMM)
bmsbwbcontig11554	---NA---	319	0	no IPS match
bmsbwbcontig11556	---NA---	240	0	no IPS match
bmsbwbcontig11557	---NA---	254	0	no IPS match
bmsbwbcontig11558	---NA---	218	0	no IPS match
bmsbwbcontig11559	---NA---	529	0	no IPS match
bmsbwbcontig11560	---NA---	659	0	no IPS match
bmsbwbcontig11562	---NA---	573	0	no IPS match
bmsbwbcontig11565	---NA---	250	0	no IPS match
bmsbwbcontig11566	---NA---	227	0	TMhelix (TMHMM)
bmsbwbcontig11571	---NA---	224	0	no IPS match
bmsbwbcontig11574	---NA---	500	0	TRANSMEMBRANE (PHOBIUS); CYTOPLASMIC_DOMAIN (PHOBIUS); NON_CYTOPLASMIC_DOMAIN (PHOBIUS); TMhelix (TMHMM)
bmsbwbcontig11575	---NA---	1091	0	SIGNAL_PEPTIDE_C_REGION (PHOBIUS); SIGNAL_PEPTIDE_N_REGION (PHOBIUS); CYTOPLASMIC_DOMAIN (PHOBIUS); TRANSMEMBRANE (PHOBIUS); NON_CYTOPLASMIC_DOMAIN (PHOBIUS); SIGNAL_PEPTIDE (PHOBIUS); SIGNAL_PEPTIDE_H_REGION (PHOBIUS); TMhelix (TMHMM); TMhelix (TMHMM)
bmsbwbcontig11576	---NA---	1273	0	TRANSMEMBRANE (PHOBIUS); CYTOPLASMIC_DOMAIN (PHOBIUS); NON_CYTOPLASMIC_DOMAIN (PHOBIUS); TMhelix (TMHMM)
bmsbwbcontig11577	---NA---	980	0	no IPS match
bmsbwbcontig11579	---NA---	273	0	no IPS match
bmsbwbcontig1158	---NA---	300	0	no IPS match
bmsbwbcontig11582	---NA---	503	0	no IPS match
bmsbwbcontig11586	---NA---	295	0	no IPS match
bmsbwbcontig11588	---NA---	1756	0	no IPS match
bmsbwbcontig1159	---NA---	546	0	no IPS match
bmsbwbcontig11591	---NA---	1230	0	no IPS match
bmsbwbcontig11592	---NA---	252	0	TRANSMEMBRANE (PHOBIUS); CYTOPLASMIC_DOMAIN (PHOBIUS); NON_CYTOPLASMIC_DOMAIN (PHOBIUS); TMhelix (TMHMM); TMhelix (TMHMM)
bmsbwbcontig11594	---NA---	239	0	no IPS match
bmsbwbcontig11599	---NA---	559	0	no IPS match
bmsbwbcontig1160	---NA---	209	0	NON_CYTOPLASMIC_DOMAIN (PHOBIUS); TRANSMEMBRANE (PHOBIUS); CYTOPLASMIC_DOMAIN (PHOBIUS); TMhelix (TMHMM)
bmsbwbcontig11600	---NA---	931	0	no IPS match
bmsbwbcontig11601	---NA---	822	0	no IPS match
bmsbwbcontig11604	---NA---	270	0	no IPS match
bmsbwbcontig11608	---NA---	1865	0	no IPS match
bmsbwbcontig11609	---NA---	626	0	CYTOPLASMIC_DOMAIN (PHOBIUS); NON_CYTOPLASMIC_DOMAIN (PHOBIUS); TRANSMEMBRANE (PHOBIUS); TMhelix (TMHMM)
bmsbwbcontig11611	---NA---	640	0	no IPS match
bmsbwbcontig11613	---NA---	353	0	SignalP-TM (SIGNALP_GRAM_POSITIVE)
bmsbwbcontig11614	---NA---	371	0	no IPS match
bmsbwbcontig11615	---NA---	649	0	no IPS match
bmsbwbcontig11617	---NA---	169	0	no IPS match
bmsbwbcontig11621	---NA---	150	0	NON_CYTOPLASMIC_DOMAIN (PHOBIUS); TRANSMEMBRANE (PHOBIUS); CYTOPLASMIC_DOMAIN (PHOBIUS); TMhelix (TMHMM)
bmsbwbcontig11625	---NA---	254	0	no IPS match
bmsbwbcontig11626	---NA---	199	0	no IPS match
bmsbwbcontig11629	---NA---	326	0	no IPS match
bmsbwbcontig11630	---NA---	723	0	no IPS match
bmsbwbcontig11632	---NA---	551	0	no IPS match
bmsbwbcontig11633	---NA---	193	0	no IPS match
bmsbwbcontig11635	---NA---	670	0	no IPS match
bmsbwbcontig11636	---NA---	164	0	no IPS match
bmsbwbcontig11637	---NA---	316	0	no IPS match
bmsbwbcontig11639	---NA---	216	0	no IPS match
bmsbwbcontig11640	---NA---	636	0	CYTOPLASMIC_DOMAIN (PHOBIUS); NON_CYTOPLASMIC_DOMAIN (PHOBIUS); TRANSMEMBRANE (PHOBIUS); TMhelix (TMHMM)
bmsbwbcontig11641	---NA---	786	0	NON_CYTOPLASMIC_DOMAIN (PHOBIUS); SIGNAL_PEPTIDE_N_REGION (PHOBIUS); SIGNAL_PEPTIDE (PHOBIUS); SIGNAL_PEPTIDE_C_REGION (PHOBIUS); SIGNAL_PEPTIDE_H_REGION (PHOBIUS); TMhelix (TMHMM)
bmsbwbcontig11643	---NA---	617	0	no IPS match
bmsbwbcontig11645	---NA---	183	0	no IPS match
bmsbwbcontig11646	---NA---	351	0	no IPS match
bmsbwbcontig11649	---NA---	283	0	no IPS match
bmsbwbcontig11650	---NA---	201	0	no IPS match
bmsbwbcontig11651	---NA---	670	0	no IPS match
bmsbwbcontig11654	---NA---	227	0	Coil (COILS)
bmsbwbcontig11655	---NA---	271	0	no IPS match
bmsbwbcontig11656	---NA---	244	0	no IPS match
bmsbwbcontig11658	---NA---	557	0	no IPS match
bmsbwbcontig11660	---NA---	169	0	no IPS match
bmsbwbcontig11662	---NA---	563	0	no IPS match
bmsbwbcontig11663	---NA---	169	0	NON_CYTOPLASMIC_DOMAIN (PHOBIUS); CYTOPLASMIC_DOMAIN (PHOBIUS); TRANSMEMBRANE (PHOBIUS); TMhelix (TMHMM)
bmsbwbcontig11664	---NA---	170	0	TRANSMEMBRANE (PHOBIUS); CYTOPLASMIC_DOMAIN (PHOBIUS); NON_CYTOPLASMIC_DOMAIN (PHOBIUS); TMhelix (TMHMM)
bmsbwbcontig11677	---NA---	319	0	TMhelix (TMHMM)
bmsbwbcontig11680	---NA---	702	0	no IPS match
bmsbwbcontig11681	---NA---	285	0	no IPS match
bmsbwbcontig11682	---NA---	229	0	CYTOPLASMIC_DOMAIN (PHOBIUS); TRANSMEMBRANE (PHOBIUS); NON_CYTOPLASMIC_DOMAIN (PHOBIUS); TMhelix (TMHMM)
bmsbwbcontig11683	---NA---	615	0	TRANSMEMBRANE (PHOBIUS); NON_CYTOPLASMIC_DOMAIN (PHOBIUS); CYTOPLASMIC_DOMAIN (PHOBIUS)
bmsbwbcontig11686	---NA---	748	0	CYTOPLASMIC_DOMAIN (PHOBIUS); TRANSMEMBRANE (PHOBIUS); NON_CYTOPLASMIC_DOMAIN (PHOBIUS); TMhelix (TMHMM)
bmsbwbcontig11687	---NA---	221	0	no IPS match
bmsbwbcontig11688	---NA---	229	0	no IPS match
bmsbwbcontig11689	---NA---	443	0	no IPS match
bmsbwbcontig11691	---NA---	418	0	no IPS match
bmsbwbcontig11692	---NA---	235	0	no IPS match
bmsbwbcontig11694	---NA---	641	0	CYTOPLASMIC_DOMAIN (PHOBIUS); NON_CYTOPLASMIC_DOMAIN (PHOBIUS); TRANSMEMBRANE (PHOBIUS); SignalP-noTM (SIGNALP_EUK)
bmsbwbcontig11698	---NA---	349	0	Coil (COILS)
bmsbwbcontig11700	---NA---	248	0	SignalP-TM (SIGNALP_GRAM_POSITIVE)
bmsbwbcontig11701	---NA---	504	0	no IPS match
bmsbwbcontig11705	---NA---	1108	0	TRANSMEMBRANE (PHOBIUS); CYTOPLASMIC_DOMAIN (PHOBIUS); TRANSMEMBRANE (PHOBIUS); NON_CYTOPLASMIC_DOMAIN (PHOBIUS); NON_CYTOPLASMIC_DOMAIN (PHOBIUS); TMhelix (TMHMM)
bmsbwbcontig11713	---NA---	1213	0	TRANSMEMBRANE (PHOBIUS); NON_CYTOPLASMIC_DOMAIN (PHOBIUS); CYTOPLASMIC_DOMAIN (PHOBIUS); TMhelix (TMHMM)
bmsbwbcontig11716	---NA---	463	0	NON_CYTOPLASMIC_DOMAIN (PHOBIUS); CYTOPLASMIC_DOMAIN (PHOBIUS); TRANSMEMBRANE (PHOBIUS); TMhelix (TMHMM)
bmsbwbcontig11718	---NA---	304	0	TRANSMEMBRANE (PHOBIUS); NON_CYTOPLASMIC_DOMAIN (PHOBIUS); CYTOPLASMIC_DOMAIN (PHOBIUS); TMhelix (TMHMM)
bmsbwbcontig11721	---NA---	497	0	NON_CYTOPLASMIC_DOMAIN (PHOBIUS); CYTOPLASMIC_DOMAIN (PHOBIUS); TRANSMEMBRANE (PHOBIUS); TMhelix (TMHMM)
bmsbwbcontig11724	---NA---	201	0	TRANSMEMBRANE (PHOBIUS); NON_CYTOPLASMIC_DOMAIN (PHOBIUS); CYTOPLASMIC_DOMAIN (PHOBIUS)
bmsbwbcontig11726	---NA---	245	0	no IPS match
bmsbwbcontig11730	---NA---	276	0	no IPS match
bmsbwbcontig11731	---NA---	267	0	no IPS match
bmsbwbcontig11732	---NA---	590	0	SignalP-noTM (SIGNALP_EUK)
bmsbwbcontig11733	---NA---	203	0	TRANSMEMBRANE (PHOBIUS); CYTOPLASMIC_DOMAIN (PHOBIUS); NON_CYTOPLASMIC_DOMAIN (PHOBIUS); TMhelix (TMHMM)
bmsbwbcontig11734	---NA---	173	0	no IPS match
bmsbwbcontig11735	---NA---	200	0	CYTOPLASMIC_DOMAIN (PHOBIUS); TRANSMEMBRANE (PHOBIUS); NON_CYTOPLASMIC_DOMAIN (PHOBIUS); TMhelix (TMHMM)
bmsbwbcontig11736	---NA---	613	0	no IPS match
bmsbwbcontig11737	---NA---	251	0	no IPS match
bmsbwbcontig11738	---NA---	206	0	NON_CYTOPLASMIC_DOMAIN (PHOBIUS); SIGNAL_PEPTIDE_N_REGION (PHOBIUS); SIGNAL_PEPTIDE_C_REGION (PHOBIUS); SIGNAL_PEPTIDE (PHOBIUS); SIGNAL_PEPTIDE_H_REGION (PHOBIUS); SignalP-noTM (SIGNALP_EUK)
bmsbwbcontig1174	---NA---	3641	0	no IPS match
bmsbwbcontig11740	---NA---	291	0	no IPS match
bmsbwbcontig11743	---NA---	898	0	no IPS match
bmsbwbcontig11746	---NA---	415	0	no IPS match
bmsbwbcontig11749	---NA---	169	0	no IPS match
bmsbwbcontig1175	---NA---	578	0	no IPS match
bmsbwbcontig11750	---NA---	212	0	no IPS match
bmsbwbcontig11751	---NA---	195	0	no IPS match
bmsbwbcontig11753	---NA---	218	0	no IPS match
bmsbwbcontig11754	---NA---	726	0	no IPS match
bmsbwbcontig11755	---NA---	647	0	TRANSMEMBRANE (PHOBIUS); CYTOPLASMIC_DOMAIN (PHOBIUS); NON_CYTOPLASMIC_DOMAIN (PHOBIUS); TMhelix (TMHMM)
bmsbwbcontig11756	---NA---	1089	0	no IPS match
bmsbwbcontig11757	---NA---	573	0	TRANSMEMBRANE (PHOBIUS); NON_CYTOPLASMIC_DOMAIN (PHOBIUS); CYTOPLASMIC_DOMAIN (PHOBIUS); TMhelix (TMHMM)
bmsbwbcontig11758	---NA---	194	0	no IPS match
bmsbwbcontig1176	---NA---	601	0	no IPS match
bmsbwbcontig11761	---NA---	291	0	no IPS match
bmsbwbcontig11762	---NA---	360	0	no IPS match
bmsbwbcontig11767	---NA---	263	0	no IPS match
bmsbwbcontig11768	---NA---	332	0	TRANSMEMBRANE (PHOBIUS); CYTOPLASMIC_DOMAIN (PHOBIUS); NON_CYTOPLASMIC_DOMAIN (PHOBIUS); TMhelix (TMHMM)
bmsbwbcontig11769	---NA---	799	0	no IPS match
bmsbwbcontig11770	---NA---	389	0	no IPS match
bmsbwbcontig11771	---NA---	485	0	no IPS match
bmsbwbcontig11772	---NA---	420	0	no IPS match
bmsbwbcontig11774	---NA---	1214	0	TRANSMEMBRANE (PHOBIUS); TRANSMEMBRANE (PHOBIUS); CYTOPLASMIC_DOMAIN (PHOBIUS); CYTOPLASMIC_DOMAIN (PHOBIUS); NON_CYTOPLASMIC_DOMAIN (PHOBIUS); TMhelix (TMHMM); TMhelix (TMHMM)
bmsbwbcontig11776	---NA---	439	0	no IPS match
bmsbwbcontig11777	---NA---	214	0	no IPS match
bmsbwbcontig11779	---NA---	186	0	SIGNAL_PEPTIDE (PHOBIUS); NON_CYTOPLASMIC_DOMAIN (PHOBIUS); SIGNAL_PEPTIDE_C_REGION (PHOBIUS); SIGNAL_PEPTIDE_H_REGION (PHOBIUS); SIGNAL_PEPTIDE_N_REGION (PHOBIUS); TMhelix (TMHMM)
bmsbwbcontig11780	---NA---	1763	0	CYTOPLASMIC_DOMAIN (PHOBIUS); TRANSMEMBRANE (PHOBIUS); NON_CYTOPLASMIC_DOMAIN (PHOBIUS); TMhelix (TMHMM)
bmsbwbcontig11784	---NA---	574	0	no IPS match
bmsbwbcontig11785	---NA---	437	0	CYTOPLASMIC_DOMAIN (PHOBIUS); NON_CYTOPLASMIC_DOMAIN (PHOBIUS); TRANSMEMBRANE (PHOBIUS); TMhelix (TMHMM)
bmsbwbcontig11786	---NA---	691	0	no IPS match
bmsbwbcontig11788	---NA---	160	0	no IPS match
bmsbwbcontig11789	---NA---	416	0	no IPS match
bmsbwbcontig1179	---NA---	182	0	no IPS match
bmsbwbcontig11790	---NA---	518	0	no IPS match
bmsbwbcontig11795	---NA---	229	0	G3DSA:2.40.10.10 (GENE3D); IPR009003 (SUPERFAMILY)
bmsbwbcontig11796	---NA---	197	0	no IPS match
bmsbwbcontig11797	---NA---	645	0	CYTOPLASMIC_DOMAIN (PHOBIUS); TRANSMEMBRANE (PHOBIUS); NON_CYTOPLASMIC_DOMAIN (PHOBIUS); TMhelix (TMHMM)
bmsbwbcontig118	---NA---	1797	0	CYTOPLASMIC_DOMAIN (PHOBIUS); NON_CYTOPLASMIC_DOMAIN (PHOBIUS); TRANSMEMBRANE (PHOBIUS)
bmsbwbcontig11803	---NA---	163	0	no IPS match
bmsbwbcontig11806	---NA---	209	0	no IPS match
bmsbwbcontig11808	---NA---	546	0	no IPS match
bmsbwbcontig11809	---NA---	499	0	no IPS match
bmsbwbcontig11811	---NA---	194	0	no IPS match
bmsbwbcontig11814	---NA---	260	0	no IPS match
bmsbwbcontig11815	---NA---	705	0	no IPS match
bmsbwbcontig11816	---NA---	354	0	no IPS match
bmsbwbcontig11817	---NA---	267	0	no IPS match
bmsbwbcontig11821	---NA---	232	0	no IPS match
bmsbwbcontig11823	---NA---	210	0	no IPS match
bmsbwbcontig11824	---NA---	181	0	Coil (COILS)
bmsbwbcontig11830	---NA---	340	0	no IPS match
bmsbwbcontig11831	---NA---	172	0	no IPS match
bmsbwbcontig11832	---NA---	291	0	IPR006565 (PFAM)
bmsbwbcontig11833	---NA---	202	0	SignalP-noTM (SIGNALP_EUK)
bmsbwbcontig11834	---NA---	221	0	no IPS match
bmsbwbcontig11837	---NA---	506	0	SIGNAL_PEPTIDE_N_REGION (PHOBIUS); SIGNAL_PEPTIDE (PHOBIUS); SIGNAL_PEPTIDE_C_REGION (PHOBIUS); SIGNAL_PEPTIDE_H_REGION (PHOBIUS); NON_CYTOPLASMIC_DOMAIN (PHOBIUS); SignalP-TM (SIGNALP_GRAM_POSITIVE); SignalP-noTM (SIGNALP_EUK)
bmsbwbcontig11841	---NA---	785	0	no IPS match
bmsbwbcontig11843	---NA---	1082	0	no IPS match
bmsbwbcontig11844	---NA---	254	0	SIGNAL_PEPTIDE_H_REGION (PHOBIUS); SIGNAL_PEPTIDE_C_REGION (PHOBIUS); NON_CYTOPLASMIC_DOMAIN (PHOBIUS); SIGNAL_PEPTIDE_N_REGION (PHOBIUS); SIGNAL_PEPTIDE (PHOBIUS); SignalP-noTM (SIGNALP_EUK)
bmsbwbcontig11845	---NA---	642	0	no IPS match
bmsbwbcontig11846	---NA---	226	0	no IPS match
bmsbwbcontig11847	---NA---	288	0	no IPS match
bmsbwbcontig11848	---NA---	942	0	SIGNAL_PEPTIDE (PHOBIUS); SIGNAL_PEPTIDE_C_REGION (PHOBIUS); NON_CYTOPLASMIC_DOMAIN (PHOBIUS); SIGNAL_PEPTIDE_H_REGION (PHOBIUS); SIGNAL_PEPTIDE_N_REGION (PHOBIUS)
bmsbwbcontig11851	---NA---	1126	0	no IPS match
bmsbwbcontig11853	---NA---	459	0	Coil (COILS)
bmsbwbcontig11854	---NA---	199	0	no IPS match
bmsbwbcontig11857	---NA---	806	0	G3DSA:3.10.450.10 (GENE3D); NON_CYTOPLASMIC_DOMAIN (PHOBIUS); SIGNAL_PEPTIDE_N_REGION (PHOBIUS); SIGNAL_PEPTIDE_H_REGION (PHOBIUS); SIGNAL_PEPTIDE (PHOBIUS); SIGNAL_PEPTIDE_C_REGION (PHOBIUS); SignalP-noTM (SIGNALP_EUK); SSF54403 (SUPERFAMILY)
bmsbwbcontig1186	---NA---	785	0	SIGNAL_PEPTIDE_C_REGION (PHOBIUS); SIGNAL_PEPTIDE_N_REGION (PHOBIUS); SIGNAL_PEPTIDE (PHOBIUS); SIGNAL_PEPTIDE_H_REGION (PHOBIUS); NON_CYTOPLASMIC_DOMAIN (PHOBIUS); SignalP-noTM (SIGNALP_EUK)
bmsbwbcontig11861	---NA---	415	0	no IPS match
bmsbwbcontig11862	---NA---	274	0	no IPS match
bmsbwbcontig11863	---NA---	173	0	no IPS match
bmsbwbcontig11864	---NA---	197	0	Coil (COILS); IPR000873 (PFAM); G3DSA:3.40.50.980 (GENE3D); SSF56801 (SUPERFAMILY)
bmsbwbcontig11870	---NA---	262	0	no IPS match
bmsbwbcontig11871	---NA---	650	0	no IPS match
bmsbwbcontig11872	---NA---	242	0	TRANSMEMBRANE (PHOBIUS); NON_CYTOPLASMIC_DOMAIN (PHOBIUS); CYTOPLASMIC_DOMAIN (PHOBIUS); TMhelix (TMHMM)
bmsbwbcontig11874	---NA---	252	0	TRANSMEMBRANE (PHOBIUS); CYTOPLASMIC_DOMAIN (PHOBIUS); NON_CYTOPLASMIC_DOMAIN (PHOBIUS); TMhelix (TMHMM)
bmsbwbcontig11875	---NA---	197	0	no IPS match
bmsbwbcontig11876	---NA---	185	0	no IPS match
bmsbwbcontig11879	---NA---	184	0	SignalP-noTM (SIGNALP_EUK)
bmsbwbcontig11880	---NA---	178	0	TMhelix (TMHMM)
bmsbwbcontig11881	---NA---	1243	0	CYTOPLASMIC_DOMAIN (PHOBIUS); TRANSMEMBRANE (PHOBIUS); NON_CYTOPLASMIC_DOMAIN (PHOBIUS); TMhelix (TMHMM)
bmsbwbcontig11882	---NA---	600	0	no IPS match
bmsbwbcontig11883	---NA---	393	0	no IPS match
bmsbwbcontig11884	---NA---	244	0	no IPS match
bmsbwbcontig11885	---NA---	504	0	no IPS match
bmsbwbcontig11886	---NA---	1434	0	CYTOPLASMIC_DOMAIN (PHOBIUS); TRANSMEMBRANE (PHOBIUS); NON_CYTOPLASMIC_DOMAIN (PHOBIUS); TMhelix (TMHMM)
bmsbwbcontig11889	---NA---	271	0	SIGNAL_PEPTIDE_C_REGION (PHOBIUS); SIGNAL_PEPTIDE (PHOBIUS); SIGNAL_PEPTIDE_N_REGION (PHOBIUS); NON_CYTOPLASMIC_DOMAIN (PHOBIUS); SIGNAL_PEPTIDE_H_REGION (PHOBIUS); SignalP-noTM (SIGNALP_EUK); TMhelix (TMHMM)
bmsbwbcontig11890	---NA---	885	0	no IPS match
bmsbwbcontig11891	---NA---	259	0	no IPS match
bmsbwbcontig11896	---NA---	236	0	no IPS match
bmsbwbcontig11899	---NA---	199	0	no IPS match
bmsbwbcontig1190	---NA---	372	0	no IPS match
bmsbwbcontig11900	---NA---	708	0	CYTOPLASMIC_DOMAIN (PHOBIUS); TRANSMEMBRANE (PHOBIUS); NON_CYTOPLASMIC_DOMAIN (PHOBIUS); TMhelix (TMHMM)
bmsbwbcontig11905	---NA---	241	0	no IPS match
bmsbwbcontig11906	---NA---	959	0	Coil (COILS)
bmsbwbcontig11908	---NA---	359	0	no IPS match
bmsbwbcontig11909	---NA---	582	0	no IPS match
bmsbwbcontig11910	---NA---	329	0	no IPS match
bmsbwbcontig11912	---NA---	171	0	no IPS match
bmsbwbcontig11914	---NA---	225	0	no IPS match
bmsbwbcontig11915	---NA---	202	0	no IPS match
bmsbwbcontig11918	---NA---	455	0	no IPS match
bmsbwbcontig11919	---NA---	303	0	SignalP-noTM (SIGNALP_EUK)
bmsbwbcontig1192	---NA---	217	0	TRANSMEMBRANE (PHOBIUS); CYTOPLASMIC_DOMAIN (PHOBIUS); NON_CYTOPLASMIC_DOMAIN (PHOBIUS); TMhelix (TMHMM)
bmsbwbcontig11920	---NA---	157	0	no IPS match
bmsbwbcontig11922	---NA---	597	0	no IPS match
bmsbwbcontig11924	---NA---	623	0	NON_CYTOPLASMIC_DOMAIN (PHOBIUS); SIGNAL_PEPTIDE_N_REGION (PHOBIUS); SIGNAL_PEPTIDE_H_REGION (PHOBIUS); SIGNAL_PEPTIDE (PHOBIUS); SIGNAL_PEPTIDE_C_REGION (PHOBIUS)
bmsbwbcontig11925	---NA---	206	0	CYTOPLASMIC_DOMAIN (PHOBIUS); TRANSMEMBRANE (PHOBIUS); NON_CYTOPLASMIC_DOMAIN (PHOBIUS)
bmsbwbcontig11927	---NA---	549	0	SIGNAL_PEPTIDE_N_REGION (PHOBIUS); SIGNAL_PEPTIDE_C_REGION (PHOBIUS); NON_CYTOPLASMIC_DOMAIN (PHOBIUS); SIGNAL_PEPTIDE (PHOBIUS); SIGNAL_PEPTIDE_H_REGION (PHOBIUS)
bmsbwbcontig11929	---NA---	1204	0	CYTOPLASMIC_DOMAIN (PHOBIUS); NON_CYTOPLASMIC_DOMAIN (PHOBIUS); TRANSMEMBRANE (PHOBIUS); TMhelix (TMHMM)
bmsbwbcontig11930	---NA---	154	0	no IPS match
bmsbwbcontig11934	---NA---	404	0	no IPS match
bmsbwbcontig1194	---NA---	260	0	no IPS match
bmsbwbcontig11940	---NA---	1194	0	no IPS match
bmsbwbcontig11944	---NA---	385	0	no IPS match
bmsbwbcontig11945	---NA---	180	0	no IPS match
bmsbwbcontig11946	---NA---	1060	0	no IPS match
bmsbwbcontig11947	---NA---	244	0	no IPS match
bmsbwbcontig11950	---NA---	424	0	TRANSMEMBRANE (PHOBIUS); CYTOPLASMIC_DOMAIN (PHOBIUS); NON_CYTOPLASMIC_DOMAIN (PHOBIUS); TMhelix (TMHMM)
bmsbwbcontig11951	---NA---	325	0	no IPS match
bmsbwbcontig11952	---NA---	275	0	no IPS match
bmsbwbcontig11953	---NA---	968	0	no IPS match
bmsbwbcontig11954	---NA---	446	0	no IPS match
bmsbwbcontig11955	---NA---	269	0	G3DSA:2.30.39.10 (GENE3D); IPR023796 (PFAM); IPR023796 (SUPERFAMILY)
bmsbwbcontig1196	---NA---	238	0	SIGNAL_PEPTIDE_H_REGION (PHOBIUS); NON_CYTOPLASMIC_DOMAIN (PHOBIUS); SIGNAL_PEPTIDE_N_REGION (PHOBIUS); SIGNAL_PEPTIDE_C_REGION (PHOBIUS); SIGNAL_PEPTIDE (PHOBIUS); SignalP-noTM (SIGNALP_EUK)
bmsbwbcontig11963	---NA---	512	0	SIGNAL_PEPTIDE_C_REGION (PHOBIUS); SIGNAL_PEPTIDE (PHOBIUS); NON_CYTOPLASMIC_DOMAIN (PHOBIUS); SIGNAL_PEPTIDE_H_REGION (PHOBIUS); SIGNAL_PEPTIDE_N_REGION (PHOBIUS); TMhelix (TMHMM)
bmsbwbcontig11964	---NA---	520	0	no IPS match
bmsbwbcontig11966	---NA---	1463	0	CYTOPLASMIC_DOMAIN (PHOBIUS); TRANSMEMBRANE (PHOBIUS); NON_CYTOPLASMIC_DOMAIN (PHOBIUS); TMhelix (TMHMM)
bmsbwbcontig11967	---NA---	351	0	no IPS match
bmsbwbcontig11968	---NA---	283	0	CYTOPLASMIC_DOMAIN (PHOBIUS); NON_CYTOPLASMIC_DOMAIN (PHOBIUS); TRANSMEMBRANE (PHOBIUS); TMhelix (TMHMM)
bmsbwbcontig1197	---NA---	230	0	SIGNAL_PEPTIDE_N_REGION (PHOBIUS); SIGNAL_PEPTIDE_C_REGION (PHOBIUS); SIGNAL_PEPTIDE_H_REGION (PHOBIUS); SIGNAL_PEPTIDE (PHOBIUS); NON_CYTOPLASMIC_DOMAIN (PHOBIUS)
bmsbwbcontig11971	---NA---	3610	0	Coil (COILS); Coil (COILS)
bmsbwbcontig11972	---NA---	190	0	no IPS match
bmsbwbcontig11973	---NA---	1854	0	no IPS match
bmsbwbcontig11974	---NA---	238	0	no IPS match
bmsbwbcontig11976	---NA---	998	0	TRANSMEMBRANE (PHOBIUS); CYTOPLASMIC_DOMAIN (PHOBIUS); NON_CYTOPLASMIC_DOMAIN (PHOBIUS); TMhelix (TMHMM)
bmsbwbcontig11977	---NA---	245	0	CYTOPLASMIC_DOMAIN (PHOBIUS); NON_CYTOPLASMIC_DOMAIN (PHOBIUS); TRANSMEMBRANE (PHOBIUS); TMhelix (TMHMM)
bmsbwbcontig11979	---NA---	332	0	no IPS match
bmsbwbcontig11984	---NA---	865	0	no IPS match
bmsbwbcontig11987	---NA---	342	0	SIGNAL_PEPTIDE_C_REGION (PHOBIUS); SIGNAL_PEPTIDE_N_REGION (PHOBIUS); NON_CYTOPLASMIC_DOMAIN (PHOBIUS); SIGNAL_PEPTIDE (PHOBIUS); SIGNAL_PEPTIDE_H_REGION (PHOBIUS)
bmsbwbcontig11989	---NA---	487	0	no IPS match
bmsbwbcontig11990	---NA---	350	0	no IPS match
bmsbwbcontig11992	---NA---	443	0	CYTOPLASMIC_DOMAIN (PHOBIUS); NON_CYTOPLASMIC_DOMAIN (PHOBIUS); TRANSMEMBRANE (PHOBIUS); TMhelix (TMHMM)
bmsbwbcontig11994	---NA---	1252	0	no IPS match
bmsbwbcontig11997	---NA---	343	0	no IPS match
bmsbwbcontig12002	---NA---	969	0	no IPS match
bmsbwbcontig12005	---NA---	211	0	no IPS match
bmsbwbcontig12008	---NA---	658	0	TMhelix (TMHMM)
bmsbwbcontig1201	---NA---	1327	0	CYTOPLASMIC_DOMAIN (PHOBIUS); NON_CYTOPLASMIC_DOMAIN (PHOBIUS); TRANSMEMBRANE (PHOBIUS); TMhelix (TMHMM)
bmsbwbcontig12010	---NA---	222	0	no IPS match
bmsbwbcontig12011	---NA---	518	0	TRANSMEMBRANE (PHOBIUS); CYTOPLASMIC_DOMAIN (PHOBIUS); NON_CYTOPLASMIC_DOMAIN (PHOBIUS)
bmsbwbcontig12014	---NA---	480	0	no IPS match
bmsbwbcontig12016	---NA---	205	0	no IPS match
bmsbwbcontig12017	---NA---	171	0	no IPS match
bmsbwbcontig12019	---NA---	502	0	CYTOPLASMIC_DOMAIN (PHOBIUS); TRANSMEMBRANE (PHOBIUS); NON_CYTOPLASMIC_DOMAIN (PHOBIUS)
bmsbwbcontig12020	---NA---	1172	0	no IPS match
bmsbwbcontig12023	---NA---	158	0	no IPS match
bmsbwbcontig12024	---NA---	453	0	no IPS match
bmsbwbcontig12025	---NA---	175	0	TMhelix (TMHMM)
bmsbwbcontig12026	---NA---	311	0	CYTOPLASMIC_DOMAIN (PHOBIUS); TRANSMEMBRANE (PHOBIUS); NON_CYTOPLASMIC_DOMAIN (PHOBIUS); TMhelix (TMHMM)
bmsbwbcontig12027	---NA---	271	0	no IPS match
bmsbwbcontig12033	---NA---	1053	0	TMhelix (TMHMM)
bmsbwbcontig12035	---NA---	412	0	no IPS match
bmsbwbcontig12037	---NA---	1350	0	no IPS match
bmsbwbcontig12038	---NA---	320	0	NON_CYTOPLASMIC_DOMAIN (PHOBIUS); TRANSMEMBRANE (PHOBIUS); CYTOPLASMIC_DOMAIN (PHOBIUS); TMhelix (TMHMM)
bmsbwbcontig12039	---NA---	428	0	no IPS match
bmsbwbcontig1204	---NA---	267	0	no IPS match
bmsbwbcontig12040	---NA---	218	0	no IPS match
bmsbwbcontig12044	---NA---	155	0	CYTOPLASMIC_DOMAIN (PHOBIUS); NON_CYTOPLASMIC_DOMAIN (PHOBIUS); TRANSMEMBRANE (PHOBIUS); TMhelix (TMHMM)
bmsbwbcontig12045	---NA---	171	0	no IPS match
bmsbwbcontig12046	---NA---	356	0	no IPS match
bmsbwbcontig12047	---NA---	182	0	no IPS match
bmsbwbcontig12048	---NA---	317	0	CYTOPLASMIC_DOMAIN (PHOBIUS); TRANSMEMBRANE (PHOBIUS); NON_CYTOPLASMIC_DOMAIN (PHOBIUS)
bmsbwbcontig12053	---NA---	241	0	no IPS match
bmsbwbcontig12054	---NA---	422	0	no IPS match
bmsbwbcontig12055	---NA---	303	0	no IPS match
bmsbwbcontig12056	---NA---	174	0	no IPS match
bmsbwbcontig12057	---NA---	978	0	NON_CYTOPLASMIC_DOMAIN (PHOBIUS); TRANSMEMBRANE (PHOBIUS); CYTOPLASMIC_DOMAIN (PHOBIUS); TMhelix (TMHMM)
bmsbwbcontig12058	---NA---	427	0	CYTOPLASMIC_DOMAIN (PHOBIUS); TRANSMEMBRANE (PHOBIUS); NON_CYTOPLASMIC_DOMAIN (PHOBIUS); TMhelix (TMHMM)
bmsbwbcontig12062	---NA---	208	0	no IPS match
bmsbwbcontig12063	---NA---	2330	0	SIGNAL_PEPTIDE_H_REGION (PHOBIUS); TRANSMEMBRANE (PHOBIUS); SIGNAL_PEPTIDE_C_REGION (PHOBIUS); SIGNAL_PEPTIDE_N_REGION (PHOBIUS); CYTOPLASMIC_DOMAIN (PHOBIUS); NON_CYTOPLASMIC_DOMAIN (PHOBIUS); SIGNAL_PEPTIDE (PHOBIUS); TRANSMEMBRANE (PHOBIUS); NON_CYTOPLASMIC_DOMAIN (PHOBIUS); TMhelix (TMHMM); TMhelix (TMHMM)
bmsbwbcontig12064	---NA---	216	0	no IPS match
bmsbwbcontig12065	---NA---	458	0	no IPS match
bmsbwbcontig12068	---NA---	209	0	no IPS match
bmsbwbcontig1207	---NA---	391	0	no IPS match
bmsbwbcontig12070	---NA---	257	0	no IPS match
bmsbwbcontig12072	---NA---	331	0	no IPS match
bmsbwbcontig12074	---NA---	357	0	SIGNAL_PEPTIDE_H_REGION (PHOBIUS); SIGNAL_PEPTIDE_C_REGION (PHOBIUS); SIGNAL_PEPTIDE_N_REGION (PHOBIUS); SIGNAL_PEPTIDE (PHOBIUS); NON_CYTOPLASMIC_DOMAIN (PHOBIUS)
bmsbwbcontig12075	---NA---	237	0	TRANSMEMBRANE (PHOBIUS); CYTOPLASMIC_DOMAIN (PHOBIUS); NON_CYTOPLASMIC_DOMAIN (PHOBIUS); TMhelix (TMHMM)
bmsbwbcontig12076	---NA---	373	0	no IPS match
bmsbwbcontig12077	---NA---	1275	0	no IPS match
bmsbwbcontig12078	---NA---	1892	0	NON_CYTOPLASMIC_DOMAIN (PHOBIUS); TRANSMEMBRANE (PHOBIUS); CYTOPLASMIC_DOMAIN (PHOBIUS); TMhelix (TMHMM)
bmsbwbcontig12079	---NA---	465	0	no IPS match
bmsbwbcontig1208	---NA---	185	0	no IPS match
bmsbwbcontig12080	---NA---	252	0	no IPS match
bmsbwbcontig12081	---NA---	228	0	SIGNAL_PEPTIDE_H_REGION (PHOBIUS); SIGNAL_PEPTIDE_C_REGION (PHOBIUS); SIGNAL_PEPTIDE_N_REGION (PHOBIUS); NON_CYTOPLASMIC_DOMAIN (PHOBIUS); SIGNAL_PEPTIDE (PHOBIUS); SignalP-noTM (SIGNALP_EUK)
bmsbwbcontig12086	---NA---	384	0	no IPS match
bmsbwbcontig12089	---NA---	243	0	TRANSMEMBRANE (PHOBIUS); TRANSMEMBRANE (PHOBIUS); NON_CYTOPLASMIC_DOMAIN (PHOBIUS); NON_CYTOPLASMIC_DOMAIN (PHOBIUS); CYTOPLASMIC_DOMAIN (PHOBIUS); TMhelix (TMHMM); TMhelix (TMHMM)
bmsbwbcontig12091	---NA---	179	0	NON_CYTOPLASMIC_DOMAIN (PHOBIUS); CYTOPLASMIC_DOMAIN (PHOBIUS); TRANSMEMBRANE (PHOBIUS); TMhelix (TMHMM)
bmsbwbcontig12092	---NA---	301	0	no IPS match
bmsbwbcontig12094	---NA---	697	0	SIGNAL_PEPTIDE_N_REGION (PHOBIUS); SIGNAL_PEPTIDE_C_REGION (PHOBIUS); SIGNAL_PEPTIDE (PHOBIUS); NON_CYTOPLASMIC_DOMAIN (PHOBIUS); SIGNAL_PEPTIDE_H_REGION (PHOBIUS); TMhelix (TMHMM)
bmsbwbcontig12096	---NA---	963	0	no IPS match
bmsbwbcontig12097	---NA---	169	0	no IPS match
bmsbwbcontig12099	---NA---	180	0	no IPS match
bmsbwbcontig12100	---NA---	292	0	NON_CYTOPLASMIC_DOMAIN (PHOBIUS); TRANSMEMBRANE (PHOBIUS); CYTOPLASMIC_DOMAIN (PHOBIUS); TMhelix (TMHMM)
bmsbwbcontig12101	---NA---	267	0	no IPS match
bmsbwbcontig12102	---NA---	883	0	TRANSMEMBRANE (PHOBIUS); CYTOPLASMIC_DOMAIN (PHOBIUS); NON_CYTOPLASMIC_DOMAIN (PHOBIUS); TMhelix (TMHMM)
bmsbwbcontig12104	---NA---	725	0	SIGNAL_PEPTIDE_N_REGION (PHOBIUS); SIGNAL_PEPTIDE_C_REGION (PHOBIUS); NON_CYTOPLASMIC_DOMAIN (PHOBIUS); SIGNAL_PEPTIDE (PHOBIUS); SIGNAL_PEPTIDE_H_REGION (PHOBIUS); TMhelix (TMHMM)
bmsbwbcontig12106	---NA---	197	0	no IPS match
bmsbwbcontig12107	---NA---	4386	0	Coil (COILS); Coil (COILS); Coil (COILS)
bmsbwbcontig12110	---NA---	178	0	TRANSMEMBRANE (PHOBIUS); CYTOPLASMIC_DOMAIN (PHOBIUS); NON_CYTOPLASMIC_DOMAIN (PHOBIUS); TMhelix (TMHMM)
bmsbwbcontig12113	---NA---	568	0	NON_CYTOPLASMIC_DOMAIN (PHOBIUS); CYTOPLASMIC_DOMAIN (PHOBIUS); TRANSMEMBRANE (PHOBIUS); CYTOPLASMIC_DOMAIN (PHOBIUS); TRANSMEMBRANE (PHOBIUS); TMhelix (TMHMM); TMhelix (TMHMM)
bmsbwbcontig12116	---NA---	214	0	no IPS match
bmsbwbcontig12117	---NA---	253	0	no IPS match
bmsbwbcontig12119	---NA---	486	0	no IPS match
bmsbwbcontig1212	---NA---	333	0	no IPS match
bmsbwbcontig12120	---NA---	633	0	no IPS match
bmsbwbcontig12122	---NA---	882	0	no IPS match
bmsbwbcontig12123	---NA---	584	0	no IPS match
bmsbwbcontig12124	---NA---	199	0	no IPS match
bmsbwbcontig12129	---NA---	155	0	no IPS match
bmsbwbcontig12133	---NA---	799	0	NON_CYTOPLASMIC_DOMAIN (PHOBIUS); TRANSMEMBRANE (PHOBIUS); CYTOPLASMIC_DOMAIN (PHOBIUS); TMhelix (TMHMM)
bmsbwbcontig12134	---NA---	343	0	no IPS match
bmsbwbcontig12136	---NA---	882	0	IPR029277 (PFAM); SIGNAL_PEPTIDE_H_REGION (PHOBIUS); SIGNAL_PEPTIDE_C_REGION (PHOBIUS); SIGNAL_PEPTIDE_N_REGION (PHOBIUS); NON_CYTOPLASMIC_DOMAIN (PHOBIUS); SIGNAL_PEPTIDE (PHOBIUS); SignalP-noTM (SIGNALP_GRAM_NEGATIVE); SignalP-noTM (SIGNALP_EUK); TMhelix (TMHMM)
bmsbwbcontig1214	---NA---	262	0	no IPS match
bmsbwbcontig12140	---NA---	364	0	no IPS match
bmsbwbcontig12141	---NA---	1603	0	NON_CYTOPLASMIC_DOMAIN (PHOBIUS); CYTOPLASMIC_DOMAIN (PHOBIUS); TRANSMEMBRANE (PHOBIUS); TMhelix (TMHMM)
bmsbwbcontig12142	---NA---	268	0	no IPS match
bmsbwbcontig12144	---NA---	160	0	no IPS match
bmsbwbcontig12145	---NA---	587	0	SIGNAL_PEPTIDE_C_REGION (PHOBIUS); SIGNAL_PEPTIDE_H_REGION (PHOBIUS); SIGNAL_PEPTIDE_N_REGION (PHOBIUS); SIGNAL_PEPTIDE (PHOBIUS); NON_CYTOPLASMIC_DOMAIN (PHOBIUS)
bmsbwbcontig12149	---NA---	859	0	no IPS match
bmsbwbcontig12150	---NA---	276	0	no IPS match
bmsbwbcontig12151	---NA---	255	0	no IPS match
bmsbwbcontig12154	---NA---	228	0	CYTOPLASMIC_DOMAIN (PHOBIUS); NON_CYTOPLASMIC_DOMAIN (PHOBIUS); TRANSMEMBRANE (PHOBIUS); TMhelix (TMHMM)
bmsbwbcontig12156	---NA---	942	0	NON_CYTOPLASMIC_DOMAIN (PHOBIUS); SIGNAL_PEPTIDE_N_REGION (PHOBIUS); SIGNAL_PEPTIDE (PHOBIUS); SIGNAL_PEPTIDE_C_REGION (PHOBIUS); SIGNAL_PEPTIDE_H_REGION (PHOBIUS)
bmsbwbcontig12162	---NA---	154	0	no IPS match
bmsbwbcontig12164	---NA---	256	0	NON_CYTOPLASMIC_DOMAIN (PHOBIUS); TRANSMEMBRANE (PHOBIUS); NON_CYTOPLASMIC_DOMAIN (PHOBIUS); TRANSMEMBRANE (PHOBIUS); CYTOPLASMIC_DOMAIN (PHOBIUS); TMhelix (TMHMM)
bmsbwbcontig12165	---NA---	1874	0	no IPS match
bmsbwbcontig12166	---NA---	226	0	no IPS match
bmsbwbcontig12167	---NA---	263	0	no IPS match
bmsbwbcontig12171	---NA---	282	0	no IPS match
bmsbwbcontig12172	---NA---	966	0	NON_CYTOPLASMIC_DOMAIN (PHOBIUS); TRANSMEMBRANE (PHOBIUS); CYTOPLASMIC_DOMAIN (PHOBIUS)
bmsbwbcontig12176	---NA---	488	0	no IPS match
bmsbwbcontig12178	---NA---	494	0	no IPS match
bmsbwbcontig12180	---NA---	980	0	no IPS match
bmsbwbcontig12186	---NA---	727	0	NON_CYTOPLASMIC_DOMAIN (PHOBIUS); TRANSMEMBRANE (PHOBIUS); CYTOPLASMIC_DOMAIN (PHOBIUS); TMhelix (TMHMM)
bmsbwbcontig12188	---NA---	424	0	no IPS match
bmsbwbcontig12189	---NA---	274	0	CYTOPLASMIC_DOMAIN (PHOBIUS); NON_CYTOPLASMIC_DOMAIN (PHOBIUS); TRANSMEMBRANE (PHOBIUS); TMhelix (TMHMM)
bmsbwbcontig12190	---NA---	343	0	TRANSMEMBRANE (PHOBIUS); CYTOPLASMIC_DOMAIN (PHOBIUS); NON_CYTOPLASMIC_DOMAIN (PHOBIUS); SignalP-noTM (SIGNALP_EUK)
bmsbwbcontig12191	---NA---	364	0	no IPS match
bmsbwbcontig12193	---NA---	193	0	no IPS match
bmsbwbcontig12194	---NA---	250	0	no IPS match
bmsbwbcontig12196	---NA---	807	0	IPR015880 (SMART); PF13894 (PFAM); IPR007087 (PROSITE_PATTERNS); IPR007087 (PROSITE_PATTERNS); IPR007087 (PROSITE_PROFILES); IPR007087 (PROSITE_PROFILES); SSF57667 (SUPERFAMILY)
bmsbwbcontig12197	---NA---	288	0	no IPS match
bmsbwbcontig12198	---NA---	986	0	no IPS match
bmsbwbcontig12204	---NA---	1356	0	TMhelix (TMHMM)
bmsbwbcontig12205	---NA---	320	0	TRANSMEMBRANE (PHOBIUS); NON_CYTOPLASMIC_DOMAIN (PHOBIUS); CYTOPLASMIC_DOMAIN (PHOBIUS); TMhelix (TMHMM)
bmsbwbcontig12209	---NA---	338	0	TRANSMEMBRANE (PHOBIUS); CYTOPLASMIC_DOMAIN (PHOBIUS); NON_CYTOPLASMIC_DOMAIN (PHOBIUS); TMhelix (TMHMM)
bmsbwbcontig12211	---NA---	169	0	no IPS match
bmsbwbcontig12212	---NA---	234	0	CYTOPLASMIC_DOMAIN (PHOBIUS); NON_CYTOPLASMIC_DOMAIN (PHOBIUS); TRANSMEMBRANE (PHOBIUS); TMhelix (TMHMM)
bmsbwbcontig12214	---NA---	1032	0	SIGNAL_PEPTIDE_N_REGION (PHOBIUS); SIGNAL_PEPTIDE_H_REGION (PHOBIUS); SIGNAL_PEPTIDE_C_REGION (PHOBIUS); NON_CYTOPLASMIC_DOMAIN (PHOBIUS); SIGNAL_PEPTIDE (PHOBIUS)
bmsbwbcontig12216	---NA---	234	0	CYTOPLASMIC_DOMAIN (PHOBIUS); NON_CYTOPLASMIC_DOMAIN (PHOBIUS); TRANSMEMBRANE (PHOBIUS); PS51257 (PROSITE_PROFILES); TMhelix (TMHMM)
bmsbwbcontig12218	---NA---	632	0	no IPS match
bmsbwbcontig12219	---NA---	229	0	no IPS match
bmsbwbcontig12221	---NA---	395	0	no IPS match
bmsbwbcontig12227	---NA---	217	0	no IPS match
bmsbwbcontig12228	---NA---	167	0	no IPS match
bmsbwbcontig12230	---NA---	574	0	TRANSMEMBRANE (PHOBIUS); NON_CYTOPLASMIC_DOMAIN (PHOBIUS); CYTOPLASMIC_DOMAIN (PHOBIUS); TMhelix (TMHMM)
bmsbwbcontig12232	---NA---	217	0	no IPS match
bmsbwbcontig12234	---NA---	1370	0	NON_CYTOPLASMIC_DOMAIN (PHOBIUS); CYTOPLASMIC_DOMAIN (PHOBIUS); TRANSMEMBRANE (PHOBIUS); TMhelix (TMHMM)
bmsbwbcontig12237	---NA---	769	0	SIGNAL_PEPTIDE_C_REGION (PHOBIUS); NON_CYTOPLASMIC_DOMAIN (PHOBIUS); SIGNAL_PEPTIDE_N_REGION (PHOBIUS); SIGNAL_PEPTIDE (PHOBIUS); SIGNAL_PEPTIDE_H_REGION (PHOBIUS); SignalP-noTM (SIGNALP_EUK)
bmsbwbcontig12244	---NA---	356	0	no IPS match
bmsbwbcontig12251	---NA---	751	0	no IPS match
bmsbwbcontig12252	---NA---	2022	0	no IPS match
bmsbwbcontig12253	---NA---	351	0	no IPS match
bmsbwbcontig12256	---NA---	407	0	no IPS match
bmsbwbcontig1226	---NA---	867	0	Coil (COILS); NON_CYTOPLASMIC_DOMAIN (PHOBIUS); TRANSMEMBRANE (PHOBIUS); CYTOPLASMIC_DOMAIN (PHOBIUS); TMhelix (TMHMM)
bmsbwbcontig12270	---NA---	207	0	NON_CYTOPLASMIC_DOMAIN (PHOBIUS); TRANSMEMBRANE (PHOBIUS); CYTOPLASMIC_DOMAIN (PHOBIUS); TMhelix (TMHMM); TMhelix (TMHMM)
bmsbwbcontig12272	---NA---	670	0	no IPS match
bmsbwbcontig12273	---NA---	1033	0	no IPS match
bmsbwbcontig12275	---NA---	2660	0	TRANSMEMBRANE (PHOBIUS); CYTOPLASMIC_DOMAIN (PHOBIUS); NON_CYTOPLASMIC_DOMAIN (PHOBIUS); TMhelix (TMHMM)
bmsbwbcontig12277	---NA---	728	0	no IPS match
bmsbwbcontig12279	---NA---	337	0	no IPS match
bmsbwbcontig12280	---NA---	298	0	no IPS match
bmsbwbcontig12282	---NA---	312	0	no IPS match
bmsbwbcontig12287	---NA---	164	0	no IPS match
bmsbwbcontig12289	---NA---	392	0	no IPS match
bmsbwbcontig12291	---NA---	284	0	no IPS match
bmsbwbcontig12292	---NA---	276	0	NON_CYTOPLASMIC_DOMAIN (PHOBIUS); TRANSMEMBRANE (PHOBIUS); CYTOPLASMIC_DOMAIN (PHOBIUS); TMhelix (TMHMM)
bmsbwbcontig12293	---NA---	618	0	no IPS match
bmsbwbcontig12296	---NA---	179	0	no IPS match
bmsbwbcontig12298	---NA---	457	0	no IPS match
bmsbwbcontig12299	---NA---	247	0	no IPS match
bmsbwbcontig12300	---NA---	197	0	no IPS match
bmsbwbcontig12301	---NA---	897	0	no IPS match
bmsbwbcontig12302	---NA---	227	0	no IPS match
bmsbwbcontig12304	---NA---	430	0	no IPS match
bmsbwbcontig12307	---NA---	1059	0	no IPS match
bmsbwbcontig12310	---NA---	180	0	TRANSMEMBRANE (PHOBIUS); NON_CYTOPLASMIC_DOMAIN (PHOBIUS); CYTOPLASMIC_DOMAIN (PHOBIUS)
bmsbwbcontig12311	---NA---	236	0	no IPS match
bmsbwbcontig12313	---NA---	158	0	no IPS match
bmsbwbcontig12315	---NA---	367	0	Coil (COILS)
bmsbwbcontig12316	---NA---	479	0	SignalP-TM (SIGNALP_GRAM_POSITIVE)
bmsbwbcontig12317	---NA---	211	0	no IPS match
bmsbwbcontig12318	---NA---	455	0	NON_CYTOPLASMIC_DOMAIN (PHOBIUS); SIGNAL_PEPTIDE_H_REGION (PHOBIUS); SIGNAL_PEPTIDE_N_REGION (PHOBIUS); SIGNAL_PEPTIDE (PHOBIUS); SIGNAL_PEPTIDE_C_REGION (PHOBIUS); SignalP-noTM (SIGNALP_EUK)
bmsbwbcontig12320	---NA---	2200	0	CYTOPLASMIC_DOMAIN (PHOBIUS); TRANSMEMBRANE (PHOBIUS); NON_CYTOPLASMIC_DOMAIN (PHOBIUS); TMhelix (TMHMM)
bmsbwbcontig12323	---NA---	183	0	no IPS match
bmsbwbcontig12325	---NA---	355	0	SIGNAL_PEPTIDE_C_REGION (PHOBIUS); TRANSMEMBRANE (PHOBIUS); CYTOPLASMIC_DOMAIN (PHOBIUS); SIGNAL_PEPTIDE_H_REGION (PHOBIUS); NON_CYTOPLASMIC_DOMAIN (PHOBIUS); SIGNAL_PEPTIDE_N_REGION (PHOBIUS); NON_CYTOPLASMIC_DOMAIN (PHOBIUS); TRANSMEMBRANE (PHOBIUS); SIGNAL_PEPTIDE (PHOBIUS); TMhelix (TMHMM); TMhelix (TMHMM); TMhelix (TMHMM); TMhelix (TMHMM)
bmsbwbcontig12326	---NA---	646	0	no IPS match
bmsbwbcontig12327	---NA---	159	0	no IPS match
bmsbwbcontig12328	---NA---	557	0	no IPS match
bmsbwbcontig1233	---NA---	1763	0	IPR012674 (G3DSA:2.40.128.GENE3D); SIGNAL_PEPTIDE_N_REGION (PHOBIUS); SIGNAL_PEPTIDE_H_REGION (PHOBIUS); NON_CYTOPLASMIC_DOMAIN (PHOBIUS); SIGNAL_PEPTIDE (PHOBIUS); SIGNAL_PEPTIDE_C_REGION (PHOBIUS); SignalP-noTM (SIGNALP_EUK); IPR011038 (SUPERFAMILY)
bmsbwbcontig12330	---NA---	900	0	CYTOPLASMIC_DOMAIN (PHOBIUS); NON_CYTOPLASMIC_DOMAIN (PHOBIUS); TRANSMEMBRANE (PHOBIUS); TMhelix (TMHMM)
bmsbwbcontig12334	---NA---	274	0	SIGNAL_PEPTIDE_N_REGION (PHOBIUS); NON_CYTOPLASMIC_DOMAIN (PHOBIUS); SIGNAL_PEPTIDE (PHOBIUS); SIGNAL_PEPTIDE_C_REGION (PHOBIUS); SIGNAL_PEPTIDE_H_REGION (PHOBIUS); SignalP-noTM (SIGNALP_EUK)
bmsbwbcontig12335	---NA---	281	0	CYTOPLASMIC_DOMAIN (PHOBIUS); TRANSMEMBRANE (PHOBIUS); NON_CYTOPLASMIC_DOMAIN (PHOBIUS); TMhelix (TMHMM)
bmsbwbcontig12336	---NA---	241	0	no IPS match
bmsbwbcontig12338	---NA---	554	0	G3DSA:1.20.1280.50 (GENE3D); IPR001810 (PFAM); IPR001810 (PROSITE_PROFILES); IPR001810 (SUPERFAMILY)
bmsbwbcontig12339	---NA---	1701	0	NON_CYTOPLASMIC_DOMAIN (PHOBIUS); TRANSMEMBRANE (PHOBIUS); CYTOPLASMIC_DOMAIN (PHOBIUS); TMhelix (TMHMM)
bmsbwbcontig1234	---NA---	418	0	no IPS match
bmsbwbcontig12343	---NA---	836	0	no IPS match
bmsbwbcontig12345	---NA---	301	0	no IPS match
bmsbwbcontig1235	---NA---	371	0	no IPS match
bmsbwbcontig12350	---NA---	199	0	TRANSMEMBRANE (PHOBIUS); CYTOPLASMIC_DOMAIN (PHOBIUS); NON_CYTOPLASMIC_DOMAIN (PHOBIUS); TMhelix (TMHMM)
bmsbwbcontig12351	---NA---	267	0	no IPS match
bmsbwbcontig12352	---NA---	1033	0	no IPS match
bmsbwbcontig12353	---NA---	1474	0	no IPS match
bmsbwbcontig12362	---NA---	577	0	no IPS match
bmsbwbcontig12365	---NA---	322	0	no IPS match
bmsbwbcontig12366	---NA---	213	0	no IPS match
bmsbwbcontig12373	---NA---	438	0	no IPS match
bmsbwbcontig12375	---NA---	184	0	no IPS match
bmsbwbcontig12377	---NA---	679	0	SIGNAL_PEPTIDE_C_REGION (PHOBIUS); NON_CYTOPLASMIC_DOMAIN (PHOBIUS); SIGNAL_PEPTIDE_N_REGION (PHOBIUS); SIGNAL_PEPTIDE (PHOBIUS); SIGNAL_PEPTIDE_H_REGION (PHOBIUS)
bmsbwbcontig12378	---NA---	163	0	no IPS match
bmsbwbcontig12379	---NA---	267	0	no IPS match
bmsbwbcontig12380	---NA---	287	0	no IPS match
bmsbwbcontig12386	---NA---	397	0	TRANSMEMBRANE (PHOBIUS); CYTOPLASMIC_DOMAIN (PHOBIUS); NON_CYTOPLASMIC_DOMAIN (PHOBIUS); TMhelix (TMHMM)
bmsbwbcontig12387	---NA---	619	0	no IPS match
bmsbwbcontig12388	---NA---	1347	0	TRANSMEMBRANE (PHOBIUS); CYTOPLASMIC_DOMAIN (PHOBIUS); NON_CYTOPLASMIC_DOMAIN (PHOBIUS); TMhelix (TMHMM)
bmsbwbcontig12392	---NA---	966	0	TRANSMEMBRANE (PHOBIUS); NON_CYTOPLASMIC_DOMAIN (PHOBIUS); CYTOPLASMIC_DOMAIN (PHOBIUS); TMhelix (TMHMM)
bmsbwbcontig12399	---NA---	754	0	no IPS match
bmsbwbcontig12403	---NA---	1424	0	Coil (COILS); IPR011598 (G3DSA:4.10.280.GENE3D)
bmsbwbcontig12404	---NA---	556	0	NON_CYTOPLASMIC_DOMAIN (PHOBIUS); TRANSMEMBRANE (PHOBIUS); CYTOPLASMIC_DOMAIN (PHOBIUS)
bmsbwbcontig12406	---NA---	256	0	no IPS match
bmsbwbcontig12407	---NA---	165	0	no IPS match
bmsbwbcontig12408	---NA---	1107	0	no IPS match
bmsbwbcontig12412	---NA---	216	0	no IPS match
bmsbwbcontig12414	---NA---	248	0	no IPS match
bmsbwbcontig12415	---NA---	897	0	CYTOPLASMIC_DOMAIN (PHOBIUS); TRANSMEMBRANE (PHOBIUS); NON_CYTOPLASMIC_DOMAIN (PHOBIUS); TMhelix (TMHMM)
bmsbwbcontig12417	---NA---	202	0	no IPS match
bmsbwbcontig12419	---NA---	527	0	no IPS match
bmsbwbcontig12420	---NA---	178	0	SIGNAL_PEPTIDE_C_REGION (PHOBIUS); SIGNAL_PEPTIDE_N_REGION (PHOBIUS); SIGNAL_PEPTIDE (PHOBIUS); SIGNAL_PEPTIDE_H_REGION (PHOBIUS); NON_CYTOPLASMIC_DOMAIN (PHOBIUS); SignalP-noTM (SIGNALP_EUK); SignalP-noTM (SIGNALP_GRAM_NEGATIVE)
bmsbwbcontig12421	---NA---	536	0	TRANSMEMBRANE (PHOBIUS); NON_CYTOPLASMIC_DOMAIN (PHOBIUS); CYTOPLASMIC_DOMAIN (PHOBIUS); TMhelix (TMHMM)
bmsbwbcontig12422	---NA---	161	0	IPR004119 (PFAM)
bmsbwbcontig12423	---NA---	223	0	no IPS match
bmsbwbcontig12427	---NA---	694	0	no IPS match
bmsbwbcontig12428	---NA---	205	0	no IPS match
bmsbwbcontig12430	---NA---	1280	0	no IPS match
bmsbwbcontig12435	---NA---	244	0	SIGNAL_PEPTIDE_N_REGION (PHOBIUS); NON_CYTOPLASMIC_DOMAIN (PHOBIUS); SIGNAL_PEPTIDE_C_REGION (PHOBIUS); SIGNAL_PEPTIDE (PHOBIUS); SIGNAL_PEPTIDE_H_REGION (PHOBIUS); SignalP-noTM (SIGNALP_EUK); TMhelix (TMHMM)
bmsbwbcontig12438	---NA---	1154	0	no IPS match
bmsbwbcontig12439	---NA---	258	0	TRANSMEMBRANE (PHOBIUS); CYTOPLASMIC_DOMAIN (PHOBIUS); NON_CYTOPLASMIC_DOMAIN (PHOBIUS)
bmsbwbcontig12441	---NA---	155	0	no IPS match
bmsbwbcontig12446	---NA---	220	0	no IPS match
bmsbwbcontig12454	---NA---	321	0	no IPS match
bmsbwbcontig12456	---NA---	1039	0	no IPS match
bmsbwbcontig12457	---NA---	535	0	TRANSMEMBRANE (PHOBIUS); CYTOPLASMIC_DOMAIN (PHOBIUS); NON_CYTOPLASMIC_DOMAIN (PHOBIUS); TMhelix (TMHMM)
bmsbwbcontig12458	---NA---	395	0	no IPS match
bmsbwbcontig12462	---NA---	632	0	no IPS match
bmsbwbcontig12464	---NA---	200	0	no IPS match
bmsbwbcontig12465	---NA---	168	0	CYTOPLASMIC_DOMAIN (PHOBIUS); TRANSMEMBRANE (PHOBIUS); NON_CYTOPLASMIC_DOMAIN (PHOBIUS); PS51257 (PROSITE_PROFILES)
bmsbwbcontig12467	---NA---	652	0	no IPS match
bmsbwbcontig12468	---NA---	199	0	no IPS match
bmsbwbcontig1247	---NA---	301	0	SIGNAL_PEPTIDE_N_REGION (PHOBIUS); NON_CYTOPLASMIC_DOMAIN (PHOBIUS); SIGNAL_PEPTIDE_C_REGION (PHOBIUS); SIGNAL_PEPTIDE (PHOBIUS); SIGNAL_PEPTIDE_H_REGION (PHOBIUS); SignalP-noTM (SIGNALP_EUK); SignalP-TM (SIGNALP_GRAM_POSITIVE)
bmsbwbcontig12470	---NA---	377	0	SignalP-noTM (SIGNALP_EUK)
bmsbwbcontig12472	---NA---	152	0	no IPS match
bmsbwbcontig12473	---NA---	152	0	no IPS match
bmsbwbcontig12474	---NA---	229	0	no IPS match
bmsbwbcontig12475	---NA---	516	0	no IPS match
bmsbwbcontig12477	---NA---	237	0	no IPS match
bmsbwbcontig12478	---NA---	262	0	CYTOPLASMIC_DOMAIN (PHOBIUS); TRANSMEMBRANE (PHOBIUS); NON_CYTOPLASMIC_DOMAIN (PHOBIUS)
bmsbwbcontig12479	---NA---	871	0	no IPS match
bmsbwbcontig12480	---NA---	711	0	no IPS match
bmsbwbcontig12482	---NA---	425	0	no IPS match
bmsbwbcontig12483	---NA---	501	0	no IPS match
bmsbwbcontig12485	---NA---	163	0	no IPS match
bmsbwbcontig12486	---NA---	941	0	no IPS match
bmsbwbcontig12489	---NA---	212	0	no IPS match
bmsbwbcontig1249	---NA---	559	0	CYTOPLASMIC_DOMAIN (PHOBIUS); TRANSMEMBRANE (PHOBIUS); NON_CYTOPLASMIC_DOMAIN (PHOBIUS); TMhelix (TMHMM)
bmsbwbcontig12491	---NA---	457	0	no IPS match
bmsbwbcontig12496	---NA---	2160	0	TMhelix (TMHMM)
bmsbwbcontig12498	---NA---	636	0	CYTOPLASMIC_DOMAIN (PHOBIUS); TRANSMEMBRANE (PHOBIUS); NON_CYTOPLASMIC_DOMAIN (PHOBIUS); TMhelix (TMHMM)
bmsbwbcontig12501	---NA---	338	0	no IPS match
bmsbwbcontig12507	---NA---	451	0	no IPS match
bmsbwbcontig12508	---NA---	481	0	no IPS match
bmsbwbcontig12510	---NA---	358	0	no IPS match
bmsbwbcontig12511	---NA---	424	0	no IPS match
bmsbwbcontig12512	---NA---	484	0	TRANSMEMBRANE (PHOBIUS); CYTOPLASMIC_DOMAIN (PHOBIUS); NON_CYTOPLASMIC_DOMAIN (PHOBIUS); TMhelix (TMHMM)
bmsbwbcontig12516	---NA---	315	0	TRANSMEMBRANE (PHOBIUS); CYTOPLASMIC_DOMAIN (PHOBIUS); NON_CYTOPLASMIC_DOMAIN (PHOBIUS); TMhelix (TMHMM)
bmsbwbcontig12519	---NA---	243	0	no IPS match
bmsbwbcontig12520	---NA---	204	0	no IPS match
bmsbwbcontig12521	---NA---	1487	0	SIGNAL_PEPTIDE_C_REGION (PHOBIUS); NON_CYTOPLASMIC_DOMAIN (PHOBIUS); SIGNAL_PEPTIDE_H_REGION (PHOBIUS); SIGNAL_PEPTIDE_N_REGION (PHOBIUS); SIGNAL_PEPTIDE (PHOBIUS)
bmsbwbcontig12524	---NA---	647	0	no IPS match
bmsbwbcontig12525	---NA---	495	0	TRANSMEMBRANE (PHOBIUS); CYTOPLASMIC_DOMAIN (PHOBIUS); CYTOPLASMIC_DOMAIN (PHOBIUS); NON_CYTOPLASMIC_DOMAIN (PHOBIUS); TRANSMEMBRANE (PHOBIUS); TMhelix (TMHMM)
bmsbwbcontig12526	---NA---	2302	0	no IPS match
bmsbwbcontig12527	---NA---	609	0	no IPS match
bmsbwbcontig12528	---NA---	598	0	no IPS match
bmsbwbcontig12529	---NA---	214	0	no IPS match
bmsbwbcontig12531	---NA---	190	0	no IPS match
bmsbwbcontig12532	---NA---	152	0	no IPS match
bmsbwbcontig12533	---NA---	283	0	no IPS match
bmsbwbcontig12534	---NA---	284	0	no IPS match
bmsbwbcontig12536	---NA---	248	0	CYTOPLASMIC_DOMAIN (PHOBIUS); NON_CYTOPLASMIC_DOMAIN (PHOBIUS); TRANSMEMBRANE (PHOBIUS); TMhelix (TMHMM)
bmsbwbcontig12539	---NA---	927	0	no IPS match
bmsbwbcontig12542	---NA---	516	0	no IPS match
bmsbwbcontig12543	---NA---	309	0	no IPS match
bmsbwbcontig12546	---NA---	380	0	SIGNAL_PEPTIDE_N_REGION (PHOBIUS); NON_CYTOPLASMIC_DOMAIN (PHOBIUS); SIGNAL_PEPTIDE_C_REGION (PHOBIUS); SIGNAL_PEPTIDE (PHOBIUS); SIGNAL_PEPTIDE_H_REGION (PHOBIUS)
bmsbwbcontig12548	---NA---	465	0	no IPS match
bmsbwbcontig12549	---NA---	305	0	no IPS match
bmsbwbcontig12550	---NA---	1315	0	no IPS match
bmsbwbcontig12554	---NA---	353	0	no IPS match
bmsbwbcontig12556	---NA---	203	0	no IPS match
bmsbwbcontig12559	---NA---	230	0	no IPS match
bmsbwbcontig12563	---NA---	371	0	CYTOPLASMIC_DOMAIN (PHOBIUS); NON_CYTOPLASMIC_DOMAIN (PHOBIUS); TRANSMEMBRANE (PHOBIUS); TMhelix (TMHMM)
bmsbwbcontig12564	---NA---	250	0	CYTOPLASMIC_DOMAIN (PHOBIUS); TRANSMEMBRANE (PHOBIUS); NON_CYTOPLASMIC_DOMAIN (PHOBIUS); TMhelix (TMHMM)
bmsbwbcontig12566	---NA---	1816	0	no IPS match
bmsbwbcontig12567	---NA---	1518	0	NON_CYTOPLASMIC_DOMAIN (PHOBIUS); TRANSMEMBRANE (PHOBIUS); CYTOPLASMIC_DOMAIN (PHOBIUS); SignalP-noTM (SIGNALP_EUK)
bmsbwbcontig12568	---NA---	446	0	no IPS match
bmsbwbcontig1257	---NA---	788	0	CYTOPLASMIC_DOMAIN (PHOBIUS); TRANSMEMBRANE (PHOBIUS); NON_CYTOPLASMIC_DOMAIN (PHOBIUS); TMhelix (TMHMM)
bmsbwbcontig12571	---NA---	211	0	no IPS match
bmsbwbcontig12572	---NA---	214	0	no IPS match
bmsbwbcontig12573	---NA---	805	0	TRANSMEMBRANE (PHOBIUS); NON_CYTOPLASMIC_DOMAIN (PHOBIUS); CYTOPLASMIC_DOMAIN (PHOBIUS); TMhelix (TMHMM)
bmsbwbcontig12574	---NA---	1628	0	TMhelix (TMHMM)
bmsbwbcontig12576	---NA---	750	0	no IPS match
bmsbwbcontig12577	---NA---	347	0	CYTOPLASMIC_DOMAIN (PHOBIUS); TRANSMEMBRANE (PHOBIUS); NON_CYTOPLASMIC_DOMAIN (PHOBIUS); TMhelix (TMHMM)
bmsbwbcontig1258	---NA---	1917	0	no IPS match
bmsbwbcontig12584	---NA---	201	0	no IPS match
bmsbwbcontig12585	---NA---	275	0	no IPS match
bmsbwbcontig12586	---NA---	451	0	TRANSMEMBRANE (PHOBIUS); TRANSMEMBRANE (PHOBIUS); NON_CYTOPLASMIC_DOMAIN (PHOBIUS); CYTOPLASMIC_DOMAIN (PHOBIUS); CYTOPLASMIC_DOMAIN (PHOBIUS); SignalP-noTM (SIGNALP_EUK); TMhelix (TMHMM); TMhelix (TMHMM)
bmsbwbcontig12588	---NA---	787	0	no IPS match
bmsbwbcontig12590	---NA---	1111	0	TRANSMEMBRANE (PHOBIUS); CYTOPLASMIC_DOMAIN (PHOBIUS); NON_CYTOPLASMIC_DOMAIN (PHOBIUS)
bmsbwbcontig12591	---NA---	1597	0	no IPS match
bmsbwbcontig12592	---NA---	221	0	no IPS match
bmsbwbcontig12593	---NA---	221	0	no IPS match
bmsbwbcontig12594	---NA---	288	0	CYTOPLASMIC_DOMAIN (PHOBIUS); TRANSMEMBRANE (PHOBIUS); NON_CYTOPLASMIC_DOMAIN (PHOBIUS)
bmsbwbcontig12598	---NA---	1136	0	no IPS match
bmsbwbcontig12599	---NA---	283	0	TRANSMEMBRANE (PHOBIUS); NON_CYTOPLASMIC_DOMAIN (PHOBIUS); CYTOPLASMIC_DOMAIN (PHOBIUS); TMhelix (TMHMM)
bmsbwbcontig126	---NA---	225	0	no IPS match
bmsbwbcontig12601	---NA---	279	0	TRANSMEMBRANE (PHOBIUS); CYTOPLASMIC_DOMAIN (PHOBIUS); NON_CYTOPLASMIC_DOMAIN (PHOBIUS); TMhelix (TMHMM)
bmsbwbcontig12602	---NA---	1632	0	TRANSMEMBRANE (PHOBIUS); CYTOPLASMIC_DOMAIN (PHOBIUS); NON_CYTOPLASMIC_DOMAIN (PHOBIUS); TMhelix (TMHMM)
bmsbwbcontig12603	---NA---	471	0	TRANSMEMBRANE (PHOBIUS); NON_CYTOPLASMIC_DOMAIN (PHOBIUS); CYTOPLASMIC_DOMAIN (PHOBIUS); TMhelix (TMHMM)
bmsbwbcontig12604	---NA---	563	0	NON_CYTOPLASMIC_DOMAIN (PHOBIUS); SIGNAL_PEPTIDE_N_REGION (PHOBIUS); SIGNAL_PEPTIDE_C_REGION (PHOBIUS); SIGNAL_PEPTIDE (PHOBIUS); SIGNAL_PEPTIDE_H_REGION (PHOBIUS); SignalP-noTM (SIGNALP_EUK)
bmsbwbcontig12605	---NA---	800	0	no IPS match
bmsbwbcontig12607	---NA---	324	0	no IPS match
bmsbwbcontig1261	---NA---	731	0	SIGNAL_PEPTIDE_H_REGION (PHOBIUS); SIGNAL_PEPTIDE_C_REGION (PHOBIUS); SIGNAL_PEPTIDE_N_REGION (PHOBIUS); NON_CYTOPLASMIC_DOMAIN (PHOBIUS); SIGNAL_PEPTIDE (PHOBIUS); TMhelix (TMHMM)
bmsbwbcontig12610	---NA---	247	0	no IPS match
bmsbwbcontig12611	---NA---	1183	0	CYTOPLASMIC_DOMAIN (PHOBIUS); TRANSMEMBRANE (PHOBIUS); NON_CYTOPLASMIC_DOMAIN (PHOBIUS); TMhelix (TMHMM)
bmsbwbcontig12612	---NA---	200	0	no IPS match
bmsbwbcontig12613	---NA---	321	0	no IPS match
bmsbwbcontig12614	---NA---	1207	0	TRANSMEMBRANE (PHOBIUS); CYTOPLASMIC_DOMAIN (PHOBIUS); NON_CYTOPLASMIC_DOMAIN (PHOBIUS); TMhelix (TMHMM)
bmsbwbcontig12615	---NA---	655	0	Coil (COILS)
bmsbwbcontig12617	---NA---	222	0	no IPS match
bmsbwbcontig12618	---NA---	254	0	SignalP-noTM (SIGNALP_EUK)
bmsbwbcontig12622	---NA---	181	0	no IPS match
bmsbwbcontig12624	---NA---	359	0	no IPS match
bmsbwbcontig12629	---NA---	197	0	CYTOPLASMIC_DOMAIN (PHOBIUS); TRANSMEMBRANE (PHOBIUS); NON_CYTOPLASMIC_DOMAIN (PHOBIUS); TMhelix (TMHMM)
bmsbwbcontig12633	---NA---	359	0	no IPS match
bmsbwbcontig12634	---NA---	168	0	no IPS match
bmsbwbcontig12635	---NA---	166	0	no IPS match
bmsbwbcontig12636	---NA---	635	0	no IPS match
bmsbwbcontig12637	---NA---	174	0	no IPS match
bmsbwbcontig12638	---NA---	358	0	no IPS match
bmsbwbcontig12639	---NA---	844	0	no IPS match
bmsbwbcontig12640	---NA---	245	0	no IPS match
bmsbwbcontig12641	---NA---	237	0	no IPS match
bmsbwbcontig12642	---NA---	680	0	no IPS match
bmsbwbcontig12643	---NA---	283	0	no IPS match
bmsbwbcontig12644	---NA---	387	0	no IPS match
bmsbwbcontig12646	---NA---	231	0	CYTOPLASMIC_DOMAIN (PHOBIUS); TRANSMEMBRANE (PHOBIUS); NON_CYTOPLASMIC_DOMAIN (PHOBIUS); TMhelix (TMHMM)
bmsbwbcontig12648	---NA---	216	0	no IPS match
bmsbwbcontig12649	---NA---	523	0	no IPS match
bmsbwbcontig12653	---NA---	375	0	no IPS match
bmsbwbcontig12655	---NA---	723	0	NON_CYTOPLASMIC_DOMAIN (PHOBIUS); TRANSMEMBRANE (PHOBIUS); CYTOPLASMIC_DOMAIN (PHOBIUS)
bmsbwbcontig12657	---NA---	510	0	no IPS match
bmsbwbcontig12658	---NA---	150	0	no IPS match
bmsbwbcontig12659	---NA---	288	0	no IPS match
bmsbwbcontig12661	---NA---	226	0	no IPS match
bmsbwbcontig12662	---NA---	206	0	no IPS match
bmsbwbcontig12667	---NA---	163	0	no IPS match
bmsbwbcontig1267	---NA---	423	0	no IPS match
bmsbwbcontig12670	---NA---	195	0	TRANSMEMBRANE (PHOBIUS); CYTOPLASMIC_DOMAIN (PHOBIUS); NON_CYTOPLASMIC_DOMAIN (PHOBIUS)
bmsbwbcontig12671	---NA---	241	0	no IPS match
bmsbwbcontig12673	---NA---	511	0	TRANSMEMBRANE (PHOBIUS); NON_CYTOPLASMIC_DOMAIN (PHOBIUS); CYTOPLASMIC_DOMAIN (PHOBIUS); PS51257 (PROSITE_PROFILES); TMhelix (TMHMM)
bmsbwbcontig12675	---NA---	203	0	no IPS match
bmsbwbcontig12676	---NA---	623	0	IPR012674 (G3DSA:2.40.128.GENE3D); NON_CYTOPLASMIC_DOMAIN (PHOBIUS); SIGNAL_PEPTIDE_N_REGION (PHOBIUS); SIGNAL_PEPTIDE_C_REGION (PHOBIUS); SIGNAL_PEPTIDE (PHOBIUS); SIGNAL_PEPTIDE_H_REGION (PHOBIUS); SignalP-noTM (SIGNALP_EUK); IPR011038 (SUPERFAMILY)
bmsbwbcontig12677	---NA---	734	0	no IPS match
bmsbwbcontig12678	---NA---	501	0	CYTOPLASMIC_DOMAIN (PHOBIUS); NON_CYTOPLASMIC_DOMAIN (PHOBIUS); TRANSMEMBRANE (PHOBIUS); TMhelix (TMHMM)
bmsbwbcontig1268	---NA---	1190	0	TRANSMEMBRANE (PHOBIUS); CYTOPLASMIC_DOMAIN (PHOBIUS); NON_CYTOPLASMIC_DOMAIN (PHOBIUS); TMhelix (TMHMM)
bmsbwbcontig12680	---NA---	203	0	no IPS match
bmsbwbcontig12681	---NA---	356	0	no IPS match
bmsbwbcontig12685	---NA---	263	0	IPR007588 (PFAM)
bmsbwbcontig12686	---NA---	298	0	no IPS match
bmsbwbcontig12687	---NA---	308	0	no IPS match
bmsbwbcontig12688	---NA---	275	0	no IPS match
bmsbwbcontig12690	---NA---	405	0	no IPS match
bmsbwbcontig12691	---NA---	196	0	no IPS match
bmsbwbcontig12697	---NA---	343	0	no IPS match
bmsbwbcontig12698	---NA---	214	0	TRANSMEMBRANE (PHOBIUS); NON_CYTOPLASMIC_DOMAIN (PHOBIUS); CYTOPLASMIC_DOMAIN (PHOBIUS); TMhelix (TMHMM)
bmsbwbcontig12699	---NA---	177	0	SIGNAL_PEPTIDE_C_REGION (PHOBIUS); SIGNAL_PEPTIDE_H_REGION (PHOBIUS); NON_CYTOPLASMIC_DOMAIN (PHOBIUS); SIGNAL_PEPTIDE (PHOBIUS); SIGNAL_PEPTIDE_N_REGION (PHOBIUS)
bmsbwbcontig12700	---NA---	627	0	CYTOPLASMIC_DOMAIN (PHOBIUS); SIGNAL_PEPTIDE_N_REGION (PHOBIUS); SIGNAL_PEPTIDE (PHOBIUS); TRANSMEMBRANE (PHOBIUS); SIGNAL_PEPTIDE_C_REGION (PHOBIUS); SIGNAL_PEPTIDE_H_REGION (PHOBIUS); NON_CYTOPLASMIC_DOMAIN (PHOBIUS)
bmsbwbcontig12706	---NA---	207	0	no IPS match
bmsbwbcontig12707	---NA---	554	0	TRANSMEMBRANE (PHOBIUS); CYTOPLASMIC_DOMAIN (PHOBIUS); NON_CYTOPLASMIC_DOMAIN (PHOBIUS)
bmsbwbcontig12710	---NA---	218	0	SignalP-TM (SIGNALP_GRAM_POSITIVE); TMhelix (TMHMM); TMhelix (TMHMM)
bmsbwbcontig12712	---NA---	356	0	no IPS match
bmsbwbcontig12714	---NA---	294	0	CYTOPLASMIC_DOMAIN (PHOBIUS); NON_CYTOPLASMIC_DOMAIN (PHOBIUS); TRANSMEMBRANE (PHOBIUS)
bmsbwbcontig12715	---NA---	242	0	no IPS match
bmsbwbcontig12718	---NA---	274	0	no IPS match
bmsbwbcontig12719	---NA---	228	0	no IPS match
bmsbwbcontig12721	---NA---	329	0	no IPS match
bmsbwbcontig12722	---NA---	615	0	no IPS match
bmsbwbcontig12725	---NA---	257	0	no IPS match
bmsbwbcontig12726	---NA---	607	0	no IPS match
bmsbwbcontig12727	---NA---	316	0	CYTOPLASMIC_DOMAIN (PHOBIUS); NON_CYTOPLASMIC_DOMAIN (PHOBIUS); TRANSMEMBRANE (PHOBIUS); TMhelix (TMHMM)
bmsbwbcontig12728	---NA---	317	0	TRANSMEMBRANE (PHOBIUS); CYTOPLASMIC_DOMAIN (PHOBIUS); NON_CYTOPLASMIC_DOMAIN (PHOBIUS); TMhelix (TMHMM)
bmsbwbcontig1273	---NA---	1393	0	NON_CYTOPLASMIC_DOMAIN (PHOBIUS); TRANSMEMBRANE (PHOBIUS); CYTOPLASMIC_DOMAIN (PHOBIUS); TMhelix (TMHMM); TMhelix (TMHMM)
bmsbwbcontig12731	---NA---	404	0	no IPS match
bmsbwbcontig12732	---NA---	213	0	no IPS match
bmsbwbcontig12733	---NA---	261	0	no IPS match
bmsbwbcontig12734	---NA---	275	0	no IPS match
bmsbwbcontig12737	---NA---	354	0	no IPS match
bmsbwbcontig1274	---NA---	257	0	no IPS match
bmsbwbcontig12740	---NA---	385	0	SignalP-noTM (SIGNALP_EUK)
bmsbwbcontig12744	---NA---	367	0	no IPS match
bmsbwbcontig12745	---NA---	492	0	no IPS match
bmsbwbcontig12747	---NA---	928	0	no IPS match
bmsbwbcontig12748	---NA---	1192	0	no IPS match
bmsbwbcontig1275	---NA---	1537	0	SIGNAL_PEPTIDE_N_REGION (PHOBIUS); SIGNAL_PEPTIDE (PHOBIUS); TRANSMEMBRANE (PHOBIUS); SIGNAL_PEPTIDE_C_REGION (PHOBIUS); SIGNAL_PEPTIDE_H_REGION (PHOBIUS); CYTOPLASMIC_DOMAIN (PHOBIUS); NON_CYTOPLASMIC_DOMAIN (PHOBIUS); TMhelix (TMHMM)
bmsbwbcontig12751	---NA---	282	0	no IPS match
bmsbwbcontig12755	---NA---	238	0	no IPS match
bmsbwbcontig12757	---NA---	250	0	no IPS match
bmsbwbcontig12758	---NA---	179	0	no IPS match
bmsbwbcontig12759	---NA---	311	0	no IPS match
bmsbwbcontig12760	---NA---	210	0	no IPS match
bmsbwbcontig12762	---NA---	179	0	no IPS match
bmsbwbcontig12767	---NA---	597	0	TRANSMEMBRANE (PHOBIUS); NON_CYTOPLASMIC_DOMAIN (PHOBIUS); CYTOPLASMIC_DOMAIN (PHOBIUS); TMhelix (TMHMM)
bmsbwbcontig12768	---NA---	486	0	no IPS match
bmsbwbcontig12770	---NA---	185	0	no IPS match
bmsbwbcontig12774	---NA---	190	0	no IPS match
bmsbwbcontig12775	---NA---	219	0	no IPS match
bmsbwbcontig1278	---NA---	193	0	no IPS match
bmsbwbcontig12781	---NA---	271	0	no IPS match
bmsbwbcontig12782	---NA---	228	0	no IPS match
bmsbwbcontig12783	---NA---	365	0	no IPS match
bmsbwbcontig12785	---NA---	353	0	no IPS match
bmsbwbcontig1279	---NA---	238	0	no IPS match
bmsbwbcontig12791	---NA---	214	0	NON_CYTOPLASMIC_DOMAIN (PHOBIUS); CYTOPLASMIC_DOMAIN (PHOBIUS); TRANSMEMBRANE (PHOBIUS); TMhelix (TMHMM)
bmsbwbcontig12792	---NA---	642	0	no IPS match
bmsbwbcontig12794	---NA---	1073	0	CYTOPLASMIC_DOMAIN (PHOBIUS); TRANSMEMBRANE (PHOBIUS); NON_CYTOPLASMIC_DOMAIN (PHOBIUS); TMhelix (TMHMM)
bmsbwbcontig12796	---NA---	258	0	TRANSMEMBRANE (PHOBIUS); NON_CYTOPLASMIC_DOMAIN (PHOBIUS); CYTOPLASMIC_DOMAIN (PHOBIUS); TMhelix (TMHMM)
bmsbwbcontig12797	---NA---	337	0	TRANSMEMBRANE (PHOBIUS); CYTOPLASMIC_DOMAIN (PHOBIUS); NON_CYTOPLASMIC_DOMAIN (PHOBIUS)
bmsbwbcontig12798	---NA---	352	0	no IPS match
bmsbwbcontig12799	---NA---	600	0	TRANSMEMBRANE (PHOBIUS); NON_CYTOPLASMIC_DOMAIN (PHOBIUS); CYTOPLASMIC_DOMAIN (PHOBIUS); TMhelix (TMHMM)
bmsbwbcontig12800	---NA---	690	0	no IPS match
bmsbwbcontig12802	---NA---	236	0	NON_CYTOPLASMIC_DOMAIN (PHOBIUS); CYTOPLASMIC_DOMAIN (PHOBIUS); TRANSMEMBRANE (PHOBIUS); TMhelix (TMHMM)
bmsbwbcontig12803	---NA---	181	0	CYTOPLASMIC_DOMAIN (PHOBIUS); NON_CYTOPLASMIC_DOMAIN (PHOBIUS); TRANSMEMBRANE (PHOBIUS); TRANSMEMBRANE (PHOBIUS); NON_CYTOPLASMIC_DOMAIN (PHOBIUS); TMhelix (TMHMM)
bmsbwbcontig12804	---NA---	447	0	no IPS match
bmsbwbcontig12805	---NA---	1084	0	no IPS match
bmsbwbcontig12806	---NA---	277	0	no IPS match
bmsbwbcontig12812	---NA---	329	0	no IPS match
bmsbwbcontig12813	---NA---	980	0	no IPS match
bmsbwbcontig12815	---NA---	175	0	no IPS match
bmsbwbcontig12816	---NA---	466	0	no IPS match
bmsbwbcontig12818	---NA---	249	0	no IPS match
bmsbwbcontig12820	---NA---	173	0	SIGNAL_PEPTIDE_N_REGION (PHOBIUS); SIGNAL_PEPTIDE_C_REGION (PHOBIUS); NON_CYTOPLASMIC_DOMAIN (PHOBIUS); SIGNAL_PEPTIDE (PHOBIUS); SIGNAL_PEPTIDE_H_REGION (PHOBIUS)
bmsbwbcontig12821	---NA---	364	0	TRANSMEMBRANE (PHOBIUS); NON_CYTOPLASMIC_DOMAIN (PHOBIUS); CYTOPLASMIC_DOMAIN (PHOBIUS); TMhelix (TMHMM)
bmsbwbcontig12823	---NA---	265	0	SIGNAL_PEPTIDE_N_REGION (PHOBIUS); SIGNAL_PEPTIDE_C_REGION (PHOBIUS); SIGNAL_PEPTIDE (PHOBIUS); NON_CYTOPLASMIC_DOMAIN (PHOBIUS); SIGNAL_PEPTIDE_H_REGION (PHOBIUS); SignalP-noTM (SIGNALP_EUK)
bmsbwbcontig12826	---NA---	359	0	no IPS match
bmsbwbcontig12829	---NA---	1014	0	TRANSMEMBRANE (PHOBIUS); NON_CYTOPLASMIC_DOMAIN (PHOBIUS); CYTOPLASMIC_DOMAIN (PHOBIUS); SignalP-noTM (SIGNALP_EUK)
bmsbwbcontig12830	---NA---	215	0	no IPS match
bmsbwbcontig12840	---NA---	350	0	no IPS match
bmsbwbcontig12841	---NA---	321	0	no IPS match
bmsbwbcontig12844	---NA---	255	0	no IPS match
bmsbwbcontig12846	---NA---	341	0	no IPS match
bmsbwbcontig12849	---NA---	583	0	no IPS match
bmsbwbcontig12850	---NA---	246	0	no IPS match
bmsbwbcontig12852	---NA---	461	0	no IPS match
bmsbwbcontig12853	---NA---	191	0	SignalP-noTM (SIGNALP_EUK)
bmsbwbcontig12854	---NA---	485	0	SignalP-noTM (SIGNALP_EUK)
bmsbwbcontig12855	---NA---	700	0	no IPS match
bmsbwbcontig12858	---NA---	388	0	no IPS match
bmsbwbcontig12859	---NA---	335	0	CYTOPLASMIC_DOMAIN (PHOBIUS); NON_CYTOPLASMIC_DOMAIN (PHOBIUS); TRANSMEMBRANE (PHOBIUS)
bmsbwbcontig12860	---NA---	620	0	CYTOPLASMIC_DOMAIN (PHOBIUS); NON_CYTOPLASMIC_DOMAIN (PHOBIUS); TRANSMEMBRANE (PHOBIUS); TMhelix (TMHMM)
bmsbwbcontig12861	---NA---	631	0	SignalP-noTM (SIGNALP_EUK)
bmsbwbcontig12865	---NA---	154	0	TRANSMEMBRANE (PHOBIUS); CYTOPLASMIC_DOMAIN (PHOBIUS); NON_CYTOPLASMIC_DOMAIN (PHOBIUS); TMhelix (TMHMM)
bmsbwbcontig12866	---NA---	336	0	no IPS match
bmsbwbcontig12867	---NA---	510	0	SignalP-noTM (SIGNALP_EUK)
bmsbwbcontig12868	---NA---	460	0	no IPS match
bmsbwbcontig12869	---NA---	211	0	no IPS match
bmsbwbcontig12870	---NA---	1026	0	no IPS match
bmsbwbcontig12872	---NA---	246	0	no IPS match
bmsbwbcontig12874	---NA---	272	0	CYTOPLASMIC_DOMAIN (PHOBIUS); NON_CYTOPLASMIC_DOMAIN (PHOBIUS); TRANSMEMBRANE (PHOBIUS)
bmsbwbcontig12878	---NA---	278	0	no IPS match
bmsbwbcontig12879	---NA---	158	0	no IPS match
bmsbwbcontig1288	---NA---	328	0	no IPS match
bmsbwbcontig12880	---NA---	844	0	no IPS match
bmsbwbcontig12882	---NA---	665	0	no IPS match
bmsbwbcontig12885	---NA---	375	0	no IPS match
bmsbwbcontig12888	---NA---	312	0	no IPS match
bmsbwbcontig12890	---NA---	678	0	CYTOPLASMIC_DOMAIN (PHOBIUS); NON_CYTOPLASMIC_DOMAIN (PHOBIUS); NON_CYTOPLASMIC_DOMAIN (PHOBIUS); TRANSMEMBRANE (PHOBIUS); TRANSMEMBRANE (PHOBIUS); TMhelix (TMHMM); TMhelix (TMHMM)
bmsbwbcontig12891	---NA---	193	0	no IPS match
bmsbwbcontig12893	---NA---	1595	0	TRANSMEMBRANE (PHOBIUS); CYTOPLASMIC_DOMAIN (PHOBIUS); NON_CYTOPLASMIC_DOMAIN (PHOBIUS); TMhelix (TMHMM)
bmsbwbcontig12894	---NA---	166	0	TMhelix (TMHMM)
bmsbwbcontig12898	---NA---	643	0	TRANSMEMBRANE (PHOBIUS); CYTOPLASMIC_DOMAIN (PHOBIUS); NON_CYTOPLASMIC_DOMAIN (PHOBIUS); TMhelix (TMHMM)
bmsbwbcontig12899	---NA---	791	0	no IPS match
bmsbwbcontig1290	---NA---	573	0	no IPS match
bmsbwbcontig12902	---NA---	642	0	NON_CYTOPLASMIC_DOMAIN (PHOBIUS); CYTOPLASMIC_DOMAIN (PHOBIUS); TRANSMEMBRANE (PHOBIUS); TMhelix (TMHMM)
bmsbwbcontig12903	---NA---	262	0	no IPS match
bmsbwbcontig12905	---NA---	459	0	TRANSMEMBRANE (PHOBIUS); NON_CYTOPLASMIC_DOMAIN (PHOBIUS); CYTOPLASMIC_DOMAIN (PHOBIUS); NON_CYTOPLASMIC_DOMAIN (PHOBIUS); TRANSMEMBRANE (PHOBIUS); TMhelix (TMHMM); TMhelix (TMHMM)
bmsbwbcontig12906	---NA---	220	0	CYTOPLASMIC_DOMAIN (PHOBIUS); TRANSMEMBRANE (PHOBIUS); NON_CYTOPLASMIC_DOMAIN (PHOBIUS); TMhelix (TMHMM)
bmsbwbcontig12907	---NA---	159	0	no IPS match
bmsbwbcontig12911	---NA---	684	0	TMhelix (TMHMM)
bmsbwbcontig12912	---NA---	337	0	no IPS match
bmsbwbcontig12913	---NA---	223	0	NON_CYTOPLASMIC_DOMAIN (PHOBIUS); SIGNAL_PEPTIDE_N_REGION (PHOBIUS); SIGNAL_PEPTIDE_C_REGION (PHOBIUS); SIGNAL_PEPTIDE_H_REGION (PHOBIUS); SIGNAL_PEPTIDE (PHOBIUS)
bmsbwbcontig12914	---NA---	1107	0	NON_CYTOPLASMIC_DOMAIN (PHOBIUS); TRANSMEMBRANE (PHOBIUS); CYTOPLASMIC_DOMAIN (PHOBIUS); NON_CYTOPLASMIC_DOMAIN (PHOBIUS); TRANSMEMBRANE (PHOBIUS); TMhelix (TMHMM); TMhelix (TMHMM)
bmsbwbcontig12917	---NA---	156	0	no IPS match
bmsbwbcontig12918	---NA---	307	0	NON_CYTOPLASMIC_DOMAIN (PHOBIUS); TRANSMEMBRANE (PHOBIUS); CYTOPLASMIC_DOMAIN (PHOBIUS); TMhelix (TMHMM)
bmsbwbcontig12919	---NA---	370	0	SIGNAL_PEPTIDE_N_REGION (PHOBIUS); SIGNAL_PEPTIDE_C_REGION (PHOBIUS); SIGNAL_PEPTIDE (PHOBIUS); NON_CYTOPLASMIC_DOMAIN (PHOBIUS); SIGNAL_PEPTIDE_H_REGION (PHOBIUS); TMhelix (TMHMM)
bmsbwbcontig1292	---NA---	1209	0	SIGNAL_PEPTIDE_C_REGION (PHOBIUS); SIGNAL_PEPTIDE_N_REGION (PHOBIUS); SIGNAL_PEPTIDE (PHOBIUS); NON_CYTOPLASMIC_DOMAIN (PHOBIUS); SIGNAL_PEPTIDE_H_REGION (PHOBIUS)
bmsbwbcontig12925	---NA---	1207	0	CYTOPLASMIC_DOMAIN (PHOBIUS); NON_CYTOPLASMIC_DOMAIN (PHOBIUS); TRANSMEMBRANE (PHOBIUS); TMhelix (TMHMM)
bmsbwbcontig12926	---NA---	210	0	no IPS match
bmsbwbcontig12927	---NA---	330	0	no IPS match
bmsbwbcontig12928	---NA---	515	0	no IPS match
bmsbwbcontig12929	---NA---	200	0	no IPS match
bmsbwbcontig12931	---NA---	410	0	NON_CYTOPLASMIC_DOMAIN (PHOBIUS); TRANSMEMBRANE (PHOBIUS); CYTOPLASMIC_DOMAIN (PHOBIUS); TMhelix (TMHMM)
bmsbwbcontig12938	---NA---	208	0	no IPS match
bmsbwbcontig12939	---NA---	396	0	no IPS match
bmsbwbcontig12944	---NA---	175	0	no IPS match
bmsbwbcontig12945	---NA---	232	0	no IPS match
bmsbwbcontig12947	---NA---	152	0	no IPS match
bmsbwbcontig12948	---NA---	270	0	no IPS match
bmsbwbcontig12949	---NA---	573	0	no IPS match
bmsbwbcontig12950	---NA---	264	0	no IPS match
bmsbwbcontig12951	---NA---	1540	0	no IPS match
bmsbwbcontig12955	---NA---	637	0	CYTOPLASMIC_DOMAIN (PHOBIUS); NON_CYTOPLASMIC_DOMAIN (PHOBIUS); TRANSMEMBRANE (PHOBIUS); TMhelix (TMHMM)
bmsbwbcontig12957	---NA---	232	0	no IPS match
bmsbwbcontig12961	---NA---	354	0	no IPS match
bmsbwbcontig12963	---NA---	672	0	no IPS match
bmsbwbcontig12964	---NA---	518	0	no IPS match
bmsbwbcontig12968	---NA---	156	0	CYTOPLASMIC_DOMAIN (PHOBIUS); NON_CYTOPLASMIC_DOMAIN (PHOBIUS); TRANSMEMBRANE (PHOBIUS); TMhelix (TMHMM)
bmsbwbcontig12973	---NA---	155	0	no IPS match
bmsbwbcontig12974	---NA---	502	0	TRANSMEMBRANE (PHOBIUS); NON_CYTOPLASMIC_DOMAIN (PHOBIUS); CYTOPLASMIC_DOMAIN (PHOBIUS); TMhelix (TMHMM)
bmsbwbcontig12976	---NA---	316	0	no IPS match
bmsbwbcontig12977	---NA---	194	0	no IPS match
bmsbwbcontig12978	---NA---	184	0	no IPS match
bmsbwbcontig12979	---NA---	548	0	no IPS match
bmsbwbcontig12980	---NA---	261	0	no IPS match
bmsbwbcontig12981	---NA---	247	0	no IPS match
bmsbwbcontig12984	---NA---	475	0	no IPS match
bmsbwbcontig12985	---NA---	315	0	NON_CYTOPLASMIC_DOMAIN (PHOBIUS); CYTOPLASMIC_DOMAIN (PHOBIUS); TRANSMEMBRANE (PHOBIUS); TMhelix (TMHMM)
bmsbwbcontig12987	---NA---	303	0	no IPS match
bmsbwbcontig12988	---NA---	271	0	no IPS match
bmsbwbcontig12990	---NA---	198	0	no IPS match
bmsbwbcontig12995	---NA---	810	0	TRANSMEMBRANE (PHOBIUS); CYTOPLASMIC_DOMAIN (PHOBIUS); NON_CYTOPLASMIC_DOMAIN (PHOBIUS); TMhelix (TMHMM)
bmsbwbcontig12998	---NA---	294	0	no IPS match
bmsbwbcontig13003	---NA---	2832	0	Coil (COILS); IPR007087 (PROSITE_PATTERNS)
bmsbwbcontig13006	---NA---	275	0	no IPS match
bmsbwbcontig13008	---NA---	254	0	no IPS match
bmsbwbcontig13009	---NA---	317	0	SIGNAL_PEPTIDE (PHOBIUS); SIGNAL_PEPTIDE_C_REGION (PHOBIUS); SIGNAL_PEPTIDE_N_REGION (PHOBIUS); NON_CYTOPLASMIC_DOMAIN (PHOBIUS); SIGNAL_PEPTIDE_H_REGION (PHOBIUS); TMhelix (TMHMM)
bmsbwbcontig13011	---NA---	400	0	PS51257 (PROSITE_PROFILES)
bmsbwbcontig13015	---NA---	499	0	no IPS match
bmsbwbcontig13016	---NA---	880	0	CYTOPLASMIC_DOMAIN (PHOBIUS); TRANSMEMBRANE (PHOBIUS); NON_CYTOPLASMIC_DOMAIN (PHOBIUS); TMhelix (TMHMM)
bmsbwbcontig13018	---NA---	172	0	NON_CYTOPLASMIC_DOMAIN (PHOBIUS); TRANSMEMBRANE (PHOBIUS); CYTOPLASMIC_DOMAIN (PHOBIUS); TMhelix (TMHMM)
bmsbwbcontig13019	---NA---	185	0	NON_CYTOPLASMIC_DOMAIN (PHOBIUS); TRANSMEMBRANE (PHOBIUS); CYTOPLASMIC_DOMAIN (PHOBIUS); TMhelix (TMHMM)
bmsbwbcontig13021	---NA---	1199	0	TRANSMEMBRANE (PHOBIUS); CYTOPLASMIC_DOMAIN (PHOBIUS); NON_CYTOPLASMIC_DOMAIN (PHOBIUS); TMhelix (TMHMM)
bmsbwbcontig13022	---NA---	226	0	no IPS match
bmsbwbcontig13025	---NA---	287	0	no IPS match
bmsbwbcontig13026	---NA---	251	0	no IPS match
bmsbwbcontig13027	---NA---	725	0	SignalP-noTM (SIGNALP_EUK)
bmsbwbcontig13028	---NA---	175	0	no IPS match
bmsbwbcontig13030	---NA---	1037	0	no IPS match
bmsbwbcontig13033	---NA---	274	0	no IPS match
bmsbwbcontig13034	---NA---	232	0	TRANSMEMBRANE (PHOBIUS); SIGNAL_PEPTIDE_C_REGION (PHOBIUS); SIGNAL_PEPTIDE_H_REGION (PHOBIUS); CYTOPLASMIC_DOMAIN (PHOBIUS); SIGNAL_PEPTIDE_N_REGION (PHOBIUS); NON_CYTOPLASMIC_DOMAIN (PHOBIUS); SIGNAL_PEPTIDE (PHOBIUS); TMhelix (TMHMM); TMhelix (TMHMM)
bmsbwbcontig13037	---NA---	219	0	no IPS match
bmsbwbcontig13038	---NA---	185	0	no IPS match
bmsbwbcontig13040	---NA---	598	0	no IPS match
bmsbwbcontig13042	---NA---	890	0	TRANSMEMBRANE (PHOBIUS); NON_CYTOPLASMIC_DOMAIN (PHOBIUS); CYTOPLASMIC_DOMAIN (PHOBIUS)
bmsbwbcontig13043	---NA---	307	0	no IPS match
bmsbwbcontig13045	---NA---	1280	0	no IPS match
bmsbwbcontig13046	---NA---	248	0	no IPS match
bmsbwbcontig13047	---NA---	223	0	no IPS match
bmsbwbcontig13049	---NA---	398	0	no IPS match
bmsbwbcontig13050	---NA---	175	0	no IPS match
bmsbwbcontig13054	---NA---	553	0	no IPS match
bmsbwbcontig13056	---NA---	276	0	no IPS match
bmsbwbcontig13064	---NA---	169	0	no IPS match
bmsbwbcontig13068	---NA---	508	0	no IPS match
bmsbwbcontig13069	---NA---	439	0	CYTOPLASMIC_DOMAIN (PHOBIUS); TRANSMEMBRANE (PHOBIUS); NON_CYTOPLASMIC_DOMAIN (PHOBIUS); TMhelix (TMHMM)
bmsbwbcontig13070	---NA---	758	0	no IPS match
bmsbwbcontig13072	---NA---	176	0	no IPS match
bmsbwbcontig13073	---NA---	170	0	no IPS match
bmsbwbcontig13074	---NA---	559	0	no IPS match
bmsbwbcontig13075	---NA---	182	0	no IPS match
bmsbwbcontig13077	---NA---	884	0	no IPS match
bmsbwbcontig13078	---NA---	256	0	no IPS match
bmsbwbcontig1308	---NA---	514	0	no IPS match
bmsbwbcontig13081	---NA---	227	0	no IPS match
bmsbwbcontig13083	---NA---	778	0	no IPS match
bmsbwbcontig13084	---NA---	337	0	no IPS match
bmsbwbcontig13087	---NA---	308	0	TRANSMEMBRANE (PHOBIUS); CYTOPLASMIC_DOMAIN (PHOBIUS); NON_CYTOPLASMIC_DOMAIN (PHOBIUS); TMhelix (TMHMM)
bmsbwbcontig13088	---NA---	362	0	no IPS match
bmsbwbcontig13089	---NA---	267	0	no IPS match
bmsbwbcontig13091	---NA---	486	0	TRANSMEMBRANE (PHOBIUS); CYTOPLASMIC_DOMAIN (PHOBIUS); NON_CYTOPLASMIC_DOMAIN (PHOBIUS); TMhelix (TMHMM)
bmsbwbcontig13092	---NA---	319	0	no IPS match
bmsbwbcontig13093	---NA---	297	0	no IPS match
bmsbwbcontig13094	---NA---	312	0	no IPS match
bmsbwbcontig13095	---NA---	216	0	TRANSMEMBRANE (PHOBIUS); NON_CYTOPLASMIC_DOMAIN (PHOBIUS); CYTOPLASMIC_DOMAIN (PHOBIUS); TMhelix (TMHMM)
bmsbwbcontig13096	---NA---	509	0	no IPS match
bmsbwbcontig13097	---NA---	267	0	no IPS match
bmsbwbcontig13098	---NA---	717	0	no IPS match
bmsbwbcontig13099	---NA---	179	0	CYTOPLASMIC_DOMAIN (PHOBIUS); TRANSMEMBRANE (PHOBIUS); NON_CYTOPLASMIC_DOMAIN (PHOBIUS)
bmsbwbcontig131	---NA---	234	0	SIGNAL_PEPTIDE_C_REGION (PHOBIUS); SIGNAL_PEPTIDE_N_REGION (PHOBIUS); SIGNAL_PEPTIDE_H_REGION (PHOBIUS); SIGNAL_PEPTIDE (PHOBIUS); NON_CYTOPLASMIC_DOMAIN (PHOBIUS); SignalP-noTM (SIGNALP_GRAM_NEGATIVE); SignalP-noTM (SIGNALP_EUK)
bmsbwbcontig1310	---NA---	772	0	CYTOPLASMIC_DOMAIN (PHOBIUS); NON_CYTOPLASMIC_DOMAIN (PHOBIUS); TRANSMEMBRANE (PHOBIUS); TMhelix (TMHMM)
bmsbwbcontig13101	---NA---	1382	0	no IPS match
bmsbwbcontig13104	---NA---	765	0	PS51257 (PROSITE_PROFILES)
bmsbwbcontig13105	---NA---	193	0	NON_CYTOPLASMIC_DOMAIN (PHOBIUS); SIGNAL_PEPTIDE_N_REGION (PHOBIUS); SIGNAL_PEPTIDE_C_REGION (PHOBIUS); SIGNAL_PEPTIDE (PHOBIUS); SIGNAL_PEPTIDE_H_REGION (PHOBIUS)
bmsbwbcontig13106	---NA---	1957	0	NON_CYTOPLASMIC_DOMAIN (PHOBIUS); CYTOPLASMIC_DOMAIN (PHOBIUS); TRANSMEMBRANE (PHOBIUS); TMhelix (TMHMM)
bmsbwbcontig13109	---NA---	1388	0	no IPS match
bmsbwbcontig1311	---NA---	1286	0	no IPS match
bmsbwbcontig13111	---NA---	221	0	no IPS match
bmsbwbcontig13112	---NA---	672	0	no IPS match
bmsbwbcontig13113	---NA---	235	0	no IPS match
bmsbwbcontig13114	---NA---	212	0	no IPS match
bmsbwbcontig13115	---NA---	436	0	SIGNAL_PEPTIDE_N_REGION (PHOBIUS); SIGNAL_PEPTIDE_C_REGION (PHOBIUS); NON_CYTOPLASMIC_DOMAIN (PHOBIUS); SIGNAL_PEPTIDE (PHOBIUS); SIGNAL_PEPTIDE_H_REGION (PHOBIUS); TMhelix (TMHMM)
bmsbwbcontig13116	---NA---	225	0	no IPS match
bmsbwbcontig13117	---NA---	473	0	no IPS match
bmsbwbcontig13119	---NA---	589	0	no IPS match
bmsbwbcontig1312	---NA---	887	0	SIGNAL_PEPTIDE_C_REGION (PHOBIUS); NON_CYTOPLASMIC_DOMAIN (PHOBIUS); SIGNAL_PEPTIDE_N_REGION (PHOBIUS); SIGNAL_PEPTIDE (PHOBIUS); SIGNAL_PEPTIDE_H_REGION (PHOBIUS)
bmsbwbcontig13120	---NA---	2440	0	no IPS match
bmsbwbcontig13123	---NA---	161	0	IPR023316 (G3DSA:1.10.238.GENE3D)
bmsbwbcontig13132	---NA---	1232	0	Coil (COILS); SignalP-noTM (SIGNALP_EUK)
bmsbwbcontig13133	---NA---	295	0	no IPS match
bmsbwbcontig13135	---NA---	612	0	no IPS match
bmsbwbcontig13137	---NA---	492	0	TRANSMEMBRANE (PHOBIUS); CYTOPLASMIC_DOMAIN (PHOBIUS); NON_CYTOPLASMIC_DOMAIN (PHOBIUS); TMhelix (TMHMM)
bmsbwbcontig13138	---NA---	502	0	no IPS match
bmsbwbcontig13140	---NA---	1025	0	CYTOPLASMIC_DOMAIN (PHOBIUS); TRANSMEMBRANE (PHOBIUS); NON_CYTOPLASMIC_DOMAIN (PHOBIUS); CYTOPLASMIC_DOMAIN (PHOBIUS); TRANSMEMBRANE (PHOBIUS); TRANSMEMBRANE (PHOBIUS); NON_CYTOPLASMIC_DOMAIN (PHOBIUS); TMhelix (TMHMM); TMhelix (TMHMM)
bmsbwbcontig13141	---NA---	180	0	no IPS match
bmsbwbcontig13142	---NA---	1021	0	no IPS match
bmsbwbcontig13144	---NA---	215	0	SignalP-noTM (SIGNALP_GRAM_NEGATIVE); SignalP-TM (SIGNALP_GRAM_POSITIVE)
bmsbwbcontig13146	---NA---	1304	0	no IPS match
bmsbwbcontig13148	---NA---	377	0	no IPS match
bmsbwbcontig1315	---NA---	852	0	CYTOPLASMIC_DOMAIN (PHOBIUS); NON_CYTOPLASMIC_DOMAIN (PHOBIUS); CYTOPLASMIC_DOMAIN (PHOBIUS); TRANSMEMBRANE (PHOBIUS); TRANSMEMBRANE (PHOBIUS); TMhelix (TMHMM); TMhelix (TMHMM); TMhelix (TMHMM)
bmsbwbcontig13150	---NA---	276	0	no IPS match
bmsbwbcontig13152	---NA---	255	0	no IPS match
bmsbwbcontig13154	---NA---	226	0	no IPS match
bmsbwbcontig13157	---NA---	320	0	no IPS match
bmsbwbcontig13158	---NA---	257	0	no IPS match
bmsbwbcontig13160	---NA---	237	0	TRANSMEMBRANE (PHOBIUS); CYTOPLASMIC_DOMAIN (PHOBIUS); NON_CYTOPLASMIC_DOMAIN (PHOBIUS); TMhelix (TMHMM)
bmsbwbcontig13161	---NA---	238	0	no IPS match
bmsbwbcontig13163	---NA---	765	0	no IPS match
bmsbwbcontig13165	---NA---	211	0	no IPS match
bmsbwbcontig13168	---NA---	251	0	no IPS match
bmsbwbcontig13171	---NA---	215	0	no IPS match
bmsbwbcontig13172	---NA---	419	0	no IPS match
bmsbwbcontig13175	---NA---	560	0	TMhelix (TMHMM)
bmsbwbcontig13177	---NA---	611	0	no IPS match
bmsbwbcontig13179	---NA---	761	0	no IPS match
bmsbwbcontig13180	---NA---	439	0	G3DSA:3.30.60.30 (GENE3D); SIGNAL_PEPTIDE_C_REGION (PHOBIUS); SIGNAL_PEPTIDE_N_REGION (PHOBIUS); SIGNAL_PEPTIDE (PHOBIUS); NON_CYTOPLASMIC_DOMAIN (PHOBIUS); SIGNAL_PEPTIDE_H_REGION (PHOBIUS); IPR002350 (PROSITE_PROFILES); SignalP-noTM (SIGNALP_EUK); SignalP-TM (SIGNALP_GRAM_POSITIVE); SSF100895 (SUPERFAMILY)
bmsbwbcontig13184	---NA---	192	0	no IPS match
bmsbwbcontig13186	---NA---	587	0	no IPS match
bmsbwbcontig13187	---NA---	260	0	CYTOPLASMIC_DOMAIN (PHOBIUS); TRANSMEMBRANE (PHOBIUS); NON_CYTOPLASMIC_DOMAIN (PHOBIUS); TMhelix (TMHMM)
bmsbwbcontig13191	---NA---	260	0	NON_CYTOPLASMIC_DOMAIN (PHOBIUS); TRANSMEMBRANE (PHOBIUS); CYTOPLASMIC_DOMAIN (PHOBIUS); TMhelix (TMHMM)
bmsbwbcontig13192	---NA---	375	0	no IPS match
bmsbwbcontig13196	---NA---	304	0	no IPS match
bmsbwbcontig13199	---NA---	277	0	CYTOPLASMIC_DOMAIN (PHOBIUS); TRANSMEMBRANE (PHOBIUS); NON_CYTOPLASMIC_DOMAIN (PHOBIUS); TMhelix (TMHMM)
bmsbwbcontig13201	---NA---	355	0	CYTOPLASMIC_DOMAIN (PHOBIUS); TRANSMEMBRANE (PHOBIUS); NON_CYTOPLASMIC_DOMAIN (PHOBIUS); TMhelix (TMHMM)
bmsbwbcontig13207	---NA---	198	0	no IPS match
bmsbwbcontig13208	---NA---	158	0	no IPS match
bmsbwbcontig13209	---NA---	176	0	no IPS match
bmsbwbcontig1321	---NA---	1033	0	no IPS match
bmsbwbcontig13210	---NA---	566	0	NON_CYTOPLASMIC_DOMAIN (PHOBIUS); CYTOPLASMIC_DOMAIN (PHOBIUS); TRANSMEMBRANE (PHOBIUS); TMhelix (TMHMM)
bmsbwbcontig13212	---NA---	480	0	no IPS match
bmsbwbcontig13214	---NA---	372	0	no IPS match
bmsbwbcontig13215	---NA---	665	0	no IPS match
bmsbwbcontig13216	---NA---	207	0	no IPS match
bmsbwbcontig13217	---NA---	428	0	NON_CYTOPLASMIC_DOMAIN (PHOBIUS); TRANSMEMBRANE (PHOBIUS); CYTOPLASMIC_DOMAIN (PHOBIUS); TMhelix (TMHMM)
bmsbwbcontig1322	---NA---	969	0	SIGNAL_PEPTIDE_C_REGION (PHOBIUS); NON_CYTOPLASMIC_DOMAIN (PHOBIUS); SIGNAL_PEPTIDE_H_REGION (PHOBIUS); SIGNAL_PEPTIDE_N_REGION (PHOBIUS); SIGNAL_PEPTIDE (PHOBIUS)
bmsbwbcontig13222	---NA---	662	0	TRANSMEMBRANE (PHOBIUS); NON_CYTOPLASMIC_DOMAIN (PHOBIUS); CYTOPLASMIC_DOMAIN (PHOBIUS)
bmsbwbcontig13223	---NA---	171	0	no IPS match
bmsbwbcontig13226	---NA---	347	0	no IPS match
bmsbwbcontig13228	---NA---	1119	0	no IPS match
bmsbwbcontig13229	---NA---	336	0	no IPS match
bmsbwbcontig13232	---NA---	373	0	CYTOPLASMIC_DOMAIN (PHOBIUS); TRANSMEMBRANE (PHOBIUS); NON_CYTOPLASMIC_DOMAIN (PHOBIUS); TMhelix (TMHMM)
bmsbwbcontig13234	---NA---	167	0	no IPS match
bmsbwbcontig13235	---NA---	178	0	no IPS match
bmsbwbcontig13236	---NA---	195	0	no IPS match
bmsbwbcontig13247	---NA---	167	0	no IPS match
bmsbwbcontig13250	---NA---	864	0	no IPS match
bmsbwbcontig13252	---NA---	180	0	no IPS match
bmsbwbcontig13254	---NA---	300	0	no IPS match
bmsbwbcontig13255	---NA---	486	0	NON_CYTOPLASMIC_DOMAIN (PHOBIUS); TRANSMEMBRANE (PHOBIUS); CYTOPLASMIC_DOMAIN (PHOBIUS); TMhelix (TMHMM)
bmsbwbcontig13257	---NA---	182	0	no IPS match
bmsbwbcontig13258	---NA---	481	0	SIGNAL_PEPTIDE_N_REGION (PHOBIUS); NON_CYTOPLASMIC_DOMAIN (PHOBIUS); SIGNAL_PEPTIDE (PHOBIUS); SIGNAL_PEPTIDE_H_REGION (PHOBIUS); SIGNAL_PEPTIDE_C_REGION (PHOBIUS); SignalP-noTM (SIGNALP_EUK)
bmsbwbcontig13259	---NA---	176	0	no IPS match
bmsbwbcontig13260	---NA---	187	0	no IPS match
bmsbwbcontig13261	---NA---	790	0	TRANSMEMBRANE (PHOBIUS); CYTOPLASMIC_DOMAIN (PHOBIUS); TRANSMEMBRANE (PHOBIUS); CYTOPLASMIC_DOMAIN (PHOBIUS); NON_CYTOPLASMIC_DOMAIN (PHOBIUS); TMhelix (TMHMM); TMhelix (TMHMM)
bmsbwbcontig13263	---NA---	374	0	SIGNAL_PEPTIDE_C_REGION (PHOBIUS); NON_CYTOPLASMIC_DOMAIN (PHOBIUS); SIGNAL_PEPTIDE_N_REGION (PHOBIUS); SIGNAL_PEPTIDE_H_REGION (PHOBIUS); SIGNAL_PEPTIDE (PHOBIUS)
bmsbwbcontig13266	---NA---	220	0	no IPS match
bmsbwbcontig13267	---NA---	202	0	no IPS match
bmsbwbcontig13268	---NA---	169	0	no IPS match
bmsbwbcontig13269	---NA---	191	0	no IPS match
bmsbwbcontig1327	---NA---	656	0	CYTOPLASMIC_DOMAIN (PHOBIUS); TRANSMEMBRANE (PHOBIUS); NON_CYTOPLASMIC_DOMAIN (PHOBIUS); TMhelix (TMHMM)
bmsbwbcontig13274	---NA---	252	0	G3DSA:2.60.40.1360 (GENE3D)
bmsbwbcontig13275	---NA---	721	0	no IPS match
bmsbwbcontig13276	---NA---	161	0	no IPS match
bmsbwbcontig13280	---NA---	1087	0	no IPS match
bmsbwbcontig13281	---NA---	270	0	no IPS match
bmsbwbcontig13283	---NA---	510	0	SIGNAL_PEPTIDE_C_REGION (PHOBIUS); SIGNAL_PEPTIDE_N_REGION (PHOBIUS); NON_CYTOPLASMIC_DOMAIN (PHOBIUS); SIGNAL_PEPTIDE (PHOBIUS); SIGNAL_PEPTIDE_H_REGION (PHOBIUS); TMhelix (TMHMM)
bmsbwbcontig13284	---NA---	365	0	no IPS match
bmsbwbcontig13288	---NA---	190	0	no IPS match
bmsbwbcontig13292	---NA---	352	0	no IPS match
bmsbwbcontig13293	---NA---	410	0	no IPS match
bmsbwbcontig13294	---NA---	387	0	no IPS match
bmsbwbcontig13296	---NA---	1224	0	CYTOPLASMIC_DOMAIN (PHOBIUS); TRANSMEMBRANE (PHOBIUS); NON_CYTOPLASMIC_DOMAIN (PHOBIUS)
bmsbwbcontig13298	---NA---	354	0	no IPS match
bmsbwbcontig13299	---NA---	250	0	no IPS match
bmsbwbcontig13300	---NA---	394	0	no IPS match
bmsbwbcontig13302	---NA---	231	0	no IPS match
bmsbwbcontig13303	---NA---	394	0	no IPS match
bmsbwbcontig13307	---NA---	259	0	NON_CYTOPLASMIC_DOMAIN (PHOBIUS); CYTOPLASMIC_DOMAIN (PHOBIUS); TRANSMEMBRANE (PHOBIUS); CYTOPLASMIC_DOMAIN (PHOBIUS); TRANSMEMBRANE (PHOBIUS); SignalP-TM (SIGNALP_GRAM_POSITIVE); TMhelix (TMHMM)
bmsbwbcontig13308	---NA---	235	0	no IPS match
bmsbwbcontig13309	---NA---	295	0	no IPS match
bmsbwbcontig13310	---NA---	191	0	no IPS match
bmsbwbcontig13311	---NA---	1014	0	no IPS match
bmsbwbcontig13313	---NA---	556	0	TRANSMEMBRANE (PHOBIUS); CYTOPLASMIC_DOMAIN (PHOBIUS); NON_CYTOPLASMIC_DOMAIN (PHOBIUS); TMhelix (TMHMM)
bmsbwbcontig13315	---NA---	912	0	no IPS match
bmsbwbcontig13316	---NA---	671	0	no IPS match
bmsbwbcontig13318	---NA---	408	0	no IPS match
bmsbwbcontig13319	---NA---	288	0	no IPS match
bmsbwbcontig13321	---NA---	569	0	TRANSMEMBRANE (PHOBIUS); NON_CYTOPLASMIC_DOMAIN (PHOBIUS); CYTOPLASMIC_DOMAIN (PHOBIUS)
bmsbwbcontig13322	---NA---	690	0	no IPS match
bmsbwbcontig13324	---NA---	297	0	no IPS match
bmsbwbcontig13325	---NA---	1165	0	TRANSMEMBRANE (PHOBIUS); NON_CYTOPLASMIC_DOMAIN (PHOBIUS); CYTOPLASMIC_DOMAIN (PHOBIUS); TMhelix (TMHMM)
bmsbwbcontig13328	---NA---	213	0	no IPS match
bmsbwbcontig13331	---NA---	585	0	no IPS match
bmsbwbcontig13333	---NA---	367	0	no IPS match
bmsbwbcontig13334	---NA---	286	0	no IPS match
bmsbwbcontig13335	---NA---	693	0	no IPS match
bmsbwbcontig13337	---NA---	320	0	TRANSMEMBRANE (PHOBIUS); NON_CYTOPLASMIC_DOMAIN (PHOBIUS); CYTOPLASMIC_DOMAIN (PHOBIUS); TMhelix (TMHMM)
bmsbwbcontig13338	---NA---	827	0	TRANSMEMBRANE (PHOBIUS); NON_CYTOPLASMIC_DOMAIN (PHOBIUS); CYTOPLASMIC_DOMAIN (PHOBIUS); CYTOPLASMIC_DOMAIN (PHOBIUS); NON_CYTOPLASMIC_DOMAIN (PHOBIUS); TRANSMEMBRANE (PHOBIUS); TRANSMEMBRANE (PHOBIUS); TMhelix (TMHMM); TMhelix (TMHMM)
bmsbwbcontig13339	---NA---	230	0	no IPS match
bmsbwbcontig13341	---NA---	569	0	no IPS match
bmsbwbcontig13342	---NA---	502	0	no IPS match
bmsbwbcontig13343	---NA---	745	0	TRANSMEMBRANE (PHOBIUS); CYTOPLASMIC_DOMAIN (PHOBIUS); NON_CYTOPLASMIC_DOMAIN (PHOBIUS); TMhelix (TMHMM)
bmsbwbcontig13344	---NA---	238	0	no IPS match
bmsbwbcontig13345	---NA---	430	0	no IPS match
bmsbwbcontig13346	---NA---	553	0	CYTOPLASMIC_DOMAIN (PHOBIUS); TRANSMEMBRANE (PHOBIUS); NON_CYTOPLASMIC_DOMAIN (PHOBIUS); TMhelix (TMHMM)
bmsbwbcontig13348	---NA---	739	0	NON_CYTOPLASMIC_DOMAIN (PHOBIUS); TRANSMEMBRANE (PHOBIUS); CYTOPLASMIC_DOMAIN (PHOBIUS); TMhelix (TMHMM)
bmsbwbcontig13355	---NA---	485	0	no IPS match
bmsbwbcontig13358	---NA---	201	0	TRANSMEMBRANE (PHOBIUS); CYTOPLASMIC_DOMAIN (PHOBIUS); NON_CYTOPLASMIC_DOMAIN (PHOBIUS); TMhelix (TMHMM)
bmsbwbcontig13359	---NA---	240	0	no IPS match
bmsbwbcontig13362	---NA---	517	0	no IPS match
bmsbwbcontig13365	---NA---	981	0	no IPS match
bmsbwbcontig13369	---NA---	644	0	no IPS match
bmsbwbcontig1337	---NA---	435	0	no IPS match
bmsbwbcontig13372	---NA---	222	0	no IPS match
bmsbwbcontig13375	---NA---	414	0	no IPS match
bmsbwbcontig13378	---NA---	238	0	no IPS match
bmsbwbcontig13379	---NA---	193	0	no IPS match
bmsbwbcontig1338	---NA---	494	0	no IPS match
bmsbwbcontig13380	---NA---	153	0	no IPS match
bmsbwbcontig13381	---NA---	227	0	no IPS match
bmsbwbcontig13383	---NA---	237	0	NON_CYTOPLASMIC_DOMAIN (PHOBIUS); TRANSMEMBRANE (PHOBIUS); CYTOPLASMIC_DOMAIN (PHOBIUS); TMhelix (TMHMM)
bmsbwbcontig13384	---NA---	473	0	no IPS match
bmsbwbcontig13385	---NA---	195	0	no IPS match
bmsbwbcontig13388	---NA---	253	0	no IPS match
bmsbwbcontig13389	---NA---	235	0	no IPS match
bmsbwbcontig13391	---NA---	647	0	CYTOPLASMIC_DOMAIN (PHOBIUS); TRANSMEMBRANE (PHOBIUS); NON_CYTOPLASMIC_DOMAIN (PHOBIUS); TMhelix (TMHMM)
bmsbwbcontig13392	---NA---	246	0	no IPS match
bmsbwbcontig13393	---NA---	411	0	no IPS match
bmsbwbcontig13394	---NA---	175	0	no IPS match
bmsbwbcontig13395	---NA---	293	0	no IPS match
bmsbwbcontig13400	---NA---	1915	0	no IPS match
bmsbwbcontig13402	---NA---	392	0	NON_CYTOPLASMIC_DOMAIN (PHOBIUS); SIGNAL_PEPTIDE_N_REGION (PHOBIUS); SIGNAL_PEPTIDE (PHOBIUS); SIGNAL_PEPTIDE_H_REGION (PHOBIUS); SIGNAL_PEPTIDE_C_REGION (PHOBIUS)
bmsbwbcontig13404	---NA---	177	0	no IPS match
bmsbwbcontig13406	---NA---	799	0	no IPS match
bmsbwbcontig13408	---NA---	742	0	no IPS match
bmsbwbcontig13409	---NA---	456	0	no IPS match
bmsbwbcontig1341	---NA---	314	0	no IPS match
bmsbwbcontig13410	---NA---	168	0	no IPS match
bmsbwbcontig13411	---NA---	331	0	no IPS match
bmsbwbcontig13412	---NA---	828	0	no IPS match
bmsbwbcontig13413	---NA---	195	0	no IPS match
bmsbwbcontig13415	---NA---	1159	0	CYTOPLASMIC_DOMAIN (PHOBIUS); TRANSMEMBRANE (PHOBIUS); NON_CYTOPLASMIC_DOMAIN (PHOBIUS); TMhelix (TMHMM)
bmsbwbcontig13417	---NA---	447	0	no IPS match
bmsbwbcontig13418	---NA---	365	0	no IPS match
bmsbwbcontig13419	---NA---	327	0	no IPS match
bmsbwbcontig1342	---NA---	1822	0	SIGNAL_PEPTIDE_C_REGION (PHOBIUS); SIGNAL_PEPTIDE_N_REGION (PHOBIUS); SIGNAL_PEPTIDE (PHOBIUS); NON_CYTOPLASMIC_DOMAIN (PHOBIUS); SIGNAL_PEPTIDE_H_REGION (PHOBIUS); SignalP-noTM (SIGNALP_EUK)
bmsbwbcontig13420	---NA---	312	0	no IPS match
bmsbwbcontig13421	---NA---	405	0	no IPS match
bmsbwbcontig13422	---NA---	624	0	no IPS match
bmsbwbcontig13424	---NA---	773	0	no IPS match
bmsbwbcontig13425	---NA---	240	0	no IPS match
bmsbwbcontig13426	---NA---	232	0	no IPS match
bmsbwbcontig13428	---NA---	619	0	no IPS match
bmsbwbcontig1343	---NA---	247	0	no IPS match
bmsbwbcontig13430	---NA---	351	0	no IPS match
bmsbwbcontig13434	---NA---	205	0	no IPS match
bmsbwbcontig13435	---NA---	319	0	no IPS match
bmsbwbcontig13436	---NA---	266	0	TRANSMEMBRANE (PHOBIUS); NON_CYTOPLASMIC_DOMAIN (PHOBIUS); CYTOPLASMIC_DOMAIN (PHOBIUS); TMhelix (TMHMM)
bmsbwbcontig13438	---NA---	257	0	no IPS match
bmsbwbcontig13441	---NA---	630	0	TRANSMEMBRANE (PHOBIUS); NON_CYTOPLASMIC_DOMAIN (PHOBIUS); CYTOPLASMIC_DOMAIN (PHOBIUS); TMhelix (TMHMM)
bmsbwbcontig13442	---NA---	214	0	no IPS match
bmsbwbcontig13443	---NA---	372	0	no IPS match
bmsbwbcontig13444	---NA---	293	0	CYTOPLASMIC_DOMAIN (PHOBIUS); NON_CYTOPLASMIC_DOMAIN (PHOBIUS); TRANSMEMBRANE (PHOBIUS); TMhelix (TMHMM)
bmsbwbcontig13445	---NA---	353	0	no IPS match
bmsbwbcontig13446	---NA---	362	0	no IPS match
bmsbwbcontig13448	---NA---	246	0	no IPS match
bmsbwbcontig13449	---NA---	429	0	no IPS match
bmsbwbcontig13450	---NA---	559	0	no IPS match
bmsbwbcontig13451	---NA---	186	0	no IPS match
bmsbwbcontig13452	---NA---	198	0	no IPS match
bmsbwbcontig13453	---NA---	164	0	no IPS match
bmsbwbcontig13455	---NA---	416	0	no IPS match
bmsbwbcontig13457	---NA---	436	0	no IPS match
bmsbwbcontig13458	---NA---	316	0	SIGNAL_PEPTIDE_C_REGION (PHOBIUS); SIGNAL_PEPTIDE_N_REGION (PHOBIUS); SIGNAL_PEPTIDE (PHOBIUS); NON_CYTOPLASMIC_DOMAIN (PHOBIUS); SIGNAL_PEPTIDE_H_REGION (PHOBIUS)
bmsbwbcontig13459	---NA---	209	0	no IPS match
bmsbwbcontig1346	---NA---	640	0	Coil (COILS); Coil (COILS)
bmsbwbcontig13460	---NA---	267	0	CYTOPLASMIC_DOMAIN (PHOBIUS); TRANSMEMBRANE (PHOBIUS); NON_CYTOPLASMIC_DOMAIN (PHOBIUS); SignalP-TM (SIGNALP_EUK); SignalP-TM (SIGNALP_GRAM_POSITIVE); TMhelix (TMHMM)
bmsbwbcontig13462	---NA---	397	0	TRANSMEMBRANE (PHOBIUS); CYTOPLASMIC_DOMAIN (PHOBIUS); NON_CYTOPLASMIC_DOMAIN (PHOBIUS); TMhelix (TMHMM)
bmsbwbcontig13463	---NA---	2059	0	no IPS match
bmsbwbcontig13467	---NA---	192	0	NON_CYTOPLASMIC_DOMAIN (PHOBIUS); CYTOPLASMIC_DOMAIN (PHOBIUS); TRANSMEMBRANE (PHOBIUS); TMhelix (TMHMM)
bmsbwbcontig13469	---NA---	254	0	NON_CYTOPLASMIC_DOMAIN (PHOBIUS); TRANSMEMBRANE (PHOBIUS); CYTOPLASMIC_DOMAIN (PHOBIUS); TMhelix (TMHMM)
bmsbwbcontig13470	---NA---	249	0	no IPS match
bmsbwbcontig13473	---NA---	239	0	no IPS match
bmsbwbcontig13475	---NA---	393	0	no IPS match
bmsbwbcontig13476	---NA---	179	0	no IPS match
bmsbwbcontig13477	---NA---	672	0	no IPS match
bmsbwbcontig13479	---NA---	330	0	NON_CYTOPLASMIC_DOMAIN (PHOBIUS); CYTOPLASMIC_DOMAIN (PHOBIUS); TRANSMEMBRANE (PHOBIUS); TMhelix (TMHMM)
bmsbwbcontig13480	---NA---	903	0	no IPS match
bmsbwbcontig13481	---NA---	301	0	no IPS match
bmsbwbcontig13482	---NA---	517	0	no IPS match
bmsbwbcontig13485	---NA---	314	0	NON_CYTOPLASMIC_DOMAIN (PHOBIUS); TRANSMEMBRANE (PHOBIUS); CYTOPLASMIC_DOMAIN (PHOBIUS)
bmsbwbcontig13488	---NA---	372	0	CYTOPLASMIC_DOMAIN (PHOBIUS); TRANSMEMBRANE (PHOBIUS); NON_CYTOPLASMIC_DOMAIN (PHOBIUS)
bmsbwbcontig13495	---NA---	1405	0	TRANSMEMBRANE (PHOBIUS); CYTOPLASMIC_DOMAIN (PHOBIUS); NON_CYTOPLASMIC_DOMAIN (PHOBIUS); TMhelix (TMHMM)
bmsbwbcontig13499	---NA---	220	0	TRANSMEMBRANE (PHOBIUS); CYTOPLASMIC_DOMAIN (PHOBIUS); NON_CYTOPLASMIC_DOMAIN (PHOBIUS); TMhelix (TMHMM)
bmsbwbcontig135	---NA---	394	0	no IPS match
bmsbwbcontig13501	---NA---	757	0	NON_CYTOPLASMIC_DOMAIN (PHOBIUS); SIGNAL_PEPTIDE_N_REGION (PHOBIUS); SIGNAL_PEPTIDE_C_REGION (PHOBIUS); SIGNAL_PEPTIDE (PHOBIUS); SIGNAL_PEPTIDE_H_REGION (PHOBIUS); SignalP-noTM (SIGNALP_EUK)
bmsbwbcontig13503	---NA---	207	0	CYTOPLASMIC_DOMAIN (PHOBIUS); NON_CYTOPLASMIC_DOMAIN (PHOBIUS); TRANSMEMBRANE (PHOBIUS); TMhelix (TMHMM)
bmsbwbcontig13504	---NA---	648	0	no IPS match
bmsbwbcontig13505	---NA---	225	0	no IPS match
bmsbwbcontig13509	---NA---	495	0	NON_CYTOPLASMIC_DOMAIN (PHOBIUS); SIGNAL_PEPTIDE_N_REGION (PHOBIUS); SIGNAL_PEPTIDE_C_REGION (PHOBIUS); SIGNAL_PEPTIDE (PHOBIUS); SIGNAL_PEPTIDE_H_REGION (PHOBIUS)
bmsbwbcontig1351	---NA---	354	0	no IPS match
bmsbwbcontig13511	---NA---	694	0	TRANSMEMBRANE (PHOBIUS); CYTOPLASMIC_DOMAIN (PHOBIUS); NON_CYTOPLASMIC_DOMAIN (PHOBIUS); TMhelix (TMHMM)
bmsbwbcontig13514	---NA---	489	0	no IPS match
bmsbwbcontig13516	---NA---	560	0	CYTOPLASMIC_DOMAIN (PHOBIUS); TRANSMEMBRANE (PHOBIUS); NON_CYTOPLASMIC_DOMAIN (PHOBIUS); TMhelix (TMHMM)
bmsbwbcontig13517	---NA---	406	0	no IPS match
bmsbwbcontig13518	---NA---	898	0	no IPS match
bmsbwbcontig13519	---NA---	428	0	no IPS match
bmsbwbcontig13520	---NA---	741	0	no IPS match
bmsbwbcontig13521	---NA---	223	0	no IPS match
bmsbwbcontig13522	---NA---	405	0	no IPS match
bmsbwbcontig13523	---NA---	175	0	no IPS match
bmsbwbcontig13524	---NA---	259	0	CYTOPLASMIC_DOMAIN (PHOBIUS); TRANSMEMBRANE (PHOBIUS); NON_CYTOPLASMIC_DOMAIN (PHOBIUS); TMhelix (TMHMM)
bmsbwbcontig13525	---NA---	508	0	SIGNAL_PEPTIDE_C_REGION (PHOBIUS); SIGNAL_PEPTIDE_N_REGION (PHOBIUS); SIGNAL_PEPTIDE (PHOBIUS); NON_CYTOPLASMIC_DOMAIN (PHOBIUS); SIGNAL_PEPTIDE_H_REGION (PHOBIUS); TMhelix (TMHMM)
bmsbwbcontig13526	---NA---	453	0	no IPS match
bmsbwbcontig13530	---NA---	253	0	CYTOPLASMIC_DOMAIN (PHOBIUS); NON_CYTOPLASMIC_DOMAIN (PHOBIUS); TRANSMEMBRANE (PHOBIUS); NON_CYTOPLASMIC_DOMAIN (PHOBIUS); TRANSMEMBRANE (PHOBIUS); TMhelix (TMHMM); TMhelix (TMHMM)
bmsbwbcontig13531	---NA---	393	0	no IPS match
bmsbwbcontig13534	---NA---	366	0	no IPS match
bmsbwbcontig13535	---NA---	412	0	CYTOPLASMIC_DOMAIN (PHOBIUS); TRANSMEMBRANE (PHOBIUS); NON_CYTOPLASMIC_DOMAIN (PHOBIUS); TMhelix (TMHMM)
bmsbwbcontig13537	---NA---	226	0	no IPS match
bmsbwbcontig13538	---NA---	459	0	no IPS match
bmsbwbcontig13539	---NA---	1033	0	no IPS match
bmsbwbcontig13540	---NA---	285	0	no IPS match
bmsbwbcontig13542	---NA---	1220	0	Coil (COILS)
bmsbwbcontig13544	---NA---	536	0	no IPS match
bmsbwbcontig13545	---NA---	341	0	no IPS match
bmsbwbcontig13547	---NA---	682	0	no IPS match
bmsbwbcontig13548	---NA---	238	0	CYTOPLASMIC_DOMAIN (PHOBIUS); NON_CYTOPLASMIC_DOMAIN (PHOBIUS); TRANSMEMBRANE (PHOBIUS); TMhelix (TMHMM)
bmsbwbcontig13549	---NA---	459	0	NON_CYTOPLASMIC_DOMAIN (PHOBIUS); CYTOPLASMIC_DOMAIN (PHOBIUS); TRANSMEMBRANE (PHOBIUS); TMhelix (TMHMM)
bmsbwbcontig13550	---NA---	362	0	no IPS match
bmsbwbcontig13552	---NA---	307	0	no IPS match
bmsbwbcontig13554	---NA---	187	0	TMhelix (TMHMM)
bmsbwbcontig13555	---NA---	295	0	no IPS match
bmsbwbcontig13556	---NA---	321	0	no IPS match
bmsbwbcontig13557	---NA---	274	0	SIGNAL_PEPTIDE_N_REGION (PHOBIUS); SIGNAL_PEPTIDE (PHOBIUS); SIGNAL_PEPTIDE_C_REGION (PHOBIUS); SIGNAL_PEPTIDE_H_REGION (PHOBIUS); NON_CYTOPLASMIC_DOMAIN (PHOBIUS); SignalP-TM (SIGNALP_GRAM_POSITIVE); SignalP-noTM (SIGNALP_EUK)
bmsbwbcontig13561	---NA---	668	0	no IPS match
bmsbwbcontig13562	---NA---	180	0	no IPS match
bmsbwbcontig13563	---NA---	1078	0	TRANSMEMBRANE (PHOBIUS); NON_CYTOPLASMIC_DOMAIN (PHOBIUS); CYTOPLASMIC_DOMAIN (PHOBIUS); TMhelix (TMHMM)
bmsbwbcontig13564	---NA---	378	0	no IPS match
bmsbwbcontig13565	---NA---	711	0	SIGNAL_PEPTIDE_C_REGION (PHOBIUS); SIGNAL_PEPTIDE_H_REGION (PHOBIUS); SIGNAL_PEPTIDE_N_REGION (PHOBIUS); NON_CYTOPLASMIC_DOMAIN (PHOBIUS); SIGNAL_PEPTIDE (PHOBIUS); SignalP-noTM (SIGNALP_EUK)
bmsbwbcontig13566	---NA---	1039	0	no IPS match
bmsbwbcontig13568	---NA---	157	0	SignalP-noTM (SIGNALP_EUK)
bmsbwbcontig13569	---NA---	185	0	no IPS match
bmsbwbcontig1357	---NA---	259	0	no IPS match
bmsbwbcontig13570	---NA---	504	0	TRANSMEMBRANE (PHOBIUS); CYTOPLASMIC_DOMAIN (PHOBIUS); NON_CYTOPLASMIC_DOMAIN (PHOBIUS); SIGNAL_PEPTIDE_N_REGION (PHOBIUS); SIGNAL_PEPTIDE (PHOBIUS); SIGNAL_PEPTIDE_C_REGION (PHOBIUS); SIGNAL_PEPTIDE_H_REGION (PHOBIUS); TMhelix (TMHMM)
bmsbwbcontig13572	---NA---	288	0	no IPS match
bmsbwbcontig13574	---NA---	353	0	no IPS match
bmsbwbcontig13575	---NA---	431	0	no IPS match
bmsbwbcontig13578	---NA---	1325	0	CYTOPLASMIC_DOMAIN (PHOBIUS); NON_CYTOPLASMIC_DOMAIN (PHOBIUS); TRANSMEMBRANE (PHOBIUS); TMhelix (TMHMM)
bmsbwbcontig13579	---NA---	192	0	CYTOPLASMIC_DOMAIN (PHOBIUS); TRANSMEMBRANE (PHOBIUS); NON_CYTOPLASMIC_DOMAIN (PHOBIUS); TMhelix (TMHMM)
bmsbwbcontig13580	---NA---	294	0	SignalP-noTM (SIGNALP_EUK)
bmsbwbcontig13581	---NA---	533	0	no IPS match
bmsbwbcontig13582	---NA---	594	0	TRANSMEMBRANE (PHOBIUS); CYTOPLASMIC_DOMAIN (PHOBIUS); NON_CYTOPLASMIC_DOMAIN (PHOBIUS); TMhelix (TMHMM)
bmsbwbcontig13584	---NA---	298	0	CYTOPLASMIC_DOMAIN (PHOBIUS); TRANSMEMBRANE (PHOBIUS); NON_CYTOPLASMIC_DOMAIN (PHOBIUS)
bmsbwbcontig13585	---NA---	161	0	no IPS match
bmsbwbcontig13587	---NA---	506	0	no IPS match
bmsbwbcontig13589	---NA---	553	0	CYTOPLASMIC_DOMAIN (PHOBIUS); NON_CYTOPLASMIC_DOMAIN (PHOBIUS); TRANSMEMBRANE (PHOBIUS); TMhelix (TMHMM)
bmsbwbcontig13590	---NA---	567	0	SIGNAL_PEPTIDE_C_REGION (PHOBIUS); SIGNAL_PEPTIDE_H_REGION (PHOBIUS); SIGNAL_PEPTIDE_N_REGION (PHOBIUS); SIGNAL_PEPTIDE (PHOBIUS); NON_CYTOPLASMIC_DOMAIN (PHOBIUS)
bmsbwbcontig13593	---NA---	247	0	no IPS match
bmsbwbcontig13595	---NA---	1417	0	SIGNAL_PEPTIDE_C_REGION (PHOBIUS); SIGNAL_PEPTIDE (PHOBIUS); NON_CYTOPLASMIC_DOMAIN (PHOBIUS); SIGNAL_PEPTIDE_N_REGION (PHOBIUS); SIGNAL_PEPTIDE_H_REGION (PHOBIUS); SignalP-noTM (SIGNALP_EUK); TMhelix (TMHMM)
bmsbwbcontig13596	---NA---	708	0	no IPS match
bmsbwbcontig13597	---NA---	693	0	no IPS match
bmsbwbcontig13599	---NA---	1538	0	no IPS match
bmsbwbcontig13603	---NA---	267	0	CYTOPLASMIC_DOMAIN (PHOBIUS); TRANSMEMBRANE (PHOBIUS); NON_CYTOPLASMIC_DOMAIN (PHOBIUS); TMhelix (TMHMM)
bmsbwbcontig13605	---NA---	440	0	no IPS match
bmsbwbcontig13607	---NA---	306	0	NON_CYTOPLASMIC_DOMAIN (PHOBIUS); CYTOPLASMIC_DOMAIN (PHOBIUS); TRANSMEMBRANE (PHOBIUS); TMhelix (TMHMM)
bmsbwbcontig13614	---NA---	325	0	TRANSMEMBRANE (PHOBIUS); NON_CYTOPLASMIC_DOMAIN (PHOBIUS); CYTOPLASMIC_DOMAIN (PHOBIUS); TMhelix (TMHMM)
bmsbwbcontig13617	---NA---	966	0	TRANSMEMBRANE (PHOBIUS); CYTOPLASMIC_DOMAIN (PHOBIUS); NON_CYTOPLASMIC_DOMAIN (PHOBIUS); TMhelix (TMHMM)
bmsbwbcontig13618	---NA---	299	0	no IPS match
bmsbwbcontig13619	---NA---	281	0	no IPS match
bmsbwbcontig13620	---NA---	360	0	no IPS match
bmsbwbcontig13621	---NA---	583	0	no IPS match
bmsbwbcontig13623	---NA---	343	0	no IPS match
bmsbwbcontig13624	---NA---	178	0	no IPS match
bmsbwbcontig13625	---NA---	940	0	no IPS match
bmsbwbcontig13626	---NA---	798	0	TRANSMEMBRANE (PHOBIUS); CYTOPLASMIC_DOMAIN (PHOBIUS); NON_CYTOPLASMIC_DOMAIN (PHOBIUS); TMhelix (TMHMM)
bmsbwbcontig13627	---NA---	302	0	SIGNAL_PEPTIDE_C_REGION (PHOBIUS); NON_CYTOPLASMIC_DOMAIN (PHOBIUS); SIGNAL_PEPTIDE_N_REGION (PHOBIUS); SIGNAL_PEPTIDE (PHOBIUS); SIGNAL_PEPTIDE_H_REGION (PHOBIUS); SignalP-TM (SIGNALP_GRAM_POSITIVE)
bmsbwbcontig13630	---NA---	476	0	no IPS match
bmsbwbcontig13631	---NA---	530	0	no IPS match
bmsbwbcontig13632	---NA---	1304	0	no IPS match
bmsbwbcontig13633	---NA---	631	0	SIGNAL_PEPTIDE_N_REGION (PHOBIUS); SIGNAL_PEPTIDE_H_REGION (PHOBIUS); NON_CYTOPLASMIC_DOMAIN (PHOBIUS); SIGNAL_PEPTIDE (PHOBIUS); SIGNAL_PEPTIDE_C_REGION (PHOBIUS)
bmsbwbcontig13635	---NA---	1596	0	NON_CYTOPLASMIC_DOMAIN (PHOBIUS); TRANSMEMBRANE (PHOBIUS); CYTOPLASMIC_DOMAIN (PHOBIUS); CYTOPLASMIC_DOMAIN (PHOBIUS); TRANSMEMBRANE (PHOBIUS); TMhelix (TMHMM); TMhelix (TMHMM)
bmsbwbcontig13636	---NA---	361	0	no IPS match
bmsbwbcontig13641	---NA---	207	0	no IPS match
bmsbwbcontig13642	---NA---	695	0	CYTOPLASMIC_DOMAIN (PHOBIUS); CYTOPLASMIC_DOMAIN (PHOBIUS); NON_CYTOPLASMIC_DOMAIN (PHOBIUS); TRANSMEMBRANE (PHOBIUS); TRANSMEMBRANE (PHOBIUS); TMhelix (TMHMM); TMhelix (TMHMM)
bmsbwbcontig13643	---NA---	374	0	CYTOPLASMIC_DOMAIN (PHOBIUS); NON_CYTOPLASMIC_DOMAIN (PHOBIUS); TRANSMEMBRANE (PHOBIUS); TMhelix (TMHMM)
bmsbwbcontig13644	---NA---	537	0	SIGNAL_PEPTIDE_N_REGION (PHOBIUS); SIGNAL_PEPTIDE_H_REGION (PHOBIUS); NON_CYTOPLASMIC_DOMAIN (PHOBIUS); SIGNAL_PEPTIDE_C_REGION (PHOBIUS); SIGNAL_PEPTIDE (PHOBIUS); SignalP-noTM (SIGNALP_EUK)
bmsbwbcontig13645	---NA---	486	0	NON_CYTOPLASMIC_DOMAIN (PHOBIUS); SIGNAL_PEPTIDE_H_REGION (PHOBIUS); SIGNAL_PEPTIDE_C_REGION (PHOBIUS); SIGNAL_PEPTIDE_N_REGION (PHOBIUS); SIGNAL_PEPTIDE (PHOBIUS); SignalP-noTM (SIGNALP_EUK)
bmsbwbcontig13647	---NA---	672	0	TMhelix (TMHMM)
bmsbwbcontig13649	---NA---	655	0	no IPS match
bmsbwbcontig1365	---NA---	366	0	SIGNAL_PEPTIDE_N_REGION (PHOBIUS); SIGNAL_PEPTIDE_C_REGION (PHOBIUS); SIGNAL_PEPTIDE (PHOBIUS); NON_CYTOPLASMIC_DOMAIN (PHOBIUS); SIGNAL_PEPTIDE_H_REGION (PHOBIUS); SignalP-TM (SIGNALP_GRAM_POSITIVE); SignalP-noTM (SIGNALP_EUK); SignalP-TM (SIGNALP_GRAM_NEGATIVE); TMhelix (TMHMM)
bmsbwbcontig13650	---NA---	322	0	NON_CYTOPLASMIC_DOMAIN (PHOBIUS); CYTOPLASMIC_DOMAIN (PHOBIUS); TRANSMEMBRANE (PHOBIUS); TMhelix (TMHMM)
bmsbwbcontig13652	---NA---	653	0	CYTOPLASMIC_DOMAIN (PHOBIUS); NON_CYTOPLASMIC_DOMAIN (PHOBIUS); TRANSMEMBRANE (PHOBIUS); TMhelix (TMHMM)
bmsbwbcontig13653	---NA---	770	0	SIGNAL_PEPTIDE_N_REGION (PHOBIUS); SIGNAL_PEPTIDE_H_REGION (PHOBIUS); NON_CYTOPLASMIC_DOMAIN (PHOBIUS); SIGNAL_PEPTIDE_C_REGION (PHOBIUS); SIGNAL_PEPTIDE (PHOBIUS); SignalP-noTM (SIGNALP_EUK)
bmsbwbcontig13656	---NA---	343	0	no IPS match
bmsbwbcontig13657	---NA---	456	0	SignalP-noTM (SIGNALP_EUK)
bmsbwbcontig13658	---NA---	316	0	no IPS match
bmsbwbcontig13663	---NA---	161	0	no IPS match
bmsbwbcontig13665	---NA---	674	0	CYTOPLASMIC_DOMAIN (PHOBIUS); NON_CYTOPLASMIC_DOMAIN (PHOBIUS); TRANSMEMBRANE (PHOBIUS); TMhelix (TMHMM)
bmsbwbcontig13668	---NA---	368	0	NON_CYTOPLASMIC_DOMAIN (PHOBIUS); TRANSMEMBRANE (PHOBIUS); CYTOPLASMIC_DOMAIN (PHOBIUS); TMhelix (TMHMM)
bmsbwbcontig13669	---NA---	182	0	no IPS match
bmsbwbcontig13671	---NA---	253	0	SIGNAL_PEPTIDE_C_REGION (PHOBIUS); NON_CYTOPLASMIC_DOMAIN (PHOBIUS); SIGNAL_PEPTIDE_H_REGION (PHOBIUS); CYTOPLASMIC_DOMAIN (PHOBIUS); SIGNAL_PEPTIDE_N_REGION (PHOBIUS); SIGNAL_PEPTIDE (PHOBIUS); TRANSMEMBRANE (PHOBIUS); TMhelix (TMHMM)
bmsbwbcontig13673	---NA---	355	0	no IPS match
bmsbwbcontig13674	---NA---	174	0	no IPS match
bmsbwbcontig13675	---NA---	340	0	CYTOPLASMIC_DOMAIN (PHOBIUS); TRANSMEMBRANE (PHOBIUS); NON_CYTOPLASMIC_DOMAIN (PHOBIUS); TMhelix (TMHMM)
bmsbwbcontig13676	---NA---	994	0	CYTOPLASMIC_DOMAIN (PHOBIUS); NON_CYTOPLASMIC_DOMAIN (PHOBIUS); TRANSMEMBRANE (PHOBIUS); TMhelix (TMHMM)
bmsbwbcontig13677	---NA---	424	0	no IPS match
bmsbwbcontig13680	---NA---	545	0	no IPS match
bmsbwbcontig13683	---NA---	254	0	no IPS match
bmsbwbcontig13684	---NA---	196	0	no IPS match
bmsbwbcontig13688	---NA---	230	0	no IPS match
bmsbwbcontig13689	---NA---	185	0	TRANSMEMBRANE (PHOBIUS); CYTOPLASMIC_DOMAIN (PHOBIUS); NON_CYTOPLASMIC_DOMAIN (PHOBIUS); TMhelix (TMHMM)
bmsbwbcontig1369	---NA---	708	0	no IPS match
bmsbwbcontig13691	---NA---	408	0	no IPS match
bmsbwbcontig13696	---NA---	312	0	no IPS match
bmsbwbcontig13697	---NA---	425	0	no IPS match
bmsbwbcontig13698	---NA---	497	0	TRANSMEMBRANE (PHOBIUS); CYTOPLASMIC_DOMAIN (PHOBIUS); NON_CYTOPLASMIC_DOMAIN (PHOBIUS); TMhelix (TMHMM)
bmsbwbcontig137	---NA---	421	0	no IPS match
bmsbwbcontig1370	---NA---	196	0	no IPS match
bmsbwbcontig13701	---NA---	793	0	Coil (COILS)
bmsbwbcontig13702	---NA---	608	0	NON_CYTOPLASMIC_DOMAIN (PHOBIUS); CYTOPLASMIC_DOMAIN (PHOBIUS); TRANSMEMBRANE (PHOBIUS)
bmsbwbcontig13703	---NA---	593	0	no IPS match
bmsbwbcontig13704	---NA---	492	0	no IPS match
bmsbwbcontig13705	---NA---	258	0	no IPS match
bmsbwbcontig13706	---NA---	406	0	no IPS match
bmsbwbcontig13707	---NA---	351	0	CYTOPLASMIC_DOMAIN (PHOBIUS); TRANSMEMBRANE (PHOBIUS); NON_CYTOPLASMIC_DOMAIN (PHOBIUS); TMhelix (TMHMM)
bmsbwbcontig13708	---NA---	601	0	no IPS match
bmsbwbcontig13709	---NA---	203	0	no IPS match
bmsbwbcontig13710	---NA---	651	0	no IPS match
bmsbwbcontig13714	---NA---	905	0	no IPS match
bmsbwbcontig13715	---NA---	772	0	no IPS match
bmsbwbcontig13716	---NA---	465	0	CYTOPLASMIC_DOMAIN (PHOBIUS); TRANSMEMBRANE (PHOBIUS); NON_CYTOPLASMIC_DOMAIN (PHOBIUS)
bmsbwbcontig13717	---NA---	976	0	NON_CYTOPLASMIC_DOMAIN (PHOBIUS); TRANSMEMBRANE (PHOBIUS); CYTOPLASMIC_DOMAIN (PHOBIUS)
bmsbwbcontig13719	---NA---	300	0	no IPS match
bmsbwbcontig13720	---NA---	392	0	TRANSMEMBRANE (PHOBIUS); CYTOPLASMIC_DOMAIN (PHOBIUS); CYTOPLASMIC_DOMAIN (PHOBIUS); NON_CYTOPLASMIC_DOMAIN (PHOBIUS); TRANSMEMBRANE (PHOBIUS); TMhelix (TMHMM); TMhelix (TMHMM)
bmsbwbcontig13723	---NA---	398	0	TRANSMEMBRANE (PHOBIUS); TRANSMEMBRANE (PHOBIUS); CYTOPLASMIC_DOMAIN (PHOBIUS); NON_CYTOPLASMIC_DOMAIN (PHOBIUS); NON_CYTOPLASMIC_DOMAIN (PHOBIUS); TMhelix (TMHMM); TMhelix (TMHMM)
bmsbwbcontig13724	---NA---	234	0	TRANSMEMBRANE (PHOBIUS); NON_CYTOPLASMIC_DOMAIN (PHOBIUS); CYTOPLASMIC_DOMAIN (PHOBIUS); TMhelix (TMHMM)
bmsbwbcontig13726	---NA---	292	0	no IPS match
bmsbwbcontig13727	---NA---	191	0	no IPS match
bmsbwbcontig13729	---NA---	852	0	no IPS match
bmsbwbcontig1373	---NA---	194	0	no IPS match
bmsbwbcontig13730	---NA---	306	0	CYTOPLASMIC_DOMAIN (PHOBIUS); NON_CYTOPLASMIC_DOMAIN (PHOBIUS); TRANSMEMBRANE (PHOBIUS)
bmsbwbcontig13732	---NA---	828	0	CYTOPLASMIC_DOMAIN (PHOBIUS); NON_CYTOPLASMIC_DOMAIN (PHOBIUS); TRANSMEMBRANE (PHOBIUS); TMhelix (TMHMM)
bmsbwbcontig13733	---NA---	270	0	TMhelix (TMHMM)
bmsbwbcontig13734	---NA---	214	0	no IPS match
bmsbwbcontig13735	---NA---	651	0	NON_CYTOPLASMIC_DOMAIN (PHOBIUS); TRANSMEMBRANE (PHOBIUS); CYTOPLASMIC_DOMAIN (PHOBIUS)
bmsbwbcontig13737	---NA---	313	0	no IPS match
bmsbwbcontig13738	---NA---	203	0	TRANSMEMBRANE (PHOBIUS); NON_CYTOPLASMIC_DOMAIN (PHOBIUS); CYTOPLASMIC_DOMAIN (PHOBIUS); TMhelix (TMHMM)
bmsbwbcontig13739	---NA---	183	0	no IPS match
bmsbwbcontig13740	---NA---	1000	0	no IPS match
bmsbwbcontig13742	---NA---	181	0	NON_CYTOPLASMIC_DOMAIN (PHOBIUS); SIGNAL_PEPTIDE_N_REGION (PHOBIUS); SIGNAL_PEPTIDE (PHOBIUS); SIGNAL_PEPTIDE_C_REGION (PHOBIUS); SIGNAL_PEPTIDE_H_REGION (PHOBIUS)
bmsbwbcontig13744	---NA---	698	0	no IPS match
bmsbwbcontig13748	---NA---	593	0	no IPS match
bmsbwbcontig13749	---NA---	596	0	no IPS match
bmsbwbcontig13754	---NA---	708	0	no IPS match
bmsbwbcontig13756	---NA---	224	0	no IPS match
bmsbwbcontig13758	---NA---	432	0	no IPS match
bmsbwbcontig13759	---NA---	214	0	no IPS match
bmsbwbcontig1376	---NA---	1266	0	SIGNAL_PEPTIDE_H_REGION (PHOBIUS); NON_CYTOPLASMIC_DOMAIN (PHOBIUS); SIGNAL_PEPTIDE_N_REGION (PHOBIUS); SIGNAL_PEPTIDE_C_REGION (PHOBIUS); SIGNAL_PEPTIDE (PHOBIUS); SignalP-noTM (SIGNALP_EUK)
bmsbwbcontig13760	---NA---	511	0	no IPS match
bmsbwbcontig13762	---NA---	556	0	CYTOPLASMIC_DOMAIN (PHOBIUS); CYTOPLASMIC_DOMAIN (PHOBIUS); TRANSMEMBRANE (PHOBIUS); NON_CYTOPLASMIC_DOMAIN (PHOBIUS); TRANSMEMBRANE (PHOBIUS); TRANSMEMBRANE (PHOBIUS); NON_CYTOPLASMIC_DOMAIN (PHOBIUS); TMhelix (TMHMM); TMhelix (TMHMM); TMhelix (TMHMM)
bmsbwbcontig13764	---NA---	614	0	CYTOPLASMIC_DOMAIN (PHOBIUS); TRANSMEMBRANE (PHOBIUS); NON_CYTOPLASMIC_DOMAIN (PHOBIUS)
bmsbwbcontig13765	---NA---	176	0	no IPS match
bmsbwbcontig13766	---NA---	176	0	NON_CYTOPLASMIC_DOMAIN (PHOBIUS); CYTOPLASMIC_DOMAIN (PHOBIUS); SIGNAL_PEPTIDE_C_REGION (PHOBIUS); TRANSMEMBRANE (PHOBIUS); SIGNAL_PEPTIDE_N_REGION (PHOBIUS); SIGNAL_PEPTIDE (PHOBIUS); SIGNAL_PEPTIDE_H_REGION (PHOBIUS)
bmsbwbcontig13767	---NA---	702	0	no IPS match
bmsbwbcontig13768	---NA---	427	0	no IPS match
bmsbwbcontig13772	---NA---	310	0	CYTOPLASMIC_DOMAIN (PHOBIUS); TRANSMEMBRANE (PHOBIUS); NON_CYTOPLASMIC_DOMAIN (PHOBIUS); TMhelix (TMHMM)
bmsbwbcontig13773	---NA---	293	0	no IPS match
bmsbwbcontig13774	---NA---	765	0	CYTOPLASMIC_DOMAIN (PHOBIUS); TRANSMEMBRANE (PHOBIUS); NON_CYTOPLASMIC_DOMAIN (PHOBIUS); TMhelix (TMHMM)
bmsbwbcontig13775	---NA---	253	0	no IPS match
bmsbwbcontig13776	---NA---	1212	0	TRANSMEMBRANE (PHOBIUS); NON_CYTOPLASMIC_DOMAIN (PHOBIUS); CYTOPLASMIC_DOMAIN (PHOBIUS); TMhelix (TMHMM)
[truncated: 57,084 more rows]
