# Supplementary material for: Expansion of cytochrome P450 and cathepsin genes in the generalist herbivore brown marmorated stink bug
Source: BMC Genomics. 2018 Jan 18;19:60. doi: 10.1186/s12864-017-4281-6 (PMC5774168; doi:10.1186/s12864-017-4281-6)
Supplement: Supplementary file 6 — Gene ontology assignments for Halyomorpha halys transcriptome assembly. This file contains four spreadsheets. The “Gene Ontology” spreadsheet lists all three domains combined for each transcript whereas remaining three lists each domain (i.e. biological process, molecular function, and cellular component) separately. (XLSX 2529 kb) [file 12864_2017_4281_MOESM6_ESM.xlsx]

## Sheet: Gene Ontology
Transcript ID	Blast Hit Description	GO ID	GO Description	GO Domain
bmsbwbcontig1674	alpha-glucan-branching enzyme-like	GO:0004553	hydrolase activity, hydrolyzing O-glycosyl compounds	F
bmsbwbcontig1674	alpha-glucan-branching enzyme-like	GO:0005978	glycogen biosynthetic process	P
bmsbwbcontig1674	alpha-glucan-branching enzyme-like	GO:0043169	cation binding	F
bmsbwbcontig1674	alpha-glucan-branching enzyme-like	GO:0003844	1,4-alpha-glucan branching enzyme activity	F
bmsbwbcontig1674	alpha-glucan-branching enzyme-like	GO:0005982	starch metabolic process	P
bmsbwbcontig1674	alpha-glucan-branching enzyme-like	GO:0005985	sucrose metabolic process	P
bmsbwbcontig6315	-carotene 9 -oxygenase-like	GO:0003834	beta-carotene 15,15'-monooxygenase activity	F
bmsbwbcontig6315	-carotene 9 -oxygenase-like	GO:0001754	eye photoreceptor cell differentiation	P
bmsbwbcontig6315	-carotene 9 -oxygenase-like	GO:0030902	hindbrain development	P
bmsbwbcontig6315	-carotene 9 -oxygenase-like	GO:0055114	oxidation-reduction process	P
bmsbwbcontig6315	-carotene 9 -oxygenase-like	GO:0042572	retinol metabolic process	P
bmsbwbcontig4896	dihydro-8-oxoguanine triphosphatase-like	GO:0006195	purine nucleotide catabolic process	P
bmsbwbcontig4896	dihydro-8-oxoguanine triphosphatase-like	GO:0047429	nucleoside-triphosphate diphosphatase activity	F
bmsbwbcontig4896	dihydro-8-oxoguanine triphosphatase-like	GO:0006144	purine nucleobase metabolic process	P
bmsbwbcontig4896	dihydro-8-oxoguanine triphosphatase-like	GO:0006206	pyrimidine nucleobase metabolic process	P
bmsbwbcontig44488	-dihydroxy-2-butanone 4-phosphate synthase	GO:0030145	manganese ion binding	F
bmsbwbcontig44488	-dihydroxy-2-butanone 4-phosphate synthase	GO:0009231	riboflavin biosynthetic process	P
bmsbwbcontig44488	-dihydroxy-2-butanone 4-phosphate synthase	GO:0008686	3,4-dihydroxy-2-butanone-4-phosphate synthase activity	F
bmsbwbcontig44488	-dihydroxy-2-butanone 4-phosphate synthase	GO:0000287	magnesium ion binding	F
bmsbwbcontig5112	dihydroxy-3-keto-5-methylthiopentene dioxygenase-like	GO:0005737	cytoplasm	C
bmsbwbcontig5112	dihydroxy-3-keto-5-methylthiopentene dioxygenase-like	GO:0019509	L-methionine salvage from methylthioadenosine	P
bmsbwbcontig5112	dihydroxy-3-keto-5-methylthiopentene dioxygenase-like	GO:0005506	iron ion binding	F
bmsbwbcontig5112	dihydroxy-3-keto-5-methylthiopentene dioxygenase-like	GO:0010309	acireductone dioxygenase [iron(II)-requiring] activity	F
bmsbwbcontig5112	dihydroxy-3-keto-5-methylthiopentene dioxygenase-like	GO:0005634	nucleus	C
bmsbwbcontig5112	dihydroxy-3-keto-5-methylthiopentene dioxygenase-like	GO:0055114	oxidation-reduction process	P
bmsbwbcontig48547	tetrahydropyridine- -carboxylate n-succinyltransferase	GO:0005737	cytoplasm	C
bmsbwbcontig48547	tetrahydropyridine- -carboxylate n-succinyltransferase	GO:0009089	lysine biosynthetic process via diaminopimelate	P
bmsbwbcontig48547	tetrahydropyridine- -carboxylate n-succinyltransferase	GO:0008666	2,3,4,5-tetrahydropyridine-2,6-dicarboxylate N-succinyltransferase activity	F
bmsbwbcontig48547	tetrahydropyridine- -carboxylate n-succinyltransferase	GO:0019877	diaminopimelate biosynthetic process	P
bmsbwbcontig48547	tetrahydropyridine- -carboxylate n-succinyltransferase	GO:0042967	acyl-carrier-protein biosynthetic process	P
bmsbwbcontig970	trans-enoyl- mitochondrial	GO:0005739	mitochondrion	C
bmsbwbcontig970	trans-enoyl- mitochondrial	GO:0004165	dodecenoyl-CoA delta-isomerase activity	F
bmsbwbcontig970	trans-enoyl- mitochondrial	GO:0006631	fatty acid metabolic process	P
bmsbwbcontig6203	trehalose-phosphate synthase	GO:0016787	hydrolase activity	F
bmsbwbcontig6203	trehalose-phosphate synthase	GO:0016757	transferase activity, transferring glycosyl groups	F
bmsbwbcontig6203	trehalose-phosphate synthase	GO:0005992	trehalose biosynthetic process	P
bmsbwbcontig2311	trehalose-phosphate synthase	GO:0008152	metabolic process	P
bmsbwbcontig54313	1-acyl-sn-glycerol-3-phosphate acyltransferase	GO:0003841	1-acylglycerol-3-phosphate O-acyltransferase activity	F
bmsbwbcontig54313	1-acyl-sn-glycerol-3-phosphate acyltransferase	GO:0016020	membrane	C
bmsbwbcontig54313	1-acyl-sn-glycerol-3-phosphate acyltransferase	GO:0008654	phospholipid biosynthetic process	P
bmsbwbcontig54313	1-acyl-sn-glycerol-3-phosphate acyltransferase	GO:0042967	acyl-carrier-protein biosynthetic process	P
bmsbwbcontig54313	1-acyl-sn-glycerol-3-phosphate acyltransferase	GO:0046486	glycerolipid metabolic process	P
bmsbwbcontig6414	1-acyl-sn-glycerol-3-phosphate acyltransferase	GO:0008152	metabolic process	P
bmsbwbcontig6414	1-acyl-sn-glycerol-3-phosphate acyltransferase	GO:0016746	transferase activity, transferring acyl groups	F
bmsbwbcontig24113	1-acyl-sn-glycerol-3-phosphate acyltransferase alpha-like	GO:0016740	transferase activity	F
bmsbwbcontig28280	1-acyl-sn-glycerol-3-phosphate acyltransferase alpha-like	GO:0008152	metabolic process	P
bmsbwbcontig28280	1-acyl-sn-glycerol-3-phosphate acyltransferase alpha-like	GO:0016746	transferase activity, transferring acyl groups	F
bmsbwbcontig36506	1-acyl-sn-glycerol-3-phosphate acyltransferase alpha-like	GO:0016740	transferase activity	F
bmsbwbcontig37027	1-acyl-sn-glycerol-3-phosphate acyltransferase alpha-like	GO:0016740	transferase activity	F
bmsbwbcontig51183	1-acyl-sn-glycerol-3-phosphate acyltransferase alpha-like	GO:0008152	metabolic process	P
bmsbwbcontig51183	1-acyl-sn-glycerol-3-phosphate acyltransferase alpha-like	GO:0016746	transferase activity, transferring acyl groups	F
bmsbwbcontig72000	1-acyl-sn-glycerol-3-phosphate acyltransferase alpha-like	GO:0008152	metabolic process	P
bmsbwbcontig72000	1-acyl-sn-glycerol-3-phosphate acyltransferase alpha-like	GO:0016746	transferase activity, transferring acyl groups	F
bmsbwbcontig72406	1-acyl-sn-glycerol-3-phosphate acyltransferase alpha-like	GO:0016740	transferase activity	F
bmsbwbcontig999	1-acyl-sn-glycerol-3-phosphate acyltransferase alpha-like	GO:0016740	transferase activity	F
bmsbwbcontig19259	1-acyl-sn-glycerol-3-phosphate acyltransferase alpha-like	GO:0003841	1-acylglycerol-3-phosphate O-acyltransferase activity	F
bmsbwbcontig19259	1-acyl-sn-glycerol-3-phosphate acyltransferase alpha-like	GO:0016020	membrane	C
bmsbwbcontig19259	1-acyl-sn-glycerol-3-phosphate acyltransferase alpha-like	GO:0008654	phospholipid biosynthetic process	P
bmsbwbcontig19259	1-acyl-sn-glycerol-3-phosphate acyltransferase alpha-like	GO:0042967	acyl-carrier-protein biosynthetic process	P
bmsbwbcontig19259	1-acyl-sn-glycerol-3-phosphate acyltransferase alpha-like	GO:0046486	glycerolipid metabolic process	P
bmsbwbcontig36507	1-acyl-sn-glycerol-3-phosphate acyltransferase alpha-like	GO:0016740	transferase activity	F
bmsbwbcontig60034	1-acyl-sn-glycerol-3-phosphate acyltransferase alpha-like	GO:0016740	transferase activity	F
bmsbwbcontig5683	1-acyl-sn-glycerol-3-phosphate acyltransferase gamma-like	GO:0016740	transferase activity	F
bmsbwbcontig42601	1-phosphatidylinositol -bisphosphate phosphodiesterase classes i and ii isoform x4	GO:0006629	lipid metabolic process	P
bmsbwbcontig42601	1-phosphatidylinositol -bisphosphate phosphodiesterase classes i and ii isoform x4	GO:0008081	phosphoric diester hydrolase activity	F
bmsbwbcontig42601	1-phosphatidylinositol -bisphosphate phosphodiesterase classes i and ii isoform x4	GO:0007165	signal transduction	P
bmsbwbcontig16570	1-phosphatidylinositol -bisphosphate phosphodiesterase classes i and ii-like	GO:0006651	diacylglycerol biosynthetic process	P
bmsbwbcontig16570	1-phosphatidylinositol -bisphosphate phosphodiesterase classes i and ii-like	GO:0035556	intracellular signal transduction	P
bmsbwbcontig16570	1-phosphatidylinositol -bisphosphate phosphodiesterase classes i and ii-like	GO:0004871	signal transducer activity	F
bmsbwbcontig16570	1-phosphatidylinositol -bisphosphate phosphodiesterase classes i and ii-like	GO:0007629	flight behavior	P
bmsbwbcontig16570	1-phosphatidylinositol -bisphosphate phosphodiesterase classes i and ii-like	GO:0004435	phosphatidylinositol phospholipase C activity	F
bmsbwbcontig16570	1-phosphatidylinositol -bisphosphate phosphodiesterase classes i and ii-like	GO:0005509	calcium ion binding	F
bmsbwbcontig16570	1-phosphatidylinositol -bisphosphate phosphodiesterase classes i and ii-like	GO:0006661	phosphatidylinositol biosynthetic process	P
bmsbwbcontig16570	1-phosphatidylinositol -bisphosphate phosphodiesterase classes i and ii-like	GO:0007242	intracellular signal transduction	P
bmsbwbcontig16570	1-phosphatidylinositol -bisphosphate phosphodiesterase classes i and ii-like	GO:0009395	phospholipid catabolic process	P
bmsbwbcontig31159	1-phosphatidylinositol- -bisphosphate phosphodiesterase classes i and ii-like	GO:0035556	intracellular signal transduction	P
bmsbwbcontig31159	1-phosphatidylinositol- -bisphosphate phosphodiesterase classes i and ii-like	GO:0004871	signal transducer activity	F
bmsbwbcontig31159	1-phosphatidylinositol- -bisphosphate phosphodiesterase classes i and ii-like	GO:0004435	phosphatidylinositol phospholipase C activity	F
bmsbwbcontig31159	1-phosphatidylinositol- -bisphosphate phosphodiesterase classes i and ii-like	GO:0005509	calcium ion binding	F
bmsbwbcontig31159	1-phosphatidylinositol- -bisphosphate phosphodiesterase classes i and ii-like	GO:0007242	intracellular signal transduction	P
bmsbwbcontig31159	1-phosphatidylinositol- -bisphosphate phosphodiesterase classes i and ii-like	GO:0009395	phospholipid catabolic process	P
bmsbwbcontig31159	1-phosphatidylinositol- -bisphosphate phosphodiesterase classes i and ii-like	GO:0046339	diacylglycerol metabolic process	P
bmsbwbcontig10564	1-phosphatidylinositol- -bisphosphate phosphodiesterase gamma-1-like	GO:0035556	intracellular signal transduction	P
bmsbwbcontig10564	1-phosphatidylinositol- -bisphosphate phosphodiesterase gamma-1-like	GO:0004871	signal transducer activity	F
bmsbwbcontig10564	1-phosphatidylinositol- -bisphosphate phosphodiesterase gamma-1-like	GO:0005543	phospholipid binding	F
bmsbwbcontig10564	1-phosphatidylinositol- -bisphosphate phosphodiesterase gamma-1-like	GO:0004435	phosphatidylinositol phospholipase C activity	F
bmsbwbcontig10564	1-phosphatidylinositol- -bisphosphate phosphodiesterase gamma-1-like	GO:0005509	calcium ion binding	F
bmsbwbcontig10564	1-phosphatidylinositol- -bisphosphate phosphodiesterase gamma-1-like	GO:0009395	phospholipid catabolic process	P
bmsbwbcontig10564	1-phosphatidylinositol- -bisphosphate phosphodiesterase gamma-1-like	GO:0007242	intracellular signal transduction	P
bmsbwbcontig10564	1-phosphatidylinositol- -bisphosphate phosphodiesterase gamma-1-like	GO:0046339	diacylglycerol metabolic process	P
bmsbwbcontig25361	1-phosphatidylinositol- -bisphosphate phosphodiesterase gamma-1-like	GO:0035556	intracellular signal transduction	P
bmsbwbcontig25361	1-phosphatidylinositol- -bisphosphate phosphodiesterase gamma-1-like	GO:0004871	signal transducer activity	F
bmsbwbcontig25361	1-phosphatidylinositol- -bisphosphate phosphodiesterase gamma-1-like	GO:0005543	phospholipid binding	F
bmsbwbcontig25361	1-phosphatidylinositol- -bisphosphate phosphodiesterase gamma-1-like	GO:0004435	phosphatidylinositol phospholipase C activity	F
bmsbwbcontig25361	1-phosphatidylinositol- -bisphosphate phosphodiesterase gamma-1-like	GO:0005509	calcium ion binding	F
bmsbwbcontig25361	1-phosphatidylinositol- -bisphosphate phosphodiesterase gamma-1-like	GO:0009395	phospholipid catabolic process	P
bmsbwbcontig25361	1-phosphatidylinositol- -bisphosphate phosphodiesterase gamma-1-like	GO:0007242	intracellular signal transduction	P
bmsbwbcontig25361	1-phosphatidylinositol- -bisphosphate phosphodiesterase gamma-1-like	GO:0046339	diacylglycerol metabolic process	P
bmsbwbcontig27072	1-phosphatidylinositol- -bisphosphate phosphodiesterase gamma-1-like	GO:0035556	intracellular signal transduction	P
bmsbwbcontig27072	1-phosphatidylinositol- -bisphosphate phosphodiesterase gamma-1-like	GO:0004871	signal transducer activity	F
bmsbwbcontig27072	1-phosphatidylinositol- -bisphosphate phosphodiesterase gamma-1-like	GO:0005543	phospholipid binding	F
bmsbwbcontig27072	1-phosphatidylinositol- -bisphosphate phosphodiesterase gamma-1-like	GO:0004435	phosphatidylinositol phospholipase C activity	F
bmsbwbcontig27072	1-phosphatidylinositol- -bisphosphate phosphodiesterase gamma-1-like	GO:0005509	calcium ion binding	F
bmsbwbcontig27072	1-phosphatidylinositol- -bisphosphate phosphodiesterase gamma-1-like	GO:0007242	intracellular signal transduction	P
bmsbwbcontig27072	1-phosphatidylinositol- -bisphosphate phosphodiesterase gamma-1-like	GO:0009395	phospholipid catabolic process	P
bmsbwbcontig27072	1-phosphatidylinositol- -bisphosphate phosphodiesterase gamma-1-like	GO:0046339	diacylglycerol metabolic process	P
bmsbwbcontig9829	1-phosphatidylinositol- -bisphosphate phosphodiesterase gamma-1-like	GO:0035556	intracellular signal transduction	P
bmsbwbcontig9829	1-phosphatidylinositol- -bisphosphate phosphodiesterase gamma-1-like	GO:0004871	signal transducer activity	F
bmsbwbcontig9829	1-phosphatidylinositol- -bisphosphate phosphodiesterase gamma-1-like	GO:0005543	phospholipid binding	F
bmsbwbcontig9829	1-phosphatidylinositol- -bisphosphate phosphodiesterase gamma-1-like	GO:0004435	phosphatidylinositol phospholipase C activity	F
bmsbwbcontig9829	1-phosphatidylinositol- -bisphosphate phosphodiesterase gamma-1-like	GO:0005509	calcium ion binding	F
bmsbwbcontig9829	1-phosphatidylinositol- -bisphosphate phosphodiesterase gamma-1-like	GO:0009395	phospholipid catabolic process	P
bmsbwbcontig9829	1-phosphatidylinositol- -bisphosphate phosphodiesterase gamma-1-like	GO:0007242	intracellular signal transduction	P
bmsbwbcontig9829	1-phosphatidylinositol- -bisphosphate phosphodiesterase gamma-1-like	GO:0046339	diacylglycerol metabolic process	P
bmsbwbcontig29217	1-phosphatidylinositol-3-phosphate 5-kinase-like	GO:0046488	phosphatidylinositol metabolic process	P
bmsbwbcontig29217	1-phosphatidylinositol-3-phosphate 5-kinase-like	GO:0016310	phosphorylation	P
bmsbwbcontig29217	1-phosphatidylinositol-3-phosphate 5-kinase-like	GO:0043167	ion binding	F
bmsbwbcontig29217	1-phosphatidylinositol-3-phosphate 5-kinase-like	GO:0016307	phosphatidylinositol phosphate kinase activity	F
bmsbwbcontig19223	1-phosphatidylinositol-3-phosphate 5-kinase-like	GO:0044237	cellular metabolic process	P
bmsbwbcontig19223	1-phosphatidylinositol-3-phosphate 5-kinase-like	GO:0016740	transferase activity	F
bmsbwbcontig3404	10 kda heat shock mitochondrial-like	GO:0005737	cytoplasm	C
bmsbwbcontig3404	10 kda heat shock mitochondrial-like	GO:0006457	protein folding	P
bmsbwbcontig3404	10 kda heat shock mitochondrial-like	GO:0006950	response to stress	P
bmsbwbcontig3404	10 kda heat shock mitochondrial-like	GO:0005524	ATP binding	F
bmsbwbcontig10652	116 kda u5 small nuclear ribonucleoprotein component	GO:0003746	translation elongation factor activity	F
bmsbwbcontig10652	116 kda u5 small nuclear ribonucleoprotein component	GO:0006184	GTP catabolic process	P
bmsbwbcontig10652	116 kda u5 small nuclear ribonucleoprotein component	GO:0003924	GTPase activity	F
bmsbwbcontig10652	116 kda u5 small nuclear ribonucleoprotein component	GO:0005525	GTP binding	F
bmsbwbcontig10652	116 kda u5 small nuclear ribonucleoprotein component	GO:0005840	ribosome	C
bmsbwbcontig10652	116 kda u5 small nuclear ribonucleoprotein component	GO:0006448	regulation of translational elongation	P
bmsbwbcontig14026	116 kda u5 small nuclear ribonucleoprotein component-like	GO:0003746	translation elongation factor activity	F
bmsbwbcontig14026	116 kda u5 small nuclear ribonucleoprotein component-like	GO:0006184	GTP catabolic process	P
bmsbwbcontig14026	116 kda u5 small nuclear ribonucleoprotein component-like	GO:0003924	GTPase activity	F
bmsbwbcontig14026	116 kda u5 small nuclear ribonucleoprotein component-like	GO:0005525	GTP binding	F
bmsbwbcontig14026	116 kda u5 small nuclear ribonucleoprotein component-like	GO:0005840	ribosome	C
bmsbwbcontig14026	116 kda u5 small nuclear ribonucleoprotein component-like	GO:0006448	regulation of translational elongation	P
bmsbwbcontig12255	14 kda phosphohistidine phosphatase	GO:0050794	regulation of cellular process	P
bmsbwbcontig13107	14 kda phosphohistidine phosphatase	GO:0007548	sex differentiation	P
bmsbwbcontig13107	14 kda phosphohistidine phosphatase	GO:0050794	regulation of cellular process	P
bmsbwbcontig4074	14-3- isoform c	GO:0007265	Ras protein signal transduction	P
bmsbwbcontig4074	14-3- isoform c	GO:0001751	compound eye photoreceptor cell differentiation	P
bmsbwbcontig4074	14-3- isoform c	GO:0008103	oocyte microtubule cytoskeleton polarization	P
bmsbwbcontig4074	14-3- isoform c	GO:0006457	protein folding	P
bmsbwbcontig4074	14-3- isoform c	GO:0008355	olfactory learning	P
bmsbwbcontig4074	14-3- isoform c	GO:0008283	cell proliferation	P
bmsbwbcontig4074	14-3- isoform c	GO:0050821	protein stabilization	P
bmsbwbcontig4074	14-3- isoform c	GO:0005737	cytoplasm	C
bmsbwbcontig4074	14-3- isoform c	GO:0046982	protein heterodimerization activity	F
bmsbwbcontig4074	14-3- isoform c	GO:0045172	germline ring canal	C
bmsbwbcontig4074	14-3- isoform c	GO:0019904	protein domain specific binding	F
bmsbwbcontig4074	14-3- isoform c	GO:0040040	thermosensory behavior	P
bmsbwbcontig4074	14-3- isoform c	GO:0008426	protein kinase C inhibitor activity	F
bmsbwbcontig4074	14-3- isoform c	GO:0007059	chromosome segregation	P
bmsbwbcontig4074	14-3- isoform c	GO:0005875	microtubule associated complex	C
bmsbwbcontig4074	14-3- isoform c	GO:0045448	mitotic cell cycle, embryonic	P
bmsbwbcontig4074	14-3- isoform c	GO:0016483	tryptophan hydroxylase activator activity	F
bmsbwbcontig4074	14-3- isoform c	GO:0042803	protein homodimerization activity	F
bmsbwbcontig4074	14-3- isoform c	GO:0005634	nucleus	C
bmsbwbcontig4074	14-3- isoform c	GO:0006588	activation of tryptophan 5-monooxygenase activity	P
bmsbwbcontig4074	14-3- isoform c	GO:0007294	germarium-derived oocyte fate determination	P
bmsbwbcontig4074	14-3- isoform c	GO:0042313	protein kinase C deactivation	P
bmsbwbcontig4074	14-3- isoform c	GO:0045859	regulation of protein kinase activity	P
bmsbwbcontig3158	14-3-3 protein epsilon-like	GO:0019904	protein domain specific binding	F
bmsbwbcontig182	14-3-3 protein zeta	GO:0007265	Ras protein signal transduction	P
bmsbwbcontig182	14-3-3 protein zeta	GO:0001751	compound eye photoreceptor cell differentiation	P
bmsbwbcontig182	14-3-3 protein zeta	GO:0008103	oocyte microtubule cytoskeleton polarization	P
bmsbwbcontig182	14-3-3 protein zeta	GO:0006457	protein folding	P
bmsbwbcontig182	14-3-3 protein zeta	GO:0008355	olfactory learning	P
bmsbwbcontig182	14-3-3 protein zeta	GO:0008283	cell proliferation	P
bmsbwbcontig182	14-3-3 protein zeta	GO:0050821	protein stabilization	P
bmsbwbcontig182	14-3-3 protein zeta	GO:0005737	cytoplasm	C
bmsbwbcontig182	14-3-3 protein zeta	GO:0046982	protein heterodimerization activity	F
bmsbwbcontig182	14-3-3 protein zeta	GO:0045172	germline ring canal	C
bmsbwbcontig182	14-3-3 protein zeta	GO:0019904	protein domain specific binding	F
bmsbwbcontig182	14-3-3 protein zeta	GO:0040040	thermosensory behavior	P
bmsbwbcontig182	14-3-3 protein zeta	GO:0008426	protein kinase C inhibitor activity	F
bmsbwbcontig182	14-3-3 protein zeta	GO:0007059	chromosome segregation	P
bmsbwbcontig182	14-3-3 protein zeta	GO:0005875	microtubule associated complex	C
bmsbwbcontig182	14-3-3 protein zeta	GO:0045448	mitotic cell cycle, embryonic	P
bmsbwbcontig182	14-3-3 protein zeta	GO:0016483	tryptophan hydroxylase activator activity	F
bmsbwbcontig182	14-3-3 protein zeta	GO:0042803	protein homodimerization activity	F
bmsbwbcontig182	14-3-3 protein zeta	GO:0005634	nucleus	C
bmsbwbcontig182	14-3-3 protein zeta	GO:0006588	activation of tryptophan 5-monooxygenase activity	P
bmsbwbcontig182	14-3-3 protein zeta	GO:0007294	germarium-derived oocyte fate determination	P
bmsbwbcontig182	14-3-3 protein zeta	GO:0042313	protein kinase C deactivation	P
bmsbwbcontig182	14-3-3 protein zeta	GO:0045859	regulation of protein kinase activity	P
bmsbwbcontig5160	150 kda oxygen-regulated protein	GO:0005615	extracellular space	C
bmsbwbcontig5160	150 kda oxygen-regulated protein	GO:0032504	multicellular organism reproduction	P
bmsbwbcontig5160	150 kda oxygen-regulated protein	GO:0016491	oxidoreductase activity	F
bmsbwbcontig5160	150 kda oxygen-regulated protein	GO:0005811	lipid particle	C
bmsbwbcontig5160	150 kda oxygen-regulated protein	GO:0008152	metabolic process	P
bmsbwbcontig5160	150 kda oxygen-regulated protein	GO:0000166	nucleotide binding	F
bmsbwbcontig50050	16s rrna methyltransferase	GO:0031167	rRNA methylation	P
bmsbwbcontig50050	16s rrna methyltransferase	GO:0003676	nucleic acid binding	F
bmsbwbcontig50050	16s rrna methyltransferase	GO:0052913	16S rRNA (guanine(966)-N(2))-methyltransferase activity	F
bmsbwbcontig21585	16s rrna methyltransferase	GO:0005737	cytoplasm	C
bmsbwbcontig21585	16s rrna methyltransferase	GO:0006364	rRNA processing	P
bmsbwbcontig21585	16s rrna methyltransferase	GO:0032259	methylation	P
bmsbwbcontig21585	16s rrna methyltransferase	GO:0008168	methyltransferase activity	F
bmsbwbcontig21399	2-acylglycerol o-acyltransferase 2	GO:0006651	diacylglycerol biosynthetic process	P
bmsbwbcontig21399	2-acylglycerol o-acyltransferase 2	GO:0019432	triglyceride biosynthetic process	P
bmsbwbcontig21399	2-acylglycerol o-acyltransferase 2	GO:0016407	acetyltransferase activity	F
bmsbwbcontig21399	2-acylglycerol o-acyltransferase 2	GO:0003846	2-acylglycerol O-acyltransferase activity	F
bmsbwbcontig21399	2-acylglycerol o-acyltransferase 2	GO:0050892	intestinal absorption	P
bmsbwbcontig21399	2-acylglycerol o-acyltransferase 2	GO:0042967	acyl-carrier-protein biosynthetic process	P
bmsbwbcontig40993	2-acylglycerol o-acyltransferase 2	GO:0016747	transferase activity, transferring acyl groups other than amino-acyl groups	F
bmsbwbcontig41742	2-acylglycerol o-acyltransferase 2	GO:0016747	transferase activity, transferring acyl groups other than amino-acyl groups	F
bmsbwbcontig41742	2-acylglycerol o-acyltransferase 2	GO:0006629	lipid metabolic process	P
bmsbwbcontig14475	2-acylglycerol o-acyltransferase 2-a-like	GO:0016747	transferase activity, transferring acyl groups other than amino-acyl groups	F
bmsbwbcontig44617	2-acylglycerol o-acyltransferase 2-like	GO:0016746	transferase activity, transferring acyl groups	F
bmsbwbcontig72899	2-dehydro-3-deoxyphosphooctonate aldolase	GO:0005737	cytoplasm	C
bmsbwbcontig72899	2-dehydro-3-deoxyphosphooctonate aldolase	GO:0019294	keto-3-deoxy-D-manno-octulosonic acid biosynthetic process	P
bmsbwbcontig72899	2-dehydro-3-deoxyphosphooctonate aldolase	GO:0008676	3-deoxy-8-phosphooctulonate synthase activity	F
bmsbwbcontig2060	2-hydroxyacid dehydrogenase	GO:0004617	phosphoglycerate dehydrogenase activity	F
bmsbwbcontig2060	2-hydroxyacid dehydrogenase	GO:0051287	NAD binding	F
bmsbwbcontig2060	2-hydroxyacid dehydrogenase	GO:0055114	oxidation-reduction process	P
bmsbwbcontig2060	2-hydroxyacid dehydrogenase	GO:0006544	glycine metabolic process	P
bmsbwbcontig2060	2-hydroxyacid dehydrogenase	GO:0006564	L-serine biosynthetic process	P
bmsbwbcontig2060	2-hydroxyacid dehydrogenase	GO:0006566	threonine metabolic process	P
bmsbwbcontig7756	2-hydroxyacylsphingosine 1-beta-galactosyltransferase precursor	GO:0007417	central nervous system development	P
bmsbwbcontig7756	2-hydroxyacylsphingosine 1-beta-galactosyltransferase precursor	GO:0044763	single-organism cellular process	P
bmsbwbcontig7756	2-hydroxyacylsphingosine 1-beta-galactosyltransferase precursor	GO:0016758	transferase activity, transferring hexosyl groups	F
bmsbwbcontig7756	2-hydroxyacylsphingosine 1-beta-galactosyltransferase precursor	GO:0007422	peripheral nervous system development	P
bmsbwbcontig7756	2-hydroxyacylsphingosine 1-beta-galactosyltransferase precursor	GO:0016043	cellular component organization	P
bmsbwbcontig2173	2-hydroxyphytanoyl-coa lyase	GO:0003824	catalytic activity	F
bmsbwbcontig2173	2-hydroxyphytanoyl-coa lyase	GO:0043169	cation binding	F
bmsbwbcontig8743	2-methoxy-6-polyprenyl- -benzoquinol mitochondrial-like	GO:0008425	2-polyprenyl-6-methoxy-1,4-benzoquinone methyltransferase activity	F
bmsbwbcontig8743	2-methoxy-6-polyprenyl- -benzoquinol mitochondrial-like	GO:0032259	methylation	P
bmsbwbcontig32516	2-oxoglutarate dehydrogenase e1	GO:0004591	oxoglutarate dehydrogenase (succinyl-transferring) activity	F
bmsbwbcontig32516	2-oxoglutarate dehydrogenase e1	GO:0006099	tricarboxylic acid cycle	P
bmsbwbcontig32516	2-oxoglutarate dehydrogenase e1	GO:0030976	thiamine pyrophosphate binding	F
bmsbwbcontig32516	2-oxoglutarate dehydrogenase e1	GO:0006554	lysine catabolic process	P
bmsbwbcontig32516	2-oxoglutarate dehydrogenase e1	GO:0006568	tryptophan metabolic process	P
bmsbwbcontig32516	2-oxoglutarate dehydrogenase e1	GO:0045252	oxoglutarate dehydrogenase complex	C
bmsbwbcontig59981	2-oxoglutarate dehydrogenase e1	GO:0004591	oxoglutarate dehydrogenase (succinyl-transferring) activity	F
bmsbwbcontig59981	2-oxoglutarate dehydrogenase e1	GO:0006099	tricarboxylic acid cycle	P
bmsbwbcontig59981	2-oxoglutarate dehydrogenase e1	GO:0030976	thiamine pyrophosphate binding	F
bmsbwbcontig59981	2-oxoglutarate dehydrogenase e1	GO:0006554	lysine catabolic process	P
bmsbwbcontig59981	2-oxoglutarate dehydrogenase e1	GO:0006568	tryptophan metabolic process	P
bmsbwbcontig59981	2-oxoglutarate dehydrogenase e1	GO:0045252	oxoglutarate dehydrogenase complex	C
bmsbwbcontig7497	2-oxoglutarate dehydrogenase- mitochondrial	GO:0005739	mitochondrion	C
bmsbwbcontig7497	2-oxoglutarate dehydrogenase- mitochondrial	GO:0044767	single-organism developmental process	P
bmsbwbcontig7497	2-oxoglutarate dehydrogenase- mitochondrial	GO:0008152	metabolic process	P
bmsbwbcontig7497	2-oxoglutarate dehydrogenase- mitochondrial	GO:0007275	multicellular organismal development	P
bmsbwbcontig18	2-oxoglutarate mitochondrial-like	GO:0004591	oxoglutarate dehydrogenase (succinyl-transferring) activity	F
bmsbwbcontig18	2-oxoglutarate mitochondrial-like	GO:0006099	tricarboxylic acid cycle	P
bmsbwbcontig18	2-oxoglutarate mitochondrial-like	GO:0030976	thiamine pyrophosphate binding	F
bmsbwbcontig18	2-oxoglutarate mitochondrial-like	GO:0006554	lysine catabolic process	P
bmsbwbcontig18	2-oxoglutarate mitochondrial-like	GO:0006568	tryptophan metabolic process	P
bmsbwbcontig18	2-oxoglutarate mitochondrial-like	GO:0045252	oxoglutarate dehydrogenase complex	C
bmsbwbcontig19	2-oxoglutarate mitochondrial-like	GO:0004591	oxoglutarate dehydrogenase (succinyl-transferring) activity	F
bmsbwbcontig19	2-oxoglutarate mitochondrial-like	GO:0006099	tricarboxylic acid cycle	P
bmsbwbcontig19	2-oxoglutarate mitochondrial-like	GO:0030976	thiamine pyrophosphate binding	F
bmsbwbcontig19	2-oxoglutarate mitochondrial-like	GO:0006554	lysine catabolic process	P
bmsbwbcontig19	2-oxoglutarate mitochondrial-like	GO:0006568	tryptophan metabolic process	P
bmsbwbcontig19	2-oxoglutarate mitochondrial-like	GO:0045252	oxoglutarate dehydrogenase complex	C
bmsbwbcontig3196	2-oxoglutarate mitochondrial-like	GO:0004591	oxoglutarate dehydrogenase (succinyl-transferring) activity	F
bmsbwbcontig3196	2-oxoglutarate mitochondrial-like	GO:0006099	tricarboxylic acid cycle	P
bmsbwbcontig3196	2-oxoglutarate mitochondrial-like	GO:0030976	thiamine pyrophosphate binding	F
bmsbwbcontig3196	2-oxoglutarate mitochondrial-like	GO:0006554	lysine catabolic process	P
bmsbwbcontig3196	2-oxoglutarate mitochondrial-like	GO:0006568	tryptophan metabolic process	P
bmsbwbcontig3196	2-oxoglutarate mitochondrial-like	GO:0045252	oxoglutarate dehydrogenase complex	C
bmsbwbcontig1792	2-oxoglutarate mitochondrial-like	GO:0004591	oxoglutarate dehydrogenase (succinyl-transferring) activity	F
bmsbwbcontig1792	2-oxoglutarate mitochondrial-like	GO:0006099	tricarboxylic acid cycle	P
bmsbwbcontig1792	2-oxoglutarate mitochondrial-like	GO:0030976	thiamine pyrophosphate binding	F
bmsbwbcontig1792	2-oxoglutarate mitochondrial-like	GO:0006554	lysine catabolic process	P
bmsbwbcontig1792	2-oxoglutarate mitochondrial-like	GO:0006568	tryptophan metabolic process	P
bmsbwbcontig1792	2-oxoglutarate mitochondrial-like	GO:0045252	oxoglutarate dehydrogenase complex	C
bmsbwbcontig1531	2-oxoglutarate mitochondrial-like isoform 1	GO:0008152	metabolic process	P
bmsbwbcontig1531	2-oxoglutarate mitochondrial-like isoform 1	GO:0016491	oxidoreductase activity	F
bmsbwbcontig6820	2-oxoisovalerate dehydrogenase subunit mitochondrial-like	GO:0003824	catalytic activity	F
bmsbwbcontig6820	2-oxoisovalerate dehydrogenase subunit mitochondrial-like	GO:0008152	metabolic process	P
bmsbwbcontig78398	20s proteasome beta subunit pbb2	GO:0050896	response to stimulus	P
bmsbwbcontig78398	20s proteasome beta subunit pbb2	GO:0006511	ubiquitin-dependent protein catabolic process	P
bmsbwbcontig78398	20s proteasome beta subunit pbb2	GO:0004175	endopeptidase activity	F
bmsbwbcontig78398	20s proteasome beta subunit pbb2	GO:0005839	proteasome core complex	C
bmsbwbcontig75033	23s rrna methyltransferase	GO:0005737	cytoplasm	C
bmsbwbcontig75033	23s rrna methyltransferase	GO:0008650	rRNA (uridine-2'-O-)-methyltransferase activity	F
bmsbwbcontig75033	23s rrna methyltransferase	GO:0001510	RNA methylation	P
bmsbwbcontig75033	23s rrna methyltransferase	GO:0051301	cell division	P
bmsbwbcontig75033	23s rrna methyltransferase	GO:0000154	rRNA modification	P
bmsbwbcontig4506	26s protease regulatory subunit 4-like	GO:0043161	proteasomal ubiquitin-dependent protein catabolic process	P
bmsbwbcontig4506	26s protease regulatory subunit 4-like	GO:0000022	mitotic spindle elongation	P
bmsbwbcontig4506	26s protease regulatory subunit 4-like	GO:0008540	proteasome regulatory particle, base subcomplex	C
bmsbwbcontig4506	26s protease regulatory subunit 4-like	GO:0004175	endopeptidase activity	F
bmsbwbcontig4506	26s protease regulatory subunit 4-like	GO:0005524	ATP binding	F
bmsbwbcontig4506	26s protease regulatory subunit 4-like	GO:0016887	ATPase activity	F
bmsbwbcontig4506	26s protease regulatory subunit 4-like	GO:0008283	cell proliferation	P
bmsbwbcontig4506	26s protease regulatory subunit 4-like	GO:0005737	cytoplasm	C
bmsbwbcontig4506	26s protease regulatory subunit 4-like	GO:0006974	response to DNA damage stimulus	P
bmsbwbcontig27453	26s protease regulatory subunit 6a	GO:0005737	cytoplasm	C
bmsbwbcontig27453	26s protease regulatory subunit 6a	GO:0008233	peptidase activity	F
bmsbwbcontig27453	26s protease regulatory subunit 6a	GO:0030163	protein catabolic process	P
bmsbwbcontig27453	26s protease regulatory subunit 6a	GO:0005524	ATP binding	F
bmsbwbcontig27453	26s protease regulatory subunit 6a	GO:0017111	nucleoside-triphosphatase activity	F
bmsbwbcontig27453	26s protease regulatory subunit 6a	GO:0006508	proteolysis	P
bmsbwbcontig9305	26s protease regulatory subunit 6a-like	GO:0005737	cytoplasm	C
bmsbwbcontig9305	26s protease regulatory subunit 6a-like	GO:0004175	endopeptidase activity	F
bmsbwbcontig9305	26s protease regulatory subunit 6a-like	GO:0008540	proteasome regulatory particle, base subcomplex	C
bmsbwbcontig9305	26s protease regulatory subunit 6a-like	GO:0043161	proteasomal ubiquitin-dependent protein catabolic process	P
bmsbwbcontig9305	26s protease regulatory subunit 6a-like	GO:0005524	ATP binding	F
bmsbwbcontig9305	26s protease regulatory subunit 6a-like	GO:0017111	nucleoside-triphosphatase activity	F
bmsbwbcontig2563	26s protease regulatory subunit 6b-like	GO:0005737	cytoplasm	C
bmsbwbcontig2563	26s protease regulatory subunit 6b-like	GO:0008233	peptidase activity	F
bmsbwbcontig2563	26s protease regulatory subunit 6b-like	GO:0030163	protein catabolic process	P
bmsbwbcontig2563	26s protease regulatory subunit 6b-like	GO:0005524	ATP binding	F
bmsbwbcontig2563	26s protease regulatory subunit 6b-like	GO:0008568	microtubule-severing ATPase activity	F
bmsbwbcontig2563	26s protease regulatory subunit 6b-like	GO:0006508	proteolysis	P
bmsbwbcontig1984	26s protease regulatory subunit 7-like	GO:0043161	proteasomal ubiquitin-dependent protein catabolic process	P
bmsbwbcontig1984	26s protease regulatory subunit 7-like	GO:0017111	nucleoside-triphosphatase activity	F
bmsbwbcontig1984	26s protease regulatory subunit 7-like	GO:0008540	proteasome regulatory particle, base subcomplex	C
bmsbwbcontig1984	26s protease regulatory subunit 7-like	GO:0004175	endopeptidase activity	F
bmsbwbcontig1984	26s protease regulatory subunit 7-like	GO:0005524	ATP binding	F
bmsbwbcontig1984	26s protease regulatory subunit 7-like	GO:0005737	cytoplasm	C
bmsbwbcontig1984	26s protease regulatory subunit 7-like	GO:0006974	response to DNA damage stimulus	P
bmsbwbcontig5487	26s protease regulatory subunit 7-like	GO:0005737	cytoplasm	C
bmsbwbcontig5487	26s protease regulatory subunit 7-like	GO:0008233	peptidase activity	F
bmsbwbcontig5487	26s protease regulatory subunit 7-like	GO:0030163	protein catabolic process	P
bmsbwbcontig5487	26s protease regulatory subunit 7-like	GO:0005524	ATP binding	F
bmsbwbcontig5487	26s protease regulatory subunit 7-like	GO:0017111	nucleoside-triphosphatase activity	F
bmsbwbcontig5487	26s protease regulatory subunit 7-like	GO:0006508	proteolysis	P
bmsbwbcontig1492	26s protease regulatory subunit 8-like	GO:0005737	cytoplasm	C
bmsbwbcontig1492	26s protease regulatory subunit 8-like	GO:0008233	peptidase activity	F
bmsbwbcontig1492	26s protease regulatory subunit 8-like	GO:0030163	protein catabolic process	P
bmsbwbcontig1492	26s protease regulatory subunit 8-like	GO:0005524	ATP binding	F
bmsbwbcontig1492	26s protease regulatory subunit 8-like	GO:0017111	nucleoside-triphosphatase activity	F
bmsbwbcontig1492	26s protease regulatory subunit 8-like	GO:0006508	proteolysis	P
bmsbwbcontig2898	26s protease regulatory subunit s10b	GO:0005737	cytoplasm	C
bmsbwbcontig2898	26s protease regulatory subunit s10b	GO:0008233	peptidase activity	F
bmsbwbcontig2898	26s protease regulatory subunit s10b	GO:0030163	protein catabolic process	P
bmsbwbcontig2898	26s protease regulatory subunit s10b	GO:0005524	ATP binding	F
bmsbwbcontig2898	26s protease regulatory subunit s10b	GO:0000502	proteasome complex	C
bmsbwbcontig2898	26s protease regulatory subunit s10b	GO:0017111	nucleoside-triphosphatase activity	F
bmsbwbcontig2898	26s protease regulatory subunit s10b	GO:0006508	proteolysis	P
bmsbwbcontig1078	26s proteasome non-atpase regulatory subunit 1-like isoform 1	GO:0042176	regulation of protein catabolic process	P
bmsbwbcontig1078	26s proteasome non-atpase regulatory subunit 1-like isoform 1	GO:0000502	proteasome complex	C
bmsbwbcontig1078	26s proteasome non-atpase regulatory subunit 1-like isoform 1	GO:0050790	regulation of catalytic activity	P
bmsbwbcontig1078	26s proteasome non-atpase regulatory subunit 1-like isoform 1	GO:0030234	enzyme regulator activity	F
bmsbwbcontig5438	26s proteasome non-atpase regulatory subunit 10	GO:0003824	catalytic activity	F
bmsbwbcontig66795	26s proteasome non-atpase regulatory subunit 10 isoform x1	GO:0080090	regulation of primary metabolic process	P
bmsbwbcontig66795	26s proteasome non-atpase regulatory subunit 10 isoform x1	GO:0031323	regulation of cellular metabolic process	P
bmsbwbcontig66795	26s proteasome non-atpase regulatory subunit 10 isoform x1	GO:0044424	intracellular part	C
bmsbwbcontig66795	26s proteasome non-atpase regulatory subunit 10 isoform x1	GO:0048522	positive regulation of cellular process	P
bmsbwbcontig66795	26s proteasome non-atpase regulatory subunit 10 isoform x1	GO:0009966	regulation of signal transduction	P
bmsbwbcontig66795	26s proteasome non-atpase regulatory subunit 10 isoform x1	GO:0048523	negative regulation of cellular process	P
bmsbwbcontig66795	26s proteasome non-atpase regulatory subunit 10 isoform x1	GO:0060255	regulation of macromolecule metabolic process	P
bmsbwbcontig7138	26s proteasome non-atpase regulatory subunit 10-like	GO:0016491	oxidoreductase activity	F
bmsbwbcontig43632	26s proteasome non-atpase regulatory subunit 10-like	GO:0080090	regulation of primary metabolic process	P
bmsbwbcontig43632	26s proteasome non-atpase regulatory subunit 10-like	GO:0031323	regulation of cellular metabolic process	P
bmsbwbcontig43632	26s proteasome non-atpase regulatory subunit 10-like	GO:0044424	intracellular part	C
bmsbwbcontig43632	26s proteasome non-atpase regulatory subunit 10-like	GO:0048523	negative regulation of cellular process	P
bmsbwbcontig43632	26s proteasome non-atpase regulatory subunit 10-like	GO:0060255	regulation of macromolecule metabolic process	P
bmsbwbcontig3965	26s proteasome non-atpase regulatory subunit 11-like	GO:0005875	microtubule associated complex	C
bmsbwbcontig3965	26s proteasome non-atpase regulatory subunit 11-like	GO:0004175	endopeptidase activity	F
bmsbwbcontig3965	26s proteasome non-atpase regulatory subunit 11-like	GO:0008541	proteasome regulatory particle, lid subcomplex	C
bmsbwbcontig3965	26s proteasome non-atpase regulatory subunit 11-like	GO:0043161	proteasomal ubiquitin-dependent protein catabolic process	P
bmsbwbcontig3215	26s proteasome non-atpase regulatory subunit 12-like isoform 1	GO:0022624	proteasome accessory complex	C
bmsbwbcontig3719	26s proteasome non-atpase regulatory subunit 13-like	GO:0000502	proteasome complex	C
bmsbwbcontig7021	26s proteasome non-atpase regulatory subunit 14-like	GO:0000502	proteasome complex	C
bmsbwbcontig2667	26s proteasome non-atpase regulatory subunit 2	GO:0019222	regulation of metabolic process	P
bmsbwbcontig2667	26s proteasome non-atpase regulatory subunit 2	GO:0022624	proteasome accessory complex	C
bmsbwbcontig7390	26s proteasome non-atpase regulatory subunit 4-like	GO:0006511	ubiquitin-dependent protein catabolic process	P
bmsbwbcontig7390	26s proteasome non-atpase regulatory subunit 4-like	GO:0008540	proteasome regulatory particle, base subcomplex	C
bmsbwbcontig14900	26s proteasome non-atpase regulatory subunit 8-like	GO:0005838	proteasome regulatory particle	C
bmsbwbcontig14900	26s proteasome non-atpase regulatory subunit 8-like	GO:0006508	proteolysis	P
bmsbwbcontig78550	26s proteasome regulatory subunit 10	GO:0005737	cytoplasm	C
bmsbwbcontig78550	26s proteasome regulatory subunit 10	GO:0008233	peptidase activity	F
bmsbwbcontig78550	26s proteasome regulatory subunit 10	GO:0030163	protein catabolic process	P
bmsbwbcontig78550	26s proteasome regulatory subunit 10	GO:0005524	ATP binding	F
bmsbwbcontig78550	26s proteasome regulatory subunit 10	GO:0008568	microtubule-severing ATPase activity	F
bmsbwbcontig78550	26s proteasome regulatory subunit 10	GO:0000502	proteasome complex	C
bmsbwbcontig78550	26s proteasome regulatory subunit 10	GO:0006508	proteolysis	P
bmsbwbcontig18302	28s ribosomal protein mitochondrial	GO:0043229	intracellular organelle	C
bmsbwbcontig1989	28s ribosomal protein mitochondrial-like	GO:0003735	structural constituent of ribosome	F
bmsbwbcontig1989	28s ribosomal protein mitochondrial-like	GO:0015935	small ribosomal subunit	C
bmsbwbcontig1989	28s ribosomal protein mitochondrial-like	GO:0006412	translation	P
bmsbwbcontig1989	28s ribosomal protein mitochondrial-like	GO:0042254	ribosome biogenesis	P
bmsbwbcontig5251	28s ribosomal protein mitochondrial-like	GO:0005763	mitochondrial small ribosomal subunit	C
bmsbwbcontig5251	28s ribosomal protein mitochondrial-like	GO:0003735	structural constituent of ribosome	F
bmsbwbcontig5251	28s ribosomal protein mitochondrial-like	GO:0003723	RNA binding	F
bmsbwbcontig5251	28s ribosomal protein mitochondrial-like	GO:0006412	translation	P
bmsbwbcontig5251	28s ribosomal protein mitochondrial-like	GO:0042254	ribosome biogenesis	P
bmsbwbcontig5826	28s ribosomal protein mitochondrial-like	GO:0005840	ribosome	C
bmsbwbcontig8616	28s ribosomal protein mitochondrial-like	GO:0005840	ribosome	C
bmsbwbcontig7035	28s ribosomal protein mitochondrial-like	GO:0005840	ribosome	C
bmsbwbcontig7035	28s ribosomal protein mitochondrial-like	GO:0032543	mitochondrial translation	P
bmsbwbcontig7391	28s ribosomal protein mitochondrial-like	GO:0005840	ribosome	C
bmsbwbcontig14123	28s ribosomal protein mitochondrial-like	GO:0005763	mitochondrial small ribosomal subunit	C
bmsbwbcontig14123	28s ribosomal protein mitochondrial-like	GO:0003735	structural constituent of ribosome	F
bmsbwbcontig14123	28s ribosomal protein mitochondrial-like	GO:0006412	translation	P
bmsbwbcontig14123	28s ribosomal protein mitochondrial-like	GO:0042254	ribosome biogenesis	P
bmsbwbcontig15790	28s ribosomal protein mitochondrial-like	GO:0044267	cellular protein metabolic process	P
bmsbwbcontig15790	28s ribosomal protein mitochondrial-like	GO:0032991	macromolecular complex	C
bmsbwbcontig15790	28s ribosomal protein mitochondrial-like	GO:0044424	intracellular part	C
bmsbwbcontig8519	28s ribosomal protein mitochondrial-like	GO:0005622	intracellular	C
bmsbwbcontig39332	3 -adenylyltransferase	GO:0016798	hydrolase activity, acting on glycosyl bonds	F
bmsbwbcontig39332	3 -adenylyltransferase	GO:0008152	metabolic process	P
bmsbwbcontig39332	3 -adenylyltransferase	GO:0005524	ATP binding	F
bmsbwbcontig39332	3 -adenylyltransferase	GO:0009012	aminoglycoside 3''-adenylyltransferase activity	F
bmsbwbcontig39332	3 -adenylyltransferase	GO:0046677	response to antibiotic	P
bmsbwbcontig57287	3-dehydroquinate synthase	GO:0005737	cytoplasm	C
bmsbwbcontig57287	3-dehydroquinate synthase	GO:0009423	chorismate biosynthetic process	P
bmsbwbcontig57287	3-dehydroquinate synthase	GO:0003856	3-dehydroquinate synthase activity	F
bmsbwbcontig57287	3-dehydroquinate synthase	GO:0000162	tryptophan biosynthetic process	P
bmsbwbcontig57287	3-dehydroquinate synthase	GO:0006571	tyrosine biosynthetic process	P
bmsbwbcontig57287	3-dehydroquinate synthase	GO:0009094	L-phenylalanine biosynthetic process	P
bmsbwbcontig71055	3-hydroxy-3-methylglutaryl-coenzyme a reductase	GO:0071704	organic substance metabolic process	P
bmsbwbcontig71055	3-hydroxy-3-methylglutaryl-coenzyme a reductase	GO:0044238	primary metabolic process	P
bmsbwbcontig71055	3-hydroxy-3-methylglutaryl-coenzyme a reductase	GO:0044710	single-organism metabolic process	P
bmsbwbcontig71055	3-hydroxy-3-methylglutaryl-coenzyme a reductase	GO:0016616	oxidoreductase activity, acting on the CH-OH group of donors, NAD or NADP as acceptor	F
bmsbwbcontig71055	3-hydroxy-3-methylglutaryl-coenzyme a reductase	GO:0044425	membrane part	C
bmsbwbcontig71055	3-hydroxy-3-methylglutaryl-coenzyme a reductase	GO:0050662	coenzyme binding	F
bmsbwbcontig71055	3-hydroxy-3-methylglutaryl-coenzyme a reductase	GO:0044237	cellular metabolic process	P
bmsbwbcontig12789	3-hydroxy-3-methylglutaryl-coenzyme a reductase isoform 1	GO:0071704	organic substance metabolic process	P
bmsbwbcontig12789	3-hydroxy-3-methylglutaryl-coenzyme a reductase isoform 1	GO:0044238	primary metabolic process	P
bmsbwbcontig12789	3-hydroxy-3-methylglutaryl-coenzyme a reductase isoform 1	GO:0044710	single-organism metabolic process	P
bmsbwbcontig12789	3-hydroxy-3-methylglutaryl-coenzyme a reductase isoform 1	GO:0016616	oxidoreductase activity, acting on the CH-OH group of donors, NAD or NADP as acceptor	F
bmsbwbcontig12789	3-hydroxy-3-methylglutaryl-coenzyme a reductase isoform 1	GO:0044425	membrane part	C
bmsbwbcontig12789	3-hydroxy-3-methylglutaryl-coenzyme a reductase isoform 1	GO:0050662	coenzyme binding	F
bmsbwbcontig12789	3-hydroxy-3-methylglutaryl-coenzyme a reductase isoform 1	GO:0044237	cellular metabolic process	P
bmsbwbcontig8524	3-hydroxy-3-methylglutaryl-coenzyme a reductase-like	GO:0015936	coenzyme A metabolic process	P
bmsbwbcontig8524	3-hydroxy-3-methylglutaryl-coenzyme a reductase-like	GO:0055114	oxidation-reduction process	P
bmsbwbcontig8524	3-hydroxy-3-methylglutaryl-coenzyme a reductase-like	GO:0016021	integral to membrane	C
bmsbwbcontig8524	3-hydroxy-3-methylglutaryl-coenzyme a reductase-like	GO:0004420	hydroxymethylglutaryl-CoA reductase (NADPH) activity	F
bmsbwbcontig8524	3-hydroxy-3-methylglutaryl-coenzyme a reductase-like	GO:0050661	NADP binding	F
bmsbwbcontig8524	3-hydroxy-3-methylglutaryl-coenzyme a reductase-like	GO:0005789	endoplasmic reticulum membrane	C
bmsbwbcontig8524	3-hydroxy-3-methylglutaryl-coenzyme a reductase-like	GO:0008299	isoprenoid biosynthetic process	P
bmsbwbcontig8524	3-hydroxy-3-methylglutaryl-coenzyme a reductase-like	GO:0006694	steroid biosynthetic process	P
bmsbwbcontig4687	3-hydroxyacyl- dehydrogenase type-2-like	GO:0008205	ecdysone metabolic process	P
bmsbwbcontig4687	3-hydroxyacyl- dehydrogenase type-2-like	GO:0005829	cytosol	C
bmsbwbcontig4687	3-hydroxyacyl- dehydrogenase type-2-like	GO:0047022	7-beta-hydroxysteroid dehydrogenase (NADP+) activity	F
bmsbwbcontig4687	3-hydroxyacyl- dehydrogenase type-2-like	GO:0005875	microtubule associated complex	C
bmsbwbcontig4687	3-hydroxyacyl- dehydrogenase type-2-like	GO:0008210	estrogen metabolic process	P
bmsbwbcontig4687	3-hydroxyacyl- dehydrogenase type-2-like	GO:0055114	oxidation-reduction process	P
bmsbwbcontig4687	3-hydroxyacyl- dehydrogenase type-2-like	GO:0005739	mitochondrion	C
bmsbwbcontig4687	3-hydroxyacyl- dehydrogenase type-2-like	GO:0006637	acyl-CoA metabolic process	P
bmsbwbcontig4687	3-hydroxyacyl- dehydrogenase type-2-like	GO:0018454	acetoacetyl-CoA reductase activity	F
bmsbwbcontig4687	3-hydroxyacyl- dehydrogenase type-2-like	GO:0050327	testosterone 17-beta-dehydrogenase (NAD+) activity	F
bmsbwbcontig4687	3-hydroxyacyl- dehydrogenase type-2-like	GO:0003857	3-hydroxyacyl-CoA dehydrogenase activity	F
bmsbwbcontig4687	3-hydroxyacyl- dehydrogenase type-2-like	GO:0004303	estradiol 17-beta-dehydrogenase activity	F
bmsbwbcontig4687	3-hydroxyacyl- dehydrogenase type-2-like	GO:0047035	testosterone dehydrogenase (NAD+) activity	F
bmsbwbcontig4687	3-hydroxyacyl- dehydrogenase type-2-like	GO:0005811	lipid particle	C
bmsbwbcontig4687	3-hydroxyacyl- dehydrogenase type-2-like	GO:0008209	androgen metabolic process	P
bmsbwbcontig4687	3-hydroxyacyl- dehydrogenase type-2-like	GO:0006550	isoleucine catabolic process	P
bmsbwbcontig4687	3-hydroxyacyl- dehydrogenase type-2-like	GO:0006552	leucine catabolic process	P
bmsbwbcontig4687	3-hydroxyacyl- dehydrogenase type-2-like	GO:0006554	lysine catabolic process	P
bmsbwbcontig4687	3-hydroxyacyl- dehydrogenase type-2-like	GO:0006568	tryptophan metabolic process	P
bmsbwbcontig4687	3-hydroxyacyl- dehydrogenase type-2-like	GO:0006574	valine catabolic process	P
bmsbwbcontig4687	3-hydroxyacyl- dehydrogenase type-2-like	GO:0006633	fatty acid biosynthetic process	P
bmsbwbcontig4687	3-hydroxyacyl- dehydrogenase type-2-like	GO:0018874	benzoate metabolic process	P
bmsbwbcontig16	3-hydroxyacyl-coa dehyrogenase	GO:0003857	3-hydroxyacyl-CoA dehydrogenase activity	F
bmsbwbcontig16	3-hydroxyacyl-coa dehyrogenase	GO:0016507	mitochondrial fatty acid beta-oxidation multienzyme complex	C
bmsbwbcontig16	3-hydroxyacyl-coa dehyrogenase	GO:0006635	fatty acid beta-oxidation	P
bmsbwbcontig16	3-hydroxyacyl-coa dehyrogenase	GO:0050662	coenzyme binding	F
bmsbwbcontig16	3-hydroxyacyl-coa dehyrogenase	GO:0004300	enoyl-CoA hydratase activity	F
bmsbwbcontig16	3-hydroxyacyl-coa dehyrogenase	GO:0006550	isoleucine catabolic process	P
bmsbwbcontig16	3-hydroxyacyl-coa dehyrogenase	GO:0006552	leucine catabolic process	P
bmsbwbcontig16	3-hydroxyacyl-coa dehyrogenase	GO:0006554	lysine catabolic process	P
bmsbwbcontig16	3-hydroxyacyl-coa dehyrogenase	GO:0006568	tryptophan metabolic process	P
bmsbwbcontig16	3-hydroxyacyl-coa dehyrogenase	GO:0006574	valine catabolic process	P
bmsbwbcontig16	3-hydroxyacyl-coa dehyrogenase	GO:0006633	fatty acid biosynthetic process	P
bmsbwbcontig16	3-hydroxyacyl-coa dehyrogenase	GO:0018874	benzoate metabolic process	P
bmsbwbcontig16	3-hydroxyacyl-coa dehyrogenase	GO:0019482	beta-alanine metabolic process	P
bmsbwbcontig16	3-hydroxyacyl-coa dehyrogenase	GO:0046251	limonene catabolic process	P
bmsbwbcontig4733	3-hydroxyacyl-coa dehyrogenase	GO:0070403	NAD+ binding	F
bmsbwbcontig4733	3-hydroxyacyl-coa dehyrogenase	GO:0003857	3-hydroxyacyl-CoA dehydrogenase activity	F
bmsbwbcontig4733	3-hydroxyacyl-coa dehyrogenase	GO:0055114	oxidation-reduction process	P
bmsbwbcontig4733	3-hydroxyacyl-coa dehyrogenase	GO:0006550	isoleucine catabolic process	P
bmsbwbcontig4733	3-hydroxyacyl-coa dehyrogenase	GO:0006552	leucine catabolic process	P
bmsbwbcontig4733	3-hydroxyacyl-coa dehyrogenase	GO:0006554	lysine catabolic process	P
bmsbwbcontig4733	3-hydroxyacyl-coa dehyrogenase	GO:0006568	tryptophan metabolic process	P
bmsbwbcontig4733	3-hydroxyacyl-coa dehyrogenase	GO:0006574	valine catabolic process	P
bmsbwbcontig4733	3-hydroxyacyl-coa dehyrogenase	GO:0006633	fatty acid biosynthetic process	P
bmsbwbcontig4733	3-hydroxyacyl-coa dehyrogenase	GO:0018874	benzoate metabolic process	P
bmsbwbcontig4159	3-hydroxybutyrate dehydrogenase type 2	GO:0044267	cellular protein metabolic process	P
bmsbwbcontig4159	3-hydroxybutyrate dehydrogenase type 2	GO:0016491	oxidoreductase activity	F
bmsbwbcontig4159	3-hydroxybutyrate dehydrogenase type 2	GO:0016853	isomerase activity	F
bmsbwbcontig7636	3-hydroxyisobutyrate mitochondrial	GO:0016616	oxidoreductase activity, acting on the CH-OH group of donors, NAD or NADP as acceptor	F
bmsbwbcontig7636	3-hydroxyisobutyrate mitochondrial	GO:0044710	single-organism metabolic process	P
bmsbwbcontig3044	3-hydroxymethyl-3-methylglutaryl- cytoplasmic	GO:0005789	endoplasmic reticulum membrane	C
bmsbwbcontig3044	3-hydroxymethyl-3-methylglutaryl- cytoplasmic	GO:0046872	metal ion binding	F
bmsbwbcontig3044	3-hydroxymethyl-3-methylglutaryl- cytoplasmic	GO:0046951	ketone body biosynthetic process	P
bmsbwbcontig3044	3-hydroxymethyl-3-methylglutaryl- cytoplasmic	GO:0004419	hydroxymethylglutaryl-CoA lyase activity	F
bmsbwbcontig3044	3-hydroxymethyl-3-methylglutaryl- cytoplasmic	GO:0005829	cytosol	C
bmsbwbcontig3044	3-hydroxymethyl-3-methylglutaryl- cytoplasmic	GO:0048471	perinuclear region of cytoplasm	C
bmsbwbcontig3044	3-hydroxymethyl-3-methylglutaryl- cytoplasmic	GO:0006550	isoleucine catabolic process	P
bmsbwbcontig3044	3-hydroxymethyl-3-methylglutaryl- cytoplasmic	GO:0006552	leucine catabolic process	P
bmsbwbcontig3044	3-hydroxymethyl-3-methylglutaryl- cytoplasmic	GO:0006574	valine catabolic process	P
bmsbwbcontig56528	3-isopropylmalate dehydratase large subunit	GO:0003861	3-isopropylmalate dehydratase activity	F
bmsbwbcontig56528	3-isopropylmalate dehydratase large subunit	GO:0046872	metal ion binding	F
bmsbwbcontig56528	3-isopropylmalate dehydratase large subunit	GO:0051539	4 iron, 4 sulfur cluster binding	F
bmsbwbcontig56528	3-isopropylmalate dehydratase large subunit	GO:0009098	leucine biosynthetic process	P
bmsbwbcontig56528	3-isopropylmalate dehydratase large subunit	GO:0009097	isoleucine biosynthetic process	P
bmsbwbcontig56528	3-isopropylmalate dehydratase large subunit	GO:0009099	valine biosynthetic process	P
bmsbwbcontig56528	3-isopropylmalate dehydratase large subunit	GO:0009316	3-isopropylmalate dehydratase complex	C
bmsbwbcontig51255	3-isopropylmalate dehydrogenase	GO:0005737	cytoplasm	C
bmsbwbcontig51255	3-isopropylmalate dehydrogenase	GO:0051287	NAD binding	F
bmsbwbcontig51255	3-isopropylmalate dehydrogenase	GO:0000287	magnesium ion binding	F
bmsbwbcontig51255	3-isopropylmalate dehydrogenase	GO:0003862	3-isopropylmalate dehydrogenase activity	F
bmsbwbcontig51255	3-isopropylmalate dehydrogenase	GO:0009098	leucine biosynthetic process	P
bmsbwbcontig51255	3-isopropylmalate dehydrogenase	GO:0055114	oxidation-reduction process	P
bmsbwbcontig51255	3-isopropylmalate dehydrogenase	GO:0009097	isoleucine biosynthetic process	P
bmsbwbcontig51255	3-isopropylmalate dehydrogenase	GO:0009099	valine biosynthetic process	P
bmsbwbcontig52346	3-isopropylmalate dehydrogenase	GO:0005737	cytoplasm	C
bmsbwbcontig52346	3-isopropylmalate dehydrogenase	GO:0051287	NAD binding	F
bmsbwbcontig52346	3-isopropylmalate dehydrogenase	GO:0000287	magnesium ion binding	F
bmsbwbcontig52346	3-isopropylmalate dehydrogenase	GO:0003862	3-isopropylmalate dehydrogenase activity	F
bmsbwbcontig52346	3-isopropylmalate dehydrogenase	GO:0009098	leucine biosynthetic process	P
bmsbwbcontig52346	3-isopropylmalate dehydrogenase	GO:0055114	oxidation-reduction process	P
bmsbwbcontig52346	3-isopropylmalate dehydrogenase	GO:0009097	isoleucine biosynthetic process	P
bmsbwbcontig52346	3-isopropylmalate dehydrogenase	GO:0009099	valine biosynthetic process	P
bmsbwbcontig201	3-ketoacyl- mitochondrial-like	GO:0016747	transferase activity, transferring acyl groups other than amino-acyl groups	F
bmsbwbcontig201	3-ketoacyl- mitochondrial-like	GO:0008152	metabolic process	P
bmsbwbcontig13873	3-ketodihydrosphingosine reductase-like	GO:0005789	endoplasmic reticulum membrane	C
bmsbwbcontig13873	3-ketodihydrosphingosine reductase-like	GO:0005615	extracellular space	C
bmsbwbcontig13873	3-ketodihydrosphingosine reductase-like	GO:0047560	3-dehydrosphinganine reductase activity	F
bmsbwbcontig13873	3-ketodihydrosphingosine reductase-like	GO:0030148	sphingolipid biosynthetic process	P
bmsbwbcontig13873	3-ketodihydrosphingosine reductase-like	GO:0006666	3-keto-sphinganine metabolic process	P
bmsbwbcontig13873	3-ketodihydrosphingosine reductase-like	GO:0006687	glycosphingolipid metabolic process	P
bmsbwbcontig48674	3-methyl-2-oxobutanoate hydroxymethyltransferase	GO:0005737	cytoplasm	C
bmsbwbcontig48674	3-methyl-2-oxobutanoate hydroxymethyltransferase	GO:0003864	3-methyl-2-oxobutanoate hydroxymethyltransferase activity	F
bmsbwbcontig48674	3-methyl-2-oxobutanoate hydroxymethyltransferase	GO:0046872	metal ion binding	F
bmsbwbcontig48674	3-methyl-2-oxobutanoate hydroxymethyltransferase	GO:0015940	pantothenate biosynthetic process	P
bmsbwbcontig48674	3-methyl-2-oxobutanoate hydroxymethyltransferase	GO:0032259	methylation	P
bmsbwbcontig48674	3-methyl-2-oxobutanoate hydroxymethyltransferase	GO:0008168	methyltransferase activity	F
bmsbwbcontig10977	3-oxoacyl-	GO:0008152	metabolic process	P
bmsbwbcontig10977	3-oxoacyl-	GO:0016740	transferase activity	F
bmsbwbcontig16297	3-oxoacyl-acp synthase	GO:0004315	3-oxoacyl-[acyl-carrier-protein] synthase activity	F
bmsbwbcontig16297	3-oxoacyl-acp synthase	GO:0005835	fatty acid synthase complex	C
bmsbwbcontig16297	3-oxoacyl-acp synthase	GO:0006633	fatty acid biosynthetic process	P
bmsbwbcontig16297	3-oxoacyl-acp synthase	GO:0042967	acyl-carrier-protein biosynthetic process	P
bmsbwbcontig6206	3-phosphoinositide-dependent protein kinase 1-like	GO:0016310	phosphorylation	P
bmsbwbcontig6206	3-phosphoinositide-dependent protein kinase 1-like	GO:0043168	anion binding	F
bmsbwbcontig6206	3-phosphoinositide-dependent protein kinase 1-like	GO:0004674	protein serine/threonine kinase activity	F
bmsbwbcontig6206	3-phosphoinositide-dependent protein kinase 1-like	GO:0000166	nucleotide binding	F
bmsbwbcontig6206	3-phosphoinositide-dependent protein kinase 1-like	GO:0009069	serine family amino acid metabolic process	P
bmsbwbcontig14994	3-phosphoshikimate 1-carboxyvinyltransferase	GO:0005737	cytoplasm	C
bmsbwbcontig14994	3-phosphoshikimate 1-carboxyvinyltransferase	GO:0003866	3-phosphoshikimate 1-carboxyvinyltransferase activity	F
bmsbwbcontig14994	3-phosphoshikimate 1-carboxyvinyltransferase	GO:0009423	chorismate biosynthetic process	P
bmsbwbcontig14994	3-phosphoshikimate 1-carboxyvinyltransferase	GO:0000162	tryptophan biosynthetic process	P
bmsbwbcontig14994	3-phosphoshikimate 1-carboxyvinyltransferase	GO:0006571	tyrosine biosynthetic process	P
bmsbwbcontig14994	3-phosphoshikimate 1-carboxyvinyltransferase	GO:0009094	L-phenylalanine biosynthetic process	P
bmsbwbcontig35756	30s ribosomal protein s1	GO:0005840	ribosome	C
bmsbwbcontig35756	30s ribosomal protein s1	GO:0003735	structural constituent of ribosome	F
bmsbwbcontig35756	30s ribosomal protein s1	GO:0003723	RNA binding	F
bmsbwbcontig35756	30s ribosomal protein s1	GO:0006412	translation	P
bmsbwbcontig35756	30s ribosomal protein s1	GO:0042254	ribosome biogenesis	P
bmsbwbcontig55065	30s ribosomal protein s1	GO:0005840	ribosome	C
bmsbwbcontig55065	30s ribosomal protein s1	GO:0003735	structural constituent of ribosome	F
bmsbwbcontig55065	30s ribosomal protein s1	GO:0003723	RNA binding	F
bmsbwbcontig55065	30s ribosomal protein s1	GO:0006412	translation	P
bmsbwbcontig55065	30s ribosomal protein s1	GO:0042254	ribosome biogenesis	P
bmsbwbcontig9066	30s ribosomal protein s11	GO:0005840	ribosome	C
bmsbwbcontig9066	30s ribosomal protein s11	GO:0003735	structural constituent of ribosome	F
bmsbwbcontig9066	30s ribosomal protein s11	GO:0006412	translation	P
bmsbwbcontig9066	30s ribosomal protein s11	GO:0019843	rRNA binding	F
bmsbwbcontig9066	30s ribosomal protein s11	GO:0042254	ribosome biogenesis	P
bmsbwbcontig78252	30s ribosomal protein s11	GO:0005840	ribosome	C
bmsbwbcontig78252	30s ribosomal protein s11	GO:0003735	structural constituent of ribosome	F
bmsbwbcontig78252	30s ribosomal protein s11	GO:0006412	translation	P
bmsbwbcontig78252	30s ribosomal protein s11	GO:0019843	rRNA binding	F
bmsbwbcontig78252	30s ribosomal protein s11	GO:0042254	ribosome biogenesis	P
bmsbwbcontig23961	30s ribosomal protein s12	GO:0003735	structural constituent of ribosome	F
bmsbwbcontig23961	30s ribosomal protein s12	GO:0015935	small ribosomal subunit	C
bmsbwbcontig23961	30s ribosomal protein s12	GO:0006412	translation	P
bmsbwbcontig23961	30s ribosomal protein s12	GO:0042254	ribosome biogenesis	P
bmsbwbcontig57459	30s ribosomal protein s13	GO:0005840	ribosome	C
bmsbwbcontig57459	30s ribosomal protein s13	GO:0003735	structural constituent of ribosome	F
bmsbwbcontig57459	30s ribosomal protein s13	GO:0006412	translation	P
bmsbwbcontig57459	30s ribosomal protein s13	GO:0019843	rRNA binding	F
bmsbwbcontig57459	30s ribosomal protein s13	GO:0000049	tRNA binding	F
bmsbwbcontig57459	30s ribosomal protein s13	GO:0042254	ribosome biogenesis	P
bmsbwbcontig35879	30s ribosomal protein s14	GO:0005840	ribosome	C
bmsbwbcontig35879	30s ribosomal protein s14	GO:0003735	structural constituent of ribosome	F
bmsbwbcontig35879	30s ribosomal protein s14	GO:0006412	translation	P
bmsbwbcontig35879	30s ribosomal protein s14	GO:0019843	rRNA binding	F
bmsbwbcontig35879	30s ribosomal protein s14	GO:0042254	ribosome biogenesis	P
bmsbwbcontig37721	30s ribosomal protein s19	GO:0003735	structural constituent of ribosome	F
bmsbwbcontig37721	30s ribosomal protein s19	GO:0015935	small ribosomal subunit	C
bmsbwbcontig37721	30s ribosomal protein s19	GO:0006412	translation	P
bmsbwbcontig37721	30s ribosomal protein s19	GO:0019843	rRNA binding	F
bmsbwbcontig37721	30s ribosomal protein s19	GO:0042254	ribosome biogenesis	P
bmsbwbcontig48771	30s ribosomal protein s2	GO:0003735	structural constituent of ribosome	F
bmsbwbcontig48771	30s ribosomal protein s2	GO:0015935	small ribosomal subunit	C
bmsbwbcontig48771	30s ribosomal protein s2	GO:0006412	translation	P
bmsbwbcontig48771	30s ribosomal protein s2	GO:0042254	ribosome biogenesis	P
bmsbwbcontig60362	30s ribosomal protein s20	GO:0005840	ribosome	C
bmsbwbcontig60362	30s ribosomal protein s20	GO:0003735	structural constituent of ribosome	F
bmsbwbcontig60362	30s ribosomal protein s20	GO:0006412	translation	P
bmsbwbcontig60362	30s ribosomal protein s20	GO:0019843	rRNA binding	F
bmsbwbcontig60362	30s ribosomal protein s20	GO:0042254	ribosome biogenesis	P
bmsbwbcontig30879	30s ribosomal protein s3	GO:0003729	mRNA binding	F
bmsbwbcontig30879	30s ribosomal protein s3	GO:0003735	structural constituent of ribosome	F
bmsbwbcontig30879	30s ribosomal protein s3	GO:0015935	small ribosomal subunit	C
bmsbwbcontig30879	30s ribosomal protein s3	GO:0006412	translation	P
bmsbwbcontig30879	30s ribosomal protein s3	GO:0019843	rRNA binding	F
bmsbwbcontig30879	30s ribosomal protein s3	GO:0042254	ribosome biogenesis	P
bmsbwbcontig36309	30s ribosomal protein s5	GO:0003735	structural constituent of ribosome	F
bmsbwbcontig36309	30s ribosomal protein s5	GO:0015935	small ribosomal subunit	C
bmsbwbcontig36309	30s ribosomal protein s5	GO:0006412	translation	P
bmsbwbcontig36309	30s ribosomal protein s5	GO:0019843	rRNA binding	F
bmsbwbcontig36309	30s ribosomal protein s5	GO:0042254	ribosome biogenesis	P
bmsbwbcontig12609	33 kda inner dynein arm light axonemal-like	GO:0043229	intracellular organelle	C
bmsbwbcontig62162	33 kda inner dynein arm light axonemal-like	GO:0044424	intracellular part	C
bmsbwbcontig14002	39s ribosomal protein mitochondrial	GO:0005840	ribosome	C
bmsbwbcontig14002	39s ribosomal protein mitochondrial	GO:0003735	structural constituent of ribosome	F
bmsbwbcontig14002	39s ribosomal protein mitochondrial	GO:0006412	translation	P
bmsbwbcontig14002	39s ribosomal protein mitochondrial	GO:0019843	rRNA binding	F
bmsbwbcontig14002	39s ribosomal protein mitochondrial	GO:0042254	ribosome biogenesis	P
bmsbwbcontig4485	39s ribosomal protein mitochondrial	GO:0005762	mitochondrial large ribosomal subunit	C
bmsbwbcontig4485	39s ribosomal protein mitochondrial	GO:0003735	structural constituent of ribosome	F
bmsbwbcontig4485	39s ribosomal protein mitochondrial	GO:0006412	translation	P
bmsbwbcontig4485	39s ribosomal protein mitochondrial	GO:0042254	ribosome biogenesis	P
bmsbwbcontig5119	39s ribosomal protein mitochondrial	GO:0005762	mitochondrial large ribosomal subunit	C
bmsbwbcontig5119	39s ribosomal protein mitochondrial	GO:0003735	structural constituent of ribosome	F
bmsbwbcontig5119	39s ribosomal protein mitochondrial	GO:0006412	translation	P
bmsbwbcontig5119	39s ribosomal protein mitochondrial	GO:0042254	ribosome biogenesis	P
bmsbwbcontig8104	39s ribosomal protein mitochondrial	GO:0005840	ribosome	C
bmsbwbcontig8104	39s ribosomal protein mitochondrial	GO:0003735	structural constituent of ribosome	F
bmsbwbcontig8104	39s ribosomal protein mitochondrial	GO:0006412	translation	P
bmsbwbcontig8104	39s ribosomal protein mitochondrial	GO:0042254	ribosome biogenesis	P
bmsbwbcontig11590	39s ribosomal protein mitochondrial	GO:0005762	mitochondrial large ribosomal subunit	C
bmsbwbcontig11590	39s ribosomal protein mitochondrial	GO:0003735	structural constituent of ribosome	F
bmsbwbcontig11590	39s ribosomal protein mitochondrial	GO:0006412	translation	P
bmsbwbcontig11590	39s ribosomal protein mitochondrial	GO:0042254	ribosome biogenesis	P
bmsbwbcontig10301	39s ribosomal protein mitochondrial	GO:0005840	ribosome	C
bmsbwbcontig10301	39s ribosomal protein mitochondrial	GO:0003735	structural constituent of ribosome	F
bmsbwbcontig10301	39s ribosomal protein mitochondrial	GO:0006412	translation	P
bmsbwbcontig10301	39s ribosomal protein mitochondrial	GO:0042254	ribosome biogenesis	P
bmsbwbcontig7387	39s ribosomal protein mitochondrial	GO:0005622	intracellular	C
bmsbwbcontig10460	39s ribosomal protein mitochondrial-like	GO:0044444	cytoplasmic part	C
bmsbwbcontig10460	39s ribosomal protein mitochondrial-like	GO:0043229	intracellular organelle	C
bmsbwbcontig10460	39s ribosomal protein mitochondrial-like	GO:0030529	ribonucleoprotein complex	C
bmsbwbcontig1284	39s ribosomal protein mitochondrial-like	GO:0005840	ribosome	C
bmsbwbcontig1284	39s ribosomal protein mitochondrial-like	GO:0003735	structural constituent of ribosome	F
bmsbwbcontig1284	39s ribosomal protein mitochondrial-like	GO:0006412	translation	P
bmsbwbcontig1284	39s ribosomal protein mitochondrial-like	GO:0042254	ribosome biogenesis	P
bmsbwbcontig17357	39s ribosomal protein mitochondrial-like	GO:0005762	mitochondrial large ribosomal subunit	C
bmsbwbcontig17357	39s ribosomal protein mitochondrial-like	GO:0003735	structural constituent of ribosome	F
bmsbwbcontig17357	39s ribosomal protein mitochondrial-like	GO:0006412	translation	P
bmsbwbcontig17357	39s ribosomal protein mitochondrial-like	GO:0042254	ribosome biogenesis	P
bmsbwbcontig2400	39s ribosomal protein mitochondrial-like	GO:0005762	mitochondrial large ribosomal subunit	C
bmsbwbcontig2400	39s ribosomal protein mitochondrial-like	GO:0003735	structural constituent of ribosome	F
bmsbwbcontig2400	39s ribosomal protein mitochondrial-like	GO:0006412	translation	P
bmsbwbcontig2400	39s ribosomal protein mitochondrial-like	GO:0042254	ribosome biogenesis	P
bmsbwbcontig3280	39s ribosomal protein mitochondrial-like	GO:0003735	structural constituent of ribosome	F
bmsbwbcontig3280	39s ribosomal protein mitochondrial-like	GO:0015934	large ribosomal subunit	C
bmsbwbcontig3280	39s ribosomal protein mitochondrial-like	GO:0006412	translation	P
bmsbwbcontig3280	39s ribosomal protein mitochondrial-like	GO:0042254	ribosome biogenesis	P
bmsbwbcontig5223	39s ribosomal protein mitochondrial-like	GO:0005840	ribosome	C
bmsbwbcontig6140	39s ribosomal protein mitochondrial-like	GO:0005762	mitochondrial large ribosomal subunit	C
bmsbwbcontig6140	39s ribosomal protein mitochondrial-like	GO:0003735	structural constituent of ribosome	F
bmsbwbcontig6140	39s ribosomal protein mitochondrial-like	GO:0006412	translation	P
bmsbwbcontig6140	39s ribosomal protein mitochondrial-like	GO:0042254	ribosome biogenesis	P
bmsbwbcontig7394	39s ribosomal protein mitochondrial-like	GO:0005840	ribosome	C
bmsbwbcontig7394	39s ribosomal protein mitochondrial-like	GO:0006412	translation	P
bmsbwbcontig8633	39s ribosomal protein mitochondrial-like	GO:0005730	nucleolus	C
bmsbwbcontig8633	39s ribosomal protein mitochondrial-like	GO:0005762	mitochondrial large ribosomal subunit	C
bmsbwbcontig8633	39s ribosomal protein mitochondrial-like	GO:0003729	mRNA binding	F
bmsbwbcontig8633	39s ribosomal protein mitochondrial-like	GO:0003700	sequence-specific DNA binding transcription factor activity	F
bmsbwbcontig8633	39s ribosomal protein mitochondrial-like	GO:0003735	structural constituent of ribosome	F
bmsbwbcontig8633	39s ribosomal protein mitochondrial-like	GO:0006412	translation	P
bmsbwbcontig8633	39s ribosomal protein mitochondrial-like	GO:0005667	transcription factor complex	C
bmsbwbcontig8633	39s ribosomal protein mitochondrial-like	GO:0045449	regulation of transcription, DNA-dependent	P
bmsbwbcontig8633	39s ribosomal protein mitochondrial-like	GO:0042254	ribosome biogenesis	P
bmsbwbcontig4972	39s ribosomal protein mitochondrial-like	GO:0005762	mitochondrial large ribosomal subunit	C
bmsbwbcontig4972	39s ribosomal protein mitochondrial-like	GO:0003735	structural constituent of ribosome	F
bmsbwbcontig4972	39s ribosomal protein mitochondrial-like	GO:0032543	mitochondrial translation	P
bmsbwbcontig4972	39s ribosomal protein mitochondrial-like	GO:0042254	ribosome biogenesis	P
bmsbwbcontig7157	39s ribosomal protein mitochondrial-like	GO:0032543	mitochondrial translation	P
bmsbwbcontig1266	39s ribosomal protein mitochondrial-like	GO:0044238	primary metabolic process	P
bmsbwbcontig1266	39s ribosomal protein mitochondrial-like	GO:0044260	cellular macromolecule metabolic process	P
bmsbwbcontig1266	39s ribosomal protein mitochondrial-like	GO:0022008	neurogenesis	P
bmsbwbcontig1266	39s ribosomal protein mitochondrial-like	GO:0010467	gene expression	P
bmsbwbcontig2857	39s ribosomal protein mitochondrial-like	GO:0005840	ribosome	C
bmsbwbcontig2857	39s ribosomal protein mitochondrial-like	GO:0003735	structural constituent of ribosome	F
bmsbwbcontig2857	39s ribosomal protein mitochondrial-like	GO:0006412	translation	P
bmsbwbcontig2857	39s ribosomal protein mitochondrial-like	GO:0042254	ribosome biogenesis	P
bmsbwbcontig9009	39s ribosomal protein mitochondrial-like	GO:0005762	mitochondrial large ribosomal subunit	C
bmsbwbcontig9009	39s ribosomal protein mitochondrial-like	GO:0003735	structural constituent of ribosome	F
bmsbwbcontig9009	39s ribosomal protein mitochondrial-like	GO:0032543	mitochondrial translation	P
bmsbwbcontig9009	39s ribosomal protein mitochondrial-like	GO:0042254	ribosome biogenesis	P
bmsbwbcontig14651	39s ribosomal protein mitochondrial-like	GO:0030529	ribonucleoprotein complex	C
bmsbwbcontig5742	39s ribosomal protein mitochondrial-like	GO:0005840	ribosome	C
bmsbwbcontig5742	39s ribosomal protein mitochondrial-like	GO:0003735	structural constituent of ribosome	F
bmsbwbcontig5742	39s ribosomal protein mitochondrial-like	GO:0006412	translation	P
bmsbwbcontig5742	39s ribosomal protein mitochondrial-like	GO:0042254	ribosome biogenesis	P
bmsbwbcontig6320	39s ribosomal protein mitochondrial-like	GO:0005840	ribosome	C
bmsbwbcontig6320	39s ribosomal protein mitochondrial-like	GO:0003735	structural constituent of ribosome	F
bmsbwbcontig6320	39s ribosomal protein mitochondrial-like	GO:0006412	translation	P
bmsbwbcontig6320	39s ribosomal protein mitochondrial-like	GO:0042254	ribosome biogenesis	P
bmsbwbcontig70244	4-aminobutyrate mitochondrial isoform x2	GO:0005488	binding	F
bmsbwbcontig70244	4-aminobutyrate mitochondrial isoform x2	GO:0008483	transaminase activity	F
bmsbwbcontig8941	4-aminobutyrate mitochondrial-like	GO:0008483	transaminase activity	F
bmsbwbcontig10273	4-coumarate-- ligase 1-like	GO:0003824	catalytic activity	F
bmsbwbcontig1503	4-hydroxybenzoate mitochondrial-like	GO:0003899	DNA-directed RNA polymerase activity	F
bmsbwbcontig1503	4-hydroxybenzoate mitochondrial-like	GO:0008412	4-hydroxybenzoate octaprenyltransferase activity	F
bmsbwbcontig1503	4-hydroxybenzoate mitochondrial-like	GO:0016094	polyprenol biosynthetic process	P
bmsbwbcontig1503	4-hydroxybenzoate mitochondrial-like	GO:0016021	integral to membrane	C
bmsbwbcontig1503	4-hydroxybenzoate mitochondrial-like	GO:0005743	mitochondrial inner membrane	C
bmsbwbcontig1503	4-hydroxybenzoate mitochondrial-like	GO:0006383	transcription from RNA polymerase III promoter	P
bmsbwbcontig1503	4-hydroxybenzoate mitochondrial-like	GO:0005736	DNA-directed RNA polymerase I complex	C
bmsbwbcontig1503	4-hydroxybenzoate mitochondrial-like	GO:0006744	ubiquinone biosynthetic process	P
bmsbwbcontig1503	4-hydroxybenzoate mitochondrial-like	GO:0006360	transcription from RNA polymerase I promoter	P
bmsbwbcontig1503	4-hydroxybenzoate mitochondrial-like	GO:0005666	DNA-directed RNA polymerase III complex	C
bmsbwbcontig1503	4-hydroxybenzoate mitochondrial-like	GO:0006144	purine nucleobase metabolic process	P
bmsbwbcontig1503	4-hydroxybenzoate mitochondrial-like	GO:0006206	pyrimidine nucleobase metabolic process	P
bmsbwbcontig1111	4-hydroxybutyrate -	GO:0016740	transferase activity	F
bmsbwbcontig1111	4-hydroxybutyrate -	GO:0006084	acetyl-CoA metabolic process	P
bmsbwbcontig1285	4-hydroxyphenylpyruvate dioxygenase-like	GO:0046872	metal ion binding	F
bmsbwbcontig1285	4-hydroxyphenylpyruvate dioxygenase-like	GO:0055114	oxidation-reduction process	P
bmsbwbcontig1285	4-hydroxyphenylpyruvate dioxygenase-like	GO:0003868	4-hydroxyphenylpyruvate dioxygenase activity	F
bmsbwbcontig1285	4-hydroxyphenylpyruvate dioxygenase-like	GO:0006558	L-phenylalanine metabolic process	P
bmsbwbcontig1285	4-hydroxyphenylpyruvate dioxygenase-like	GO:0006570	tyrosine metabolic process	P
bmsbwbcontig360	40s ribosomal protein s10-like	GO:0005840	ribosome	C
bmsbwbcontig78537	40s ribosomal protein s11	GO:0005840	ribosome	C
bmsbwbcontig78537	40s ribosomal protein s11	GO:0003735	structural constituent of ribosome	F
bmsbwbcontig78537	40s ribosomal protein s11	GO:0006412	translation	P
bmsbwbcontig78537	40s ribosomal protein s11	GO:0042254	ribosome biogenesis	P
bmsbwbcontig4109	40s ribosomal protein s11-like	GO:0000022	mitotic spindle elongation	P
bmsbwbcontig4109	40s ribosomal protein s11-like	GO:0006412	translation	P
bmsbwbcontig4109	40s ribosomal protein s11-like	GO:0000228	nuclear chromosome	C
bmsbwbcontig4109	40s ribosomal protein s11-like	GO:0005730	nucleolus	C
bmsbwbcontig4109	40s ribosomal protein s11-like	GO:0022008	neurogenesis	P
bmsbwbcontig4109	40s ribosomal protein s11-like	GO:0003735	structural constituent of ribosome	F
bmsbwbcontig4109	40s ribosomal protein s11-like	GO:0022627	cytosolic small ribosomal subunit	C
bmsbwbcontig4109	40s ribosomal protein s11-like	GO:0042254	ribosome biogenesis	P
bmsbwbcontig33198	40s ribosomal protein s11-like	GO:0005622	intracellular	C
bmsbwbcontig3764	40s ribosomal protein s12-like	GO:0005840	ribosome	C
bmsbwbcontig3764	40s ribosomal protein s12-like	GO:0003735	structural constituent of ribosome	F
bmsbwbcontig3764	40s ribosomal protein s12-like	GO:0006412	translation	P
bmsbwbcontig3764	40s ribosomal protein s12-like	GO:0042254	ribosome biogenesis	P
bmsbwbcontig64149	40s ribosomal protein s12-like	GO:0005840	ribosome	C
bmsbwbcontig64149	40s ribosomal protein s12-like	GO:0003735	structural constituent of ribosome	F
bmsbwbcontig64149	40s ribosomal protein s12-like	GO:0006412	translation	P
bmsbwbcontig64149	40s ribosomal protein s12-like	GO:0042254	ribosome biogenesis	P
bmsbwbcontig21	40s ribosomal protein s13	GO:0000184	nuclear-transcribed mRNA catabolic process, nonsense-mediated decay	P
bmsbwbcontig21	40s ribosomal protein s13	GO:0006415	translational termination	P
bmsbwbcontig21	40s ribosomal protein s13	GO:0006413	translational initiation	P
bmsbwbcontig21	40s ribosomal protein s13	GO:0005515	protein binding	F
bmsbwbcontig21	40s ribosomal protein s13	GO:0006414	translational elongation	P
bmsbwbcontig21	40s ribosomal protein s13	GO:0005730	nucleolus	C
bmsbwbcontig21	40s ribosomal protein s13	GO:0033119	negative regulation of RNA splicing	P
bmsbwbcontig21	40s ribosomal protein s13	GO:0003735	structural constituent of ribosome	F
bmsbwbcontig21	40s ribosomal protein s13	GO:0019083	viral transcription	P
bmsbwbcontig21	40s ribosomal protein s13	GO:0006614	SRP-dependent cotranslational protein targeting to membrane	P
bmsbwbcontig21	40s ribosomal protein s13	GO:0003729	mRNA binding	F
bmsbwbcontig21	40s ribosomal protein s13	GO:0022627	cytosolic small ribosomal subunit	C
bmsbwbcontig21	40s ribosomal protein s13	GO:0042254	ribosome biogenesis	P
bmsbwbcontig78280	40s ribosomal protein s13	GO:0005840	ribosome	C
bmsbwbcontig78280	40s ribosomal protein s13	GO:0003735	structural constituent of ribosome	F
bmsbwbcontig78280	40s ribosomal protein s13	GO:0006412	translation	P
bmsbwbcontig78280	40s ribosomal protein s13	GO:0042254	ribosome biogenesis	P
bmsbwbcontig1489	40s ribosomal protein s14-like	GO:0003735	structural constituent of ribosome	F
bmsbwbcontig1489	40s ribosomal protein s14-like	GO:0022627	cytosolic small ribosomal subunit	C
bmsbwbcontig1489	40s ribosomal protein s14-like	GO:0006412	translation	P
bmsbwbcontig1489	40s ribosomal protein s14-like	GO:0042254	ribosome biogenesis	P
bmsbwbcontig78342	40s ribosomal protein s15	GO:0006412	translation	P
bmsbwbcontig78342	40s ribosomal protein s15	GO:0040010	positive regulation of growth rate	P
bmsbwbcontig78342	40s ribosomal protein s15	GO:0003723	RNA binding	F
bmsbwbcontig78342	40s ribosomal protein s15	GO:0008340	determination of adult lifespan	P
bmsbwbcontig78342	40s ribosomal protein s15	GO:0015935	small ribosomal subunit	C
bmsbwbcontig78342	40s ribosomal protein s15	GO:0006915	apoptotic process	P
bmsbwbcontig78342	40s ribosomal protein s15	GO:0040007	growth	P
bmsbwbcontig78342	40s ribosomal protein s15	GO:0003735	structural constituent of ribosome	F
bmsbwbcontig78342	40s ribosomal protein s15	GO:0000003	reproduction	P
bmsbwbcontig78342	40s ribosomal protein s15	GO:0009408	response to heat	P
bmsbwbcontig78342	40s ribosomal protein s15	GO:0002119	nematode larval development	P
bmsbwbcontig78342	40s ribosomal protein s15	GO:0009792	embryo development ending in birth or egg hatching	P
bmsbwbcontig78342	40s ribosomal protein s15	GO:0042254	ribosome biogenesis	P
bmsbwbcontig1029	40s ribosomal protein s15-like	GO:0000022	mitotic spindle elongation	P
bmsbwbcontig1029	40s ribosomal protein s15-like	GO:0006412	translation	P
bmsbwbcontig1029	40s ribosomal protein s15-like	GO:0003723	RNA binding	F
bmsbwbcontig1029	40s ribosomal protein s15-like	GO:0000228	nuclear chromosome	C
bmsbwbcontig1029	40s ribosomal protein s15-like	GO:0005730	nucleolus	C
bmsbwbcontig1029	40s ribosomal protein s15-like	GO:0003735	structural constituent of ribosome	F
bmsbwbcontig1029	40s ribosomal protein s15-like	GO:0022627	cytosolic small ribosomal subunit	C
bmsbwbcontig1029	40s ribosomal protein s15-like	GO:0042254	ribosome biogenesis	P
bmsbwbcontig1951	40s ribosomal protein s15aa-like	GO:0000022	mitotic spindle elongation	P
bmsbwbcontig1951	40s ribosomal protein s15aa-like	GO:0003735	structural constituent of ribosome	F
bmsbwbcontig1951	40s ribosomal protein s15aa-like	GO:0022627	cytosolic small ribosomal subunit	C
bmsbwbcontig1951	40s ribosomal protein s15aa-like	GO:0006412	translation	P
bmsbwbcontig1951	40s ribosomal protein s15aa-like	GO:0042254	ribosome biogenesis	P
bmsbwbcontig78321	40s ribosomal protein s16	GO:0005840	ribosome	C
bmsbwbcontig78321	40s ribosomal protein s16	GO:0003735	structural constituent of ribosome	F
bmsbwbcontig78321	40s ribosomal protein s16	GO:0006412	translation	P
bmsbwbcontig78321	40s ribosomal protein s16	GO:0042254	ribosome biogenesis	P
bmsbwbcontig2101	40s ribosomal protein s16-like	GO:0000022	mitotic spindle elongation	P
bmsbwbcontig2101	40s ribosomal protein s16-like	GO:0003735	structural constituent of ribosome	F
bmsbwbcontig2101	40s ribosomal protein s16-like	GO:0022627	cytosolic small ribosomal subunit	C
bmsbwbcontig2101	40s ribosomal protein s16-like	GO:0006412	translation	P
bmsbwbcontig2101	40s ribosomal protein s16-like	GO:0042254	ribosome biogenesis	P
bmsbwbcontig78702	40s ribosomal protein s17	GO:0003735	structural constituent of ribosome	F
bmsbwbcontig78702	40s ribosomal protein s17	GO:0022627	cytosolic small ribosomal subunit	C
bmsbwbcontig78702	40s ribosomal protein s17	GO:0000028	ribosomal small subunit assembly	P
bmsbwbcontig78702	40s ribosomal protein s17	GO:0006414	translational elongation	P
bmsbwbcontig3128	40s ribosomal protein s18-like	GO:0005840	ribosome	C
bmsbwbcontig3128	40s ribosomal protein s18-like	GO:0003735	structural constituent of ribosome	F
bmsbwbcontig3128	40s ribosomal protein s18-like	GO:0003723	RNA binding	F
bmsbwbcontig3128	40s ribosomal protein s18-like	GO:0006412	translation	P
bmsbwbcontig3128	40s ribosomal protein s18-like	GO:0042254	ribosome biogenesis	P
bmsbwbcontig1459	40s ribosomal protein s19a-like	GO:0005840	ribosome	C
bmsbwbcontig1459	40s ribosomal protein s19a-like	GO:0003735	structural constituent of ribosome	F
bmsbwbcontig1459	40s ribosomal protein s19a-like	GO:0006412	translation	P
bmsbwbcontig1459	40s ribosomal protein s19a-like	GO:0042254	ribosome biogenesis	P
bmsbwbcontig78569	40s ribosomal protein s2	GO:0003735	structural constituent of ribosome	F
bmsbwbcontig78569	40s ribosomal protein s2	GO:0003723	RNA binding	F
bmsbwbcontig78569	40s ribosomal protein s2	GO:0015935	small ribosomal subunit	C
bmsbwbcontig78569	40s ribosomal protein s2	GO:0006412	translation	P
bmsbwbcontig78569	40s ribosomal protein s2	GO:0042254	ribosome biogenesis	P
bmsbwbcontig846	40s ribosomal protein s2-like	GO:0003735	structural constituent of ribosome	F
bmsbwbcontig846	40s ribosomal protein s2-like	GO:0003723	RNA binding	F
bmsbwbcontig846	40s ribosomal protein s2-like	GO:0015935	small ribosomal subunit	C
bmsbwbcontig846	40s ribosomal protein s2-like	GO:0006412	translation	P
bmsbwbcontig846	40s ribosomal protein s2-like	GO:0042254	ribosome biogenesis	P
bmsbwbcontig1205	40s ribosomal protein s2-like	GO:0003735	structural constituent of ribosome	F
bmsbwbcontig1205	40s ribosomal protein s2-like	GO:0003723	RNA binding	F
bmsbwbcontig1205	40s ribosomal protein s2-like	GO:0015935	small ribosomal subunit	C
bmsbwbcontig1205	40s ribosomal protein s2-like	GO:0006412	translation	P
bmsbwbcontig1205	40s ribosomal protein s2-like	GO:0042254	ribosome biogenesis	P
bmsbwbcontig1770	40s ribosomal protein s20	GO:0003735	structural constituent of ribosome	F
bmsbwbcontig1770	40s ribosomal protein s20	GO:0003723	RNA binding	F
bmsbwbcontig1770	40s ribosomal protein s20	GO:0022627	cytosolic small ribosomal subunit	C
bmsbwbcontig1770	40s ribosomal protein s20	GO:0006412	translation	P
bmsbwbcontig1770	40s ribosomal protein s20	GO:0042254	ribosome biogenesis	P
bmsbwbcontig5703	40s ribosomal protein s21-like	GO:0005840	ribosome	C
bmsbwbcontig5703	40s ribosomal protein s21-like	GO:0003735	structural constituent of ribosome	F
bmsbwbcontig5703	40s ribosomal protein s21-like	GO:0006412	translation	P
bmsbwbcontig5703	40s ribosomal protein s21-like	GO:0042254	ribosome biogenesis	P
bmsbwbcontig2489	40s ribosomal protein s23-like	GO:0051298	centrosome duplication	P
bmsbwbcontig2489	40s ribosomal protein s23-like	GO:0003735	structural constituent of ribosome	F
bmsbwbcontig2489	40s ribosomal protein s23-like	GO:0022627	cytosolic small ribosomal subunit	C
bmsbwbcontig2489	40s ribosomal protein s23-like	GO:0006412	translation	P
bmsbwbcontig2489	40s ribosomal protein s23-like	GO:0042254	ribosome biogenesis	P
bmsbwbcontig2120	40s ribosomal protein s24-like	GO:0005840	ribosome	C
bmsbwbcontig2120	40s ribosomal protein s24-like	GO:0003735	structural constituent of ribosome	F
bmsbwbcontig2120	40s ribosomal protein s24-like	GO:0006412	translation	P
bmsbwbcontig2120	40s ribosomal protein s24-like	GO:0000166	nucleotide binding	F
bmsbwbcontig2120	40s ribosomal protein s24-like	GO:0042254	ribosome biogenesis	P
bmsbwbcontig1746	40s ribosomal protein s25-like	GO:0003735	structural constituent of ribosome	F
bmsbwbcontig1746	40s ribosomal protein s25-like	GO:0005524	ATP binding	F
bmsbwbcontig1746	40s ribosomal protein s25-like	GO:0022627	cytosolic small ribosomal subunit	C
bmsbwbcontig1746	40s ribosomal protein s25-like	GO:0017111	nucleoside-triphosphatase activity	F
bmsbwbcontig1746	40s ribosomal protein s25-like	GO:0006412	translation	P
bmsbwbcontig1746	40s ribosomal protein s25-like	GO:0042254	ribosome biogenesis	P
bmsbwbcontig4632	40s ribosomal protein s26-like	GO:0005840	ribosome	C
bmsbwbcontig4632	40s ribosomal protein s26-like	GO:0003735	structural constituent of ribosome	F
bmsbwbcontig4632	40s ribosomal protein s26-like	GO:0006412	translation	P
bmsbwbcontig4632	40s ribosomal protein s26-like	GO:0042254	ribosome biogenesis	P
bmsbwbcontig3371	40s ribosomal protein s27	GO:0000278	mitotic cell cycle	P
bmsbwbcontig3371	40s ribosomal protein s27	GO:0006413	translational initiation	P
bmsbwbcontig3371	40s ribosomal protein s27	GO:0019083	viral transcription	P
bmsbwbcontig3371	40s ribosomal protein s27	GO:0008270	zinc ion binding	F
bmsbwbcontig3371	40s ribosomal protein s27	GO:0003735	structural constituent of ribosome	F
bmsbwbcontig3371	40s ribosomal protein s27	GO:0006414	translational elongation	P
bmsbwbcontig3371	40s ribosomal protein s27	GO:0022627	cytosolic small ribosomal subunit	C
bmsbwbcontig3371	40s ribosomal protein s27	GO:0003677	DNA binding	F
bmsbwbcontig3371	40s ribosomal protein s27	GO:0005515	protein binding	F
bmsbwbcontig3371	40s ribosomal protein s27	GO:0006415	translational termination	P
bmsbwbcontig3371	40s ribosomal protein s27	GO:0008283	cell proliferation	P
bmsbwbcontig3371	40s ribosomal protein s27	GO:0006614	SRP-dependent cotranslational protein targeting to membrane	P
bmsbwbcontig3371	40s ribosomal protein s27	GO:0005811	lipid particle	C
bmsbwbcontig3371	40s ribosomal protein s27	GO:0000184	nuclear-transcribed mRNA catabolic process, nonsense-mediated decay	P
bmsbwbcontig3371	40s ribosomal protein s27	GO:0005634	nucleus	C
bmsbwbcontig3371	40s ribosomal protein s27	GO:0042254	ribosome biogenesis	P
bmsbwbcontig5843	40s ribosomal protein s27-like	GO:0005840	ribosome	C
bmsbwbcontig5843	40s ribosomal protein s27-like	GO:0046872	metal ion binding	F
bmsbwbcontig5843	40s ribosomal protein s27-like	GO:0003735	structural constituent of ribosome	F
bmsbwbcontig5843	40s ribosomal protein s27-like	GO:0006412	translation	P
bmsbwbcontig5843	40s ribosomal protein s27-like	GO:0042254	ribosome biogenesis	P
bmsbwbcontig934	40s ribosomal protein s28-like	GO:0005840	ribosome	C
bmsbwbcontig934	40s ribosomal protein s28-like	GO:0003735	structural constituent of ribosome	F
bmsbwbcontig934	40s ribosomal protein s28-like	GO:0006412	translation	P
bmsbwbcontig934	40s ribosomal protein s28-like	GO:0042254	ribosome biogenesis	P
bmsbwbcontig5928	40s ribosomal protein s29-like	GO:0046872	metal ion binding	F
bmsbwbcontig5928	40s ribosomal protein s29-like	GO:0003735	structural constituent of ribosome	F
bmsbwbcontig5928	40s ribosomal protein s29-like	GO:0003723	RNA binding	F
bmsbwbcontig5928	40s ribosomal protein s29-like	GO:0022627	cytosolic small ribosomal subunit	C
bmsbwbcontig5928	40s ribosomal protein s29-like	GO:0006412	translation	P
bmsbwbcontig5928	40s ribosomal protein s29-like	GO:0048666	neuron development	P
bmsbwbcontig5928	40s ribosomal protein s29-like	GO:0042254	ribosome biogenesis	P
bmsbwbcontig689	40s ribosomal protein s3	GO:0000184	nuclear-transcribed mRNA catabolic process, nonsense-mediated decay	P
bmsbwbcontig689	40s ribosomal protein s3	GO:0006415	translational termination	P
bmsbwbcontig689	40s ribosomal protein s3	GO:0006413	translational initiation	P
bmsbwbcontig689	40s ribosomal protein s3	GO:0032587	ruffle membrane	C
bmsbwbcontig689	40s ribosomal protein s3	GO:0003684	damaged DNA binding	F
bmsbwbcontig689	40s ribosomal protein s3	GO:0019901	protein kinase binding	F
bmsbwbcontig689	40s ribosomal protein s3	GO:0051018	protein kinase A binding	F
bmsbwbcontig689	40s ribosomal protein s3	GO:0006919	activation of cysteine-type endopeptidase activity involved in apoptotic process	P
bmsbwbcontig689	40s ribosomal protein s3	GO:0006414	translational elongation	P
bmsbwbcontig689	40s ribosomal protein s3	GO:0051536	iron-sulfur cluster binding	F
bmsbwbcontig689	40s ribosomal protein s3	GO:0045738	negative regulation of DNA repair	P
bmsbwbcontig689	40s ribosomal protein s3	GO:0032088	negative regulation of NF-kappaB transcription factor activity	P
bmsbwbcontig689	40s ribosomal protein s3	GO:0051059	NF-kappaB binding	F
bmsbwbcontig689	40s ribosomal protein s3	GO:0004519	endonuclease activity	F
bmsbwbcontig689	40s ribosomal protein s3	GO:0003735	structural constituent of ribosome	F
bmsbwbcontig689	40s ribosomal protein s3	GO:0019083	viral transcription	P
bmsbwbcontig689	40s ribosomal protein s3	GO:0006614	SRP-dependent cotranslational protein targeting to membrane	P
bmsbwbcontig689	40s ribosomal protein s3	GO:0005634	nucleus	C
bmsbwbcontig689	40s ribosomal protein s3	GO:0003906	DNA-(apurinic or apyrimidinic site) lyase activity	F
bmsbwbcontig689	40s ribosomal protein s3	GO:1900119	positive regulation of execution phase of apoptosis	P
bmsbwbcontig689	40s ribosomal protein s3	GO:0003729	mRNA binding	F
bmsbwbcontig689	40s ribosomal protein s3	GO:0022627	cytosolic small ribosomal subunit	C
bmsbwbcontig689	40s ribosomal protein s3	GO:0005667	transcription factor complex	C
bmsbwbcontig689	40s ribosomal protein s3	GO:0042254	ribosome biogenesis	P
bmsbwbcontig689	40s ribosomal protein s3	GO:0006284	base-excision repair	P
bmsbwbcontig12608	40s ribosomal protein s3-like	GO:0003735	structural constituent of ribosome	F
bmsbwbcontig12608	40s ribosomal protein s3-like	GO:0003723	RNA binding	F
bmsbwbcontig12608	40s ribosomal protein s3-like	GO:0015935	small ribosomal subunit	C
bmsbwbcontig12608	40s ribosomal protein s3-like	GO:0006412	translation	P
bmsbwbcontig12608	40s ribosomal protein s3-like	GO:0042254	ribosome biogenesis	P
bmsbwbcontig2538	40s ribosomal protein s3a	GO:0003735	structural constituent of ribosome	F
bmsbwbcontig2538	40s ribosomal protein s3a	GO:0022627	cytosolic small ribosomal subunit	C
bmsbwbcontig2538	40s ribosomal protein s3a	GO:0006412	translation	P
bmsbwbcontig2538	40s ribosomal protein s3a	GO:0042254	ribosome biogenesis	P
bmsbwbcontig78558	40s ribosomal protein s4	GO:0005840	ribosome	C
bmsbwbcontig78558	40s ribosomal protein s4	GO:0003735	structural constituent of ribosome	F
bmsbwbcontig78558	40s ribosomal protein s4	GO:0003723	RNA binding	F
bmsbwbcontig78558	40s ribosomal protein s4	GO:0006412	translation	P
bmsbwbcontig78558	40s ribosomal protein s4	GO:0042254	ribosome biogenesis	P
bmsbwbcontig1676	40s ribosomal protein s4-like	GO:0005840	ribosome	C
bmsbwbcontig1676	40s ribosomal protein s4-like	GO:0003735	structural constituent of ribosome	F
bmsbwbcontig1676	40s ribosomal protein s4-like	GO:0006412	translation	P
bmsbwbcontig1676	40s ribosomal protein s4-like	GO:0019843	rRNA binding	F
bmsbwbcontig1676	40s ribosomal protein s4-like	GO:0042254	ribosome biogenesis	P
bmsbwbcontig1704	40s ribosomal protein s5a-like	GO:0003735	structural constituent of ribosome	F
bmsbwbcontig1704	40s ribosomal protein s5a-like	GO:0003723	RNA binding	F
bmsbwbcontig1704	40s ribosomal protein s5a-like	GO:0015935	small ribosomal subunit	C
bmsbwbcontig1704	40s ribosomal protein s5a-like	GO:0006412	translation	P
bmsbwbcontig1704	40s ribosomal protein s5a-like	GO:0042254	ribosome biogenesis	P
bmsbwbcontig78279	40s ribosomal protein s6	GO:0003735	structural constituent of ribosome	F
bmsbwbcontig78279	40s ribosomal protein s6	GO:0006364	rRNA processing	P
bmsbwbcontig78279	40s ribosomal protein s6	GO:0022627	cytosolic small ribosomal subunit	C
bmsbwbcontig78279	40s ribosomal protein s6	GO:0042274	ribosomal small subunit biogenesis	P
bmsbwbcontig78279	40s ribosomal protein s6	GO:0006412	translation	P
bmsbwbcontig981	40s ribosomal protein s6-like	GO:0005840	ribosome	C
bmsbwbcontig981	40s ribosomal protein s6-like	GO:0003735	structural constituent of ribosome	F
bmsbwbcontig981	40s ribosomal protein s6-like	GO:0006412	translation	P
bmsbwbcontig981	40s ribosomal protein s6-like	GO:0042254	ribosome biogenesis	P
bmsbwbcontig1542	40s ribosomal protein s7-like	GO:0005840	ribosome	C
bmsbwbcontig1542	40s ribosomal protein s7-like	GO:0003735	structural constituent of ribosome	F
bmsbwbcontig1542	40s ribosomal protein s7-like	GO:0006412	translation	P
bmsbwbcontig1542	40s ribosomal protein s7-like	GO:0042254	ribosome biogenesis	P
bmsbwbcontig61239	40s ribosomal protein s7-like	GO:0005840	ribosome	C
bmsbwbcontig61239	40s ribosomal protein s7-like	GO:0003735	structural constituent of ribosome	F
bmsbwbcontig61239	40s ribosomal protein s7-like	GO:0006412	translation	P
bmsbwbcontig61239	40s ribosomal protein s7-like	GO:0042254	ribosome biogenesis	P
bmsbwbcontig63121	40s ribosomal protein s7-like	GO:0030686	90S preribosome	C
bmsbwbcontig63121	40s ribosomal protein s7-like	GO:0032040	small-subunit processome	C
bmsbwbcontig63121	40s ribosomal protein s7-like	GO:0003735	structural constituent of ribosome	F
bmsbwbcontig63121	40s ribosomal protein s7-like	GO:0006364	rRNA processing	P
bmsbwbcontig63121	40s ribosomal protein s7-like	GO:0022627	cytosolic small ribosomal subunit	C
bmsbwbcontig63121	40s ribosomal protein s7-like	GO:0042274	ribosomal small subunit biogenesis	P
bmsbwbcontig63121	40s ribosomal protein s7-like	GO:0006412	translation	P
bmsbwbcontig493	40s ribosomal protein s8-like	GO:0005840	ribosome	C
bmsbwbcontig493	40s ribosomal protein s8-like	GO:0003735	structural constituent of ribosome	F
bmsbwbcontig493	40s ribosomal protein s8-like	GO:0006412	translation	P
bmsbwbcontig493	40s ribosomal protein s8-like	GO:0042254	ribosome biogenesis	P
bmsbwbcontig78905	40s ribosomal protein s9	GO:0003735	structural constituent of ribosome	F
bmsbwbcontig78905	40s ribosomal protein s9	GO:0003723	RNA binding	F
bmsbwbcontig78905	40s ribosomal protein s9	GO:0042254	ribosome biogenesis	P
bmsbwbcontig78905	40s ribosomal protein s9	GO:0015935	small ribosomal subunit	C
bmsbwbcontig78905	40s ribosomal protein s9	GO:0005634	nucleus	C
bmsbwbcontig78905	40s ribosomal protein s9	GO:0006412	translation	P
bmsbwbcontig11711	40s ribosomal protein s9-like	GO:0003735	structural constituent of ribosome	F
bmsbwbcontig11711	40s ribosomal protein s9-like	GO:0015935	small ribosomal subunit	C
bmsbwbcontig11711	40s ribosomal protein s9-like	GO:0006412	translation	P
bmsbwbcontig11711	40s ribosomal protein s9-like	GO:0019843	rRNA binding	F
bmsbwbcontig11711	40s ribosomal protein s9-like	GO:0042254	ribosome biogenesis	P
bmsbwbcontig2800	40s ribosomal protein s9-like	GO:0000022	mitotic spindle elongation	P
bmsbwbcontig2800	40s ribosomal protein s9-like	GO:0006412	translation	P
bmsbwbcontig2800	40s ribosomal protein s9-like	GO:0000228	nuclear chromosome	C
bmsbwbcontig2800	40s ribosomal protein s9-like	GO:0005730	nucleolus	C
bmsbwbcontig2800	40s ribosomal protein s9-like	GO:0019843	rRNA binding	F
bmsbwbcontig2800	40s ribosomal protein s9-like	GO:0003735	structural constituent of ribosome	F
bmsbwbcontig2800	40s ribosomal protein s9-like	GO:0022627	cytosolic small ribosomal subunit	C
bmsbwbcontig2800	40s ribosomal protein s9-like	GO:0042254	ribosome biogenesis	P
bmsbwbcontig634	40s ribosomal protein sa-like	GO:0000022	mitotic spindle elongation	P
bmsbwbcontig634	40s ribosomal protein sa-like	GO:0006412	translation	P
bmsbwbcontig634	40s ribosomal protein sa-like	GO:0000461	endonucleolytic cleavage to generate mature 3'-end of SSU-rRNA from (SSU-rRNA, 5.8S rRNA, LSU-rRNA)	P
bmsbwbcontig634	40s ribosomal protein sa-like	GO:0005875	microtubule associated complex	C
bmsbwbcontig634	40s ribosomal protein sa-like	GO:0006407	rRNA export from nucleus	P
bmsbwbcontig634	40s ribosomal protein sa-like	GO:0003735	structural constituent of ribosome	F
bmsbwbcontig634	40s ribosomal protein sa-like	GO:0022627	cytosolic small ribosomal subunit	C
bmsbwbcontig634	40s ribosomal protein sa-like	GO:0043022	ribosome binding	F
bmsbwbcontig634	40s ribosomal protein sa-like	GO:0030686	90S preribosome	C
bmsbwbcontig634	40s ribosomal protein sa-like	GO:0007275	multicellular organismal development	P
bmsbwbcontig634	40s ribosomal protein sa-like	GO:0000028	ribosomal small subunit assembly	P
bmsbwbcontig634	40s ribosomal protein sa-like	GO:0000447	endonucleolytic cleavage in ITS1 to separate SSU-rRNA from 5.8S rRNA and LSU-rRNA from tricistronic rRNA transcript (SSU-rRNA, 5.8S rRNA, LSU-rRNA)	P
bmsbwbcontig634	40s ribosomal protein sa-like	GO:0005634	nucleus	C
bmsbwbcontig1804	40s ribosomal protein sa-like	GO:0003735	structural constituent of ribosome	F
bmsbwbcontig1804	40s ribosomal protein sa-like	GO:0022627	cytosolic small ribosomal subunit	C
bmsbwbcontig1804	40s ribosomal protein sa-like	GO:0006412	translation	P
bmsbwbcontig1804	40s ribosomal protein sa-like	GO:0000028	ribosomal small subunit assembly	P
bmsbwbcontig18672	45 kda calcium-binding	GO:0005509	calcium ion binding	F
bmsbwbcontig1119	46 kda fk506-binding nuclear	GO:0018208	peptidyl-proline modification	P
bmsbwbcontig1691	46 kda fk506-binding nuclear	GO:0005730	nucleolus	C
bmsbwbcontig1691	46 kda fk506-binding nuclear	GO:0006457	protein folding	P
bmsbwbcontig1691	46 kda fk506-binding nuclear	GO:0005528	FK506 binding	F
bmsbwbcontig1691	46 kda fk506-binding nuclear	GO:0000412	histone peptidyl-prolyl isomerization	P
bmsbwbcontig1691	46 kda fk506-binding nuclear	GO:0003755	peptidyl-prolyl cis-trans isomerase activity	F
bmsbwbcontig61570	5 -3 exoribonuclease 2 homolog	GO:0004534	5'-3' exoribonuclease activity	F
bmsbwbcontig61570	5 -3 exoribonuclease 2 homolog	GO:0003676	nucleic acid binding	F
bmsbwbcontig61570	5 -3 exoribonuclease 2 homolog	GO:0005634	nucleus	C
bmsbwbcontig61570	5 -3 exoribonuclease 2 homolog	GO:0008270	zinc ion binding	F
bmsbwbcontig61570	5 -3 exoribonuclease 2 homolog	GO:0051252	regulation of RNA metabolic process	P
bmsbwbcontig19243	5 -3 exoribonuclease 2 homolog	GO:0004534	5'-3' exoribonuclease activity	F
bmsbwbcontig19243	5 -3 exoribonuclease 2 homolog	GO:0003676	nucleic acid binding	F
bmsbwbcontig19243	5 -3 exoribonuclease 2 homolog	GO:0005634	nucleus	C
bmsbwbcontig19243	5 -3 exoribonuclease 2 homolog	GO:0008270	zinc ion binding	F
bmsbwbcontig19243	5 -3 exoribonuclease 2 homolog	GO:0051252	regulation of RNA metabolic process	P
bmsbwbcontig4153	5 -3 exoribonuclease 2 homolog	GO:0016787	hydrolase activity	F
bmsbwbcontig34623	5 -amp-activated protein kinase catalytic subunit alpha-2-like	GO:0004683	calmodulin-dependent protein kinase activity	F
bmsbwbcontig34623	5 -amp-activated protein kinase catalytic subunit alpha-2-like	GO:0006468	protein phosphorylation	P
bmsbwbcontig34623	5 -amp-activated protein kinase catalytic subunit alpha-2-like	GO:0005524	ATP binding	F
bmsbwbcontig34623	5 -amp-activated protein kinase catalytic subunit alpha-2-like	GO:0009069	serine family amino acid metabolic process	P
bmsbwbcontig8847	5 -amp-activated protein kinase catalytic subunit alpha-2-like	GO:0004683	calmodulin-dependent protein kinase activity	F
bmsbwbcontig8847	5 -amp-activated protein kinase catalytic subunit alpha-2-like	GO:0006468	protein phosphorylation	P
bmsbwbcontig8847	5 -amp-activated protein kinase catalytic subunit alpha-2-like	GO:0005524	ATP binding	F
bmsbwbcontig8847	5 -amp-activated protein kinase catalytic subunit alpha-2-like	GO:0009069	serine family amino acid metabolic process	P
bmsbwbcontig16794	5 -amp-activated protein kinase catalytic subunit alpha-2-like	GO:0006468	protein phosphorylation	P
bmsbwbcontig16794	5 -amp-activated protein kinase catalytic subunit alpha-2-like	GO:0005524	ATP binding	F
bmsbwbcontig16794	5 -amp-activated protein kinase catalytic subunit alpha-2-like	GO:0004674	protein serine/threonine kinase activity	F
bmsbwbcontig16794	5 -amp-activated protein kinase catalytic subunit alpha-2-like	GO:0009069	serine family amino acid metabolic process	P
bmsbwbcontig4278	5 -amp-activated protein kinase subunit beta-1-like	GO:0016301	kinase activity	F
bmsbwbcontig4278	5 -amp-activated protein kinase subunit beta-1-like	GO:0016310	phosphorylation	P
bmsbwbcontig23693	5 exonuclease apollo	GO:0000723	telomere maintenance	P
bmsbwbcontig23693	5 exonuclease apollo	GO:0043232	intracellular non-membrane-bounded organelle	C
bmsbwbcontig23693	5 exonuclease apollo	GO:0004518	nuclease activity	F
bmsbwbcontig23693	5 exonuclease apollo	GO:0006974	response to DNA damage stimulus	P
bmsbwbcontig30635	5 exonuclease apollo	GO:0000723	telomere maintenance	P
bmsbwbcontig30635	5 exonuclease apollo	GO:0043232	intracellular non-membrane-bounded organelle	C
bmsbwbcontig30635	5 exonuclease apollo	GO:0016787	hydrolase activity	F
bmsbwbcontig30635	5 exonuclease apollo	GO:0006974	response to DNA damage stimulus	P
bmsbwbcontig108	5-aminolevulinic acid synthase	GO:0009058	biosynthetic process	P
bmsbwbcontig108	5-aminolevulinic acid synthase	GO:0016746	transferase activity, transferring acyl groups	F
bmsbwbcontig51812	5-azacytidine-induced protein 1	GO:0044699	single-organism process	P
bmsbwbcontig16353	5-hydroxytryptamine receptor 1-like	GO:0007210	serotonin receptor signaling pathway	P
bmsbwbcontig16353	5-hydroxytryptamine receptor 1-like	GO:0004715	non-membrane spanning protein tyrosine kinase activity	F
bmsbwbcontig16353	5-hydroxytryptamine receptor 1-like	GO:0005887	integral to plasma membrane	C
bmsbwbcontig16353	5-hydroxytryptamine receptor 1-like	GO:0004993	serotonin receptor activity	F
bmsbwbcontig16353	5-hydroxytryptamine receptor 1-like	GO:0007213	G-protein coupled acetylcholine receptor signaling pathway	P
bmsbwbcontig16353	5-hydroxytryptamine receptor 1-like	GO:0016907	G-protein coupled acetylcholine receptor activity	F
bmsbwbcontig16353	5-hydroxytryptamine receptor 1-like	GO:0004952	dopamine neurotransmitter receptor activity	F
bmsbwbcontig16353	5-hydroxytryptamine receptor 1-like	GO:0007212	dopamine receptor signaling pathway	P
bmsbwbcontig16353	5-hydroxytryptamine receptor 1-like	GO:0007187	G-protein coupled receptor signaling pathway, coupled to cyclic nucleotide second messenger	P
bmsbwbcontig16353	5-hydroxytryptamine receptor 1-like	GO:0007268	synaptic transmission	P
bmsbwbcontig24538	5-hydroxytryptamine receptor 1-like	GO:0007210	serotonin receptor signaling pathway	P
bmsbwbcontig24538	5-hydroxytryptamine receptor 1-like	GO:0004715	non-membrane spanning protein tyrosine kinase activity	F
bmsbwbcontig24538	5-hydroxytryptamine receptor 1-like	GO:0005887	integral to plasma membrane	C
bmsbwbcontig24538	5-hydroxytryptamine receptor 1-like	GO:0004993	serotonin receptor activity	F
bmsbwbcontig24538	5-hydroxytryptamine receptor 1-like	GO:0007213	G-protein coupled acetylcholine receptor signaling pathway	P
bmsbwbcontig24538	5-hydroxytryptamine receptor 1-like	GO:0016907	G-protein coupled acetylcholine receptor activity	F
bmsbwbcontig24538	5-hydroxytryptamine receptor 1-like	GO:0004952	dopamine neurotransmitter receptor activity	F
bmsbwbcontig24538	5-hydroxytryptamine receptor 1-like	GO:0007212	dopamine receptor signaling pathway	P
bmsbwbcontig24538	5-hydroxytryptamine receptor 1-like	GO:0007187	G-protein coupled receptor signaling pathway, coupled to cyclic nucleotide second messenger	P
bmsbwbcontig24538	5-hydroxytryptamine receptor 1-like	GO:0007268	synaptic transmission	P
bmsbwbcontig42327	5-hydroxytryptamine receptor 2a-like	GO:0004871	signal transducer activity	F
bmsbwbcontig42327	5-hydroxytryptamine receptor 2a-like	GO:0007165	signal transduction	P
bmsbwbcontig42327	5-hydroxytryptamine receptor 2a-like	GO:0016020	membrane	C
bmsbwbcontig77389	5-hydroxytryptamine receptor 2a-like	GO:0007210	serotonin receptor signaling pathway	P
bmsbwbcontig77389	5-hydroxytryptamine receptor 2a-like	GO:0005887	integral to plasma membrane	C
bmsbwbcontig77389	5-hydroxytryptamine receptor 2a-like	GO:0004993	serotonin receptor activity	F
bmsbwbcontig77389	5-hydroxytryptamine receptor 2a-like	GO:0007187	G-protein coupled receptor signaling pathway, coupled to cyclic nucleotide second messenger	P
bmsbwbcontig27558	5-methyltetrahydropteroyltriglutamate--homocysteine methyltransferase	GO:0009086	methionine biosynthetic process	P
bmsbwbcontig27558	5-methyltetrahydropteroyltriglutamate--homocysteine methyltransferase	GO:0032259	methylation	P
bmsbwbcontig27558	5-methyltetrahydropteroyltriglutamate--homocysteine methyltransferase	GO:0008270	zinc ion binding	F
bmsbwbcontig27558	5-methyltetrahydropteroyltriglutamate--homocysteine methyltransferase	GO:0003871	5-methyltetrahydropteroyltriglutamate-homocysteine S-methyltransferase activity	F
bmsbwbcontig77251	5-methyltetrahydropteroyltriglutamate--homocysteine methyltransferase	GO:0009086	methionine biosynthetic process	P
bmsbwbcontig77251	5-methyltetrahydropteroyltriglutamate--homocysteine methyltransferase	GO:0032259	methylation	P
bmsbwbcontig77251	5-methyltetrahydropteroyltriglutamate--homocysteine methyltransferase	GO:0008270	zinc ion binding	F
bmsbwbcontig77251	5-methyltetrahydropteroyltriglutamate--homocysteine methyltransferase	GO:0003871	5-methyltetrahydropteroyltriglutamate-homocysteine S-methyltransferase activity	F
bmsbwbcontig1072	50s ribosomal protein l1-like	GO:0015934	large ribosomal subunit	C
bmsbwbcontig1072	50s ribosomal protein l1-like	GO:0005739	mitochondrion	C
bmsbwbcontig36361	50s ribosomal protein l10	GO:0070180	LSU rRNA binding	F
bmsbwbcontig36361	50s ribosomal protein l10	GO:0005840	ribosome	C
bmsbwbcontig36361	50s ribosomal protein l10	GO:0003735	structural constituent of ribosome	F
bmsbwbcontig36361	50s ribosomal protein l10	GO:0042254	ribosome biogenesis	P
bmsbwbcontig36361	50s ribosomal protein l10	GO:0006417	regulation of translation	P
bmsbwbcontig36361	50s ribosomal protein l10	GO:0006412	translation	P
bmsbwbcontig54801	50s ribosomal protein l13	GO:0005840	ribosome	C
bmsbwbcontig54801	50s ribosomal protein l13	GO:0003735	structural constituent of ribosome	F
bmsbwbcontig54801	50s ribosomal protein l13	GO:0006412	translation	P
bmsbwbcontig54801	50s ribosomal protein l13	GO:0042254	ribosome biogenesis	P
bmsbwbcontig31057	50s ribosomal protein l15	GO:0003735	structural constituent of ribosome	F
bmsbwbcontig31057	50s ribosomal protein l15	GO:0015934	large ribosomal subunit	C
bmsbwbcontig31057	50s ribosomal protein l15	GO:0006412	translation	P
bmsbwbcontig31057	50s ribosomal protein l15	GO:0019843	rRNA binding	F
bmsbwbcontig31057	50s ribosomal protein l15	GO:0042254	ribosome biogenesis	P
bmsbwbcontig60755	50s ribosomal protein l2	GO:0003735	structural constituent of ribosome	F
bmsbwbcontig60755	50s ribosomal protein l2	GO:0015934	large ribosomal subunit	C
bmsbwbcontig60755	50s ribosomal protein l2	GO:0016740	transferase activity	F
bmsbwbcontig60755	50s ribosomal protein l2	GO:0006412	translation	P
bmsbwbcontig60755	50s ribosomal protein l2	GO:0019843	rRNA binding	F
bmsbwbcontig60755	50s ribosomal protein l2	GO:0042254	ribosome biogenesis	P
bmsbwbcontig65385	50s ribosomal protein l21	GO:0005840	ribosome	C
bmsbwbcontig65385	50s ribosomal protein l21	GO:0003735	structural constituent of ribosome	F
bmsbwbcontig65385	50s ribosomal protein l21	GO:0006412	translation	P
bmsbwbcontig65385	50s ribosomal protein l21	GO:0019843	rRNA binding	F
bmsbwbcontig65385	50s ribosomal protein l21	GO:0042254	ribosome biogenesis	P
bmsbwbcontig60202	50s ribosomal protein l25	GO:0005840	ribosome	C
bmsbwbcontig60202	50s ribosomal protein l25	GO:0008097	5S rRNA binding	F
bmsbwbcontig60202	50s ribosomal protein l25	GO:0003735	structural constituent of ribosome	F
bmsbwbcontig60202	50s ribosomal protein l25	GO:0006412	translation	P
bmsbwbcontig60202	50s ribosomal protein l25	GO:0042254	ribosome biogenesis	P
bmsbwbcontig56949	50s ribosomal protein l27	GO:0005840	ribosome	C
bmsbwbcontig56949	50s ribosomal protein l27	GO:0003735	structural constituent of ribosome	F
bmsbwbcontig56949	50s ribosomal protein l27	GO:0006412	translation	P
bmsbwbcontig56949	50s ribosomal protein l27	GO:0042254	ribosome biogenesis	P
bmsbwbcontig78490	50s ribosomal protein l2p	GO:0005737	cytoplasm	C
bmsbwbcontig78490	50s ribosomal protein l2p	GO:0030529	ribonucleoprotein complex	C
bmsbwbcontig35210	50s ribosomal protein l3	GO:0005840	ribosome	C
bmsbwbcontig35210	50s ribosomal protein l3	GO:0003735	structural constituent of ribosome	F
bmsbwbcontig35210	50s ribosomal protein l3	GO:0006412	translation	P
bmsbwbcontig35210	50s ribosomal protein l3	GO:0019843	rRNA binding	F
bmsbwbcontig35210	50s ribosomal protein l3	GO:0042254	ribosome biogenesis	P
bmsbwbcontig77031	50s ribosomal protein l31	GO:0005840	ribosome	C
bmsbwbcontig77031	50s ribosomal protein l31	GO:0046872	metal ion binding	F
bmsbwbcontig77031	50s ribosomal protein l31	GO:0003735	structural constituent of ribosome	F
bmsbwbcontig77031	50s ribosomal protein l31	GO:0006412	translation	P
bmsbwbcontig77031	50s ribosomal protein l31	GO:0019843	rRNA binding	F
bmsbwbcontig77031	50s ribosomal protein l31	GO:0042254	ribosome biogenesis	P
bmsbwbcontig79224	50s ribosomal protein l4	GO:0005840	ribosome	C
bmsbwbcontig79224	50s ribosomal protein l4	GO:0003735	structural constituent of ribosome	F
bmsbwbcontig79224	50s ribosomal protein l4	GO:0006412	translation	P
bmsbwbcontig79224	50s ribosomal protein l4	GO:0019843	rRNA binding	F
bmsbwbcontig79224	50s ribosomal protein l4	GO:0042254	ribosome biogenesis	P
bmsbwbcontig72145	50s ribosomal protein l6	GO:0003723	RNA binding	F
bmsbwbcontig72145	50s ribosomal protein l6	GO:0030529	ribonucleoprotein complex	C
bmsbwbcontig40717	50s rrna methyltransferase	GO:0005737	cytoplasm	C
bmsbwbcontig40717	50s rrna methyltransferase	GO:0030488	tRNA methylation	P
bmsbwbcontig40717	50s rrna methyltransferase	GO:0046872	metal ion binding	F
bmsbwbcontig40717	50s rrna methyltransferase	GO:0070040	rRNA (adenine-C2-)-methyltransferase activity	F
bmsbwbcontig40717	50s rrna methyltransferase	GO:0070475	rRNA base methylation	P
bmsbwbcontig40717	50s rrna methyltransferase	GO:0051539	4 iron, 4 sulfur cluster binding	F
bmsbwbcontig40717	50s rrna methyltransferase	GO:0019843	rRNA binding	F
bmsbwbcontig40717	50s rrna methyltransferase	GO:0000049	tRNA binding	F
bmsbwbcontig40717	50s rrna methyltransferase	GO:0002935	tRNA (adenine-C2-)-methyltransferase activity	F
bmsbwbcontig70408	50s rrna methyltransferase	GO:0005737	cytoplasm	C
bmsbwbcontig70408	50s rrna methyltransferase	GO:0030488	tRNA methylation	P
bmsbwbcontig70408	50s rrna methyltransferase	GO:0046872	metal ion binding	F
bmsbwbcontig70408	50s rrna methyltransferase	GO:0070040	rRNA (adenine-C2-)-methyltransferase activity	F
bmsbwbcontig70408	50s rrna methyltransferase	GO:0070475	rRNA base methylation	P
bmsbwbcontig70408	50s rrna methyltransferase	GO:0051539	4 iron, 4 sulfur cluster binding	F
bmsbwbcontig70408	50s rrna methyltransferase	GO:0019843	rRNA binding	F
bmsbwbcontig70408	50s rrna methyltransferase	GO:0000049	tRNA binding	F
bmsbwbcontig70408	50s rrna methyltransferase	GO:0002935	tRNA (adenine-C2-)-methyltransferase activity	F
bmsbwbcontig1894	6-phosphofructo-2-kinase fructose- -biphosphatase-like	GO:0071704	organic substance metabolic process	P
bmsbwbcontig1894	6-phosphofructo-2-kinase fructose- -biphosphatase-like	GO:0006796	phosphate-containing compound metabolic process	P
bmsbwbcontig1894	6-phosphofructo-2-kinase fructose- -biphosphatase-like	GO:0016301	kinase activity	F
bmsbwbcontig1894	6-phosphofructo-2-kinase fructose- -biphosphatase-like	GO:0016787	hydrolase activity	F
bmsbwbcontig117	6-phosphofructo-2-kinase fructose- -bisphosphatase short form	GO:0006000	fructose metabolic process	P
bmsbwbcontig117	6-phosphofructo-2-kinase fructose- -bisphosphatase short form	GO:0004331	fructose-2,6-bisphosphate 2-phosphatase activity	F
bmsbwbcontig117	6-phosphofructo-2-kinase fructose- -bisphosphatase short form	GO:0003873	6-phosphofructo-2-kinase activity	F
bmsbwbcontig117	6-phosphofructo-2-kinase fructose- -bisphosphatase short form	GO:0016310	phosphorylation	P
bmsbwbcontig117	6-phosphofructo-2-kinase fructose- -bisphosphatase short form	GO:0006003	fructose 2,6-bisphosphate metabolic process	P
bmsbwbcontig117	6-phosphofructo-2-kinase fructose- -bisphosphatase short form	GO:0005524	ATP binding	F
bmsbwbcontig117	6-phosphofructo-2-kinase fructose- -bisphosphatase short form	GO:0006013	mannose metabolic process	P
bmsbwbcontig56032	6-phosphofructokinase	GO:0046872	metal ion binding	F
bmsbwbcontig56032	6-phosphofructokinase	GO:0006002	fructose 6-phosphate metabolic process	P
bmsbwbcontig56032	6-phosphofructokinase	GO:0016310	phosphorylation	P
bmsbwbcontig56032	6-phosphofructokinase	GO:0003872	6-phosphofructokinase activity	F
bmsbwbcontig56032	6-phosphofructokinase	GO:0005945	6-phosphofructokinase complex	C
bmsbwbcontig56032	6-phosphofructokinase	GO:0005524	ATP binding	F
bmsbwbcontig56032	6-phosphofructokinase	GO:0006096	glycolysis	P
bmsbwbcontig56032	6-phosphofructokinase	GO:0006000	fructose metabolic process	P
bmsbwbcontig56032	6-phosphofructokinase	GO:0006012	galactose metabolic process	P
bmsbwbcontig56032	6-phosphofructokinase	GO:0006013	mannose metabolic process	P
bmsbwbcontig56032	6-phosphofructokinase	GO:0006094	gluconeogenesis	P
bmsbwbcontig56032	6-phosphofructokinase	GO:0006098	pentose-phosphate shunt	P
bmsbwbcontig6079	6-phosphofructokinase-like isoform 2	GO:0003677	DNA binding	F
bmsbwbcontig6078	6-phosphofructokinase-like isoform x2	GO:0022008	neurogenesis	P
bmsbwbcontig6078	6-phosphofructokinase-like isoform x2	GO:0005945	6-phosphofructokinase complex	C
bmsbwbcontig6078	6-phosphofructokinase-like isoform x2	GO:0003872	6-phosphofructokinase activity	F
bmsbwbcontig6078	6-phosphofructokinase-like isoform x2	GO:0003677	DNA binding	F
bmsbwbcontig6078	6-phosphofructokinase-like isoform x2	GO:0005524	ATP binding	F
bmsbwbcontig6078	6-phosphofructokinase-like isoform x2	GO:0005700	polytene chromosome	C
bmsbwbcontig6078	6-phosphofructokinase-like isoform x2	GO:0006002	fructose 6-phosphate metabolic process	P
bmsbwbcontig6078	6-phosphofructokinase-like isoform x2	GO:0006096	glycolysis	P
bmsbwbcontig6078	6-phosphofructokinase-like isoform x2	GO:0016310	phosphorylation	P
bmsbwbcontig6078	6-phosphofructokinase-like isoform x2	GO:0006338	chromatin remodeling	P
bmsbwbcontig6078	6-phosphofructokinase-like isoform x2	GO:0005634	nucleus	C
bmsbwbcontig6078	6-phosphofructokinase-like isoform x2	GO:0006000	fructose metabolic process	P
bmsbwbcontig6078	6-phosphofructokinase-like isoform x2	GO:0006012	galactose metabolic process	P
bmsbwbcontig6078	6-phosphofructokinase-like isoform x2	GO:0006013	mannose metabolic process	P
bmsbwbcontig6078	6-phosphofructokinase-like isoform x2	GO:0006094	gluconeogenesis	P
bmsbwbcontig6078	6-phosphofructokinase-like isoform x2	GO:0006098	pentose-phosphate shunt	P
bmsbwbcontig753	6-phosphogluconate decarboxylating-like	GO:0050661	NADP binding	F
bmsbwbcontig753	6-phosphogluconate decarboxylating-like	GO:0006098	pentose-phosphate shunt	P
bmsbwbcontig753	6-phosphogluconate decarboxylating-like	GO:0004616	phosphogluconate dehydrogenase (decarboxylating) activity	F
bmsbwbcontig753	6-phosphogluconate decarboxylating-like	GO:0019521	D-gluconate metabolic process	P
bmsbwbcontig78357	6-phosphogluconate dehydrogenase	GO:0050661	NADP binding	F
bmsbwbcontig78357	6-phosphogluconate dehydrogenase	GO:0006098	pentose-phosphate shunt	P
bmsbwbcontig78357	6-phosphogluconate dehydrogenase	GO:0004616	phosphogluconate dehydrogenase (decarboxylating) activity	F
bmsbwbcontig78357	6-phosphogluconate dehydrogenase	GO:0019521	D-gluconate metabolic process	P
bmsbwbcontig11957	6-phosphogluconolactonase-like	GO:0005975	carbohydrate metabolic process	P
bmsbwbcontig79669	6-pyruvoyl tetrahydrobiopterin synthase	GO:0046872	metal ion binding	F
bmsbwbcontig79669	6-pyruvoyl tetrahydrobiopterin synthase	GO:0016829	lyase activity	F
bmsbwbcontig79669	6-pyruvoyl tetrahydrobiopterin synthase	GO:0008616	queuosine biosynthetic process	P
bmsbwbcontig12195	6-pyruvoyl tetrahydrobiopterin synthase-like	GO:0046872	metal ion binding	F
bmsbwbcontig12195	6-pyruvoyl tetrahydrobiopterin synthase-like	GO:0003874	6-pyruvoyltetrahydropterin synthase activity	F
bmsbwbcontig12195	6-pyruvoyl tetrahydrobiopterin synthase-like	GO:0006729	tetrahydrobiopterin biosynthetic process	P
bmsbwbcontig12195	6-pyruvoyl tetrahydrobiopterin synthase-like	GO:0046656	folic acid biosynthetic process	P
bmsbwbcontig60110	60 kda heat shock mitochondrial-like	GO:0005737	cytoplasm	C
bmsbwbcontig60110	60 kda heat shock mitochondrial-like	GO:0005524	ATP binding	F
bmsbwbcontig60110	60 kda heat shock mitochondrial-like	GO:0042026	protein refolding	P
bmsbwbcontig61832	60 kda heat shock mitochondrial-like	GO:0031101	fin regeneration	P
bmsbwbcontig61832	60 kda heat shock mitochondrial-like	GO:0006457	protein folding	P
bmsbwbcontig61832	60 kda heat shock mitochondrial-like	GO:0005759	mitochondrial matrix	C
bmsbwbcontig61832	60 kda heat shock mitochondrial-like	GO:0000166	nucleotide binding	F
bmsbwbcontig62436	60 kda heat shock mitochondrial-like	GO:0005737	cytoplasm	C
bmsbwbcontig62436	60 kda heat shock mitochondrial-like	GO:0005524	ATP binding	F
bmsbwbcontig62436	60 kda heat shock mitochondrial-like	GO:0042026	protein refolding	P
bmsbwbcontig972	60 kda heat shock mitochondrial-like	GO:0005875	microtubule associated complex	C
bmsbwbcontig972	60 kda heat shock mitochondrial-like	GO:0042026	protein refolding	P
bmsbwbcontig972	60 kda heat shock mitochondrial-like	GO:0005743	mitochondrial inner membrane	C
bmsbwbcontig972	60 kda heat shock mitochondrial-like	GO:0006626	protein targeting to mitochondrion	P
bmsbwbcontig972	60 kda heat shock mitochondrial-like	GO:0051539	4 iron, 4 sulfur cluster binding	F
bmsbwbcontig972	60 kda heat shock mitochondrial-like	GO:0005524	ATP binding	F
bmsbwbcontig972	60 kda heat shock mitochondrial-like	GO:0003994	aconitate hydratase activity	F
bmsbwbcontig972	60 kda heat shock mitochondrial-like	GO:0005759	mitochondrial matrix	C
bmsbwbcontig972	60 kda heat shock mitochondrial-like	GO:0051082	unfolded protein binding	F
bmsbwbcontig972	60 kda heat shock mitochondrial-like	GO:0006458	'de novo' protein folding	P
bmsbwbcontig972	60 kda heat shock mitochondrial-like	GO:0034605	cellular response to heat	P
bmsbwbcontig972	60 kda heat shock mitochondrial-like	GO:0005811	lipid particle	C
bmsbwbcontig972	60 kda heat shock mitochondrial-like	GO:0019643	reductive tricarboxylic acid cycle	P
bmsbwbcontig972	60 kda heat shock mitochondrial-like	GO:0046487	glyoxylate metabolic process	P
bmsbwbcontig51974	60 kda heat shock mitochondrial-like	GO:0005515	protein binding	F
bmsbwbcontig51974	60 kda heat shock mitochondrial-like	GO:0042981	regulation of apoptotic process	P
bmsbwbcontig51974	60 kda heat shock mitochondrial-like	GO:0016023	cytoplasmic membrane-bounded vesicle	C
bmsbwbcontig51974	60 kda heat shock mitochondrial-like	GO:0042246	tissue regeneration	P
bmsbwbcontig51974	60 kda heat shock mitochondrial-like	GO:0050778	positive regulation of immune response	P
bmsbwbcontig51974	60 kda heat shock mitochondrial-like	GO:0019724	B cell mediated immunity	P
bmsbwbcontig51974	60 kda heat shock mitochondrial-like	GO:0044707	single-multicellular organism process	P
bmsbwbcontig51974	60 kda heat shock mitochondrial-like	GO:0016021	integral to membrane	C
bmsbwbcontig51974	60 kda heat shock mitochondrial-like	GO:0001819	positive regulation of cytokine production	P
bmsbwbcontig51974	60 kda heat shock mitochondrial-like	GO:0002696	positive regulation of leukocyte activation	P
bmsbwbcontig51974	60 kda heat shock mitochondrial-like	GO:0002440	production of molecular mediator of immune response	P
bmsbwbcontig51974	60 kda heat shock mitochondrial-like	GO:0043234	protein complex	C
bmsbwbcontig51974	60 kda heat shock mitochondrial-like	GO:0019222	regulation of metabolic process	P
bmsbwbcontig51974	60 kda heat shock mitochondrial-like	GO:0042113	B cell activation	P
bmsbwbcontig51974	60 kda heat shock mitochondrial-like	GO:0042026	protein refolding	P
bmsbwbcontig51974	60 kda heat shock mitochondrial-like	GO:0044429	mitochondrial part	C
bmsbwbcontig51974	60 kda heat shock mitochondrial-like	GO:0005524	ATP binding	F
bmsbwbcontig78597	60s acidic ribosomal protein p0	GO:0005840	ribosome	C
bmsbwbcontig78597	60s acidic ribosomal protein p0	GO:0042254	ribosome biogenesis	P
bmsbwbcontig8276	60s acidic ribosomal protein p0-like	GO:0005840	ribosome	C
bmsbwbcontig8276	60s acidic ribosomal protein p0-like	GO:0003735	structural constituent of ribosome	F
bmsbwbcontig8276	60s acidic ribosomal protein p0-like	GO:0042254	ribosome biogenesis	P
bmsbwbcontig8276	60s acidic ribosomal protein p0-like	GO:0003906	DNA-(apurinic or apyrimidinic site) lyase activity	F
bmsbwbcontig8276	60s acidic ribosomal protein p0-like	GO:0006414	translational elongation	P
bmsbwbcontig8276	60s acidic ribosomal protein p0-like	GO:0006284	base-excision repair	P
bmsbwbcontig263	60s acidic ribosomal protein p0-like	GO:0005840	ribosome	C
bmsbwbcontig263	60s acidic ribosomal protein p0-like	GO:0003735	structural constituent of ribosome	F
bmsbwbcontig263	60s acidic ribosomal protein p0-like	GO:0042254	ribosome biogenesis	P
bmsbwbcontig263	60s acidic ribosomal protein p0-like	GO:0003906	DNA-(apurinic or apyrimidinic site) lyase activity	F
bmsbwbcontig263	60s acidic ribosomal protein p0-like	GO:0006414	translational elongation	P
bmsbwbcontig263	60s acidic ribosomal protein p0-like	GO:0006284	base-excision repair	P
bmsbwbcontig264	60s acidic ribosomal protein p0-like	GO:0005840	ribosome	C
bmsbwbcontig264	60s acidic ribosomal protein p0-like	GO:0003735	structural constituent of ribosome	F
bmsbwbcontig264	60s acidic ribosomal protein p0-like	GO:0042254	ribosome biogenesis	P
bmsbwbcontig264	60s acidic ribosomal protein p0-like	GO:0003906	DNA-(apurinic or apyrimidinic site) lyase activity	F
bmsbwbcontig264	60s acidic ribosomal protein p0-like	GO:0006414	translational elongation	P
bmsbwbcontig264	60s acidic ribosomal protein p0-like	GO:0006284	base-excision repair	P
bmsbwbcontig822	60s acidic ribosomal protein p1-like	GO:0003735	structural constituent of ribosome	F
bmsbwbcontig822	60s acidic ribosomal protein p1-like	GO:0022625	cytosolic large ribosomal subunit	C
bmsbwbcontig822	60s acidic ribosomal protein p1-like	GO:0006414	translational elongation	P
bmsbwbcontig822	60s acidic ribosomal protein p1-like	GO:0042254	ribosome biogenesis	P
bmsbwbcontig603	60s acidic ribosomal protein p2	GO:0003735	structural constituent of ribosome	F
bmsbwbcontig603	60s acidic ribosomal protein p2	GO:0022625	cytosolic large ribosomal subunit	C
bmsbwbcontig603	60s acidic ribosomal protein p2	GO:0006414	translational elongation	P
bmsbwbcontig603	60s acidic ribosomal protein p2	GO:0042254	ribosome biogenesis	P
bmsbwbcontig58113	60s ribosomal protein	GO:0005840	ribosome	C
bmsbwbcontig58113	60s ribosomal protein	GO:0003735	structural constituent of ribosome	F
bmsbwbcontig58113	60s ribosomal protein	GO:0006412	translation	P
bmsbwbcontig58113	60s ribosomal protein	GO:0042254	ribosome biogenesis	P
bmsbwbcontig78410	60s ribosomal protein l10	GO:0003735	structural constituent of ribosome	F
bmsbwbcontig78410	60s ribosomal protein l10	GO:0022625	cytosolic large ribosomal subunit	C
bmsbwbcontig78410	60s ribosomal protein l10	GO:0006412	translation	P
bmsbwbcontig78410	60s ribosomal protein l10	GO:0042254	ribosome biogenesis	P
bmsbwbcontig599	60s ribosomal protein l10-like	GO:0005840	ribosome	C
bmsbwbcontig599	60s ribosomal protein l10-like	GO:0003735	structural constituent of ribosome	F
bmsbwbcontig599	60s ribosomal protein l10-like	GO:0006412	translation	P
bmsbwbcontig599	60s ribosomal protein l10-like	GO:0042254	ribosome biogenesis	P
bmsbwbcontig718	60s ribosomal protein l10-like	GO:0005840	ribosome	C
bmsbwbcontig718	60s ribosomal protein l10-like	GO:0003735	structural constituent of ribosome	F
bmsbwbcontig718	60s ribosomal protein l10-like	GO:0006412	translation	P
bmsbwbcontig718	60s ribosomal protein l10-like	GO:0042254	ribosome biogenesis	P
bmsbwbcontig2388	60s ribosomal protein l10a-like	GO:0003735	structural constituent of ribosome	F
bmsbwbcontig2388	60s ribosomal protein l10a-like	GO:0003723	RNA binding	F
bmsbwbcontig2388	60s ribosomal protein l10a-like	GO:0015934	large ribosomal subunit	C
bmsbwbcontig2388	60s ribosomal protein l10a-like	GO:0006412	translation	P
bmsbwbcontig2388	60s ribosomal protein l10a-like	GO:0042254	ribosome biogenesis	P
bmsbwbcontig2961	60s ribosomal protein l11-like	GO:0005840	ribosome	C
bmsbwbcontig2961	60s ribosomal protein l11-like	GO:0004984	olfactory receptor activity	F
bmsbwbcontig2961	60s ribosomal protein l11-like	GO:0003735	structural constituent of ribosome	F
bmsbwbcontig2961	60s ribosomal protein l11-like	GO:0005549	odorant binding	F
bmsbwbcontig2961	60s ribosomal protein l11-like	GO:0050911	detection of chemical stimulus involved in sensory perception of smell	P
bmsbwbcontig2961	60s ribosomal protein l11-like	GO:0016020	membrane	C
bmsbwbcontig2961	60s ribosomal protein l11-like	GO:0006412	translation	P
bmsbwbcontig2961	60s ribosomal protein l11-like	GO:0007187	G-protein coupled receptor signaling pathway, coupled to cyclic nucleotide second messenger	P
bmsbwbcontig2961	60s ribosomal protein l11-like	GO:0042254	ribosome biogenesis	P
bmsbwbcontig301	60s ribosomal protein l12-like	GO:0005840	ribosome	C
bmsbwbcontig301	60s ribosomal protein l12-like	GO:0003735	structural constituent of ribosome	F
bmsbwbcontig301	60s ribosomal protein l12-like	GO:0006412	translation	P
bmsbwbcontig301	60s ribosomal protein l12-like	GO:0042254	ribosome biogenesis	P
bmsbwbcontig319	60s ribosomal protein l12-like	GO:0005840	ribosome	C
bmsbwbcontig319	60s ribosomal protein l12-like	GO:0003735	structural constituent of ribosome	F
bmsbwbcontig319	60s ribosomal protein l12-like	GO:0006412	translation	P
bmsbwbcontig319	60s ribosomal protein l12-like	GO:0042254	ribosome biogenesis	P
bmsbwbcontig78802	60s ribosomal protein l13	GO:0005840	ribosome	C
bmsbwbcontig78802	60s ribosomal protein l13	GO:0003735	structural constituent of ribosome	F
bmsbwbcontig78802	60s ribosomal protein l13	GO:0006412	translation	P
bmsbwbcontig78802	60s ribosomal protein l13	GO:0042254	ribosome biogenesis	P
bmsbwbcontig59953	60s ribosomal protein l13 isoform 1	GO:0030529	ribonucleoprotein complex	C
bmsbwbcontig891	60s ribosomal protein l13-like	GO:0005840	ribosome	C
bmsbwbcontig891	60s ribosomal protein l13-like	GO:0003735	structural constituent of ribosome	F
bmsbwbcontig891	60s ribosomal protein l13-like	GO:0006412	translation	P
bmsbwbcontig891	60s ribosomal protein l13-like	GO:0042254	ribosome biogenesis	P
bmsbwbcontig2277	60s ribosomal protein l13a-like	GO:0003735	structural constituent of ribosome	F
bmsbwbcontig2277	60s ribosomal protein l13a-like	GO:0015934	large ribosomal subunit	C
bmsbwbcontig2277	60s ribosomal protein l13a-like	GO:0006412	translation	P
bmsbwbcontig2277	60s ribosomal protein l13a-like	GO:0042254	ribosome biogenesis	P
bmsbwbcontig78916	60s ribosomal protein l15	GO:0005840	ribosome	C
bmsbwbcontig78916	60s ribosomal protein l15	GO:0003735	structural constituent of ribosome	F
bmsbwbcontig78916	60s ribosomal protein l15	GO:0006412	translation	P
bmsbwbcontig78916	60s ribosomal protein l15	GO:0042254	ribosome biogenesis	P
bmsbwbcontig1899	60s ribosomal protein l15-like	GO:0005840	ribosome	C
bmsbwbcontig1899	60s ribosomal protein l15-like	GO:0003735	structural constituent of ribosome	F
bmsbwbcontig1899	60s ribosomal protein l15-like	GO:0006412	translation	P
bmsbwbcontig1899	60s ribosomal protein l15-like	GO:0042254	ribosome biogenesis	P
bmsbwbcontig25	60s ribosomal protein l15-like	GO:0005840	ribosome	C
bmsbwbcontig25	60s ribosomal protein l15-like	GO:0003735	structural constituent of ribosome	F
bmsbwbcontig25	60s ribosomal protein l15-like	GO:0006412	translation	P
bmsbwbcontig25	60s ribosomal protein l15-like	GO:0042254	ribosome biogenesis	P
bmsbwbcontig29	60s ribosomal protein l15-like	GO:0005840	ribosome	C
bmsbwbcontig29	60s ribosomal protein l15-like	GO:0003735	structural constituent of ribosome	F
bmsbwbcontig29	60s ribosomal protein l15-like	GO:0006412	translation	P
bmsbwbcontig29	60s ribosomal protein l15-like	GO:0042254	ribosome biogenesis	P
bmsbwbcontig24	60s ribosomal protein l15-like	GO:0005840	ribosome	C
bmsbwbcontig24	60s ribosomal protein l15-like	GO:0003735	structural constituent of ribosome	F
bmsbwbcontig24	60s ribosomal protein l15-like	GO:0006412	translation	P
bmsbwbcontig24	60s ribosomal protein l15-like	GO:0042254	ribosome biogenesis	P
bmsbwbcontig1286	60s ribosomal protein l17-like	GO:0003735	structural constituent of ribosome	F
bmsbwbcontig1286	60s ribosomal protein l17-like	GO:0015934	large ribosomal subunit	C
bmsbwbcontig1286	60s ribosomal protein l17-like	GO:0006412	translation	P
bmsbwbcontig1286	60s ribosomal protein l17-like	GO:0042254	ribosome biogenesis	P
bmsbwbcontig78474	60s ribosomal protein l18	GO:0030529	ribonucleoprotein complex	C
bmsbwbcontig1326	60s ribosomal protein l18-like	GO:0005840	ribosome	C
bmsbwbcontig1326	60s ribosomal protein l18-like	GO:0003735	structural constituent of ribosome	F
bmsbwbcontig1326	60s ribosomal protein l18-like	GO:0006412	translation	P
bmsbwbcontig1326	60s ribosomal protein l18-like	GO:0042254	ribosome biogenesis	P
bmsbwbcontig572	60s ribosomal protein l18a-like	GO:0005840	ribosome	C
bmsbwbcontig572	60s ribosomal protein l18a-like	GO:0003735	structural constituent of ribosome	F
bmsbwbcontig572	60s ribosomal protein l18a-like	GO:0006412	translation	P
bmsbwbcontig572	60s ribosomal protein l18a-like	GO:0042254	ribosome biogenesis	P
bmsbwbcontig1389	60s ribosomal protein l19-like	GO:0000022	mitotic spindle elongation	P
bmsbwbcontig1389	60s ribosomal protein l19-like	GO:0051298	centrosome duplication	P
bmsbwbcontig1389	60s ribosomal protein l19-like	GO:0003735	structural constituent of ribosome	F
bmsbwbcontig1389	60s ribosomal protein l19-like	GO:0022625	cytosolic large ribosomal subunit	C
bmsbwbcontig1389	60s ribosomal protein l19-like	GO:0006412	translation	P
bmsbwbcontig1389	60s ribosomal protein l19-like	GO:0042254	ribosome biogenesis	P
bmsbwbcontig4236	60s ribosomal protein l21-like	GO:0000022	mitotic spindle elongation	P
bmsbwbcontig4236	60s ribosomal protein l21-like	GO:0051298	centrosome duplication	P
bmsbwbcontig4236	60s ribosomal protein l21-like	GO:0003735	structural constituent of ribosome	F
bmsbwbcontig4236	60s ribosomal protein l21-like	GO:0022625	cytosolic large ribosomal subunit	C
bmsbwbcontig4236	60s ribosomal protein l21-like	GO:0006412	translation	P
bmsbwbcontig4236	60s ribosomal protein l21-like	GO:0042254	ribosome biogenesis	P
bmsbwbcontig1417	60s ribosomal protein l21-like	GO:0000022	mitotic spindle elongation	P
bmsbwbcontig1417	60s ribosomal protein l21-like	GO:0051298	centrosome duplication	P
bmsbwbcontig1417	60s ribosomal protein l21-like	GO:0003735	structural constituent of ribosome	F
bmsbwbcontig1417	60s ribosomal protein l21-like	GO:0022625	cytosolic large ribosomal subunit	C
bmsbwbcontig1417	60s ribosomal protein l21-like	GO:0006412	translation	P
bmsbwbcontig1417	60s ribosomal protein l21-like	GO:0042254	ribosome biogenesis	P
bmsbwbcontig798	60s ribosomal protein l22-like	GO:0000022	mitotic spindle elongation	P
bmsbwbcontig798	60s ribosomal protein l22-like	GO:0003735	structural constituent of ribosome	F
bmsbwbcontig798	60s ribosomal protein l22-like	GO:0022625	cytosolic large ribosomal subunit	C
bmsbwbcontig798	60s ribosomal protein l22-like	GO:0006412	translation	P
bmsbwbcontig798	60s ribosomal protein l22-like	GO:0042254	ribosome biogenesis	P
bmsbwbcontig376	60s ribosomal protein l23-like	GO:0000022	mitotic spindle elongation	P
bmsbwbcontig376	60s ribosomal protein l23-like	GO:0006412	translation	P
bmsbwbcontig376	60s ribosomal protein l23-like	GO:0022008	neurogenesis	P
bmsbwbcontig376	60s ribosomal protein l23-like	GO:0003735	structural constituent of ribosome	F
bmsbwbcontig376	60s ribosomal protein l23-like	GO:0017022	myosin binding	F
bmsbwbcontig376	60s ribosomal protein l23-like	GO:0022625	cytosolic large ribosomal subunit	C
bmsbwbcontig376	60s ribosomal protein l23-like	GO:0042254	ribosome biogenesis	P
bmsbwbcontig376	60s ribosomal protein l23-like	GO:0016459	myosin complex	C
bmsbwbcontig639	60s ribosomal protein l23a-like	GO:0005840	ribosome	C
bmsbwbcontig639	60s ribosomal protein l23a-like	GO:0003735	structural constituent of ribosome	F
bmsbwbcontig639	60s ribosomal protein l23a-like	GO:0006412	translation	P
bmsbwbcontig639	60s ribosomal protein l23a-like	GO:0000166	nucleotide binding	F
bmsbwbcontig639	60s ribosomal protein l23a-like	GO:0042254	ribosome biogenesis	P
bmsbwbcontig1737	60s ribosomal protein l24-like	GO:0005840	ribosome	C
bmsbwbcontig1737	60s ribosomal protein l24-like	GO:0042254	ribosome biogenesis	P
bmsbwbcontig3579	60s ribosomal protein l26-like	GO:0003735	structural constituent of ribosome	F
bmsbwbcontig3579	60s ribosomal protein l26-like	GO:0015934	large ribosomal subunit	C
bmsbwbcontig3579	60s ribosomal protein l26-like	GO:0006412	translation	P
bmsbwbcontig3579	60s ribosomal protein l26-like	GO:0042254	ribosome biogenesis	P
bmsbwbcontig7406	60s ribosomal protein l26-like	GO:0003735	structural constituent of ribosome	F
bmsbwbcontig7406	60s ribosomal protein l26-like	GO:0015934	large ribosomal subunit	C
bmsbwbcontig7406	60s ribosomal protein l26-like	GO:0006412	translation	P
bmsbwbcontig7406	60s ribosomal protein l26-like	GO:0042254	ribosome biogenesis	P
bmsbwbcontig78267	60s ribosomal protein l27-like	GO:0005840	ribosome	C
bmsbwbcontig78267	60s ribosomal protein l27-like	GO:0003735	structural constituent of ribosome	F
bmsbwbcontig78267	60s ribosomal protein l27-like	GO:0006412	translation	P
bmsbwbcontig78267	60s ribosomal protein l27-like	GO:0042254	ribosome biogenesis	P
bmsbwbcontig938	60s ribosomal protein l27-like isoform 1	GO:0005840	ribosome	C
bmsbwbcontig938	60s ribosomal protein l27-like isoform 1	GO:0003735	structural constituent of ribosome	F
bmsbwbcontig938	60s ribosomal protein l27-like isoform 1	GO:0006412	translation	P
bmsbwbcontig938	60s ribosomal protein l27-like isoform 1	GO:0042254	ribosome biogenesis	P
bmsbwbcontig847	60s ribosomal protein l27a-like	GO:0005840	ribosome	C
bmsbwbcontig847	60s ribosomal protein l27a-like	GO:0003735	structural constituent of ribosome	F
bmsbwbcontig847	60s ribosomal protein l27a-like	GO:0006412	translation	P
bmsbwbcontig847	60s ribosomal protein l27a-like	GO:0042254	ribosome biogenesis	P
bmsbwbcontig421	60s ribosomal protein l28-like	GO:0005622	intracellular	C
bmsbwbcontig971	60s ribosomal protein l29-like	GO:0003735	structural constituent of ribosome	F
bmsbwbcontig971	60s ribosomal protein l29-like	GO:0003682	chromatin binding	F
bmsbwbcontig971	60s ribosomal protein l29-like	GO:0022625	cytosolic large ribosomal subunit	C
bmsbwbcontig971	60s ribosomal protein l29-like	GO:0006412	translation	P
bmsbwbcontig971	60s ribosomal protein l29-like	GO:0042254	ribosome biogenesis	P
bmsbwbcontig971	60s ribosomal protein l29-like	GO:0000785	chromatin	C
bmsbwbcontig78513	60s ribosomal protein l3	GO:0005840	ribosome	C
bmsbwbcontig78513	60s ribosomal protein l3	GO:0003735	structural constituent of ribosome	F
bmsbwbcontig78513	60s ribosomal protein l3	GO:0006412	translation	P
bmsbwbcontig78513	60s ribosomal protein l3	GO:0042254	ribosome biogenesis	P
bmsbwbcontig210	60s ribosomal protein l3-like	GO:0005840	ribosome	C
bmsbwbcontig210	60s ribosomal protein l3-like	GO:0003735	structural constituent of ribosome	F
bmsbwbcontig210	60s ribosomal protein l3-like	GO:0006412	translation	P
bmsbwbcontig210	60s ribosomal protein l3-like	GO:0042254	ribosome biogenesis	P
bmsbwbcontig2215	60s ribosomal protein l3-like	GO:0000022	mitotic spindle elongation	P
bmsbwbcontig2215	60s ribosomal protein l3-like	GO:0051298	centrosome duplication	P
bmsbwbcontig2215	60s ribosomal protein l3-like	GO:0003735	structural constituent of ribosome	F
bmsbwbcontig2215	60s ribosomal protein l3-like	GO:0022625	cytosolic large ribosomal subunit	C
bmsbwbcontig2215	60s ribosomal protein l3-like	GO:0006412	translation	P
bmsbwbcontig2215	60s ribosomal protein l3-like	GO:0042254	ribosome biogenesis	P
bmsbwbcontig3601	60s ribosomal protein l30	GO:0000022	mitotic spindle elongation	P
bmsbwbcontig3601	60s ribosomal protein l30	GO:0006412	translation	P
bmsbwbcontig3601	60s ribosomal protein l30	GO:0040007	growth	P
bmsbwbcontig3601	60s ribosomal protein l30	GO:0003735	structural constituent of ribosome	F
bmsbwbcontig3601	60s ribosomal protein l30	GO:0051298	centrosome duplication	P
bmsbwbcontig3601	60s ribosomal protein l30	GO:0007422	peripheral nervous system development	P
bmsbwbcontig3601	60s ribosomal protein l30	GO:0022625	cytosolic large ribosomal subunit	C
bmsbwbcontig3601	60s ribosomal protein l30	GO:0042254	ribosome biogenesis	P
bmsbwbcontig3609	60s ribosomal protein l30	GO:0005840	ribosome	C
bmsbwbcontig3609	60s ribosomal protein l30	GO:0003735	structural constituent of ribosome	F
bmsbwbcontig3609	60s ribosomal protein l30	GO:0006412	translation	P
bmsbwbcontig3609	60s ribosomal protein l30	GO:0042254	ribosome biogenesis	P
bmsbwbcontig1859	60s ribosomal protein l31-like	GO:0003735	structural constituent of ribosome	F
bmsbwbcontig1859	60s ribosomal protein l31-like	GO:0022625	cytosolic large ribosomal subunit	C
bmsbwbcontig1859	60s ribosomal protein l31-like	GO:0006412	translation	P
bmsbwbcontig1859	60s ribosomal protein l31-like	GO:0042254	ribosome biogenesis	P
bmsbwbcontig1800	60s ribosomal protein l32-like	GO:0005840	ribosome	C
bmsbwbcontig1800	60s ribosomal protein l32-like	GO:0003735	structural constituent of ribosome	F
bmsbwbcontig1800	60s ribosomal protein l32-like	GO:0006412	translation	P
bmsbwbcontig1800	60s ribosomal protein l32-like	GO:0042254	ribosome biogenesis	P
bmsbwbcontig78544	60s ribosomal protein l34	GO:0005840	ribosome	C
bmsbwbcontig78544	60s ribosomal protein l34	GO:0003735	structural constituent of ribosome	F
bmsbwbcontig78544	60s ribosomal protein l34	GO:0006412	translation	P
bmsbwbcontig78544	60s ribosomal protein l34	GO:0042254	ribosome biogenesis	P
bmsbwbcontig2305	60s ribosomal protein l34-like	GO:0005840	ribosome	C
bmsbwbcontig2305	60s ribosomal protein l34-like	GO:0003735	structural constituent of ribosome	F
bmsbwbcontig2305	60s ribosomal protein l34-like	GO:0006412	translation	P
bmsbwbcontig2305	60s ribosomal protein l34-like	GO:0042254	ribosome biogenesis	P
bmsbwbcontig2764	60s ribosomal protein l35-like	GO:0005840	ribosome	C
bmsbwbcontig2764	60s ribosomal protein l35-like	GO:0003735	structural constituent of ribosome	F
bmsbwbcontig2764	60s ribosomal protein l35-like	GO:0006412	translation	P
bmsbwbcontig2764	60s ribosomal protein l35-like	GO:0042254	ribosome biogenesis	P
bmsbwbcontig1299	60s ribosomal protein l35a-like	GO:0005840	ribosome	C
bmsbwbcontig1299	60s ribosomal protein l35a-like	GO:0003735	structural constituent of ribosome	F
bmsbwbcontig1299	60s ribosomal protein l35a-like	GO:0006412	translation	P
bmsbwbcontig1299	60s ribosomal protein l35a-like	GO:0042254	ribosome biogenesis	P
bmsbwbcontig987	60s ribosomal protein l36-like	GO:0005840	ribosome	C
bmsbwbcontig987	60s ribosomal protein l36-like	GO:0003735	structural constituent of ribosome	F
bmsbwbcontig987	60s ribosomal protein l36-like	GO:0006412	translation	P
bmsbwbcontig987	60s ribosomal protein l36-like	GO:0042254	ribosome biogenesis	P
bmsbwbcontig3666	60s ribosomal protein l37a-like	GO:0005840	ribosome	C
bmsbwbcontig3666	60s ribosomal protein l37a-like	GO:0003735	structural constituent of ribosome	F
bmsbwbcontig3666	60s ribosomal protein l37a-like	GO:0006412	translation	P
bmsbwbcontig3666	60s ribosomal protein l37a-like	GO:0042254	ribosome biogenesis	P
bmsbwbcontig132	60s ribosomal protein l38-like	GO:0001501	skeletal system development	P
bmsbwbcontig132	60s ribosomal protein l38-like	GO:0000184	nuclear-transcribed mRNA catabolic process, nonsense-mediated decay	P
bmsbwbcontig132	60s ribosomal protein l38-like	GO:0006415	translational termination	P
bmsbwbcontig132	60s ribosomal protein l38-like	GO:0006413	translational initiation	P
bmsbwbcontig132	60s ribosomal protein l38-like	GO:0007605	sensory perception of sound	P
bmsbwbcontig132	60s ribosomal protein l38-like	GO:0006414	translational elongation	P
bmsbwbcontig132	60s ribosomal protein l38-like	GO:0001503	ossification	P
bmsbwbcontig132	60s ribosomal protein l38-like	GO:0048318	axial mesoderm development	P
bmsbwbcontig132	60s ribosomal protein l38-like	GO:0022625	cytosolic large ribosomal subunit	C
bmsbwbcontig132	60s ribosomal protein l38-like	GO:0034463	90S preribosome assembly	P
bmsbwbcontig132	60s ribosomal protein l38-like	GO:0042474	middle ear morphogenesis	P
bmsbwbcontig132	60s ribosomal protein l38-like	GO:0006417	regulation of translation	P
bmsbwbcontig132	60s ribosomal protein l38-like	GO:0003735	structural constituent of ribosome	F
bmsbwbcontig132	60s ribosomal protein l38-like	GO:0003723	RNA binding	F
bmsbwbcontig132	60s ribosomal protein l38-like	GO:0033291	eukaryotic 80S initiation complex	C
bmsbwbcontig132	60s ribosomal protein l38-like	GO:0019083	viral transcription	P
bmsbwbcontig132	60s ribosomal protein l38-like	GO:0006614	SRP-dependent cotranslational protein targeting to membrane	P
bmsbwbcontig1128	60s ribosomal protein l4-like	GO:0005840	ribosome	C
bmsbwbcontig1128	60s ribosomal protein l4-like	GO:0003735	structural constituent of ribosome	F
bmsbwbcontig1128	60s ribosomal protein l4-like	GO:0006412	translation	P
bmsbwbcontig1128	60s ribosomal protein l4-like	GO:0042254	ribosome biogenesis	P
bmsbwbcontig494	60s ribosomal protein l44-like	GO:0000022	mitotic spindle elongation	P
bmsbwbcontig494	60s ribosomal protein l44-like	GO:0003735	structural constituent of ribosome	F
bmsbwbcontig494	60s ribosomal protein l44-like	GO:0022625	cytosolic large ribosomal subunit	C
bmsbwbcontig494	60s ribosomal protein l44-like	GO:0006412	translation	P
bmsbwbcontig494	60s ribosomal protein l44-like	GO:0042254	ribosome biogenesis	P
bmsbwbcontig1963	60s ribosomal protein l5-like	GO:0005840	ribosome	C
bmsbwbcontig1963	60s ribosomal protein l5-like	GO:0008097	5S rRNA binding	F
bmsbwbcontig1963	60s ribosomal protein l5-like	GO:0003735	structural constituent of ribosome	F
bmsbwbcontig1963	60s ribosomal protein l5-like	GO:0006412	translation	P
bmsbwbcontig1963	60s ribosomal protein l5-like	GO:0042254	ribosome biogenesis	P
bmsbwbcontig78447	60s ribosomal protein l6	GO:0030529	ribonucleoprotein complex	C
bmsbwbcontig159	60s ribosomal protein l7-like	GO:0005840	ribosome	C
bmsbwbcontig2042	60s ribosomal protein l7a-like	GO:0005840	ribosome	C
bmsbwbcontig2042	60s ribosomal protein l7a-like	GO:0042254	ribosome biogenesis	P
bmsbwbcontig348	60s ribosomal protein l8-like	GO:0003735	structural constituent of ribosome	F
bmsbwbcontig348	60s ribosomal protein l8-like	GO:0003723	RNA binding	F
bmsbwbcontig348	60s ribosomal protein l8-like	GO:0015934	large ribosomal subunit	C
bmsbwbcontig348	60s ribosomal protein l8-like	GO:0006412	translation	P
bmsbwbcontig348	60s ribosomal protein l8-like	GO:0042254	ribosome biogenesis	P
bmsbwbcontig226	60s ribosomal protein l9-like	GO:0005840	ribosome	C
bmsbwbcontig226	60s ribosomal protein l9-like	GO:0003735	structural constituent of ribosome	F
bmsbwbcontig226	60s ribosomal protein l9-like	GO:0006412	translation	P
bmsbwbcontig226	60s ribosomal protein l9-like	GO:0019843	rRNA binding	F
bmsbwbcontig226	60s ribosomal protein l9-like	GO:0042254	ribosome biogenesis	P
bmsbwbcontig10456	60s ribosome subunit biogenesis protein nip7 homolog	GO:0005730	nucleolus	C
bmsbwbcontig10456	60s ribosome subunit biogenesis protein nip7 homolog	GO:0003723	RNA binding	F
bmsbwbcontig10456	60s ribosome subunit biogenesis protein nip7 homolog	GO:0042255	ribosome assembly	P
bmsbwbcontig10623	7-dehydrocholesterol reductase-like	GO:0016491	oxidoreductase activity	F
bmsbwbcontig8256	70 kda peptidyl-prolyl isomerase-like	GO:0005515	protein binding	F
bmsbwbcontig8256	70 kda peptidyl-prolyl isomerase-like	GO:0044699	single-organism process	P
bmsbwbcontig8256	70 kda peptidyl-prolyl isomerase-like	GO:0043231	intracellular membrane-bounded organelle	C
bmsbwbcontig8256	70 kda peptidyl-prolyl isomerase-like	GO:0044267	cellular protein metabolic process	P
bmsbwbcontig8256	70 kda peptidyl-prolyl isomerase-like	GO:0005737	cytoplasm	C
bmsbwbcontig24799	72 kda inositol polyphosphate 5-phosphatase-like	GO:0046856	phosphatidylinositol dephosphorylation	P
bmsbwbcontig60046	AGAP003140-PB	GO:0005096	GTPase activator activity	F
bmsbwbcontig60046	AGAP003140-PB	GO:0051056	regulation of small GTPase mediated signal transduction	P
bmsbwbcontig60046	AGAP003140-PB	GO:0043547	positive regulation of GTPase activity	P
bmsbwbcontig60046	AGAP003140-PB	GO:0005622	intracellular	C
bmsbwbcontig60046	AGAP003140-PB	GO:0007165	signal transduction	P
bmsbwbcontig13810	AGAP003212-PA	GO:0051537	2 iron, 2 sulfur cluster binding	F
bmsbwbcontig13810	AGAP003212-PA	GO:0046872	metal ion binding	F
bmsbwbcontig13810	AGAP003212-PA	GO:0009055	electron carrier activity	F
bmsbwbcontig13810	AGAP003212-PA	GO:0006118	electron transport	P
bmsbwbcontig19997	AGAP005557-PA	GO:0016021	integral to membrane	C
bmsbwbcontig67095	AGAP009725-PA	GO:0016021	integral to membrane	C
bmsbwbcontig67095	AGAP009725-PA	GO:0007156	homophilic cell adhesion	P
bmsbwbcontig67095	AGAP009725-PA	GO:0005509	calcium ion binding	F
bmsbwbcontig67095	AGAP009725-PA	GO:0055114	oxidation-reduction process	P
bmsbwbcontig67095	AGAP009725-PA	GO:0004022	alcohol dehydrogenase (NAD) activity	F
bmsbwbcontig67095	AGAP009725-PA	GO:0005886	plasma membrane	C
bmsbwbcontig28335	AGAP009865-PA	GO:0003954	NADH dehydrogenase activity	F
bmsbwbcontig28335	AGAP009865-PA	GO:0006118	electron transport	P
bmsbwbcontig76079	AGAP010024-PA	GO:0004867	serine-type endopeptidase inhibitor activity	F
bmsbwbcontig32895	AGAP010024-PA	GO:0010466	negative regulation of peptidase activity	P
bmsbwbcontig32895	AGAP010024-PA	GO:0005576	extracellular region	C
bmsbwbcontig32895	AGAP010024-PA	GO:0004867	serine-type endopeptidase inhibitor activity	F
bmsbwbcontig42175	AGAP010024-PA	GO:0004867	serine-type endopeptidase inhibitor activity	F
bmsbwbcontig73688	AGAP010024-PA	GO:0010466	negative regulation of peptidase activity	P
bmsbwbcontig73688	AGAP010024-PA	GO:0005576	extracellular region	C
bmsbwbcontig73688	AGAP010024-PA	GO:0004867	serine-type endopeptidase inhibitor activity	F
bmsbwbcontig25646	AGAP013391-PA	GO:0016021	integral to membrane	C
bmsbwbcontig22320	CG15828	GO:0005319	lipid transporter activity	F
bmsbwbcontig22320	CG15828	GO:0005615	extracellular space	C
bmsbwbcontig22320	CG15828	GO:0005875	microtubule associated complex	C
bmsbwbcontig22320	CG15828	GO:0015918	sterol transport	P
bmsbwbcontig22320	CG15828	GO:0045178	basal part of cell	C
bmsbwbcontig22320	CG15828	GO:0034196	acylglycerol transport	P
bmsbwbcontig9022	CG6462	GO:0016787	hydrolase activity	F
bmsbwbcontig29401	GA22538	GO:0016740	transferase activity	F
bmsbwbcontig26957	GA22823	GO:0016740	transferase activity	F
bmsbwbcontig70397	GA22823	GO:0016740	transferase activity	F
bmsbwbcontig23067	GA23311	GO:0003723	RNA binding	F
bmsbwbcontig23067	GA23311	GO:0003964	RNA-directed DNA polymerase activity	F
bmsbwbcontig23067	GA23311	GO:0006278	RNA-dependent DNA replication	P
bmsbwbcontig23089	GA23311	GO:0016779	nucleotidyltransferase activity	F
bmsbwbcontig25805	GA23311	GO:0016740	transferase activity	F
bmsbwbcontig16545	GA25168	GO:0016779	nucleotidyltransferase activity	F
bmsbwbcontig23154	GA25168	GO:0016740	transferase activity	F
bmsbwbcontig60789	GA25721	GO:0034765	regulation of ion transmembrane transport	P
bmsbwbcontig60789	GA25721	GO:0070588	calcium ion transmembrane transport	P
bmsbwbcontig60789	GA25721	GO:0005891	voltage-gated calcium channel complex	C
bmsbwbcontig60789	GA25721	GO:0008332	low voltage-gated calcium channel activity	F
bmsbwbcontig31267	GA29132	GO:0016740	transferase activity	F
bmsbwbcontig13955	GA29299	GO:0004013	adenosylhomocysteinase activity	F
bmsbwbcontig13955	GA29299	GO:0006730	one-carbon metabolic process	P
bmsbwbcontig13955	GA29299	GO:0006555	methionine metabolic process	P
bmsbwbcontig40287	GD15145	GO:0016021	integral to membrane	C
bmsbwbcontig40287	GD15145	GO:0007186	G-protein coupled receptor signaling pathway	P
bmsbwbcontig40287	GD15145	GO:0004930	G-protein coupled receptor activity	F
bmsbwbcontig22278	GD17531	GO:0005525	GTP binding	F
bmsbwbcontig22278	GD17531	GO:0007049	cell cycle	P
bmsbwbcontig22278	GD17531	GO:0031105	septin complex	C
bmsbwbcontig10093	GE14703	GO:0005488	binding	F
bmsbwbcontig47955	GF11978	GO:0030170	pyridoxal phosphate binding	F
bmsbwbcontig47955	GF11978	GO:0004123	cystathionine gamma-lyase activity	F
bmsbwbcontig47955	GF11978	GO:0006534	cysteine metabolic process	P
bmsbwbcontig47955	GF11978	GO:0006544	glycine metabolic process	P
bmsbwbcontig47955	GF11978	GO:0006555	methionine metabolic process	P
bmsbwbcontig47955	GF11978	GO:0006563	L-serine metabolic process	P
bmsbwbcontig47955	GF11978	GO:0006566	threonine metabolic process	P
bmsbwbcontig22423	GF13947	GO:0016740	transferase activity	F
bmsbwbcontig27332	GF14878	GO:0046427	positive regulation of JAK-STAT cascade	P
bmsbwbcontig27332	GF14878	GO:0005654	nucleoplasm	C
bmsbwbcontig27332	GF14878	GO:0047326	inositol tetrakisphosphate 5-kinase activity	F
bmsbwbcontig27332	GF14878	GO:0008440	inositol-1,4,5-trisphosphate 3-kinase activity	F
bmsbwbcontig27332	GF14878	GO:0000823	inositol-1,4,5-trisphosphate 6-kinase activity	F
bmsbwbcontig27332	GF14878	GO:0032958	inositol phosphate biosynthetic process	P
bmsbwbcontig4809	GF16872	GO:0008106	alcohol dehydrogenase (NADP+) activity	F
bmsbwbcontig4809	GF16872	GO:0035220	wing disc development	P
bmsbwbcontig4809	GF16872	GO:0022416	chaeta development	P
bmsbwbcontig4809	GF16872	GO:0055114	oxidation-reduction process	P
bmsbwbcontig4809	GF16872	GO:0006094	gluconeogenesis	P
bmsbwbcontig4809	GF16872	GO:0006096	glycolysis	P
bmsbwbcontig4809	GF16872	GO:0019384	caprolactam catabolic process	P
bmsbwbcontig4809	GF16872	GO:0046486	glycerolipid metabolic process	P
bmsbwbcontig27241	GF19329	GO:0003824	catalytic activity	F
bmsbwbcontig18536	GH10638	GO:0042994	cytoplasmic sequestering of transcription factor	P
bmsbwbcontig18536	GH10638	GO:0005737	cytoplasm	C
bmsbwbcontig18536	GH10638	GO:0003779	actin binding	F
bmsbwbcontig18536	GH10638	GO:0051726	regulation of cell cycle	P
bmsbwbcontig10934	GH18875	GO:0005576	extracellular region	C
bmsbwbcontig10934	GH18875	GO:0007157	heterophilic cell-cell adhesion	P
bmsbwbcontig3337	GH18948	GO:0003700	sequence-specific DNA binding transcription factor activity	F
bmsbwbcontig3337	GH18948	GO:0042600	chorion	C
bmsbwbcontig3337	GH18948	GO:0001964	startle response	P
bmsbwbcontig3337	GH18948	GO:0048067	cuticle pigmentation	P
bmsbwbcontig3337	GH18948	GO:0008406	gonad development	P
bmsbwbcontig3337	GH18948	GO:0042417	dopamine metabolic process	P
bmsbwbcontig3337	GH18948	GO:0045467	R7 cell development	P
bmsbwbcontig3337	GH18948	GO:0003833	beta-alanyl-dopamine synthase activity	F
bmsbwbcontig3337	GH18948	GO:0002121	inter-male aggressive behavior	P
bmsbwbcontig3337	GH18948	GO:0007464	R3/R4 cell fate commitment	P
bmsbwbcontig3337	GH18948	GO:0016199	axon midline choice point recognition	P
bmsbwbcontig3337	GH18948	GO:0031987	locomotion involved in locomotory behavior	P
bmsbwbcontig3337	GH18948	GO:0048022	negative regulation of melanin biosynthetic process	P
bmsbwbcontig3337	GH18948	GO:0071011	precatalytic spliceosome	C
bmsbwbcontig3337	GH18948	GO:0005811	lipid particle	C
bmsbwbcontig3337	GH18948	GO:0005515	protein binding	F
bmsbwbcontig3337	GH18948	GO:0071013	catalytic step 2 spliceosome	C
bmsbwbcontig3337	GH18948	GO:0003676	nucleic acid binding	F
bmsbwbcontig3337	GH18948	GO:0006583	melanin biosynthetic process from tyrosine	P
bmsbwbcontig3337	GH18948	GO:0014866	skeletal myofibril assembly	P
bmsbwbcontig3337	GH18948	GO:0030532	small nuclear ribonucleoprotein complex	C
bmsbwbcontig3337	GH18948	GO:0007623	circadian rhythm	P
bmsbwbcontig3337	GH18948	GO:0019730	antimicrobial humoral response	P
bmsbwbcontig3337	GH18948	GO:0007593	chitin-based cuticle sclerotization	P
bmsbwbcontig3337	GH18948	GO:0045476	nurse cell apoptotic process	P
bmsbwbcontig3337	GH18948	GO:0000398	mRNA splicing, via spliceosome	P
bmsbwbcontig3337	GH18948	GO:0007304	chorion-containing eggshell formation	P
bmsbwbcontig3337	GH18948	GO:0048854	brain morphogenesis	P
bmsbwbcontig3337	GH18948	GO:0007616	long-term memory	P
bmsbwbcontig3337	GH18948	GO:0043042	amino acid adenylylation by nonribosomal peptide synthase	P
bmsbwbcontig3337	GH18948	GO:0016740	transferase activity	F
bmsbwbcontig3337	GH18948	GO:0006909	phagocytosis	P
bmsbwbcontig3337	GH18948	GO:0001692	histamine metabolic process	P
bmsbwbcontig3337	GH18948	GO:0006355	regulation of transcription, DNA-dependent	P
bmsbwbcontig3337	GH18948	GO:0048082	regulation of adult chitin-containing cuticle pigmentation	P
bmsbwbcontig3337	GH18948	GO:0005667	transcription factor complex	C
bmsbwbcontig3337	GH18948	GO:0045449	regulation of transcription, DNA-dependent	P
bmsbwbcontig20420	GH23519	GO:0043412	macromolecule modification	P
bmsbwbcontig20420	GH23519	GO:0003824	catalytic activity	F
bmsbwbcontig20420	GH23519	GO:0051536	iron-sulfur cluster binding	F
bmsbwbcontig34126	GI11945	GO:0003964	RNA-directed DNA polymerase activity	F
bmsbwbcontig34126	GI11945	GO:0006278	RNA-dependent DNA replication	P
bmsbwbcontig34126	GI11945	GO:0003723	RNA binding	F
bmsbwbcontig34126	GI11945	GO:0015074	DNA integration	P
bmsbwbcontig59414	GI13608	GO:0008152	metabolic process	P
bmsbwbcontig59414	GI13608	GO:0016791	phosphatase activity	F
bmsbwbcontig42497	GI18475	GO:0003676	nucleic acid binding	F
bmsbwbcontig1880	GI20839	GO:0016491	oxidoreductase activity	F
bmsbwbcontig1880	GI20839	GO:0005739	mitochondrion	C
bmsbwbcontig11482	GJ13005	GO:0006810	transport	P
bmsbwbcontig22898	GJ14444	GO:0001964	startle response	P
bmsbwbcontig22898	GJ14444	GO:0048067	cuticle pigmentation	P
bmsbwbcontig22898	GJ14444	GO:0008406	gonad development	P
bmsbwbcontig22898	GJ14444	GO:0042417	dopamine metabolic process	P
bmsbwbcontig22898	GJ14444	GO:0043234	protein complex	C
bmsbwbcontig22898	GJ14444	GO:0045467	R7 cell development	P
bmsbwbcontig22898	GJ14444	GO:0003833	beta-alanyl-dopamine synthase activity	F
bmsbwbcontig22898	GJ14444	GO:0002121	inter-male aggressive behavior	P
bmsbwbcontig22898	GJ14444	GO:0007464	R3/R4 cell fate commitment	P
bmsbwbcontig22898	GJ14444	GO:0016199	axon midline choice point recognition	P
bmsbwbcontig22898	GJ14444	GO:0031987	locomotion involved in locomotory behavior	P
bmsbwbcontig22898	GJ14444	GO:0048022	negative regulation of melanin biosynthetic process	P
bmsbwbcontig22898	GJ14444	GO:0071011	precatalytic spliceosome	C
bmsbwbcontig22898	GJ14444	GO:0005811	lipid particle	C
bmsbwbcontig22898	GJ14444	GO:0005515	protein binding	F
bmsbwbcontig22898	GJ14444	GO:0071013	catalytic step 2 spliceosome	C
bmsbwbcontig22898	GJ14444	GO:0014866	skeletal myofibril assembly	P
bmsbwbcontig22898	GJ14444	GO:0030532	small nuclear ribonucleoprotein complex	C
bmsbwbcontig22898	GJ14444	GO:0019730	antimicrobial humoral response	P
bmsbwbcontig22898	GJ14444	GO:0007593	chitin-based cuticle sclerotization	P
bmsbwbcontig22898	GJ14444	GO:0045476	nurse cell apoptotic process	P
bmsbwbcontig22898	GJ14444	GO:0000398	mRNA splicing, via spliceosome	P
bmsbwbcontig22898	GJ14444	GO:0007304	chorion-containing eggshell formation	P
bmsbwbcontig22898	GJ14444	GO:0042438	melanin biosynthetic process	P
bmsbwbcontig22898	GJ14444	GO:0048854	brain morphogenesis	P
bmsbwbcontig22898	GJ14444	GO:0007616	long-term memory	P
bmsbwbcontig22898	GJ14444	GO:0043042	amino acid adenylylation by nonribosomal peptide synthase	P
bmsbwbcontig22898	GJ14444	GO:0016740	transferase activity	F
bmsbwbcontig22898	GJ14444	GO:0006909	phagocytosis	P
bmsbwbcontig22898	GJ14444	GO:0001692	histamine metabolic process	P
bmsbwbcontig22898	GJ14444	GO:0006355	regulation of transcription, DNA-dependent	P
bmsbwbcontig22898	GJ14444	GO:0048082	regulation of adult chitin-containing cuticle pigmentation	P
bmsbwbcontig60273	GJ16859	GO:0006468	protein phosphorylation	P
bmsbwbcontig60273	GJ16859	GO:0030496	midbody	C
bmsbwbcontig60273	GJ16859	GO:0007088	regulation of mitosis	P
bmsbwbcontig60273	GJ16859	GO:0005813	centrosome	C
bmsbwbcontig60273	GJ16859	GO:0007067	mitosis	P
bmsbwbcontig60273	GJ16859	GO:0004702	receptor signaling protein serine/threonine kinase activity	F
bmsbwbcontig60273	GJ16859	GO:0007178	transmembrane receptor protein serine/threonine kinase signaling pathway	P
bmsbwbcontig60273	GJ16859	GO:0009069	serine family amino acid metabolic process	P
bmsbwbcontig24230	GJ24173	GO:0003700	sequence-specific DNA binding transcription factor activity	F
bmsbwbcontig24230	GJ24173	GO:0043565	sequence-specific DNA binding	F
bmsbwbcontig24230	GJ24173	GO:0005634	nucleus	C
bmsbwbcontig24230	GJ24173	GO:0006355	regulation of transcription, DNA-dependent	P
bmsbwbcontig24230	GJ24173	GO:0005667	transcription factor complex	C
bmsbwbcontig24230	GJ24173	GO:0045449	regulation of transcription, DNA-dependent	P
bmsbwbcontig15176	GK10227	GO:0016020	membrane	C
bmsbwbcontig15176	GK10227	GO:0006810	transport	P
bmsbwbcontig5868	GK11479	GO:0007465	R7 cell fate commitment	P
bmsbwbcontig5868	GK11479	GO:0007156	homophilic cell adhesion	P
bmsbwbcontig5868	GK11479	GO:0007616	long-term memory	P
bmsbwbcontig5868	GK11479	GO:0008355	olfactory learning	P
bmsbwbcontig5868	GK11479	GO:0048149	behavioral response to ethanol	P
bmsbwbcontig5868	GK11479	GO:0007615	anesthesia-resistant memory	P
bmsbwbcontig40209	GK16625	GO:0004871	signal transducer activity	F
bmsbwbcontig40209	GK16625	GO:0007165	signal transduction	P
bmsbwbcontig20213	GK20166	GO:0043229	intracellular organelle	C
bmsbwbcontig20213	GK20166	GO:0005488	binding	F
bmsbwbcontig43479	GK20383	GO:0007476	imaginal disc-derived wing morphogenesis	P
bmsbwbcontig43479	GK20383	GO:0000916	actomyosin contractile ring contraction	P
bmsbwbcontig43479	GK20383	GO:0007110	meiosis I cytokinesis	P
bmsbwbcontig43479	GK20383	GO:0007111	meiosis II cytokinesis	P
bmsbwbcontig43479	GK20383	GO:0030148	sphingolipid biosynthetic process	P
bmsbwbcontig43479	GK20383	GO:0043147	meiotic spindle stabilization	P
bmsbwbcontig10855	GK22861	GO:0016740	transferase activity	F
bmsbwbcontig4718	GK24330	GO:0016491	oxidoreductase activity	F
bmsbwbcontig4718	GK24330	GO:0055114	oxidation-reduction process	P
bmsbwbcontig4718	GK24330	GO:0005811	lipid particle	C
bmsbwbcontig45514	GL13243	GO:0007306	eggshell chorion assembly	P
bmsbwbcontig45514	GL13243	GO:0007343	egg activation	P
bmsbwbcontig45514	GL13243	GO:0008236	serine-type peptidase activity	F
bmsbwbcontig45514	GL13243	GO:0007310	oocyte dorsal/ventral axis specification	P
bmsbwbcontig45514	GL13243	GO:0016485	protein processing	P
bmsbwbcontig59361	GL13290	GO:0016747	transferase activity, transferring acyl groups other than amino-acyl groups	F
bmsbwbcontig34101	GL15466	GO:0016740	transferase activity	F
bmsbwbcontig34101	GL15466	GO:1901363	heterocyclic compound binding	F
bmsbwbcontig34101	GL15466	GO:0097159	organic cyclic compound binding	F
bmsbwbcontig30581	GL17828	GO:0003796	lysozyme activity	F
bmsbwbcontig30581	GL17828	GO:0019730	antimicrobial humoral response	P
bmsbwbcontig30581	GL17828	GO:0005975	carbohydrate metabolic process	P
bmsbwbcontig34846	GL27078	GO:0016491	oxidoreductase activity	F
bmsbwbcontig34846	GL27078	GO:0045455	ecdysteroid metabolic process	P
bmsbwbcontig37390	GM11368	GO:0046872	metal ion binding	F
bmsbwbcontig37390	GM11368	GO:0003676	nucleic acid binding	F
bmsbwbcontig13371	GM13089	GO:0007009	plasma membrane organization	P
bmsbwbcontig13371	GM13089	GO:0007029	endoplasmic reticulum organization	P
bmsbwbcontig13371	GM13089	GO:0009880	embryonic pattern specification	P
bmsbwbcontig13371	GM13089	GO:0040003	chitin-based cuticle development	P
bmsbwbcontig13371	GM13089	GO:0019991	septate junction assembly	P
bmsbwbcontig13371	GM13089	GO:0004581	dolichyl-phosphate beta-glucosyltransferase activity	F
bmsbwbcontig13371	GM13089	GO:0007030	Golgi organization	P
bmsbwbcontig13371	GM13089	GO:0007379	segment specification	P
bmsbwbcontig13371	GM13089	GO:0006493	protein O-linked glycosylation	P
bmsbwbcontig13371	GM13089	GO:0005783	endoplasmic reticulum	C
bmsbwbcontig13371	GM13089	GO:0006487	protein N-linked glycosylation	P
bmsbwbcontig30819	GM16649	GO:0090175	regulation of establishment of planar polarity	P
bmsbwbcontig30819	GM16649	GO:0050839	cell adhesion molecule binding	F
bmsbwbcontig30819	GM16649	GO:0004871	signal transducer activity	F
bmsbwbcontig30819	GM16649	GO:0016339	calcium-dependent cell-cell adhesion	P
bmsbwbcontig30819	GM16649	GO:0035159	regulation of tube length, open tracheal system	P
bmsbwbcontig30819	GM16649	GO:0035222	wing disc pattern formation	P
bmsbwbcontig30819	GM16649	GO:0045317	equator specification	P
bmsbwbcontig30819	GM16649	GO:0008283	cell proliferation	P
bmsbwbcontig30819	GM16649	GO:0005509	calcium ion binding	F
bmsbwbcontig30819	GM16649	GO:0045198	establishment of epithelial cell apical/basal polarity	P
bmsbwbcontig30819	GM16649	GO:0001737	establishment of imaginal disc-derived wing hair orientation	P
bmsbwbcontig30819	GM16649	GO:0090176	microtubule cytoskeleton organization involved in establishment of planar polarity	P
bmsbwbcontig30819	GM16649	GO:0007156	homophilic cell adhesion	P
bmsbwbcontig30819	GM16649	GO:0018149	peptide cross-linking	P
bmsbwbcontig30819	GM16649	GO:0000904	cell morphogenesis involved in differentiation	P
bmsbwbcontig30819	GM16649	GO:0007480	imaginal disc-derived leg morphogenesis	P
bmsbwbcontig30819	GM16649	GO:0004872	receptor activity	F
bmsbwbcontig30819	GM16649	GO:0005887	integral to plasma membrane	C
bmsbwbcontig30819	GM16649	GO:0016318	ommatidial rotation	P
bmsbwbcontig30819	GM16649	GO:0007165	signal transduction	P
bmsbwbcontig16055	Hypothetical protein CBG15088	GO:1901363	heterocyclic compound binding	F
bmsbwbcontig16055	Hypothetical protein CBG15088	GO:0097159	organic cyclic compound binding	F
bmsbwbcontig9433	Hypothetical protein CBG15910	GO:1901363	heterocyclic compound binding	F
bmsbwbcontig9433	Hypothetical protein CBG15910	GO:0097159	organic cyclic compound binding	F
bmsbwbcontig21547	Neurofibromin, putative	GO:0005096	GTPase activator activity	F
bmsbwbcontig21547	Neurofibromin, putative	GO:0051056	regulation of small GTPase mediated signal transduction	P
bmsbwbcontig21547	Neurofibromin, putative	GO:0043547	positive regulation of GTPase activity	P
bmsbwbcontig21547	Neurofibromin, putative	GO:0005622	intracellular	C
bmsbwbcontig21547	Neurofibromin, putative	GO:0007165	signal transduction	P
bmsbwbcontig2468	PREDICTED: amidophosphoribosyltransferase-like	GO:0005488	binding	F
bmsbwbcontig2468	PREDICTED: amidophosphoribosyltransferase-like	GO:0006164	purine nucleotide biosynthetic process	P
bmsbwbcontig2468	PREDICTED: amidophosphoribosyltransferase-like	GO:1901135	carbohydrate derivative metabolic process	P
bmsbwbcontig2468	PREDICTED: amidophosphoribosyltransferase-like	GO:0016757	transferase activity, transferring glycosyl groups	F
bmsbwbcontig2080	PREDICTED: clavesin-1-like	GO:0005622	intracellular	C
bmsbwbcontig2080	PREDICTED: clavesin-1-like	GO:0006810	transport	P
bmsbwbcontig2080	PREDICTED: clavesin-1-like	GO:0005215	transporter activity	F
bmsbwbcontig14465	PREDICTED: drebrin-like protein-like	GO:0003779	actin binding	F
bmsbwbcontig14465	PREDICTED: drebrin-like protein-like	GO:0005622	intracellular	C
bmsbwbcontig26576	PREDICTED: hyaluronidase-like	GO:0016787	hydrolase activity	F
bmsbwbcontig18923	PREDICTED: hypothetical protein LOC100113835	GO:0003676	nucleic acid binding	F
bmsbwbcontig18923	PREDICTED: hypothetical protein LOC100113835	GO:0000166	nucleotide binding	F
bmsbwbcontig32282	PREDICTED: hypothetical protein LOC100116875	GO:0008270	zinc ion binding	F
bmsbwbcontig31824	PREDICTED: hypothetical protein LOC100117267	GO:0046872	metal ion binding	F
bmsbwbcontig31824	PREDICTED: hypothetical protein LOC100117267	GO:0003676	nucleic acid binding	F
bmsbwbcontig1507	PREDICTED: hypothetical protein LOC100118209	GO:0045454	cell redox homeostasis	P
bmsbwbcontig13320	PREDICTED: hypothetical protein LOC100119694	GO:0007165	signal transduction	P
bmsbwbcontig13320	PREDICTED: hypothetical protein LOC100119694	GO:0008270	zinc ion binding	F
bmsbwbcontig9061	PREDICTED: hypothetical protein LOC100123373	GO:0003677	DNA binding	F
bmsbwbcontig24381	PREDICTED: hypothetical protein LOC100162025	GO:0030246	carbohydrate binding	F
bmsbwbcontig24381	PREDICTED: hypothetical protein LOC100162025	GO:0007155	cell adhesion	P
bmsbwbcontig24381	PREDICTED: hypothetical protein LOC100162025	GO:0005509	calcium ion binding	F
bmsbwbcontig29780	PREDICTED: hypothetical protein LOC100164681	GO:0006811	ion transport	P
bmsbwbcontig29780	PREDICTED: hypothetical protein LOC100164681	GO:0016020	membrane	C
bmsbwbcontig28390	PREDICTED: hypothetical protein LOC100166039	GO:0004867	serine-type endopeptidase inhibitor activity	F
bmsbwbcontig53559	PREDICTED: hypothetical protein LOC100166039	GO:0004867	serine-type endopeptidase inhibitor activity	F
bmsbwbcontig36349	PREDICTED: hypothetical protein LOC100166039	GO:0030414	peptidase inhibitor activity	F
bmsbwbcontig45294	PREDICTED: hypothetical protein LOC100166039	GO:0030414	peptidase inhibitor activity	F
bmsbwbcontig18595	PREDICTED: hypothetical protein LOC100168197 isoform 2	GO:0043565	sequence-specific DNA binding	F
bmsbwbcontig18595	PREDICTED: hypothetical protein LOC100168197 isoform 2	GO:0003700	sequence-specific DNA binding transcription factor activity	F
bmsbwbcontig18595	PREDICTED: hypothetical protein LOC100168197 isoform 2	GO:0006355	regulation of transcription, DNA-dependent	P
bmsbwbcontig18595	PREDICTED: hypothetical protein LOC100168197 isoform 2	GO:0005667	transcription factor complex	C
bmsbwbcontig18595	PREDICTED: hypothetical protein LOC100168197 isoform 2	GO:0045449	regulation of transcription, DNA-dependent	P
bmsbwbcontig2297	PREDICTED: hypothetical protein LOC100169609 isoform 1	GO:0042302	structural constituent of cuticle	F
bmsbwbcontig15346	PREDICTED: hypothetical protein LOC100569714	GO:0016020	membrane	C
bmsbwbcontig9432	PREDICTED: hypothetical protein LOC100571667	GO:1901363	heterocyclic compound binding	F
bmsbwbcontig9432	PREDICTED: hypothetical protein LOC100571667	GO:0097159	organic cyclic compound binding	F
bmsbwbcontig13926	PREDICTED: hypothetical protein LOC100571931	GO:0005488	binding	F
bmsbwbcontig16906	PREDICTED: hypothetical protein LOC100572339	GO:0005856	cytoskeleton	C
bmsbwbcontig16906	PREDICTED: hypothetical protein LOC100572339	GO:0007423	sensory organ development	P
bmsbwbcontig16906	PREDICTED: hypothetical protein LOC100572339	GO:0009887	organ morphogenesis	P
bmsbwbcontig16906	PREDICTED: hypothetical protein LOC100572339	GO:0005768	endosome	C
bmsbwbcontig16906	PREDICTED: hypothetical protein LOC100572339	GO:0071944	cell periphery	C
bmsbwbcontig16906	PREDICTED: hypothetical protein LOC100572339	GO:0005515	protein binding	F
bmsbwbcontig16906	PREDICTED: hypothetical protein LOC100572339	GO:0008356	asymmetric cell division	P
bmsbwbcontig16906	PREDICTED: hypothetical protein LOC100572339	GO:0050794	regulation of cellular process	P
bmsbwbcontig16906	PREDICTED: hypothetical protein LOC100572339	GO:0016020	membrane	C
bmsbwbcontig50516	PREDICTED: hypothetical protein LOC100572478	GO:0003964	RNA-directed DNA polymerase activity	F
bmsbwbcontig50516	PREDICTED: hypothetical protein LOC100572478	GO:0006278	RNA-dependent DNA replication	P
bmsbwbcontig50516	PREDICTED: hypothetical protein LOC100572478	GO:0003723	RNA binding	F
bmsbwbcontig25618	PREDICTED: hypothetical protein LOC100576678	GO:0005488	binding	F
bmsbwbcontig26649	PREDICTED: hypothetical protein LOC100643707	GO:0007549	dosage compensation	P
bmsbwbcontig26649	PREDICTED: hypothetical protein LOC100643707	GO:0000122	negative regulation of transcription from RNA polymerase II promoter	P
bmsbwbcontig26649	PREDICTED: hypothetical protein LOC100643707	GO:0007219	Notch signaling pathway	P
bmsbwbcontig26649	PREDICTED: hypothetical protein LOC100643707	GO:0007540	sex determination, establishment of X:A ratio	P
bmsbwbcontig26649	PREDICTED: hypothetical protein LOC100643707	GO:0048813	dendrite morphogenesis	P
bmsbwbcontig26649	PREDICTED: hypothetical protein LOC100643707	GO:0008345	larval locomotory behavior	P
bmsbwbcontig26649	PREDICTED: hypothetical protein LOC100643707	GO:0003677	DNA binding	F
bmsbwbcontig26649	PREDICTED: hypothetical protein LOC100643707	GO:0001078	RNA polymerase II core promoter proximal region sequence-specific DNA binding transcription factor activity involved in negative regulation of transcription	F
bmsbwbcontig26649	PREDICTED: hypothetical protein LOC100643707	GO:0002052	positive regulation of neuroblast proliferation	P
bmsbwbcontig26649	PREDICTED: hypothetical protein LOC100643707	GO:0005634	nucleus	C
bmsbwbcontig26649	PREDICTED: hypothetical protein LOC100643707	GO:0008344	adult locomotory behavior	P
bmsbwbcontig28053	PREDICTED: hypothetical protein LOC100648310	GO:0005089	Rho guanyl-nucleotide exchange factor activity	F
bmsbwbcontig28053	PREDICTED: hypothetical protein LOC100648310	GO:0035556	intracellular signal transduction	P
bmsbwbcontig28053	PREDICTED: hypothetical protein LOC100648310	GO:0016021	integral to membrane	C
bmsbwbcontig28053	PREDICTED: hypothetical protein LOC100648310	GO:0009190	cyclic nucleotide biosynthetic process	P
bmsbwbcontig28053	PREDICTED: hypothetical protein LOC100648310	GO:0016849	phosphorus-oxygen lyase activity	F
bmsbwbcontig28053	PREDICTED: hypothetical protein LOC100648310	GO:0006869	lipid transport	P
bmsbwbcontig28053	PREDICTED: hypothetical protein LOC100648310	GO:0003779	actin binding	F
bmsbwbcontig28053	PREDICTED: hypothetical protein LOC100648310	GO:0005319	lipid transporter activity	F
bmsbwbcontig28053	PREDICTED: hypothetical protein LOC100648310	GO:0035023	regulation of Rho protein signal transduction	P
bmsbwbcontig28053	PREDICTED: hypothetical protein LOC100648310	GO:0043087	regulation of GTPase activity	P
bmsbwbcontig18079	PREDICTED: hypothetical protein LOC100740617	GO:0005634	nucleus	C
bmsbwbcontig18079	PREDICTED: hypothetical protein LOC100740617	GO:0003677	DNA binding	F
bmsbwbcontig8027	PREDICTED: hypothetical protein LOC100749014	GO:0016772	transferase activity, transferring phosphorus-containing groups	F
bmsbwbcontig8027	PREDICTED: hypothetical protein LOC100749014	GO:0000166	nucleotide binding	F
bmsbwbcontig76310	PREDICTED: hypothetical protein LOC409163 isoform 1	GO:0016491	oxidoreductase activity	F
bmsbwbcontig76310	PREDICTED: hypothetical protein LOC409163 isoform 1	GO:0055114	oxidation-reduction process	P
bmsbwbcontig76310	PREDICTED: hypothetical protein LOC409163 isoform 1	GO:0046914	transition metal ion binding	F
bmsbwbcontig7444	PREDICTED: hypothetical protein LOC411575	GO:0004672	protein kinase activity	F
bmsbwbcontig7444	PREDICTED: hypothetical protein LOC411575	GO:0006468	protein phosphorylation	P
bmsbwbcontig7444	PREDICTED: hypothetical protein LOC411575	GO:0005524	ATP binding	F
bmsbwbcontig4840	PREDICTED: hypothetical protein LOC551144	GO:0016021	integral to membrane	C
bmsbwbcontig1699	PREDICTED: hypothetical protein LOC551528 isoform 3	GO:0007010	cytoskeleton organization	P
bmsbwbcontig1699	PREDICTED: hypothetical protein LOC551528 isoform 3	GO:0005737	cytoplasm	C
bmsbwbcontig1699	PREDICTED: hypothetical protein LOC551528 isoform 3	GO:0003779	actin binding	F
bmsbwbcontig30092	PREDICTED: hypothetical protein LOC724749	GO:0061343	cell adhesion involved in heart morphogenesis	P
bmsbwbcontig30092	PREDICTED: hypothetical protein LOC724749	GO:0005578	proteinaceous extracellular matrix	C
bmsbwbcontig4123	PREDICTED: hypothetical protein LOC727232	GO:0046872	metal ion binding	F
bmsbwbcontig4123	PREDICTED: hypothetical protein LOC727232	GO:0035556	intracellular signal transduction	P
bmsbwbcontig908	PREDICTED: melanotransferrin-like	GO:0044699	single-organism process	P
bmsbwbcontig31730	PREDICTED: neurexin-4-like	GO:0004867	serine-type endopeptidase inhibitor activity	F
bmsbwbcontig43125	PREDICTED: peregrin-like	GO:0005488	binding	F
bmsbwbcontig10198	PREDICTED: similar to AGAP001800-PA	GO:0016020	membrane	C
bmsbwbcontig10198	PREDICTED: similar to AGAP001800-PA	GO:0008021	synaptic vesicle	C
bmsbwbcontig10198	PREDICTED: similar to AGAP001800-PA	GO:0006810	transport	P
bmsbwbcontig10198	PREDICTED: similar to AGAP001800-PA	GO:0005215	transporter activity	F
bmsbwbcontig10198	PREDICTED: similar to AGAP001800-PA	GO:0035005	1-phosphatidylinositol-4-phosphate 3-kinase activity	F
bmsbwbcontig1901	PREDICTED: similar to AGAP006456-PA	GO:0008137	NADH dehydrogenase (ubiquinone) activity	F
bmsbwbcontig1901	PREDICTED: similar to AGAP006456-PA	GO:0006120	mitochondrial electron transport, NADH to ubiquinone	P
bmsbwbcontig1901	PREDICTED: similar to AGAP006456-PA	GO:0006744	ubiquinone biosynthetic process	P
bmsbwbcontig1901	PREDICTED: similar to AGAP006456-PA	GO:0006814	sodium ion transport	P
bmsbwbcontig1901	PREDICTED: similar to AGAP006456-PA	GO:0015992	proton transport	P
bmsbwbcontig1553	PREDICTED: similar to AGAP007029-PA	GO:0016758	transferase activity, transferring hexosyl groups	F
bmsbwbcontig32496	PREDICTED: similar to AGAP011875-PA	GO:0046872	metal ion binding	F
bmsbwbcontig59477	PREDICTED: similar to Cdc6	GO:0003689	DNA clamp loader activity	F
bmsbwbcontig59477	PREDICTED: similar to Cdc6	GO:0005656	nuclear pre-replicative complex	C
bmsbwbcontig59477	PREDICTED: similar to Cdc6	GO:0000166	nucleotide binding	F
bmsbwbcontig59477	PREDICTED: similar to Cdc6	GO:0006267	pre-replicative complex assembly involved in nuclear cell cycle DNA replication	P
bmsbwbcontig59477	PREDICTED: similar to Cdc6	GO:0042575	DNA polymerase complex	C
bmsbwbcontig51059	PREDICTED: similar to Y26D4A.11	GO:0043170	macromolecule metabolic process	P
bmsbwbcontig51059	PREDICTED: similar to Y26D4A.11	GO:0044238	primary metabolic process	P
bmsbwbcontig67294	PREDICTED: similar to Y26D4A.11, partial	GO:0003676	nucleic acid binding	F
bmsbwbcontig67294	PREDICTED: similar to Y26D4A.11, partial	GO:0015074	DNA integration	P
bmsbwbcontig9544	PREDICTED: similar to calnexin	GO:0005488	binding	F
bmsbwbcontig14613	PREDICTED: similar to conserved hypothetical protein	GO:0003676	nucleic acid binding	F
bmsbwbcontig14613	PREDICTED: similar to conserved hypothetical protein	GO:0000166	nucleotide binding	F
bmsbwbcontig36026	PREDICTED: similar to conserved hypothetical protein	GO:0046872	metal ion binding	F
bmsbwbcontig37274	PREDICTED: similar to conserved hypothetical protein	GO:0046872	metal ion binding	F
bmsbwbcontig77001	PREDICTED: similar to conserved hypothetical protein	GO:0016328	lateral plasma membrane	C
bmsbwbcontig77001	PREDICTED: similar to conserved hypothetical protein	GO:0016023	cytoplasmic membrane-bounded vesicle	C
bmsbwbcontig77001	PREDICTED: similar to conserved hypothetical protein	GO:0007508	larval heart development	P
bmsbwbcontig77001	PREDICTED: similar to conserved hypothetical protein	GO:0031252	cell leading edge	C
bmsbwbcontig5953	PREDICTED: similar to dNFAT	GO:0003700	sequence-specific DNA binding transcription factor activity	F
bmsbwbcontig5953	PREDICTED: similar to dNFAT	GO:0005634	nucleus	C
bmsbwbcontig5953	PREDICTED: similar to dNFAT	GO:0006355	regulation of transcription, DNA-dependent	P
bmsbwbcontig5953	PREDICTED: similar to dNFAT	GO:0005667	transcription factor complex	C
bmsbwbcontig5953	PREDICTED: similar to dNFAT	GO:0045449	regulation of transcription, DNA-dependent	P
bmsbwbcontig4795	PREDICTED: similar to paraplegin	GO:0004222	metalloendopeptidase activity	F
bmsbwbcontig4795	PREDICTED: similar to paraplegin	GO:0030163	protein catabolic process	P
bmsbwbcontig4795	PREDICTED: similar to paraplegin	GO:0005524	ATP binding	F
bmsbwbcontig4795	PREDICTED: similar to paraplegin	GO:0016021	integral to membrane	C
bmsbwbcontig4795	PREDICTED: similar to paraplegin	GO:0017111	nucleoside-triphosphatase activity	F
bmsbwbcontig4795	PREDICTED: similar to paraplegin	GO:0006508	proteolysis	P
bmsbwbcontig4795	PREDICTED: similar to paraplegin	GO:0008270	zinc ion binding	F
bmsbwbcontig28304	PREDICTED: similar to polyprotein	GO:0005488	binding	F
bmsbwbcontig66592	PREDICTED: similar to polyprotein	GO:0003964	RNA-directed DNA polymerase activity	F
bmsbwbcontig66592	PREDICTED: similar to polyprotein	GO:0006278	RNA-dependent DNA replication	P
bmsbwbcontig66592	PREDICTED: similar to polyprotein	GO:0003723	RNA binding	F
bmsbwbcontig66592	PREDICTED: similar to polyprotein	GO:0015074	DNA integration	P
bmsbwbcontig9245	PREDICTED: synaptojanin-1-like	GO:0042578	phosphoric ester hydrolase activity	F
bmsbwbcontig10886	PREDICTED: synaptotagmin-7-like	GO:0016020	membrane	C
bmsbwbcontig10886	PREDICTED: synaptotagmin-7-like	GO:0008021	synaptic vesicle	C
bmsbwbcontig10886	PREDICTED: synaptotagmin-7-like	GO:0006810	transport	P
bmsbwbcontig10886	PREDICTED: synaptotagmin-7-like	GO:0005215	transporter activity	F
bmsbwbcontig4618	PREDICTED: transportin-3	GO:0006810	transport	P
bmsbwbcontig5687	PREDICTED: uncharacterized protein CG1785-like	GO:0022008	neurogenesis	P
bmsbwbcontig75666	PREDICTED: uncharacterized protein K02A2.6-like	GO:0006259	DNA metabolic process	P
bmsbwbcontig75666	PREDICTED: uncharacterized protein K02A2.6-like	GO:0003676	nucleic acid binding	F
bmsbwbcontig75666	PREDICTED: uncharacterized protein K02A2.6-like	GO:0003824	catalytic activity	F
bmsbwbcontig67396	PREDICTED: uncharacterized protein K02A2.6-like, partial	GO:0006259	DNA metabolic process	P
bmsbwbcontig67396	PREDICTED: uncharacterized protein K02A2.6-like, partial	GO:0003676	nucleic acid binding	F
bmsbwbcontig54463	PREDICTED: uncharacterized protein KIAA0556-like isoform 1	GO:0044464	cell part	C
bmsbwbcontig70459	PREDICTED: uncharacterized protein LOC100877549	GO:0055085	transmembrane transport	P
bmsbwbcontig70459	PREDICTED: uncharacterized protein LOC100877549	GO:0007629	flight behavior	P
bmsbwbcontig70459	PREDICTED: uncharacterized protein LOC100877549	GO:0016021	integral to membrane	C
bmsbwbcontig70459	PREDICTED: uncharacterized protein LOC100877549	GO:0005262	calcium channel activity	F
bmsbwbcontig70459	PREDICTED: uncharacterized protein LOC100877549	GO:0043052	thermotaxis	P
bmsbwbcontig70459	PREDICTED: uncharacterized protein LOC100877549	GO:0009408	response to heat	P
bmsbwbcontig70459	PREDICTED: uncharacterized protein LOC100877549	GO:0048148	behavioral response to cocaine	P
bmsbwbcontig70459	PREDICTED: uncharacterized protein LOC100877549	GO:0007608	sensory perception of smell	P
bmsbwbcontig70459	PREDICTED: uncharacterized protein LOC100877549	GO:0006816	calcium ion transport	P
bmsbwbcontig70459	PREDICTED: uncharacterized protein LOC100877549	GO:0048060	negative gravitaxis	P
bmsbwbcontig70459	PREDICTED: uncharacterized protein LOC100877549	GO:0040040	thermosensory behavior	P
bmsbwbcontig70459	PREDICTED: uncharacterized protein LOC100877549	GO:0007605	sensory perception of sound	P
bmsbwbcontig14540	PREDICTED: uncharacterized protein LOC100879374 isoform 2	GO:0005543	phospholipid binding	F
bmsbwbcontig14540	PREDICTED: uncharacterized protein LOC100879374 isoform 2	GO:0032012	regulation of ARF protein signal transduction	P
bmsbwbcontig14540	PREDICTED: uncharacterized protein LOC100879374 isoform 2	GO:0005086	ARF guanyl-nucleotide exchange factor activity	F
bmsbwbcontig14540	PREDICTED: uncharacterized protein LOC100879374 isoform 2	GO:0043087	regulation of GTPase activity	P
bmsbwbcontig27362	PREDICTED: uncharacterized protein LOC100880062	GO:0016020	membrane	C
bmsbwbcontig27362	PREDICTED: uncharacterized protein LOC100880062	GO:0005044	scavenger receptor activity	F
bmsbwbcontig27362	PREDICTED: uncharacterized protein LOC100880062	GO:0006508	proteolysis	P
bmsbwbcontig27362	PREDICTED: uncharacterized protein LOC100880062	GO:0004252	serine-type endopeptidase activity	F
bmsbwbcontig27362	PREDICTED: uncharacterized protein LOC100880062	GO:0007165	signal transduction	P
bmsbwbcontig7890	PREDICTED: uncharacterized protein LOC100880791	GO:0046872	metal ion binding	F
bmsbwbcontig15314	PREDICTED: uncharacterized protein LOC100882345	GO:0016058	maintenance of membrane potential in photoreceptor cell by rhodopsin mediated signaling	P
bmsbwbcontig15314	PREDICTED: uncharacterized protein LOC100882345	GO:0016056	rhodopsin mediated signaling pathway	P
bmsbwbcontig15314	PREDICTED: uncharacterized protein LOC100882345	GO:0005246	calcium channel regulator activity	F
bmsbwbcontig15314	PREDICTED: uncharacterized protein LOC100882345	GO:0016020	membrane	C
bmsbwbcontig15314	PREDICTED: uncharacterized protein LOC100882345	GO:0006810	transport	P
bmsbwbcontig1997	PREDICTED: uncharacterized protein LOC100883443	GO:0008270	zinc ion binding	F
bmsbwbcontig1997	PREDICTED: uncharacterized protein LOC100883443	GO:0003677	DNA binding	F
bmsbwbcontig35114	PREDICTED: uncharacterized protein LOC101450423	GO:0007264	small GTPase mediated signal transduction	P
bmsbwbcontig35114	PREDICTED: uncharacterized protein LOC101450423	GO:0006184	GTP catabolic process	P
bmsbwbcontig35114	PREDICTED: uncharacterized protein LOC101450423	GO:0003924	GTPase activity	F
bmsbwbcontig35114	PREDICTED: uncharacterized protein LOC101450423	GO:0016020	membrane	C
bmsbwbcontig35114	PREDICTED: uncharacterized protein LOC101450423	GO:0005525	GTP binding	F
bmsbwbcontig76794	PREDICTED: uncharacterized protein LOC101456849, partial	GO:0005622	intracellular	C
bmsbwbcontig46928	PREDICTED: uncharacterized protein LOC101463140	GO:0006390	transcription from mitochondrial promoter	P
bmsbwbcontig46928	PREDICTED: uncharacterized protein LOC101463140	GO:0005739	mitochondrion	C
bmsbwbcontig68465	PREDICTED: uncharacterized protein LOC101753122, partial	GO:0005488	binding	F
bmsbwbcontig32643	PREDICTED: uncharacterized protein LOC101893139	GO:0010466	negative regulation of peptidase activity	P
bmsbwbcontig32643	PREDICTED: uncharacterized protein LOC101893139	GO:0005576	extracellular region	C
bmsbwbcontig32643	PREDICTED: uncharacterized protein LOC101893139	GO:0004867	serine-type endopeptidase inhibitor activity	F
bmsbwbcontig32643	PREDICTED: uncharacterized protein LOC101893139	GO:0005509	calcium ion binding	F
bmsbwbcontig72226	PREDICTED: uncharacterized protein LOC101898483	GO:0016020	membrane	C
bmsbwbcontig57245	PREDICTED: uncharacterized protein LOC102671488	GO:0030414	peptidase inhibitor activity	F
bmsbwbcontig2485	PREDICTED: uricase-like	GO:0044710	single-organism metabolic process	P
bmsbwbcontig5079	Rabenosyn-5, putative	GO:0030100	regulation of endocytosis	P
bmsbwbcontig5079	Rabenosyn-5, putative	GO:0008103	oocyte microtubule cytoskeleton polarization	P
bmsbwbcontig5079	Rabenosyn-5, putative	GO:0001737	establishment of imaginal disc-derived wing hair orientation	P
bmsbwbcontig5079	Rabenosyn-5, putative	GO:0035088	establishment or maintenance of apical/basal cell polarity	P
bmsbwbcontig5079	Rabenosyn-5, putative	GO:0005769	early endosome	C
[truncated: 40,616 more rows]

## Sheet: Biological Process
Transcript ID	Blast Hit Description	GO ID	GO Description	GO Domain
bmsbwbcontig1674	alpha-glucan-branching enzyme-like	GO:0005978	glycogen biosynthetic process	P
bmsbwbcontig1674	alpha-glucan-branching enzyme-like	GO:0005982	starch metabolic process	P
bmsbwbcontig1674	alpha-glucan-branching enzyme-like	GO:0005985	sucrose metabolic process	P
bmsbwbcontig6315	-carotene 9 -oxygenase-like	GO:0001754	eye photoreceptor cell differentiation	P
bmsbwbcontig6315	-carotene 9 -oxygenase-like	GO:0030902	hindbrain development	P
bmsbwbcontig6315	-carotene 9 -oxygenase-like	GO:0055114	oxidation-reduction process	P
bmsbwbcontig6315	-carotene 9 -oxygenase-like	GO:0042572	retinol metabolic process	P
bmsbwbcontig4896	dihydro-8-oxoguanine triphosphatase-like	GO:0006195	purine nucleotide catabolic process	P
bmsbwbcontig4896	dihydro-8-oxoguanine triphosphatase-like	GO:0006144	purine nucleobase metabolic process	P
bmsbwbcontig4896	dihydro-8-oxoguanine triphosphatase-like	GO:0006206	pyrimidine nucleobase metabolic process	P
bmsbwbcontig44488	-dihydroxy-2-butanone 4-phosphate synthase	GO:0009231	riboflavin biosynthetic process	P
bmsbwbcontig5112	dihydroxy-3-keto-5-methylthiopentene dioxygenase-like	GO:0019509	L-methionine salvage from methylthioadenosine	P
bmsbwbcontig5112	dihydroxy-3-keto-5-methylthiopentene dioxygenase-like	GO:0055114	oxidation-reduction process	P
bmsbwbcontig48547	tetrahydropyridine- -carboxylate n-succinyltransferase	GO:0009089	lysine biosynthetic process via diaminopimelate	P
bmsbwbcontig48547	tetrahydropyridine- -carboxylate n-succinyltransferase	GO:0019877	diaminopimelate biosynthetic process	P
bmsbwbcontig48547	tetrahydropyridine- -carboxylate n-succinyltransferase	GO:0042967	acyl-carrier-protein biosynthetic process	P
bmsbwbcontig970	trans-enoyl- mitochondrial	GO:0006631	fatty acid metabolic process	P
bmsbwbcontig6203	trehalose-phosphate synthase	GO:0005992	trehalose biosynthetic process	P
bmsbwbcontig2311	trehalose-phosphate synthase	GO:0008152	metabolic process	P
bmsbwbcontig54313	1-acyl-sn-glycerol-3-phosphate acyltransferase	GO:0008654	phospholipid biosynthetic process	P
bmsbwbcontig54313	1-acyl-sn-glycerol-3-phosphate acyltransferase	GO:0042967	acyl-carrier-protein biosynthetic process	P
bmsbwbcontig54313	1-acyl-sn-glycerol-3-phosphate acyltransferase	GO:0046486	glycerolipid metabolic process	P
bmsbwbcontig6414	1-acyl-sn-glycerol-3-phosphate acyltransferase	GO:0008152	metabolic process	P
bmsbwbcontig28280	1-acyl-sn-glycerol-3-phosphate acyltransferase alpha-like	GO:0008152	metabolic process	P
bmsbwbcontig51183	1-acyl-sn-glycerol-3-phosphate acyltransferase alpha-like	GO:0008152	metabolic process	P
bmsbwbcontig72000	1-acyl-sn-glycerol-3-phosphate acyltransferase alpha-like	GO:0008152	metabolic process	P
bmsbwbcontig19259	1-acyl-sn-glycerol-3-phosphate acyltransferase alpha-like	GO:0008654	phospholipid biosynthetic process	P
bmsbwbcontig19259	1-acyl-sn-glycerol-3-phosphate acyltransferase alpha-like	GO:0042967	acyl-carrier-protein biosynthetic process	P
bmsbwbcontig19259	1-acyl-sn-glycerol-3-phosphate acyltransferase alpha-like	GO:0046486	glycerolipid metabolic process	P
bmsbwbcontig42601	1-phosphatidylinositol -bisphosphate phosphodiesterase classes i and ii isoform x4	GO:0006629	lipid metabolic process	P
bmsbwbcontig42601	1-phosphatidylinositol -bisphosphate phosphodiesterase classes i and ii isoform x4	GO:0007165	signal transduction	P
bmsbwbcontig16570	1-phosphatidylinositol -bisphosphate phosphodiesterase classes i and ii-like	GO:0006651	diacylglycerol biosynthetic process	P
bmsbwbcontig16570	1-phosphatidylinositol -bisphosphate phosphodiesterase classes i and ii-like	GO:0035556	intracellular signal transduction	P
bmsbwbcontig16570	1-phosphatidylinositol -bisphosphate phosphodiesterase classes i and ii-like	GO:0007629	flight behavior	P
bmsbwbcontig16570	1-phosphatidylinositol -bisphosphate phosphodiesterase classes i and ii-like	GO:0006661	phosphatidylinositol biosynthetic process	P
bmsbwbcontig16570	1-phosphatidylinositol -bisphosphate phosphodiesterase classes i and ii-like	GO:0007242	intracellular signal transduction	P
bmsbwbcontig16570	1-phosphatidylinositol -bisphosphate phosphodiesterase classes i and ii-like	GO:0009395	phospholipid catabolic process	P
bmsbwbcontig31159	1-phosphatidylinositol- -bisphosphate phosphodiesterase classes i and ii-like	GO:0035556	intracellular signal transduction	P
bmsbwbcontig31159	1-phosphatidylinositol- -bisphosphate phosphodiesterase classes i and ii-like	GO:0007242	intracellular signal transduction	P
bmsbwbcontig31159	1-phosphatidylinositol- -bisphosphate phosphodiesterase classes i and ii-like	GO:0009395	phospholipid catabolic process	P
bmsbwbcontig31159	1-phosphatidylinositol- -bisphosphate phosphodiesterase classes i and ii-like	GO:0046339	diacylglycerol metabolic process	P
bmsbwbcontig10564	1-phosphatidylinositol- -bisphosphate phosphodiesterase gamma-1-like	GO:0035556	intracellular signal transduction	P
bmsbwbcontig10564	1-phosphatidylinositol- -bisphosphate phosphodiesterase gamma-1-like	GO:0009395	phospholipid catabolic process	P
bmsbwbcontig10564	1-phosphatidylinositol- -bisphosphate phosphodiesterase gamma-1-like	GO:0007242	intracellular signal transduction	P
bmsbwbcontig10564	1-phosphatidylinositol- -bisphosphate phosphodiesterase gamma-1-like	GO:0046339	diacylglycerol metabolic process	P
bmsbwbcontig25361	1-phosphatidylinositol- -bisphosphate phosphodiesterase gamma-1-like	GO:0035556	intracellular signal transduction	P
bmsbwbcontig25361	1-phosphatidylinositol- -bisphosphate phosphodiesterase gamma-1-like	GO:0009395	phospholipid catabolic process	P
bmsbwbcontig25361	1-phosphatidylinositol- -bisphosphate phosphodiesterase gamma-1-like	GO:0007242	intracellular signal transduction	P
bmsbwbcontig25361	1-phosphatidylinositol- -bisphosphate phosphodiesterase gamma-1-like	GO:0046339	diacylglycerol metabolic process	P
bmsbwbcontig27072	1-phosphatidylinositol- -bisphosphate phosphodiesterase gamma-1-like	GO:0035556	intracellular signal transduction	P
bmsbwbcontig27072	1-phosphatidylinositol- -bisphosphate phosphodiesterase gamma-1-like	GO:0007242	intracellular signal transduction	P
bmsbwbcontig27072	1-phosphatidylinositol- -bisphosphate phosphodiesterase gamma-1-like	GO:0009395	phospholipid catabolic process	P
bmsbwbcontig27072	1-phosphatidylinositol- -bisphosphate phosphodiesterase gamma-1-like	GO:0046339	diacylglycerol metabolic process	P
bmsbwbcontig9829	1-phosphatidylinositol- -bisphosphate phosphodiesterase gamma-1-like	GO:0035556	intracellular signal transduction	P
bmsbwbcontig9829	1-phosphatidylinositol- -bisphosphate phosphodiesterase gamma-1-like	GO:0009395	phospholipid catabolic process	P
bmsbwbcontig9829	1-phosphatidylinositol- -bisphosphate phosphodiesterase gamma-1-like	GO:0007242	intracellular signal transduction	P
bmsbwbcontig9829	1-phosphatidylinositol- -bisphosphate phosphodiesterase gamma-1-like	GO:0046339	diacylglycerol metabolic process	P
bmsbwbcontig29217	1-phosphatidylinositol-3-phosphate 5-kinase-like	GO:0046488	phosphatidylinositol metabolic process	P
bmsbwbcontig29217	1-phosphatidylinositol-3-phosphate 5-kinase-like	GO:0016310	phosphorylation	P
bmsbwbcontig19223	1-phosphatidylinositol-3-phosphate 5-kinase-like	GO:0044237	cellular metabolic process	P
bmsbwbcontig3404	10 kda heat shock mitochondrial-like	GO:0006457	protein folding	P
bmsbwbcontig3404	10 kda heat shock mitochondrial-like	GO:0006950	response to stress	P
bmsbwbcontig10652	116 kda u5 small nuclear ribonucleoprotein component	GO:0006184	GTP catabolic process	P
bmsbwbcontig10652	116 kda u5 small nuclear ribonucleoprotein component	GO:0006448	regulation of translational elongation	P
bmsbwbcontig14026	116 kda u5 small nuclear ribonucleoprotein component-like	GO:0006184	GTP catabolic process	P
bmsbwbcontig14026	116 kda u5 small nuclear ribonucleoprotein component-like	GO:0006448	regulation of translational elongation	P
bmsbwbcontig12255	14 kda phosphohistidine phosphatase	GO:0050794	regulation of cellular process	P
bmsbwbcontig13107	14 kda phosphohistidine phosphatase	GO:0007548	sex differentiation	P
bmsbwbcontig13107	14 kda phosphohistidine phosphatase	GO:0050794	regulation of cellular process	P
bmsbwbcontig4074	14-3- isoform c	GO:0007265	Ras protein signal transduction	P
bmsbwbcontig4074	14-3- isoform c	GO:0001751	compound eye photoreceptor cell differentiation	P
bmsbwbcontig4074	14-3- isoform c	GO:0008103	oocyte microtubule cytoskeleton polarization	P
bmsbwbcontig4074	14-3- isoform c	GO:0006457	protein folding	P
bmsbwbcontig4074	14-3- isoform c	GO:0008355	olfactory learning	P
bmsbwbcontig4074	14-3- isoform c	GO:0008283	cell proliferation	P
bmsbwbcontig4074	14-3- isoform c	GO:0050821	protein stabilization	P
bmsbwbcontig4074	14-3- isoform c	GO:0040040	thermosensory behavior	P
bmsbwbcontig4074	14-3- isoform c	GO:0007059	chromosome segregation	P
bmsbwbcontig4074	14-3- isoform c	GO:0045448	mitotic cell cycle, embryonic	P
bmsbwbcontig4074	14-3- isoform c	GO:0006588	activation of tryptophan 5-monooxygenase activity	P
bmsbwbcontig4074	14-3- isoform c	GO:0007294	germarium-derived oocyte fate determination	P
bmsbwbcontig4074	14-3- isoform c	GO:0042313	protein kinase C deactivation	P
bmsbwbcontig4074	14-3- isoform c	GO:0045859	regulation of protein kinase activity	P
bmsbwbcontig182	14-3-3 protein zeta	GO:0007265	Ras protein signal transduction	P
bmsbwbcontig182	14-3-3 protein zeta	GO:0001751	compound eye photoreceptor cell differentiation	P
bmsbwbcontig182	14-3-3 protein zeta	GO:0008103	oocyte microtubule cytoskeleton polarization	P
bmsbwbcontig182	14-3-3 protein zeta	GO:0006457	protein folding	P
bmsbwbcontig182	14-3-3 protein zeta	GO:0008355	olfactory learning	P
bmsbwbcontig182	14-3-3 protein zeta	GO:0008283	cell proliferation	P
bmsbwbcontig182	14-3-3 protein zeta	GO:0050821	protein stabilization	P
bmsbwbcontig182	14-3-3 protein zeta	GO:0040040	thermosensory behavior	P
bmsbwbcontig182	14-3-3 protein zeta	GO:0007059	chromosome segregation	P
bmsbwbcontig182	14-3-3 protein zeta	GO:0045448	mitotic cell cycle, embryonic	P
bmsbwbcontig182	14-3-3 protein zeta	GO:0006588	activation of tryptophan 5-monooxygenase activity	P
bmsbwbcontig182	14-3-3 protein zeta	GO:0007294	germarium-derived oocyte fate determination	P
bmsbwbcontig182	14-3-3 protein zeta	GO:0042313	protein kinase C deactivation	P
bmsbwbcontig182	14-3-3 protein zeta	GO:0045859	regulation of protein kinase activity	P
bmsbwbcontig5160	150 kda oxygen-regulated protein	GO:0032504	multicellular organism reproduction	P
bmsbwbcontig5160	150 kda oxygen-regulated protein	GO:0008152	metabolic process	P
bmsbwbcontig50050	16s rrna methyltransferase	GO:0031167	rRNA methylation	P
bmsbwbcontig21585	16s rrna methyltransferase	GO:0006364	rRNA processing	P
bmsbwbcontig21585	16s rrna methyltransferase	GO:0032259	methylation	P
bmsbwbcontig21399	2-acylglycerol o-acyltransferase 2	GO:0006651	diacylglycerol biosynthetic process	P
bmsbwbcontig21399	2-acylglycerol o-acyltransferase 2	GO:0019432	triglyceride biosynthetic process	P
bmsbwbcontig21399	2-acylglycerol o-acyltransferase 2	GO:0050892	intestinal absorption	P
bmsbwbcontig21399	2-acylglycerol o-acyltransferase 2	GO:0042967	acyl-carrier-protein biosynthetic process	P
bmsbwbcontig41742	2-acylglycerol o-acyltransferase 2	GO:0006629	lipid metabolic process	P
bmsbwbcontig72899	2-dehydro-3-deoxyphosphooctonate aldolase	GO:0019294	keto-3-deoxy-D-manno-octulosonic acid biosynthetic process	P
bmsbwbcontig2060	2-hydroxyacid dehydrogenase	GO:0055114	oxidation-reduction process	P
bmsbwbcontig2060	2-hydroxyacid dehydrogenase	GO:0006544	glycine metabolic process	P
bmsbwbcontig2060	2-hydroxyacid dehydrogenase	GO:0006564	L-serine biosynthetic process	P
bmsbwbcontig2060	2-hydroxyacid dehydrogenase	GO:0006566	threonine metabolic process	P
bmsbwbcontig7756	2-hydroxyacylsphingosine 1-beta-galactosyltransferase precursor	GO:0007417	central nervous system development	P
bmsbwbcontig7756	2-hydroxyacylsphingosine 1-beta-galactosyltransferase precursor	GO:0044763	single-organism cellular process	P
bmsbwbcontig7756	2-hydroxyacylsphingosine 1-beta-galactosyltransferase precursor	GO:0007422	peripheral nervous system development	P
bmsbwbcontig7756	2-hydroxyacylsphingosine 1-beta-galactosyltransferase precursor	GO:0016043	cellular component organization	P
bmsbwbcontig8743	2-methoxy-6-polyprenyl- -benzoquinol mitochondrial-like	GO:0032259	methylation	P
bmsbwbcontig32516	2-oxoglutarate dehydrogenase e1	GO:0006099	tricarboxylic acid cycle	P
bmsbwbcontig32516	2-oxoglutarate dehydrogenase e1	GO:0006554	lysine catabolic process	P
bmsbwbcontig32516	2-oxoglutarate dehydrogenase e1	GO:0006568	tryptophan metabolic process	P
bmsbwbcontig59981	2-oxoglutarate dehydrogenase e1	GO:0006099	tricarboxylic acid cycle	P
bmsbwbcontig59981	2-oxoglutarate dehydrogenase e1	GO:0006554	lysine catabolic process	P
bmsbwbcontig59981	2-oxoglutarate dehydrogenase e1	GO:0006568	tryptophan metabolic process	P
bmsbwbcontig7497	2-oxoglutarate dehydrogenase- mitochondrial	GO:0044767	single-organism developmental process	P
bmsbwbcontig7497	2-oxoglutarate dehydrogenase- mitochondrial	GO:0008152	metabolic process	P
bmsbwbcontig7497	2-oxoglutarate dehydrogenase- mitochondrial	GO:0007275	multicellular organismal development	P
bmsbwbcontig18	2-oxoglutarate mitochondrial-like	GO:0006099	tricarboxylic acid cycle	P
bmsbwbcontig18	2-oxoglutarate mitochondrial-like	GO:0006554	lysine catabolic process	P
bmsbwbcontig18	2-oxoglutarate mitochondrial-like	GO:0006568	tryptophan metabolic process	P
bmsbwbcontig19	2-oxoglutarate mitochondrial-like	GO:0006099	tricarboxylic acid cycle	P
bmsbwbcontig19	2-oxoglutarate mitochondrial-like	GO:0006554	lysine catabolic process	P
bmsbwbcontig19	2-oxoglutarate mitochondrial-like	GO:0006568	tryptophan metabolic process	P
bmsbwbcontig3196	2-oxoglutarate mitochondrial-like	GO:0006099	tricarboxylic acid cycle	P
bmsbwbcontig3196	2-oxoglutarate mitochondrial-like	GO:0006554	lysine catabolic process	P
bmsbwbcontig3196	2-oxoglutarate mitochondrial-like	GO:0006568	tryptophan metabolic process	P
bmsbwbcontig1792	2-oxoglutarate mitochondrial-like	GO:0006099	tricarboxylic acid cycle	P
bmsbwbcontig1792	2-oxoglutarate mitochondrial-like	GO:0006554	lysine catabolic process	P
bmsbwbcontig1792	2-oxoglutarate mitochondrial-like	GO:0006568	tryptophan metabolic process	P
bmsbwbcontig1531	2-oxoglutarate mitochondrial-like isoform 1	GO:0008152	metabolic process	P
bmsbwbcontig6820	2-oxoisovalerate dehydrogenase subunit mitochondrial-like	GO:0008152	metabolic process	P
bmsbwbcontig78398	20s proteasome beta subunit pbb2	GO:0050896	response to stimulus	P
bmsbwbcontig78398	20s proteasome beta subunit pbb2	GO:0006511	ubiquitin-dependent protein catabolic process	P
bmsbwbcontig75033	23s rrna methyltransferase	GO:0001510	RNA methylation	P
bmsbwbcontig75033	23s rrna methyltransferase	GO:0051301	cell division	P
bmsbwbcontig75033	23s rrna methyltransferase	GO:0000154	rRNA modification	P
bmsbwbcontig4506	26s protease regulatory subunit 4-like	GO:0043161	proteasomal ubiquitin-dependent protein catabolic process	P
bmsbwbcontig4506	26s protease regulatory subunit 4-like	GO:0000022	mitotic spindle elongation	P
bmsbwbcontig4506	26s protease regulatory subunit 4-like	GO:0008283	cell proliferation	P
bmsbwbcontig4506	26s protease regulatory subunit 4-like	GO:0006974	response to DNA damage stimulus	P
bmsbwbcontig27453	26s protease regulatory subunit 6a	GO:0030163	protein catabolic process	P
bmsbwbcontig27453	26s protease regulatory subunit 6a	GO:0006508	proteolysis	P
bmsbwbcontig9305	26s protease regulatory subunit 6a-like	GO:0043161	proteasomal ubiquitin-dependent protein catabolic process	P
bmsbwbcontig2563	26s protease regulatory subunit 6b-like	GO:0030163	protein catabolic process	P
bmsbwbcontig2563	26s protease regulatory subunit 6b-like	GO:0006508	proteolysis	P
bmsbwbcontig1984	26s protease regulatory subunit 7-like	GO:0043161	proteasomal ubiquitin-dependent protein catabolic process	P
bmsbwbcontig1984	26s protease regulatory subunit 7-like	GO:0006974	response to DNA damage stimulus	P
bmsbwbcontig5487	26s protease regulatory subunit 7-like	GO:0030163	protein catabolic process	P
bmsbwbcontig5487	26s protease regulatory subunit 7-like	GO:0006508	proteolysis	P
bmsbwbcontig1492	26s protease regulatory subunit 8-like	GO:0030163	protein catabolic process	P
bmsbwbcontig1492	26s protease regulatory subunit 8-like	GO:0006508	proteolysis	P
bmsbwbcontig2898	26s protease regulatory subunit s10b	GO:0030163	protein catabolic process	P
bmsbwbcontig2898	26s protease regulatory subunit s10b	GO:0006508	proteolysis	P
bmsbwbcontig1078	26s proteasome non-atpase regulatory subunit 1-like isoform 1	GO:0042176	regulation of protein catabolic process	P
bmsbwbcontig1078	26s proteasome non-atpase regulatory subunit 1-like isoform 1	GO:0050790	regulation of catalytic activity	P
bmsbwbcontig66795	26s proteasome non-atpase regulatory subunit 10 isoform x1	GO:0080090	regulation of primary metabolic process	P
bmsbwbcontig66795	26s proteasome non-atpase regulatory subunit 10 isoform x1	GO:0031323	regulation of cellular metabolic process	P
bmsbwbcontig66795	26s proteasome non-atpase regulatory subunit 10 isoform x1	GO:0048522	positive regulation of cellular process	P
bmsbwbcontig66795	26s proteasome non-atpase regulatory subunit 10 isoform x1	GO:0009966	regulation of signal transduction	P
bmsbwbcontig66795	26s proteasome non-atpase regulatory subunit 10 isoform x1	GO:0048523	negative regulation of cellular process	P
bmsbwbcontig66795	26s proteasome non-atpase regulatory subunit 10 isoform x1	GO:0060255	regulation of macromolecule metabolic process	P
bmsbwbcontig43632	26s proteasome non-atpase regulatory subunit 10-like	GO:0080090	regulation of primary metabolic process	P
bmsbwbcontig43632	26s proteasome non-atpase regulatory subunit 10-like	GO:0031323	regulation of cellular metabolic process	P
bmsbwbcontig43632	26s proteasome non-atpase regulatory subunit 10-like	GO:0048523	negative regulation of cellular process	P
bmsbwbcontig43632	26s proteasome non-atpase regulatory subunit 10-like	GO:0060255	regulation of macromolecule metabolic process	P
bmsbwbcontig3965	26s proteasome non-atpase regulatory subunit 11-like	GO:0043161	proteasomal ubiquitin-dependent protein catabolic process	P
bmsbwbcontig2667	26s proteasome non-atpase regulatory subunit 2	GO:0019222	regulation of metabolic process	P
bmsbwbcontig7390	26s proteasome non-atpase regulatory subunit 4-like	GO:0006511	ubiquitin-dependent protein catabolic process	P
bmsbwbcontig14900	26s proteasome non-atpase regulatory subunit 8-like	GO:0006508	proteolysis	P
bmsbwbcontig78550	26s proteasome regulatory subunit 10	GO:0030163	protein catabolic process	P
bmsbwbcontig78550	26s proteasome regulatory subunit 10	GO:0006508	proteolysis	P
bmsbwbcontig1989	28s ribosomal protein mitochondrial-like	GO:0006412	translation	P
bmsbwbcontig1989	28s ribosomal protein mitochondrial-like	GO:0042254	ribosome biogenesis	P
bmsbwbcontig5251	28s ribosomal protein mitochondrial-like	GO:0006412	translation	P
bmsbwbcontig5251	28s ribosomal protein mitochondrial-like	GO:0042254	ribosome biogenesis	P
bmsbwbcontig7035	28s ribosomal protein mitochondrial-like	GO:0032543	mitochondrial translation	P
bmsbwbcontig14123	28s ribosomal protein mitochondrial-like	GO:0006412	translation	P
bmsbwbcontig14123	28s ribosomal protein mitochondrial-like	GO:0042254	ribosome biogenesis	P
bmsbwbcontig15790	28s ribosomal protein mitochondrial-like	GO:0044267	cellular protein metabolic process	P
bmsbwbcontig39332	3 -adenylyltransferase	GO:0008152	metabolic process	P
bmsbwbcontig39332	3 -adenylyltransferase	GO:0046677	response to antibiotic	P
bmsbwbcontig57287	3-dehydroquinate synthase	GO:0009423	chorismate biosynthetic process	P
bmsbwbcontig57287	3-dehydroquinate synthase	GO:0000162	tryptophan biosynthetic process	P
bmsbwbcontig57287	3-dehydroquinate synthase	GO:0006571	tyrosine biosynthetic process	P
bmsbwbcontig57287	3-dehydroquinate synthase	GO:0009094	L-phenylalanine biosynthetic process	P
bmsbwbcontig71055	3-hydroxy-3-methylglutaryl-coenzyme a reductase	GO:0071704	organic substance metabolic process	P
bmsbwbcontig71055	3-hydroxy-3-methylglutaryl-coenzyme a reductase	GO:0044238	primary metabolic process	P
bmsbwbcontig71055	3-hydroxy-3-methylglutaryl-coenzyme a reductase	GO:0044710	single-organism metabolic process	P
bmsbwbcontig71055	3-hydroxy-3-methylglutaryl-coenzyme a reductase	GO:0044237	cellular metabolic process	P
bmsbwbcontig12789	3-hydroxy-3-methylglutaryl-coenzyme a reductase isoform 1	GO:0071704	organic substance metabolic process	P
bmsbwbcontig12789	3-hydroxy-3-methylglutaryl-coenzyme a reductase isoform 1	GO:0044238	primary metabolic process	P
bmsbwbcontig12789	3-hydroxy-3-methylglutaryl-coenzyme a reductase isoform 1	GO:0044710	single-organism metabolic process	P
bmsbwbcontig12789	3-hydroxy-3-methylglutaryl-coenzyme a reductase isoform 1	GO:0044237	cellular metabolic process	P
bmsbwbcontig8524	3-hydroxy-3-methylglutaryl-coenzyme a reductase-like	GO:0015936	coenzyme A metabolic process	P
bmsbwbcontig8524	3-hydroxy-3-methylglutaryl-coenzyme a reductase-like	GO:0055114	oxidation-reduction process	P
bmsbwbcontig8524	3-hydroxy-3-methylglutaryl-coenzyme a reductase-like	GO:0008299	isoprenoid biosynthetic process	P
bmsbwbcontig8524	3-hydroxy-3-methylglutaryl-coenzyme a reductase-like	GO:0006694	steroid biosynthetic process	P
bmsbwbcontig4687	3-hydroxyacyl- dehydrogenase type-2-like	GO:0008205	ecdysone metabolic process	P
bmsbwbcontig4687	3-hydroxyacyl- dehydrogenase type-2-like	GO:0008210	estrogen metabolic process	P
bmsbwbcontig4687	3-hydroxyacyl- dehydrogenase type-2-like	GO:0055114	oxidation-reduction process	P
bmsbwbcontig4687	3-hydroxyacyl- dehydrogenase type-2-like	GO:0006637	acyl-CoA metabolic process	P
bmsbwbcontig4687	3-hydroxyacyl- dehydrogenase type-2-like	GO:0008209	androgen metabolic process	P
bmsbwbcontig4687	3-hydroxyacyl- dehydrogenase type-2-like	GO:0006550	isoleucine catabolic process	P
bmsbwbcontig4687	3-hydroxyacyl- dehydrogenase type-2-like	GO:0006552	leucine catabolic process	P
bmsbwbcontig4687	3-hydroxyacyl- dehydrogenase type-2-like	GO:0006554	lysine catabolic process	P
bmsbwbcontig4687	3-hydroxyacyl- dehydrogenase type-2-like	GO:0006568	tryptophan metabolic process	P
bmsbwbcontig4687	3-hydroxyacyl- dehydrogenase type-2-like	GO:0006574	valine catabolic process	P
bmsbwbcontig4687	3-hydroxyacyl- dehydrogenase type-2-like	GO:0006633	fatty acid biosynthetic process	P
bmsbwbcontig4687	3-hydroxyacyl- dehydrogenase type-2-like	GO:0018874	benzoate metabolic process	P
bmsbwbcontig16	3-hydroxyacyl-coa dehyrogenase	GO:0006635	fatty acid beta-oxidation	P
bmsbwbcontig16	3-hydroxyacyl-coa dehyrogenase	GO:0006550	isoleucine catabolic process	P
bmsbwbcontig16	3-hydroxyacyl-coa dehyrogenase	GO:0006552	leucine catabolic process	P
bmsbwbcontig16	3-hydroxyacyl-coa dehyrogenase	GO:0006554	lysine catabolic process	P
bmsbwbcontig16	3-hydroxyacyl-coa dehyrogenase	GO:0006568	tryptophan metabolic process	P
bmsbwbcontig16	3-hydroxyacyl-coa dehyrogenase	GO:0006574	valine catabolic process	P
bmsbwbcontig16	3-hydroxyacyl-coa dehyrogenase	GO:0006633	fatty acid biosynthetic process	P
bmsbwbcontig16	3-hydroxyacyl-coa dehyrogenase	GO:0018874	benzoate metabolic process	P
bmsbwbcontig16	3-hydroxyacyl-coa dehyrogenase	GO:0019482	beta-alanine metabolic process	P
bmsbwbcontig16	3-hydroxyacyl-coa dehyrogenase	GO:0046251	limonene catabolic process	P
bmsbwbcontig4733	3-hydroxyacyl-coa dehyrogenase	GO:0055114	oxidation-reduction process	P
bmsbwbcontig4733	3-hydroxyacyl-coa dehyrogenase	GO:0006550	isoleucine catabolic process	P
bmsbwbcontig4733	3-hydroxyacyl-coa dehyrogenase	GO:0006552	leucine catabolic process	P
bmsbwbcontig4733	3-hydroxyacyl-coa dehyrogenase	GO:0006554	lysine catabolic process	P
bmsbwbcontig4733	3-hydroxyacyl-coa dehyrogenase	GO:0006568	tryptophan metabolic process	P
bmsbwbcontig4733	3-hydroxyacyl-coa dehyrogenase	GO:0006574	valine catabolic process	P
bmsbwbcontig4733	3-hydroxyacyl-coa dehyrogenase	GO:0006633	fatty acid biosynthetic process	P
bmsbwbcontig4733	3-hydroxyacyl-coa dehyrogenase	GO:0018874	benzoate metabolic process	P
bmsbwbcontig4159	3-hydroxybutyrate dehydrogenase type 2	GO:0044267	cellular protein metabolic process	P
bmsbwbcontig7636	3-hydroxyisobutyrate mitochondrial	GO:0044710	single-organism metabolic process	P
bmsbwbcontig3044	3-hydroxymethyl-3-methylglutaryl- cytoplasmic	GO:0046951	ketone body biosynthetic process	P
bmsbwbcontig3044	3-hydroxymethyl-3-methylglutaryl- cytoplasmic	GO:0006550	isoleucine catabolic process	P
bmsbwbcontig3044	3-hydroxymethyl-3-methylglutaryl- cytoplasmic	GO:0006552	leucine catabolic process	P
bmsbwbcontig3044	3-hydroxymethyl-3-methylglutaryl- cytoplasmic	GO:0006574	valine catabolic process	P
bmsbwbcontig56528	3-isopropylmalate dehydratase large subunit	GO:0009098	leucine biosynthetic process	P
bmsbwbcontig56528	3-isopropylmalate dehydratase large subunit	GO:0009097	isoleucine biosynthetic process	P
bmsbwbcontig56528	3-isopropylmalate dehydratase large subunit	GO:0009099	valine biosynthetic process	P
bmsbwbcontig51255	3-isopropylmalate dehydrogenase	GO:0009098	leucine biosynthetic process	P
bmsbwbcontig51255	3-isopropylmalate dehydrogenase	GO:0055114	oxidation-reduction process	P
bmsbwbcontig51255	3-isopropylmalate dehydrogenase	GO:0009097	isoleucine biosynthetic process	P
bmsbwbcontig51255	3-isopropylmalate dehydrogenase	GO:0009099	valine biosynthetic process	P
bmsbwbcontig52346	3-isopropylmalate dehydrogenase	GO:0009098	leucine biosynthetic process	P
bmsbwbcontig52346	3-isopropylmalate dehydrogenase	GO:0055114	oxidation-reduction process	P
bmsbwbcontig52346	3-isopropylmalate dehydrogenase	GO:0009097	isoleucine biosynthetic process	P
bmsbwbcontig52346	3-isopropylmalate dehydrogenase	GO:0009099	valine biosynthetic process	P
bmsbwbcontig201	3-ketoacyl- mitochondrial-like	GO:0008152	metabolic process	P
bmsbwbcontig13873	3-ketodihydrosphingosine reductase-like	GO:0030148	sphingolipid biosynthetic process	P
bmsbwbcontig13873	3-ketodihydrosphingosine reductase-like	GO:0006666	3-keto-sphinganine metabolic process	P
bmsbwbcontig13873	3-ketodihydrosphingosine reductase-like	GO:0006687	glycosphingolipid metabolic process	P
bmsbwbcontig48674	3-methyl-2-oxobutanoate hydroxymethyltransferase	GO:0015940	pantothenate biosynthetic process	P
bmsbwbcontig48674	3-methyl-2-oxobutanoate hydroxymethyltransferase	GO:0032259	methylation	P
bmsbwbcontig10977	3-oxoacyl-	GO:0008152	metabolic process	P
bmsbwbcontig16297	3-oxoacyl-acp synthase	GO:0006633	fatty acid biosynthetic process	P
bmsbwbcontig16297	3-oxoacyl-acp synthase	GO:0042967	acyl-carrier-protein biosynthetic process	P
bmsbwbcontig6206	3-phosphoinositide-dependent protein kinase 1-like	GO:0016310	phosphorylation	P
bmsbwbcontig6206	3-phosphoinositide-dependent protein kinase 1-like	GO:0009069	serine family amino acid metabolic process	P
bmsbwbcontig14994	3-phosphoshikimate 1-carboxyvinyltransferase	GO:0009423	chorismate biosynthetic process	P
bmsbwbcontig14994	3-phosphoshikimate 1-carboxyvinyltransferase	GO:0000162	tryptophan biosynthetic process	P
bmsbwbcontig14994	3-phosphoshikimate 1-carboxyvinyltransferase	GO:0006571	tyrosine biosynthetic process	P
bmsbwbcontig14994	3-phosphoshikimate 1-carboxyvinyltransferase	GO:0009094	L-phenylalanine biosynthetic process	P
bmsbwbcontig35756	30s ribosomal protein s1	GO:0006412	translation	P
bmsbwbcontig35756	30s ribosomal protein s1	GO:0042254	ribosome biogenesis	P
bmsbwbcontig55065	30s ribosomal protein s1	GO:0006412	translation	P
bmsbwbcontig55065	30s ribosomal protein s1	GO:0042254	ribosome biogenesis	P
bmsbwbcontig9066	30s ribosomal protein s11	GO:0006412	translation	P
bmsbwbcontig9066	30s ribosomal protein s11	GO:0042254	ribosome biogenesis	P
bmsbwbcontig78252	30s ribosomal protein s11	GO:0006412	translation	P
bmsbwbcontig78252	30s ribosomal protein s11	GO:0042254	ribosome biogenesis	P
bmsbwbcontig23961	30s ribosomal protein s12	GO:0006412	translation	P
bmsbwbcontig23961	30s ribosomal protein s12	GO:0042254	ribosome biogenesis	P
bmsbwbcontig57459	30s ribosomal protein s13	GO:0006412	translation	P
bmsbwbcontig57459	30s ribosomal protein s13	GO:0042254	ribosome biogenesis	P
bmsbwbcontig35879	30s ribosomal protein s14	GO:0006412	translation	P
bmsbwbcontig35879	30s ribosomal protein s14	GO:0042254	ribosome biogenesis	P
bmsbwbcontig37721	30s ribosomal protein s19	GO:0006412	translation	P
bmsbwbcontig37721	30s ribosomal protein s19	GO:0042254	ribosome biogenesis	P
bmsbwbcontig48771	30s ribosomal protein s2	GO:0006412	translation	P
bmsbwbcontig48771	30s ribosomal protein s2	GO:0042254	ribosome biogenesis	P
bmsbwbcontig60362	30s ribosomal protein s20	GO:0006412	translation	P
bmsbwbcontig60362	30s ribosomal protein s20	GO:0042254	ribosome biogenesis	P
bmsbwbcontig30879	30s ribosomal protein s3	GO:0006412	translation	P
bmsbwbcontig30879	30s ribosomal protein s3	GO:0042254	ribosome biogenesis	P
bmsbwbcontig36309	30s ribosomal protein s5	GO:0006412	translation	P
bmsbwbcontig36309	30s ribosomal protein s5	GO:0042254	ribosome biogenesis	P
bmsbwbcontig14002	39s ribosomal protein mitochondrial	GO:0006412	translation	P
bmsbwbcontig14002	39s ribosomal protein mitochondrial	GO:0042254	ribosome biogenesis	P
bmsbwbcontig4485	39s ribosomal protein mitochondrial	GO:0006412	translation	P
bmsbwbcontig4485	39s ribosomal protein mitochondrial	GO:0042254	ribosome biogenesis	P
bmsbwbcontig5119	39s ribosomal protein mitochondrial	GO:0006412	translation	P
bmsbwbcontig5119	39s ribosomal protein mitochondrial	GO:0042254	ribosome biogenesis	P
bmsbwbcontig8104	39s ribosomal protein mitochondrial	GO:0006412	translation	P
bmsbwbcontig8104	39s ribosomal protein mitochondrial	GO:0042254	ribosome biogenesis	P
bmsbwbcontig11590	39s ribosomal protein mitochondrial	GO:0006412	translation	P
bmsbwbcontig11590	39s ribosomal protein mitochondrial	GO:0042254	ribosome biogenesis	P
bmsbwbcontig10301	39s ribosomal protein mitochondrial	GO:0006412	translation	P
bmsbwbcontig10301	39s ribosomal protein mitochondrial	GO:0042254	ribosome biogenesis	P
bmsbwbcontig1284	39s ribosomal protein mitochondrial-like	GO:0006412	translation	P
bmsbwbcontig1284	39s ribosomal protein mitochondrial-like	GO:0042254	ribosome biogenesis	P
bmsbwbcontig17357	39s ribosomal protein mitochondrial-like	GO:0006412	translation	P
bmsbwbcontig17357	39s ribosomal protein mitochondrial-like	GO:0042254	ribosome biogenesis	P
bmsbwbcontig2400	39s ribosomal protein mitochondrial-like	GO:0006412	translation	P
bmsbwbcontig2400	39s ribosomal protein mitochondrial-like	GO:0042254	ribosome biogenesis	P
bmsbwbcontig3280	39s ribosomal protein mitochondrial-like	GO:0006412	translation	P
bmsbwbcontig3280	39s ribosomal protein mitochondrial-like	GO:0042254	ribosome biogenesis	P
bmsbwbcontig6140	39s ribosomal protein mitochondrial-like	GO:0006412	translation	P
bmsbwbcontig6140	39s ribosomal protein mitochondrial-like	GO:0042254	ribosome biogenesis	P
bmsbwbcontig7394	39s ribosomal protein mitochondrial-like	GO:0006412	translation	P
bmsbwbcontig8633	39s ribosomal protein mitochondrial-like	GO:0006412	translation	P
bmsbwbcontig8633	39s ribosomal protein mitochondrial-like	GO:0045449	regulation of transcription, DNA-dependent	P
bmsbwbcontig8633	39s ribosomal protein mitochondrial-like	GO:0042254	ribosome biogenesis	P
bmsbwbcontig4972	39s ribosomal protein mitochondrial-like	GO:0032543	mitochondrial translation	P
bmsbwbcontig4972	39s ribosomal protein mitochondrial-like	GO:0042254	ribosome biogenesis	P
bmsbwbcontig7157	39s ribosomal protein mitochondrial-like	GO:0032543	mitochondrial translation	P
bmsbwbcontig1266	39s ribosomal protein mitochondrial-like	GO:0044238	primary metabolic process	P
bmsbwbcontig1266	39s ribosomal protein mitochondrial-like	GO:0044260	cellular macromolecule metabolic process	P
bmsbwbcontig1266	39s ribosomal protein mitochondrial-like	GO:0022008	neurogenesis	P
bmsbwbcontig1266	39s ribosomal protein mitochondrial-like	GO:0010467	gene expression	P
bmsbwbcontig2857	39s ribosomal protein mitochondrial-like	GO:0006412	translation	P
bmsbwbcontig2857	39s ribosomal protein mitochondrial-like	GO:0042254	ribosome biogenesis	P
bmsbwbcontig9009	39s ribosomal protein mitochondrial-like	GO:0032543	mitochondrial translation	P
bmsbwbcontig9009	39s ribosomal protein mitochondrial-like	GO:0042254	ribosome biogenesis	P
bmsbwbcontig5742	39s ribosomal protein mitochondrial-like	GO:0006412	translation	P
bmsbwbcontig5742	39s ribosomal protein mitochondrial-like	GO:0042254	ribosome biogenesis	P
bmsbwbcontig6320	39s ribosomal protein mitochondrial-like	GO:0006412	translation	P
bmsbwbcontig6320	39s ribosomal protein mitochondrial-like	GO:0042254	ribosome biogenesis	P
bmsbwbcontig1503	4-hydroxybenzoate mitochondrial-like	GO:0016094	polyprenol biosynthetic process	P
bmsbwbcontig1503	4-hydroxybenzoate mitochondrial-like	GO:0006383	transcription from RNA polymerase III promoter	P
bmsbwbcontig1503	4-hydroxybenzoate mitochondrial-like	GO:0006744	ubiquinone biosynthetic process	P
bmsbwbcontig1503	4-hydroxybenzoate mitochondrial-like	GO:0006360	transcription from RNA polymerase I promoter	P
bmsbwbcontig1503	4-hydroxybenzoate mitochondrial-like	GO:0006144	purine nucleobase metabolic process	P
bmsbwbcontig1503	4-hydroxybenzoate mitochondrial-like	GO:0006206	pyrimidine nucleobase metabolic process	P
bmsbwbcontig1111	4-hydroxybutyrate -	GO:0006084	acetyl-CoA metabolic process	P
bmsbwbcontig1285	4-hydroxyphenylpyruvate dioxygenase-like	GO:0055114	oxidation-reduction process	P
bmsbwbcontig1285	4-hydroxyphenylpyruvate dioxygenase-like	GO:0006558	L-phenylalanine metabolic process	P
bmsbwbcontig1285	4-hydroxyphenylpyruvate dioxygenase-like	GO:0006570	tyrosine metabolic process	P
bmsbwbcontig78537	40s ribosomal protein s11	GO:0006412	translation	P
bmsbwbcontig78537	40s ribosomal protein s11	GO:0042254	ribosome biogenesis	P
bmsbwbcontig4109	40s ribosomal protein s11-like	GO:0000022	mitotic spindle elongation	P
bmsbwbcontig4109	40s ribosomal protein s11-like	GO:0006412	translation	P
bmsbwbcontig4109	40s ribosomal protein s11-like	GO:0022008	neurogenesis	P
bmsbwbcontig4109	40s ribosomal protein s11-like	GO:0042254	ribosome biogenesis	P
bmsbwbcontig3764	40s ribosomal protein s12-like	GO:0006412	translation	P
bmsbwbcontig3764	40s ribosomal protein s12-like	GO:0042254	ribosome biogenesis	P
bmsbwbcontig64149	40s ribosomal protein s12-like	GO:0006412	translation	P
bmsbwbcontig64149	40s ribosomal protein s12-like	GO:0042254	ribosome biogenesis	P
bmsbwbcontig21	40s ribosomal protein s13	GO:0000184	nuclear-transcribed mRNA catabolic process, nonsense-mediated decay	P
bmsbwbcontig21	40s ribosomal protein s13	GO:0006415	translational termination	P
bmsbwbcontig21	40s ribosomal protein s13	GO:0006413	translational initiation	P
bmsbwbcontig21	40s ribosomal protein s13	GO:0006414	translational elongation	P
bmsbwbcontig21	40s ribosomal protein s13	GO:0033119	negative regulation of RNA splicing	P
bmsbwbcontig21	40s ribosomal protein s13	GO:0019083	viral transcription	P
bmsbwbcontig21	40s ribosomal protein s13	GO:0006614	SRP-dependent cotranslational protein targeting to membrane	P
bmsbwbcontig21	40s ribosomal protein s13	GO:0042254	ribosome biogenesis	P
bmsbwbcontig78280	40s ribosomal protein s13	GO:0006412	translation	P
bmsbwbcontig78280	40s ribosomal protein s13	GO:0042254	ribosome biogenesis	P
bmsbwbcontig1489	40s ribosomal protein s14-like	GO:0006412	translation	P
bmsbwbcontig1489	40s ribosomal protein s14-like	GO:0042254	ribosome biogenesis	P
bmsbwbcontig78342	40s ribosomal protein s15	GO:0006412	translation	P
bmsbwbcontig78342	40s ribosomal protein s15	GO:0040010	positive regulation of growth rate	P
bmsbwbcontig78342	40s ribosomal protein s15	GO:0008340	determination of adult lifespan	P
bmsbwbcontig78342	40s ribosomal protein s15	GO:0006915	apoptotic process	P
bmsbwbcontig78342	40s ribosomal protein s15	GO:0040007	growth	P
bmsbwbcontig78342	40s ribosomal protein s15	GO:0000003	reproduction	P
bmsbwbcontig78342	40s ribosomal protein s15	GO:0009408	response to heat	P
bmsbwbcontig78342	40s ribosomal protein s15	GO:0002119	nematode larval development	P
bmsbwbcontig78342	40s ribosomal protein s15	GO:0009792	embryo development ending in birth or egg hatching	P
bmsbwbcontig78342	40s ribosomal protein s15	GO:0042254	ribosome biogenesis	P
bmsbwbcontig1029	40s ribosomal protein s15-like	GO:0000022	mitotic spindle elongation	P
bmsbwbcontig1029	40s ribosomal protein s15-like	GO:0006412	translation	P
bmsbwbcontig1029	40s ribosomal protein s15-like	GO:0042254	ribosome biogenesis	P
bmsbwbcontig1951	40s ribosomal protein s15aa-like	GO:0000022	mitotic spindle elongation	P
bmsbwbcontig1951	40s ribosomal protein s15aa-like	GO:0006412	translation	P
bmsbwbcontig1951	40s ribosomal protein s15aa-like	GO:0042254	ribosome biogenesis	P
bmsbwbcontig78321	40s ribosomal protein s16	GO:0006412	translation	P
bmsbwbcontig78321	40s ribosomal protein s16	GO:0042254	ribosome biogenesis	P
bmsbwbcontig2101	40s ribosomal protein s16-like	GO:0000022	mitotic spindle elongation	P
bmsbwbcontig2101	40s ribosomal protein s16-like	GO:0006412	translation	P
bmsbwbcontig2101	40s ribosomal protein s16-like	GO:0042254	ribosome biogenesis	P
bmsbwbcontig78702	40s ribosomal protein s17	GO:0000028	ribosomal small subunit assembly	P
bmsbwbcontig78702	40s ribosomal protein s17	GO:0006414	translational elongation	P
bmsbwbcontig3128	40s ribosomal protein s18-like	GO:0006412	translation	P
bmsbwbcontig3128	40s ribosomal protein s18-like	GO:0042254	ribosome biogenesis	P
bmsbwbcontig1459	40s ribosomal protein s19a-like	GO:0006412	translation	P
bmsbwbcontig1459	40s ribosomal protein s19a-like	GO:0042254	ribosome biogenesis	P
bmsbwbcontig78569	40s ribosomal protein s2	GO:0006412	translation	P
bmsbwbcontig78569	40s ribosomal protein s2	GO:0042254	ribosome biogenesis	P
bmsbwbcontig846	40s ribosomal protein s2-like	GO:0006412	translation	P
bmsbwbcontig846	40s ribosomal protein s2-like	GO:0042254	ribosome biogenesis	P
bmsbwbcontig1205	40s ribosomal protein s2-like	GO:0006412	translation	P
bmsbwbcontig1205	40s ribosomal protein s2-like	GO:0042254	ribosome biogenesis	P
bmsbwbcontig1770	40s ribosomal protein s20	GO:0006412	translation	P
bmsbwbcontig1770	40s ribosomal protein s20	GO:0042254	ribosome biogenesis	P
bmsbwbcontig5703	40s ribosomal protein s21-like	GO:0006412	translation	P
bmsbwbcontig5703	40s ribosomal protein s21-like	GO:0042254	ribosome biogenesis	P
bmsbwbcontig2489	40s ribosomal protein s23-like	GO:0051298	centrosome duplication	P
bmsbwbcontig2489	40s ribosomal protein s23-like	GO:0006412	translation	P
bmsbwbcontig2489	40s ribosomal protein s23-like	GO:0042254	ribosome biogenesis	P
bmsbwbcontig2120	40s ribosomal protein s24-like	GO:0006412	translation	P
bmsbwbcontig2120	40s ribosomal protein s24-like	GO:0042254	ribosome biogenesis	P
bmsbwbcontig1746	40s ribosomal protein s25-like	GO:0006412	translation	P
bmsbwbcontig1746	40s ribosomal protein s25-like	GO:0042254	ribosome biogenesis	P
bmsbwbcontig4632	40s ribosomal protein s26-like	GO:0006412	translation	P
bmsbwbcontig4632	40s ribosomal protein s26-like	GO:0042254	ribosome biogenesis	P
bmsbwbcontig3371	40s ribosomal protein s27	GO:0000278	mitotic cell cycle	P
bmsbwbcontig3371	40s ribosomal protein s27	GO:0006413	translational initiation	P
bmsbwbcontig3371	40s ribosomal protein s27	GO:0019083	viral transcription	P
bmsbwbcontig3371	40s ribosomal protein s27	GO:0006414	translational elongation	P
bmsbwbcontig3371	40s ribosomal protein s27	GO:0006415	translational termination	P
bmsbwbcontig3371	40s ribosomal protein s27	GO:0008283	cell proliferation	P
bmsbwbcontig3371	40s ribosomal protein s27	GO:0006614	SRP-dependent cotranslational protein targeting to membrane	P
bmsbwbcontig3371	40s ribosomal protein s27	GO:0000184	nuclear-transcribed mRNA catabolic process, nonsense-mediated decay	P
bmsbwbcontig3371	40s ribosomal protein s27	GO:0042254	ribosome biogenesis	P
bmsbwbcontig5843	40s ribosomal protein s27-like	GO:0006412	translation	P
bmsbwbcontig5843	40s ribosomal protein s27-like	GO:0042254	ribosome biogenesis	P
bmsbwbcontig934	40s ribosomal protein s28-like	GO:0006412	translation	P
bmsbwbcontig934	40s ribosomal protein s28-like	GO:0042254	ribosome biogenesis	P
bmsbwbcontig5928	40s ribosomal protein s29-like	GO:0006412	translation	P
bmsbwbcontig5928	40s ribosomal protein s29-like	GO:0048666	neuron development	P
bmsbwbcontig5928	40s ribosomal protein s29-like	GO:0042254	ribosome biogenesis	P
bmsbwbcontig689	40s ribosomal protein s3	GO:0000184	nuclear-transcribed mRNA catabolic process, nonsense-mediated decay	P
bmsbwbcontig689	40s ribosomal protein s3	GO:0006415	translational termination	P
bmsbwbcontig689	40s ribosomal protein s3	GO:0006413	translational initiation	P
bmsbwbcontig689	40s ribosomal protein s3	GO:0006919	activation of cysteine-type endopeptidase activity involved in apoptotic process	P
bmsbwbcontig689	40s ribosomal protein s3	GO:0006414	translational elongation	P
bmsbwbcontig689	40s ribosomal protein s3	GO:0045738	negative regulation of DNA repair	P
bmsbwbcontig689	40s ribosomal protein s3	GO:0032088	negative regulation of NF-kappaB transcription factor activity	P
bmsbwbcontig689	40s ribosomal protein s3	GO:0019083	viral transcription	P
bmsbwbcontig689	40s ribosomal protein s3	GO:0006614	SRP-dependent cotranslational protein targeting to membrane	P
bmsbwbcontig689	40s ribosomal protein s3	GO:1900119	positive regulation of execution phase of apoptosis	P
bmsbwbcontig689	40s ribosomal protein s3	GO:0042254	ribosome biogenesis	P
bmsbwbcontig689	40s ribosomal protein s3	GO:0006284	base-excision repair	P
bmsbwbcontig12608	40s ribosomal protein s3-like	GO:0006412	translation	P
bmsbwbcontig12608	40s ribosomal protein s3-like	GO:0042254	ribosome biogenesis	P
bmsbwbcontig2538	40s ribosomal protein s3a	GO:0006412	translation	P
bmsbwbcontig2538	40s ribosomal protein s3a	GO:0042254	ribosome biogenesis	P
bmsbwbcontig78558	40s ribosomal protein s4	GO:0006412	translation	P
bmsbwbcontig78558	40s ribosomal protein s4	GO:0042254	ribosome biogenesis	P
bmsbwbcontig1676	40s ribosomal protein s4-like	GO:0006412	translation	P
bmsbwbcontig1676	40s ribosomal protein s4-like	GO:0042254	ribosome biogenesis	P
bmsbwbcontig1704	40s ribosomal protein s5a-like	GO:0006412	translation	P
bmsbwbcontig1704	40s ribosomal protein s5a-like	GO:0042254	ribosome biogenesis	P
bmsbwbcontig78279	40s ribosomal protein s6	GO:0006364	rRNA processing	P
bmsbwbcontig78279	40s ribosomal protein s6	GO:0042274	ribosomal small subunit biogenesis	P
bmsbwbcontig78279	40s ribosomal protein s6	GO:0006412	translation	P
bmsbwbcontig981	40s ribosomal protein s6-like	GO:0006412	translation	P
bmsbwbcontig981	40s ribosomal protein s6-like	GO:0042254	ribosome biogenesis	P
bmsbwbcontig1542	40s ribosomal protein s7-like	GO:0006412	translation	P
bmsbwbcontig1542	40s ribosomal protein s7-like	GO:0042254	ribosome biogenesis	P
bmsbwbcontig61239	40s ribosomal protein s7-like	GO:0006412	translation	P
bmsbwbcontig61239	40s ribosomal protein s7-like	GO:0042254	ribosome biogenesis	P
bmsbwbcontig63121	40s ribosomal protein s7-like	GO:0006364	rRNA processing	P
bmsbwbcontig63121	40s ribosomal protein s7-like	GO:0042274	ribosomal small subunit biogenesis	P
bmsbwbcontig63121	40s ribosomal protein s7-like	GO:0006412	translation	P
bmsbwbcontig493	40s ribosomal protein s8-like	GO:0006412	translation	P
bmsbwbcontig493	40s ribosomal protein s8-like	GO:0042254	ribosome biogenesis	P
bmsbwbcontig78905	40s ribosomal protein s9	GO:0042254	ribosome biogenesis	P
bmsbwbcontig78905	40s ribosomal protein s9	GO:0006412	translation	P
bmsbwbcontig11711	40s ribosomal protein s9-like	GO:0006412	translation	P
bmsbwbcontig11711	40s ribosomal protein s9-like	GO:0042254	ribosome biogenesis	P
bmsbwbcontig2800	40s ribosomal protein s9-like	GO:0000022	mitotic spindle elongation	P
bmsbwbcontig2800	40s ribosomal protein s9-like	GO:0006412	translation	P
bmsbwbcontig2800	40s ribosomal protein s9-like	GO:0042254	ribosome biogenesis	P
bmsbwbcontig634	40s ribosomal protein sa-like	GO:0000022	mitotic spindle elongation	P
bmsbwbcontig634	40s ribosomal protein sa-like	GO:0006412	translation	P
bmsbwbcontig634	40s ribosomal protein sa-like	GO:0000461	endonucleolytic cleavage to generate mature 3'-end of SSU-rRNA from (SSU-rRNA, 5.8S rRNA, LSU-rRNA)	P
bmsbwbcontig634	40s ribosomal protein sa-like	GO:0006407	rRNA export from nucleus	P
bmsbwbcontig634	40s ribosomal protein sa-like	GO:0007275	multicellular organismal development	P
bmsbwbcontig634	40s ribosomal protein sa-like	GO:0000028	ribosomal small subunit assembly	P
bmsbwbcontig634	40s ribosomal protein sa-like	GO:0000447	endonucleolytic cleavage in ITS1 to separate SSU-rRNA from 5.8S rRNA and LSU-rRNA from tricistronic rRNA transcript (SSU-rRNA, 5.8S rRNA, LSU-rRNA)	P
bmsbwbcontig1804	40s ribosomal protein sa-like	GO:0006412	translation	P
bmsbwbcontig1804	40s ribosomal protein sa-like	GO:0000028	ribosomal small subunit assembly	P
bmsbwbcontig1119	46 kda fk506-binding nuclear	GO:0018208	peptidyl-proline modification	P
bmsbwbcontig1691	46 kda fk506-binding nuclear	GO:0006457	protein folding	P
bmsbwbcontig1691	46 kda fk506-binding nuclear	GO:0000412	histone peptidyl-prolyl isomerization	P
bmsbwbcontig61570	5 -3 exoribonuclease 2 homolog	GO:0051252	regulation of RNA metabolic process	P
bmsbwbcontig19243	5 -3 exoribonuclease 2 homolog	GO:0051252	regulation of RNA metabolic process	P
bmsbwbcontig34623	5 -amp-activated protein kinase catalytic subunit alpha-2-like	GO:0006468	protein phosphorylation	P
bmsbwbcontig34623	5 -amp-activated protein kinase catalytic subunit alpha-2-like	GO:0009069	serine family amino acid metabolic process	P
bmsbwbcontig8847	5 -amp-activated protein kinase catalytic subunit alpha-2-like	GO:0006468	protein phosphorylation	P
bmsbwbcontig8847	5 -amp-activated protein kinase catalytic subunit alpha-2-like	GO:0009069	serine family amino acid metabolic process	P
bmsbwbcontig16794	5 -amp-activated protein kinase catalytic subunit alpha-2-like	GO:0006468	protein phosphorylation	P
bmsbwbcontig16794	5 -amp-activated protein kinase catalytic subunit alpha-2-like	GO:0009069	serine family amino acid metabolic process	P
bmsbwbcontig4278	5 -amp-activated protein kinase subunit beta-1-like	GO:0016310	phosphorylation	P
bmsbwbcontig23693	5 exonuclease apollo	GO:0000723	telomere maintenance	P
bmsbwbcontig23693	5 exonuclease apollo	GO:0006974	response to DNA damage stimulus	P
bmsbwbcontig30635	5 exonuclease apollo	GO:0000723	telomere maintenance	P
bmsbwbcontig30635	5 exonuclease apollo	GO:0006974	response to DNA damage stimulus	P
bmsbwbcontig108	5-aminolevulinic acid synthase	GO:0009058	biosynthetic process	P
bmsbwbcontig51812	5-azacytidine-induced protein 1	GO:0044699	single-organism process	P
bmsbwbcontig16353	5-hydroxytryptamine receptor 1-like	GO:0007210	serotonin receptor signaling pathway	P
bmsbwbcontig16353	5-hydroxytryptamine receptor 1-like	GO:0007213	G-protein coupled acetylcholine receptor signaling pathway	P
bmsbwbcontig16353	5-hydroxytryptamine receptor 1-like	GO:0007212	dopamine receptor signaling pathway	P
bmsbwbcontig16353	5-hydroxytryptamine receptor 1-like	GO:0007187	G-protein coupled receptor signaling pathway, coupled to cyclic nucleotide second messenger	P
bmsbwbcontig16353	5-hydroxytryptamine receptor 1-like	GO:0007268	synaptic transmission	P
bmsbwbcontig24538	5-hydroxytryptamine receptor 1-like	GO:0007210	serotonin receptor signaling pathway	P
bmsbwbcontig24538	5-hydroxytryptamine receptor 1-like	GO:0007213	G-protein coupled acetylcholine receptor signaling pathway	P
bmsbwbcontig24538	5-hydroxytryptamine receptor 1-like	GO:0007212	dopamine receptor signaling pathway	P
bmsbwbcontig24538	5-hydroxytryptamine receptor 1-like	GO:0007187	G-protein coupled receptor signaling pathway, coupled to cyclic nucleotide second messenger	P
bmsbwbcontig24538	5-hydroxytryptamine receptor 1-like	GO:0007268	synaptic transmission	P
bmsbwbcontig42327	5-hydroxytryptamine receptor 2a-like	GO:0007165	signal transduction	P
bmsbwbcontig77389	5-hydroxytryptamine receptor 2a-like	GO:0007210	serotonin receptor signaling pathway	P
bmsbwbcontig77389	5-hydroxytryptamine receptor 2a-like	GO:0007187	G-protein coupled receptor signaling pathway, coupled to cyclic nucleotide second messenger	P
bmsbwbcontig27558	5-methyltetrahydropteroyltriglutamate--homocysteine methyltransferase	GO:0009086	methionine biosynthetic process	P
bmsbwbcontig27558	5-methyltetrahydropteroyltriglutamate--homocysteine methyltransferase	GO:0032259	methylation	P
bmsbwbcontig77251	5-methyltetrahydropteroyltriglutamate--homocysteine methyltransferase	GO:0009086	methionine biosynthetic process	P
bmsbwbcontig77251	5-methyltetrahydropteroyltriglutamate--homocysteine methyltransferase	GO:0032259	methylation	P
bmsbwbcontig36361	50s ribosomal protein l10	GO:0042254	ribosome biogenesis	P
bmsbwbcontig36361	50s ribosomal protein l10	GO:0006417	regulation of translation	P
bmsbwbcontig36361	50s ribosomal protein l10	GO:0006412	translation	P
bmsbwbcontig54801	50s ribosomal protein l13	GO:0006412	translation	P
bmsbwbcontig54801	50s ribosomal protein l13	GO:0042254	ribosome biogenesis	P
bmsbwbcontig31057	50s ribosomal protein l15	GO:0006412	translation	P
bmsbwbcontig31057	50s ribosomal protein l15	GO:0042254	ribosome biogenesis	P
bmsbwbcontig60755	50s ribosomal protein l2	GO:0006412	translation	P
bmsbwbcontig60755	50s ribosomal protein l2	GO:0042254	ribosome biogenesis	P
bmsbwbcontig65385	50s ribosomal protein l21	GO:0006412	translation	P
bmsbwbcontig65385	50s ribosomal protein l21	GO:0042254	ribosome biogenesis	P
bmsbwbcontig60202	50s ribosomal protein l25	GO:0006412	translation	P
bmsbwbcontig60202	50s ribosomal protein l25	GO:0042254	ribosome biogenesis	P
bmsbwbcontig56949	50s ribosomal protein l27	GO:0006412	translation	P
bmsbwbcontig56949	50s ribosomal protein l27	GO:0042254	ribosome biogenesis	P
bmsbwbcontig35210	50s ribosomal protein l3	GO:0006412	translation	P
bmsbwbcontig35210	50s ribosomal protein l3	GO:0042254	ribosome biogenesis	P
bmsbwbcontig77031	50s ribosomal protein l31	GO:0006412	translation	P
bmsbwbcontig77031	50s ribosomal protein l31	GO:0042254	ribosome biogenesis	P
bmsbwbcontig79224	50s ribosomal protein l4	GO:0006412	translation	P
bmsbwbcontig79224	50s ribosomal protein l4	GO:0042254	ribosome biogenesis	P
bmsbwbcontig40717	50s rrna methyltransferase	GO:0030488	tRNA methylation	P
bmsbwbcontig40717	50s rrna methyltransferase	GO:0070475	rRNA base methylation	P
bmsbwbcontig70408	50s rrna methyltransferase	GO:0030488	tRNA methylation	P
bmsbwbcontig70408	50s rrna methyltransferase	GO:0070475	rRNA base methylation	P
bmsbwbcontig1894	6-phosphofructo-2-kinase fructose- -biphosphatase-like	GO:0071704	organic substance metabolic process	P
bmsbwbcontig1894	6-phosphofructo-2-kinase fructose- -biphosphatase-like	GO:0006796	phosphate-containing compound metabolic process	P
bmsbwbcontig117	6-phosphofructo-2-kinase fructose- -bisphosphatase short form	GO:0006000	fructose metabolic process	P
bmsbwbcontig117	6-phosphofructo-2-kinase fructose- -bisphosphatase short form	GO:0016310	phosphorylation	P
bmsbwbcontig117	6-phosphofructo-2-kinase fructose- -bisphosphatase short form	GO:0006003	fructose 2,6-bisphosphate metabolic process	P
bmsbwbcontig117	6-phosphofructo-2-kinase fructose- -bisphosphatase short form	GO:0006013	mannose metabolic process	P
bmsbwbcontig56032	6-phosphofructokinase	GO:0006002	fructose 6-phosphate metabolic process	P
bmsbwbcontig56032	6-phosphofructokinase	GO:0016310	phosphorylation	P
bmsbwbcontig56032	6-phosphofructokinase	GO:0006096	glycolysis	P
bmsbwbcontig56032	6-phosphofructokinase	GO:0006000	fructose metabolic process	P
bmsbwbcontig56032	6-phosphofructokinase	GO:0006012	galactose metabolic process	P
bmsbwbcontig56032	6-phosphofructokinase	GO:0006013	mannose metabolic process	P
bmsbwbcontig56032	6-phosphofructokinase	GO:0006094	gluconeogenesis	P
bmsbwbcontig56032	6-phosphofructokinase	GO:0006098	pentose-phosphate shunt	P
bmsbwbcontig6078	6-phosphofructokinase-like isoform x2	GO:0022008	neurogenesis	P
bmsbwbcontig6078	6-phosphofructokinase-like isoform x2	GO:0006002	fructose 6-phosphate metabolic process	P
bmsbwbcontig6078	6-phosphofructokinase-like isoform x2	GO:0006096	glycolysis	P
bmsbwbcontig6078	6-phosphofructokinase-like isoform x2	GO:0016310	phosphorylation	P
bmsbwbcontig6078	6-phosphofructokinase-like isoform x2	GO:0006338	chromatin remodeling	P
bmsbwbcontig6078	6-phosphofructokinase-like isoform x2	GO:0006000	fructose metabolic process	P
bmsbwbcontig6078	6-phosphofructokinase-like isoform x2	GO:0006012	galactose metabolic process	P
bmsbwbcontig6078	6-phosphofructokinase-like isoform x2	GO:0006013	mannose metabolic process	P
bmsbwbcontig6078	6-phosphofructokinase-like isoform x2	GO:0006094	gluconeogenesis	P
bmsbwbcontig6078	6-phosphofructokinase-like isoform x2	GO:0006098	pentose-phosphate shunt	P
bmsbwbcontig753	6-phosphogluconate decarboxylating-like	GO:0006098	pentose-phosphate shunt	P
bmsbwbcontig753	6-phosphogluconate decarboxylating-like	GO:0019521	D-gluconate metabolic process	P
bmsbwbcontig78357	6-phosphogluconate dehydrogenase	GO:0006098	pentose-phosphate shunt	P
bmsbwbcontig78357	6-phosphogluconate dehydrogenase	GO:0019521	D-gluconate metabolic process	P
bmsbwbcontig11957	6-phosphogluconolactonase-like	GO:0005975	carbohydrate metabolic process	P
bmsbwbcontig79669	6-pyruvoyl tetrahydrobiopterin synthase	GO:0008616	queuosine biosynthetic process	P
bmsbwbcontig12195	6-pyruvoyl tetrahydrobiopterin synthase-like	GO:0006729	tetrahydrobiopterin biosynthetic process	P
bmsbwbcontig12195	6-pyruvoyl tetrahydrobiopterin synthase-like	GO:0046656	folic acid biosynthetic process	P
bmsbwbcontig60110	60 kda heat shock mitochondrial-like	GO:0042026	protein refolding	P
bmsbwbcontig61832	60 kda heat shock mitochondrial-like	GO:0031101	fin regeneration	P
bmsbwbcontig61832	60 kda heat shock mitochondrial-like	GO:0006457	protein folding	P
bmsbwbcontig62436	60 kda heat shock mitochondrial-like	GO:0042026	protein refolding	P
bmsbwbcontig972	60 kda heat shock mitochondrial-like	GO:0042026	protein refolding	P
bmsbwbcontig972	60 kda heat shock mitochondrial-like	GO:0006626	protein targeting to mitochondrion	P
bmsbwbcontig972	60 kda heat shock mitochondrial-like	GO:0006458	'de novo' protein folding	P
bmsbwbcontig972	60 kda heat shock mitochondrial-like	GO:0034605	cellular response to heat	P
bmsbwbcontig972	60 kda heat shock mitochondrial-like	GO:0019643	reductive tricarboxylic acid cycle	P
bmsbwbcontig972	60 kda heat shock mitochondrial-like	GO:0046487	glyoxylate metabolic process	P
bmsbwbcontig51974	60 kda heat shock mitochondrial-like	GO:0042981	regulation of apoptotic process	P
bmsbwbcontig51974	60 kda heat shock mitochondrial-like	GO:0042246	tissue regeneration	P
bmsbwbcontig51974	60 kda heat shock mitochondrial-like	GO:0050778	positive regulation of immune response	P
bmsbwbcontig51974	60 kda heat shock mitochondrial-like	GO:0019724	B cell mediated immunity	P
bmsbwbcontig51974	60 kda heat shock mitochondrial-like	GO:0044707	single-multicellular organism process	P
bmsbwbcontig51974	60 kda heat shock mitochondrial-like	GO:0001819	positive regulation of cytokine production	P
bmsbwbcontig51974	60 kda heat shock mitochondrial-like	GO:0002696	positive regulation of leukocyte activation	P
bmsbwbcontig51974	60 kda heat shock mitochondrial-like	GO:0002440	production of molecular mediator of immune response	P
bmsbwbcontig51974	60 kda heat shock mitochondrial-like	GO:0019222	regulation of metabolic process	P
bmsbwbcontig51974	60 kda heat shock mitochondrial-like	GO:0042113	B cell activation	P
bmsbwbcontig51974	60 kda heat shock mitochondrial-like	GO:0042026	protein refolding	P
bmsbwbcontig78597	60s acidic ribosomal protein p0	GO:0042254	ribosome biogenesis	P
bmsbwbcontig8276	60s acidic ribosomal protein p0-like	GO:0042254	ribosome biogenesis	P
bmsbwbcontig8276	60s acidic ribosomal protein p0-like	GO:0006414	translational elongation	P
bmsbwbcontig8276	60s acidic ribosomal protein p0-like	GO:0006284	base-excision repair	P
bmsbwbcontig263	60s acidic ribosomal protein p0-like	GO:0042254	ribosome biogenesis	P
bmsbwbcontig263	60s acidic ribosomal protein p0-like	GO:0006414	translational elongation	P
bmsbwbcontig263	60s acidic ribosomal protein p0-like	GO:0006284	base-excision repair	P
bmsbwbcontig264	60s acidic ribosomal protein p0-like	GO:0042254	ribosome biogenesis	P
bmsbwbcontig264	60s acidic ribosomal protein p0-like	GO:0006414	translational elongation	P
bmsbwbcontig264	60s acidic ribosomal protein p0-like	GO:0006284	base-excision repair	P
bmsbwbcontig822	60s acidic ribosomal protein p1-like	GO:0006414	translational elongation	P
bmsbwbcontig822	60s acidic ribosomal protein p1-like	GO:0042254	ribosome biogenesis	P
bmsbwbcontig603	60s acidic ribosomal protein p2	GO:0006414	translational elongation	P
bmsbwbcontig603	60s acidic ribosomal protein p2	GO:0042254	ribosome biogenesis	P
bmsbwbcontig58113	60s ribosomal protein	GO:0006412	translation	P
bmsbwbcontig58113	60s ribosomal protein	GO:0042254	ribosome biogenesis	P
bmsbwbcontig78410	60s ribosomal protein l10	GO:0006412	translation	P
bmsbwbcontig78410	60s ribosomal protein l10	GO:0042254	ribosome biogenesis	P
bmsbwbcontig599	60s ribosomal protein l10-like	GO:0006412	translation	P
bmsbwbcontig599	60s ribosomal protein l10-like	GO:0042254	ribosome biogenesis	P
bmsbwbcontig718	60s ribosomal protein l10-like	GO:0006412	translation	P
bmsbwbcontig718	60s ribosomal protein l10-like	GO:0042254	ribosome biogenesis	P
bmsbwbcontig2388	60s ribosomal protein l10a-like	GO:0006412	translation	P
bmsbwbcontig2388	60s ribosomal protein l10a-like	GO:0042254	ribosome biogenesis	P
bmsbwbcontig2961	60s ribosomal protein l11-like	GO:0050911	detection of chemical stimulus involved in sensory perception of smell	P
bmsbwbcontig2961	60s ribosomal protein l11-like	GO:0006412	translation	P
bmsbwbcontig2961	60s ribosomal protein l11-like	GO:0007187	G-protein coupled receptor signaling pathway, coupled to cyclic nucleotide second messenger	P
bmsbwbcontig2961	60s ribosomal protein l11-like	GO:0042254	ribosome biogenesis	P
bmsbwbcontig301	60s ribosomal protein l12-like	GO:0006412	translation	P
bmsbwbcontig301	60s ribosomal protein l12-like	GO:0042254	ribosome biogenesis	P
bmsbwbcontig319	60s ribosomal protein l12-like	GO:0006412	translation	P
bmsbwbcontig319	60s ribosomal protein l12-like	GO:0042254	ribosome biogenesis	P
bmsbwbcontig78802	60s ribosomal protein l13	GO:0006412	translation	P
bmsbwbcontig78802	60s ribosomal protein l13	GO:0042254	ribosome biogenesis	P
bmsbwbcontig891	60s ribosomal protein l13-like	GO:0006412	translation	P
bmsbwbcontig891	60s ribosomal protein l13-like	GO:0042254	ribosome biogenesis	P
bmsbwbcontig2277	60s ribosomal protein l13a-like	GO:0006412	translation	P
bmsbwbcontig2277	60s ribosomal protein l13a-like	GO:0042254	ribosome biogenesis	P
bmsbwbcontig78916	60s ribosomal protein l15	GO:0006412	translation	P
bmsbwbcontig78916	60s ribosomal protein l15	GO:0042254	ribosome biogenesis	P
bmsbwbcontig1899	60s ribosomal protein l15-like	GO:0006412	translation	P
bmsbwbcontig1899	60s ribosomal protein l15-like	GO:0042254	ribosome biogenesis	P
bmsbwbcontig25	60s ribosomal protein l15-like	GO:0006412	translation	P
bmsbwbcontig25	60s ribosomal protein l15-like	GO:0042254	ribosome biogenesis	P
bmsbwbcontig29	60s ribosomal protein l15-like	GO:0006412	translation	P
bmsbwbcontig29	60s ribosomal protein l15-like	GO:0042254	ribosome biogenesis	P
bmsbwbcontig24	60s ribosomal protein l15-like	GO:0006412	translation	P
bmsbwbcontig24	60s ribosomal protein l15-like	GO:0042254	ribosome biogenesis	P
bmsbwbcontig1286	60s ribosomal protein l17-like	GO:0006412	translation	P
bmsbwbcontig1286	60s ribosomal protein l17-like	GO:0042254	ribosome biogenesis	P
bmsbwbcontig1326	60s ribosomal protein l18-like	GO:0006412	translation	P
bmsbwbcontig1326	60s ribosomal protein l18-like	GO:0042254	ribosome biogenesis	P
bmsbwbcontig572	60s ribosomal protein l18a-like	GO:0006412	translation	P
bmsbwbcontig572	60s ribosomal protein l18a-like	GO:0042254	ribosome biogenesis	P
bmsbwbcontig1389	60s ribosomal protein l19-like	GO:0000022	mitotic spindle elongation	P
bmsbwbcontig1389	60s ribosomal protein l19-like	GO:0051298	centrosome duplication	P
bmsbwbcontig1389	60s ribosomal protein l19-like	GO:0006412	translation	P
bmsbwbcontig1389	60s ribosomal protein l19-like	GO:0042254	ribosome biogenesis	P
bmsbwbcontig4236	60s ribosomal protein l21-like	GO:0000022	mitotic spindle elongation	P
bmsbwbcontig4236	60s ribosomal protein l21-like	GO:0051298	centrosome duplication	P
bmsbwbcontig4236	60s ribosomal protein l21-like	GO:0006412	translation	P
bmsbwbcontig4236	60s ribosomal protein l21-like	GO:0042254	ribosome biogenesis	P
bmsbwbcontig1417	60s ribosomal protein l21-like	GO:0000022	mitotic spindle elongation	P
bmsbwbcontig1417	60s ribosomal protein l21-like	GO:0051298	centrosome duplication	P
bmsbwbcontig1417	60s ribosomal protein l21-like	GO:0006412	translation	P
bmsbwbcontig1417	60s ribosomal protein l21-like	GO:0042254	ribosome biogenesis	P
bmsbwbcontig798	60s ribosomal protein l22-like	GO:0000022	mitotic spindle elongation	P
bmsbwbcontig798	60s ribosomal protein l22-like	GO:0006412	translation	P
bmsbwbcontig798	60s ribosomal protein l22-like	GO:0042254	ribosome biogenesis	P
bmsbwbcontig376	60s ribosomal protein l23-like	GO:0000022	mitotic spindle elongation	P
bmsbwbcontig376	60s ribosomal protein l23-like	GO:0006412	translation	P
bmsbwbcontig376	60s ribosomal protein l23-like	GO:0022008	neurogenesis	P
bmsbwbcontig376	60s ribosomal protein l23-like	GO:0042254	ribosome biogenesis	P
bmsbwbcontig639	60s ribosomal protein l23a-like	GO:0006412	translation	P
bmsbwbcontig639	60s ribosomal protein l23a-like	GO:0042254	ribosome biogenesis	P
bmsbwbcontig1737	60s ribosomal protein l24-like	GO:0042254	ribosome biogenesis	P
bmsbwbcontig3579	60s ribosomal protein l26-like	GO:0006412	translation	P
bmsbwbcontig3579	60s ribosomal protein l26-like	GO:0042254	ribosome biogenesis	P
bmsbwbcontig7406	60s ribosomal protein l26-like	GO:0006412	translation	P
bmsbwbcontig7406	60s ribosomal protein l26-like	GO:0042254	ribosome biogenesis	P
bmsbwbcontig78267	60s ribosomal protein l27-like	GO:0006412	translation	P
bmsbwbcontig78267	60s ribosomal protein l27-like	GO:0042254	ribosome biogenesis	P
bmsbwbcontig938	60s ribosomal protein l27-like isoform 1	GO:0006412	translation	P
bmsbwbcontig938	60s ribosomal protein l27-like isoform 1	GO:0042254	ribosome biogenesis	P
bmsbwbcontig847	60s ribosomal protein l27a-like	GO:0006412	translation	P
bmsbwbcontig847	60s ribosomal protein l27a-like	GO:0042254	ribosome biogenesis	P
bmsbwbcontig971	60s ribosomal protein l29-like	GO:0006412	translation	P
bmsbwbcontig971	60s ribosomal protein l29-like	GO:0042254	ribosome biogenesis	P
bmsbwbcontig78513	60s ribosomal protein l3	GO:0006412	translation	P
bmsbwbcontig78513	60s ribosomal protein l3	GO:0042254	ribosome biogenesis	P
bmsbwbcontig210	60s ribosomal protein l3-like	GO:0006412	translation	P
bmsbwbcontig210	60s ribosomal protein l3-like	GO:0042254	ribosome biogenesis	P
bmsbwbcontig2215	60s ribosomal protein l3-like	GO:0000022	mitotic spindle elongation	P
bmsbwbcontig2215	60s ribosomal protein l3-like	GO:0051298	centrosome duplication	P
bmsbwbcontig2215	60s ribosomal protein l3-like	GO:0006412	translation	P
bmsbwbcontig2215	60s ribosomal protein l3-like	GO:0042254	ribosome biogenesis	P
bmsbwbcontig3601	60s ribosomal protein l30	GO:0000022	mitotic spindle elongation	P
bmsbwbcontig3601	60s ribosomal protein l30	GO:0006412	translation	P
bmsbwbcontig3601	60s ribosomal protein l30	GO:0040007	growth	P
bmsbwbcontig3601	60s ribosomal protein l30	GO:0051298	centrosome duplication	P
bmsbwbcontig3601	60s ribosomal protein l30	GO:0007422	peripheral nervous system development	P
bmsbwbcontig3601	60s ribosomal protein l30	GO:0042254	ribosome biogenesis	P
bmsbwbcontig3609	60s ribosomal protein l30	GO:0006412	translation	P
bmsbwbcontig3609	60s ribosomal protein l30	GO:0042254	ribosome biogenesis	P
bmsbwbcontig1859	60s ribosomal protein l31-like	GO:0006412	translation	P
bmsbwbcontig1859	60s ribosomal protein l31-like	GO:0042254	ribosome biogenesis	P
bmsbwbcontig1800	60s ribosomal protein l32-like	GO:0006412	translation	P
bmsbwbcontig1800	60s ribosomal protein l32-like	GO:0042254	ribosome biogenesis	P
bmsbwbcontig78544	60s ribosomal protein l34	GO:0006412	translation	P
bmsbwbcontig78544	60s ribosomal protein l34	GO:0042254	ribosome biogenesis	P
bmsbwbcontig2305	60s ribosomal protein l34-like	GO:0006412	translation	P
bmsbwbcontig2305	60s ribosomal protein l34-like	GO:0042254	ribosome biogenesis	P
bmsbwbcontig2764	60s ribosomal protein l35-like	GO:0006412	translation	P
bmsbwbcontig2764	60s ribosomal protein l35-like	GO:0042254	ribosome biogenesis	P
bmsbwbcontig1299	60s ribosomal protein l35a-like	GO:0006412	translation	P
bmsbwbcontig1299	60s ribosomal protein l35a-like	GO:0042254	ribosome biogenesis	P
bmsbwbcontig987	60s ribosomal protein l36-like	GO:0006412	translation	P
bmsbwbcontig987	60s ribosomal protein l36-like	GO:0042254	ribosome biogenesis	P
bmsbwbcontig3666	60s ribosomal protein l37a-like	GO:0006412	translation	P
bmsbwbcontig3666	60s ribosomal protein l37a-like	GO:0042254	ribosome biogenesis	P
bmsbwbcontig132	60s ribosomal protein l38-like	GO:0001501	skeletal system development	P
bmsbwbcontig132	60s ribosomal protein l38-like	GO:0000184	nuclear-transcribed mRNA catabolic process, nonsense-mediated decay	P
bmsbwbcontig132	60s ribosomal protein l38-like	GO:0006415	translational termination	P
bmsbwbcontig132	60s ribosomal protein l38-like	GO:0006413	translational initiation	P
bmsbwbcontig132	60s ribosomal protein l38-like	GO:0007605	sensory perception of sound	P
bmsbwbcontig132	60s ribosomal protein l38-like	GO:0006414	translational elongation	P
bmsbwbcontig132	60s ribosomal protein l38-like	GO:0001503	ossification	P
bmsbwbcontig132	60s ribosomal protein l38-like	GO:0048318	axial mesoderm development	P
bmsbwbcontig132	60s ribosomal protein l38-like	GO:0034463	90S preribosome assembly	P
bmsbwbcontig132	60s ribosomal protein l38-like	GO:0042474	middle ear morphogenesis	P
bmsbwbcontig132	60s ribosomal protein l38-like	GO:0006417	regulation of translation	P
bmsbwbcontig132	60s ribosomal protein l38-like	GO:0019083	viral transcription	P
bmsbwbcontig132	60s ribosomal protein l38-like	GO:0006614	SRP-dependent cotranslational protein targeting to membrane	P
bmsbwbcontig1128	60s ribosomal protein l4-like	GO:0006412	translation	P
bmsbwbcontig1128	60s ribosomal protein l4-like	GO:0042254	ribosome biogenesis	P
bmsbwbcontig494	60s ribosomal protein l44-like	GO:0000022	mitotic spindle elongation	P
bmsbwbcontig494	60s ribosomal protein l44-like	GO:0006412	translation	P
bmsbwbcontig494	60s ribosomal protein l44-like	GO:0042254	ribosome biogenesis	P
bmsbwbcontig1963	60s ribosomal protein l5-like	GO:0006412	translation	P
bmsbwbcontig1963	60s ribosomal protein l5-like	GO:0042254	ribosome biogenesis	P
bmsbwbcontig2042	60s ribosomal protein l7a-like	GO:0042254	ribosome biogenesis	P
bmsbwbcontig348	60s ribosomal protein l8-like	GO:0006412	translation	P
bmsbwbcontig348	60s ribosomal protein l8-like	GO:0042254	ribosome biogenesis	P
bmsbwbcontig226	60s ribosomal protein l9-like	GO:0006412	translation	P
bmsbwbcontig226	60s ribosomal protein l9-like	GO:0042254	ribosome biogenesis	P
bmsbwbcontig10456	60s ribosome subunit biogenesis protein nip7 homolog	GO:0042255	ribosome assembly	P
bmsbwbcontig8256	70 kda peptidyl-prolyl isomerase-like	GO:0044699	single-organism process	P
bmsbwbcontig8256	70 kda peptidyl-prolyl isomerase-like	GO:0044267	cellular protein metabolic process	P
bmsbwbcontig24799	72 kda inositol polyphosphate 5-phosphatase-like	GO:0046856	phosphatidylinositol dephosphorylation	P
bmsbwbcontig60046	AGAP003140-PB	GO:0051056	regulation of small GTPase mediated signal transduction	P
bmsbwbcontig60046	AGAP003140-PB	GO:0043547	positive regulation of GTPase activity	P
bmsbwbcontig60046	AGAP003140-PB	GO:0007165	signal transduction	P
bmsbwbcontig13810	AGAP003212-PA	GO:0006118	electron transport	P
bmsbwbcontig67095	AGAP009725-PA	GO:0007156	homophilic cell adhesion	P
bmsbwbcontig67095	AGAP009725-PA	GO:0055114	oxidation-reduction process	P
bmsbwbcontig28335	AGAP009865-PA	GO:0006118	electron transport	P
bmsbwbcontig32895	AGAP010024-PA	GO:0010466	negative regulation of peptidase activity	P
bmsbwbcontig73688	AGAP010024-PA	GO:0010466	negative regulation of peptidase activity	P
bmsbwbcontig22320	CG15828	GO:0015918	sterol transport	P
bmsbwbcontig22320	CG15828	GO:0034196	acylglycerol transport	P
bmsbwbcontig23067	GA23311	GO:0006278	RNA-dependent DNA replication	P
bmsbwbcontig60789	GA25721	GO:0034765	regulation of ion transmembrane transport	P
bmsbwbcontig60789	GA25721	GO:0070588	calcium ion transmembrane transport	P
bmsbwbcontig13955	GA29299	GO:0006730	one-carbon metabolic process	P
bmsbwbcontig13955	GA29299	GO:0006555	methionine metabolic process	P
bmsbwbcontig40287	GD15145	GO:0007186	G-protein coupled receptor signaling pathway	P
bmsbwbcontig22278	GD17531	GO:0007049	cell cycle	P
bmsbwbcontig47955	GF11978	GO:0006534	cysteine metabolic process	P
bmsbwbcontig47955	GF11978	GO:0006544	glycine metabolic process	P
bmsbwbcontig47955	GF11978	GO:0006555	methionine metabolic process	P
bmsbwbcontig47955	GF11978	GO:0006563	L-serine metabolic process	P
bmsbwbcontig47955	GF11978	GO:0006566	threonine metabolic process	P
bmsbwbcontig27332	GF14878	GO:0046427	positive regulation of JAK-STAT cascade	P
bmsbwbcontig27332	GF14878	GO:0032958	inositol phosphate biosynthetic process	P
bmsbwbcontig4809	GF16872	GO:0035220	wing disc development	P
bmsbwbcontig4809	GF16872	GO:0022416	chaeta development	P
bmsbwbcontig4809	GF16872	GO:0055114	oxidation-reduction process	P
bmsbwbcontig4809	GF16872	GO:0006094	gluconeogenesis	P
bmsbwbcontig4809	GF16872	GO:0006096	glycolysis	P
bmsbwbcontig4809	GF16872	GO:0019384	caprolactam catabolic process	P
bmsbwbcontig4809	GF16872	GO:0046486	glycerolipid metabolic process	P
bmsbwbcontig18536	GH10638	GO:0042994	cytoplasmic sequestering of transcription factor	P
bmsbwbcontig18536	GH10638	GO:0051726	regulation of cell cycle	P
bmsbwbcontig10934	GH18875	GO:0007157	heterophilic cell-cell adhesion	P
bmsbwbcontig3337	GH18948	GO:0001964	startle response	P
bmsbwbcontig3337	GH18948	GO:0048067	cuticle pigmentation	P
bmsbwbcontig3337	GH18948	GO:0008406	gonad development	P
bmsbwbcontig3337	GH18948	GO:0042417	dopamine metabolic process	P
bmsbwbcontig3337	GH18948	GO:0045467	R7 cell development	P
bmsbwbcontig3337	GH18948	GO:0002121	inter-male aggressive behavior	P
bmsbwbcontig3337	GH18948	GO:0007464	R3/R4 cell fate commitment	P
bmsbwbcontig3337	GH18948	GO:0016199	axon midline choice point recognition	P
bmsbwbcontig3337	GH18948	GO:0031987	locomotion involved in locomotory behavior	P
bmsbwbcontig3337	GH18948	GO:0048022	negative regulation of melanin biosynthetic process	P
bmsbwbcontig3337	GH18948	GO:0006583	melanin biosynthetic process from tyrosine	P
bmsbwbcontig3337	GH18948	GO:0014866	skeletal myofibril assembly	P
bmsbwbcontig3337	GH18948	GO:0007623	circadian rhythm	P
bmsbwbcontig3337	GH18948	GO:0019730	antimicrobial humoral response	P
bmsbwbcontig3337	GH18948	GO:0007593	chitin-based cuticle sclerotization	P
bmsbwbcontig3337	GH18948	GO:0045476	nurse cell apoptotic process	P
bmsbwbcontig3337	GH18948	GO:0000398	mRNA splicing, via spliceosome	P
bmsbwbcontig3337	GH18948	GO:0007304	chorion-containing eggshell formation	P
bmsbwbcontig3337	GH18948	GO:0048854	brain morphogenesis	P
bmsbwbcontig3337	GH18948	GO:0007616	long-term memory	P
bmsbwbcontig3337	GH18948	GO:0043042	amino acid adenylylation by nonribosomal peptide synthase	P
bmsbwbcontig3337	GH18948	GO:0006909	phagocytosis	P
bmsbwbcontig3337	GH18948	GO:0001692	histamine metabolic process	P
bmsbwbcontig3337	GH18948	GO:0006355	regulation of transcription, DNA-dependent	P
bmsbwbcontig3337	GH18948	GO:0048082	regulation of adult chitin-containing cuticle pigmentation	P
bmsbwbcontig3337	GH18948	GO:0045449	regulation of transcription, DNA-dependent	P
bmsbwbcontig20420	GH23519	GO:0043412	macromolecule modification	P
bmsbwbcontig34126	GI11945	GO:0006278	RNA-dependent DNA replication	P
bmsbwbcontig34126	GI11945	GO:0015074	DNA integration	P
bmsbwbcontig59414	GI13608	GO:0008152	metabolic process	P
bmsbwbcontig11482	GJ13005	GO:0006810	transport	P
bmsbwbcontig22898	GJ14444	GO:0001964	startle response	P
bmsbwbcontig22898	GJ14444	GO:0048067	cuticle pigmentation	P
bmsbwbcontig22898	GJ14444	GO:0008406	gonad development	P
bmsbwbcontig22898	GJ14444	GO:0042417	dopamine metabolic process	P
bmsbwbcontig22898	GJ14444	GO:0045467	R7 cell development	P
bmsbwbcontig22898	GJ14444	GO:0002121	inter-male aggressive behavior	P
bmsbwbcontig22898	GJ14444	GO:0007464	R3/R4 cell fate commitment	P
bmsbwbcontig22898	GJ14444	GO:0016199	axon midline choice point recognition	P
bmsbwbcontig22898	GJ14444	GO:0031987	locomotion involved in locomotory behavior	P
bmsbwbcontig22898	GJ14444	GO:0048022	negative regulation of melanin biosynthetic process	P
bmsbwbcontig22898	GJ14444	GO:0014866	skeletal myofibril assembly	P
bmsbwbcontig22898	GJ14444	GO:0019730	antimicrobial humoral response	P
bmsbwbcontig22898	GJ14444	GO:0007593	chitin-based cuticle sclerotization	P
bmsbwbcontig22898	GJ14444	GO:0045476	nurse cell apoptotic process	P
bmsbwbcontig22898	GJ14444	GO:0000398	mRNA splicing, via spliceosome	P
bmsbwbcontig22898	GJ14444	GO:0007304	chorion-containing eggshell formation	P
bmsbwbcontig22898	GJ14444	GO:0042438	melanin biosynthetic process	P
bmsbwbcontig22898	GJ14444	GO:0048854	brain morphogenesis	P
bmsbwbcontig22898	GJ14444	GO:0007616	long-term memory	P
bmsbwbcontig22898	GJ14444	GO:0043042	amino acid adenylylation by nonribosomal peptide synthase	P
bmsbwbcontig22898	GJ14444	GO:0006909	phagocytosis	P
bmsbwbcontig22898	GJ14444	GO:0001692	histamine metabolic process	P
bmsbwbcontig22898	GJ14444	GO:0006355	regulation of transcription, DNA-dependent	P
bmsbwbcontig22898	GJ14444	GO:0048082	regulation of adult chitin-containing cuticle pigmentation	P
bmsbwbcontig60273	GJ16859	GO:0006468	protein phosphorylation	P
bmsbwbcontig60273	GJ16859	GO:0007088	regulation of mitosis	P
bmsbwbcontig60273	GJ16859	GO:0007067	mitosis	P
bmsbwbcontig60273	GJ16859	GO:0007178	transmembrane receptor protein serine/threonine kinase signaling pathway	P
bmsbwbcontig60273	GJ16859	GO:0009069	serine family amino acid metabolic process	P
bmsbwbcontig24230	GJ24173	GO:0006355	regulation of transcription, DNA-dependent	P
bmsbwbcontig24230	GJ24173	GO:0045449	regulation of transcription, DNA-dependent	P
bmsbwbcontig15176	GK10227	GO:0006810	transport	P
bmsbwbcontig5868	GK11479	GO:0007465	R7 cell fate commitment	P
bmsbwbcontig5868	GK11479	GO:0007156	homophilic cell adhesion	P
bmsbwbcontig5868	GK11479	GO:0007616	long-term memory	P
bmsbwbcontig5868	GK11479	GO:0008355	olfactory learning	P
bmsbwbcontig5868	GK11479	GO:0048149	behavioral response to ethanol	P
bmsbwbcontig5868	GK11479	GO:0007615	anesthesia-resistant memory	P
bmsbwbcontig40209	GK16625	GO:0007165	signal transduction	P
bmsbwbcontig43479	GK20383	GO:0007476	imaginal disc-derived wing morphogenesis	P
bmsbwbcontig43479	GK20383	GO:0000916	actomyosin contractile ring contraction	P
bmsbwbcontig43479	GK20383	GO:0007110	meiosis I cytokinesis	P
bmsbwbcontig43479	GK20383	GO:0007111	meiosis II cytokinesis	P
bmsbwbcontig43479	GK20383	GO:0030148	sphingolipid biosynthetic process	P
bmsbwbcontig43479	GK20383	GO:0043147	meiotic spindle stabilization	P
bmsbwbcontig4718	GK24330	GO:0055114	oxidation-reduction process	P
bmsbwbcontig45514	GL13243	GO:0007306	eggshell chorion assembly	P
bmsbwbcontig45514	GL13243	GO:0007343	egg activation	P
bmsbwbcontig45514	GL13243	GO:0007310	oocyte dorsal/ventral axis specification	P
bmsbwbcontig45514	GL13243	GO:0016485	protein processing	P
bmsbwbcontig30581	GL17828	GO:0019730	antimicrobial humoral response	P
bmsbwbcontig30581	GL17828	GO:0005975	carbohydrate metabolic process	P
bmsbwbcontig34846	GL27078	GO:0045455	ecdysteroid metabolic process	P
bmsbwbcontig13371	GM13089	GO:0007009	plasma membrane organization	P
bmsbwbcontig13371	GM13089	GO:0007029	endoplasmic reticulum organization	P
bmsbwbcontig13371	GM13089	GO:0009880	embryonic pattern specification	P
bmsbwbcontig13371	GM13089	GO:0040003	chitin-based cuticle development	P
bmsbwbcontig13371	GM13089	GO:0019991	septate junction assembly	P
bmsbwbcontig13371	GM13089	GO:0007030	Golgi organization	P
bmsbwbcontig13371	GM13089	GO:0007379	segment specification	P
bmsbwbcontig13371	GM13089	GO:0006493	protein O-linked glycosylation	P
bmsbwbcontig13371	GM13089	GO:0006487	protein N-linked glycosylation	P
bmsbwbcontig30819	GM16649	GO:0090175	regulation of establishment of planar polarity	P
bmsbwbcontig30819	GM16649	GO:0016339	calcium-dependent cell-cell adhesion	P
bmsbwbcontig30819	GM16649	GO:0035159	regulation of tube length, open tracheal system	P
bmsbwbcontig30819	GM16649	GO:0035222	wing disc pattern formation	P
bmsbwbcontig30819	GM16649	GO:0045317	equator specification	P
bmsbwbcontig30819	GM16649	GO:0008283	cell proliferation	P
bmsbwbcontig30819	GM16649	GO:0045198	establishment of epithelial cell apical/basal polarity	P
bmsbwbcontig30819	GM16649	GO:0001737	establishment of imaginal disc-derived wing hair orientation	P
bmsbwbcontig30819	GM16649	GO:0090176	microtubule cytoskeleton organization involved in establishment of planar polarity	P
bmsbwbcontig30819	GM16649	GO:0007156	homophilic cell adhesion	P
bmsbwbcontig30819	GM16649	GO:0018149	peptide cross-linking	P
bmsbwbcontig30819	GM16649	GO:0000904	cell morphogenesis involved in differentiation	P
bmsbwbcontig30819	GM16649	GO:0007480	imaginal disc-derived leg morphogenesis	P
bmsbwbcontig30819	GM16649	GO:0016318	ommatidial rotation	P
bmsbwbcontig30819	GM16649	GO:0007165	signal transduction	P
bmsbwbcontig21547	Neurofibromin, putative	GO:0051056	regulation of small GTPase mediated signal transduction	P
bmsbwbcontig21547	Neurofibromin, putative	GO:0043547	positive regulation of GTPase activity	P
bmsbwbcontig21547	Neurofibromin, putative	GO:0007165	signal transduction	P
bmsbwbcontig2468	PREDICTED: amidophosphoribosyltransferase-like	GO:0006164	purine nucleotide biosynthetic process	P
bmsbwbcontig2468	PREDICTED: amidophosphoribosyltransferase-like	GO:1901135	carbohydrate derivative metabolic process	P
bmsbwbcontig2080	PREDICTED: clavesin-1-like	GO:0006810	transport	P
bmsbwbcontig1507	PREDICTED: hypothetical protein LOC100118209	GO:0045454	cell redox homeostasis	P
bmsbwbcontig13320	PREDICTED: hypothetical protein LOC100119694	GO:0007165	signal transduction	P
bmsbwbcontig24381	PREDICTED: hypothetical protein LOC100162025	GO:0007155	cell adhesion	P
bmsbwbcontig29780	PREDICTED: hypothetical protein LOC100164681	GO:0006811	ion transport	P
bmsbwbcontig18595	PREDICTED: hypothetical protein LOC100168197 isoform 2	GO:0006355	regulation of transcription, DNA-dependent	P
bmsbwbcontig18595	PREDICTED: hypothetical protein LOC100168197 isoform 2	GO:0045449	regulation of transcription, DNA-dependent	P
bmsbwbcontig16906	PREDICTED: hypothetical protein LOC100572339	GO:0007423	sensory organ development	P
bmsbwbcontig16906	PREDICTED: hypothetical protein LOC100572339	GO:0009887	organ morphogenesis	P
bmsbwbcontig16906	PREDICTED: hypothetical protein LOC100572339	GO:0008356	asymmetric cell division	P
bmsbwbcontig16906	PREDICTED: hypothetical protein LOC100572339	GO:0050794	regulation of cellular process	P
bmsbwbcontig50516	PREDICTED: hypothetical protein LOC100572478	GO:0006278	RNA-dependent DNA replication	P
bmsbwbcontig26649	PREDICTED: hypothetical protein LOC100643707	GO:0007549	dosage compensation	P
bmsbwbcontig26649	PREDICTED: hypothetical protein LOC100643707	GO:0000122	negative regulation of transcription from RNA polymerase II promoter	P
bmsbwbcontig26649	PREDICTED: hypothetical protein LOC100643707	GO:0007219	Notch signaling pathway	P
bmsbwbcontig26649	PREDICTED: hypothetical protein LOC100643707	GO:0007540	sex determination, establishment of X:A ratio	P
bmsbwbcontig26649	PREDICTED: hypothetical protein LOC100643707	GO:0048813	dendrite morphogenesis	P
bmsbwbcontig26649	PREDICTED: hypothetical protein LOC100643707	GO:0008345	larval locomotory behavior	P
bmsbwbcontig26649	PREDICTED: hypothetical protein LOC100643707	GO:0002052	positive regulation of neuroblast proliferation	P
bmsbwbcontig26649	PREDICTED: hypothetical protein LOC100643707	GO:0008344	adult locomotory behavior	P
bmsbwbcontig28053	PREDICTED: hypothetical protein LOC100648310	GO:0035556	intracellular signal transduction	P
bmsbwbcontig28053	PREDICTED: hypothetical protein LOC100648310	GO:0009190	cyclic nucleotide biosynthetic process	P
bmsbwbcontig28053	PREDICTED: hypothetical protein LOC100648310	GO:0006869	lipid transport	P
bmsbwbcontig28053	PREDICTED: hypothetical protein LOC100648310	GO:0035023	regulation of Rho protein signal transduction	P
bmsbwbcontig28053	PREDICTED: hypothetical protein LOC100648310	GO:0043087	regulation of GTPase activity	P
bmsbwbcontig76310	PREDICTED: hypothetical protein LOC409163 isoform 1	GO:0055114	oxidation-reduction process	P
bmsbwbcontig7444	PREDICTED: hypothetical protein LOC411575	GO:0006468	protein phosphorylation	P
bmsbwbcontig1699	PREDICTED: hypothetical protein LOC551528 isoform 3	GO:0007010	cytoskeleton organization	P
bmsbwbcontig30092	PREDICTED: hypothetical protein LOC724749	GO:0061343	cell adhesion involved in heart morphogenesis	P
bmsbwbcontig4123	PREDICTED: hypothetical protein LOC727232	GO:0035556	intracellular signal transduction	P
bmsbwbcontig908	PREDICTED: melanotransferrin-like	GO:0044699	single-organism process	P
bmsbwbcontig10198	PREDICTED: similar to AGAP001800-PA	GO:0006810	transport	P
bmsbwbcontig1901	PREDICTED: similar to AGAP006456-PA	GO:0006120	mitochondrial electron transport, NADH to ubiquinone	P
bmsbwbcontig1901	PREDICTED: similar to AGAP006456-PA	GO:0006744	ubiquinone biosynthetic process	P
bmsbwbcontig1901	PREDICTED: similar to AGAP006456-PA	GO:0006814	sodium ion transport	P
bmsbwbcontig1901	PREDICTED: similar to AGAP006456-PA	GO:0015992	proton transport	P
bmsbwbcontig59477	PREDICTED: similar to Cdc6	GO:0006267	pre-replicative complex assembly involved in nuclear cell cycle DNA replication	P
bmsbwbcontig51059	PREDICTED: similar to Y26D4A.11	GO:0043170	macromolecule metabolic process	P
bmsbwbcontig51059	PREDICTED: similar to Y26D4A.11	GO:0044238	primary metabolic process	P
bmsbwbcontig67294	PREDICTED: similar to Y26D4A.11, partial	GO:0015074	DNA integration	P
bmsbwbcontig77001	PREDICTED: similar to conserved hypothetical protein	GO:0007508	larval heart development	P
bmsbwbcontig5953	PREDICTED: similar to dNFAT	GO:0006355	regulation of transcription, DNA-dependent	P
bmsbwbcontig5953	PREDICTED: similar to dNFAT	GO:0045449	regulation of transcription, DNA-dependent	P
bmsbwbcontig4795	PREDICTED: similar to paraplegin	GO:0030163	protein catabolic process	P
bmsbwbcontig4795	PREDICTED: similar to paraplegin	GO:0006508	proteolysis	P
bmsbwbcontig66592	PREDICTED: similar to polyprotein	GO:0006278	RNA-dependent DNA replication	P
bmsbwbcontig66592	PREDICTED: similar to polyprotein	GO:0015074	DNA integration	P
bmsbwbcontig10886	PREDICTED: synaptotagmin-7-like	GO:0006810	transport	P
bmsbwbcontig4618	PREDICTED: transportin-3	GO:0006810	transport	P
bmsbwbcontig5687	PREDICTED: uncharacterized protein CG1785-like	GO:0022008	neurogenesis	P
bmsbwbcontig75666	PREDICTED: uncharacterized protein K02A2.6-like	GO:0006259	DNA metabolic process	P
bmsbwbcontig67396	PREDICTED: uncharacterized protein K02A2.6-like, partial	GO:0006259	DNA metabolic process	P
bmsbwbcontig70459	PREDICTED: uncharacterized protein LOC100877549	GO:0055085	transmembrane transport	P
bmsbwbcontig70459	PREDICTED: uncharacterized protein LOC100877549	GO:0007629	flight behavior	P
bmsbwbcontig70459	PREDICTED: uncharacterized protein LOC100877549	GO:0043052	thermotaxis	P
bmsbwbcontig70459	PREDICTED: uncharacterized protein LOC100877549	GO:0009408	response to heat	P
bmsbwbcontig70459	PREDICTED: uncharacterized protein LOC100877549	GO:0048148	behavioral response to cocaine	P
bmsbwbcontig70459	PREDICTED: uncharacterized protein LOC100877549	GO:0007608	sensory perception of smell	P
bmsbwbcontig70459	PREDICTED: uncharacterized protein LOC100877549	GO:0006816	calcium ion transport	P
bmsbwbcontig70459	PREDICTED: uncharacterized protein LOC100877549	GO:0048060	negative gravitaxis	P
bmsbwbcontig70459	PREDICTED: uncharacterized protein LOC100877549	GO:0040040	thermosensory behavior	P
bmsbwbcontig70459	PREDICTED: uncharacterized protein LOC100877549	GO:0007605	sensory perception of sound	P
bmsbwbcontig14540	PREDICTED: uncharacterized protein LOC100879374 isoform 2	GO:0032012	regulation of ARF protein signal transduction	P
bmsbwbcontig14540	PREDICTED: uncharacterized protein LOC100879374 isoform 2	GO:0043087	regulation of GTPase activity	P
bmsbwbcontig27362	PREDICTED: uncharacterized protein LOC100880062	GO:0006508	proteolysis	P
bmsbwbcontig27362	PREDICTED: uncharacterized protein LOC100880062	GO:0007165	signal transduction	P
bmsbwbcontig15314	PREDICTED: uncharacterized protein LOC100882345	GO:0016058	maintenance of membrane potential in photoreceptor cell by rhodopsin mediated signaling	P
bmsbwbcontig15314	PREDICTED: uncharacterized protein LOC100882345	GO:0016056	rhodopsin mediated signaling pathway	P
bmsbwbcontig15314	PREDICTED: uncharacterized protein LOC100882345	GO:0006810	transport	P
bmsbwbcontig35114	PREDICTED: uncharacterized protein LOC101450423	GO:0007264	small GTPase mediated signal transduction	P
bmsbwbcontig35114	PREDICTED: uncharacterized protein LOC101450423	GO:0006184	GTP catabolic process	P
bmsbwbcontig46928	PREDICTED: uncharacterized protein LOC101463140	GO:0006390	transcription from mitochondrial promoter	P
bmsbwbcontig32643	PREDICTED: uncharacterized protein LOC101893139	GO:0010466	negative regulation of peptidase activity	P
bmsbwbcontig2485	PREDICTED: uricase-like	GO:0044710	single-organism metabolic process	P
bmsbwbcontig5079	Rabenosyn-5, putative	GO:0030100	regulation of endocytosis	P
bmsbwbcontig5079	Rabenosyn-5, putative	GO:0008103	oocyte microtubule cytoskeleton polarization	P
bmsbwbcontig5079	Rabenosyn-5, putative	GO:0001737	establishment of imaginal disc-derived wing hair orientation	P
bmsbwbcontig5079	Rabenosyn-5, putative	GO:0035088	establishment or maintenance of apical/basal cell polarity	P
bmsbwbcontig5079	Rabenosyn-5, putative	GO:0006897	endocytosis	P
bmsbwbcontig5079	Rabenosyn-5, putative	GO:0034058	endosomal vesicle fusion	P
bmsbwbcontig5079	Rabenosyn-5, putative	GO:0045451	pole plasm oskar mRNA localization	P
bmsbwbcontig10936	Sequestosome-1, putative	GO:0009987	cellular process	P
bmsbwbcontig7802	Thrombospondin-3 precursor, putative	GO:0007155	cell adhesion	P
bmsbwbcontig70266	Trm5p	GO:0032259	methylation	P
bmsbwbcontig70266	Trm5p	GO:0008033	tRNA processing	P
bmsbwbcontig70266	Trm5p	GO:0009451	RNA modification	P
bmsbwbcontig71151	a disintegrin and metalloproteinase with thrombospondin motifs 18-like	GO:0040023	establishment of nucleus localization	P
bmsbwbcontig71151	a disintegrin and metalloproteinase with thrombospondin motifs 18-like	GO:0001541	ovarian follicle development	P
bmsbwbcontig71151	a disintegrin and metalloproteinase with thrombospondin motifs 18-like	GO:0030713	ovarian follicle cell stalk formation	P
bmsbwbcontig5744	a disintegrin and metalloproteinase with thrombospondin motifs 3-like	GO:0006508	proteolysis	P
bmsbwbcontig13466	a disintegrin and metalloproteinase with thrombospondin motifs 9-like	GO:0040035	hermaphrodite genitalia development	P
bmsbwbcontig13466	a disintegrin and metalloproteinase with thrombospondin motifs 9-like	GO:0006888	ER to Golgi vesicle-mediated transport	P
bmsbwbcontig13466	a disintegrin and metalloproteinase with thrombospondin motifs 9-like	GO:0040039	inductive cell migration	P
bmsbwbcontig13466	a disintegrin and metalloproteinase with thrombospondin motifs 9-like	GO:0002009	morphogenesis of an epithelium	P
bmsbwbcontig13466	a disintegrin and metalloproteinase with thrombospondin motifs 9-like	GO:0009792	embryo development ending in birth or egg hatching	P
bmsbwbcontig13466	a disintegrin and metalloproteinase with thrombospondin motifs 9-like	GO:0008406	gonad development	P
bmsbwbcontig78003	a disintegrin and metalloproteinase with thrombospondin motifs 9-like	GO:0006508	proteolysis	P
bmsbwbcontig35349	a-kinase anchor protein 13-like	GO:0035023	regulation of Rho protein signal transduction	P
bmsbwbcontig35349	a-kinase anchor protein 13-like	GO:0035556	intracellular signal transduction	P
bmsbwbcontig35349	a-kinase anchor protein 13-like	GO:0043087	regulation of GTPase activity	P
bmsbwbcontig43737	abc transporter	GO:0006200	ATP catabolic process	P
bmsbwbcontig43737	abc transporter	GO:0015682	ferric iron transport	P
bmsbwbcontig33827	abc transporter atp-binding protein	GO:0055085	transmembrane transport	P
bmsbwbcontig33827	abc transporter atp-binding protein	GO:0006200	ATP catabolic process	P
bmsbwbcontig1476	abc transporter b family member 15	GO:0010048	vernalization response	P
bmsbwbcontig1476	abc transporter b family member 15	GO:0010541	acropetal auxin transport	P
bmsbwbcontig1476	abc transporter b family member 15	GO:0043481	anthocyanin accumulation in tissues in response to UV light	P
bmsbwbcontig1476	abc transporter b family member 15	GO:0010540	basipetal auxin transport	P
bmsbwbcontig1476	abc transporter b family member 15	GO:0010315	auxin efflux	P
bmsbwbcontig1476	abc transporter b family member 15	GO:0006200	ATP catabolic process	P
bmsbwbcontig1476	abc transporter b family member 15	GO:0048440	carpel development	P
bmsbwbcontig1476	abc transporter b family member 15	GO:0006855	drug transmembrane transport	P
bmsbwbcontig41200	abc transporter b family member 15-like	GO:0010048	vernalization response	P
bmsbwbcontig41200	abc transporter b family member 15-like	GO:0010541	acropetal auxin transport	P
bmsbwbcontig41200	abc transporter b family member 15-like	GO:0043481	anthocyanin accumulation in tissues in response to UV light	P
bmsbwbcontig41200	abc transporter b family member 15-like	GO:0010540	basipetal auxin transport	P
bmsbwbcontig41200	abc transporter b family member 15-like	GO:0010315	auxin efflux	P
bmsbwbcontig41200	abc transporter b family member 15-like	GO:0055085	transmembrane transport	P
bmsbwbcontig41200	abc transporter b family member 15-like	GO:0006200	ATP catabolic process	P
bmsbwbcontig41200	abc transporter b family member 15-like	GO:0048440	carpel development	P
bmsbwbcontig23942	abc transporter b family member 9-like	GO:0009987	cellular process	P
bmsbwbcontig23942	abc transporter b family member 9-like	GO:0006810	transport	P
bmsbwbcontig53470	abc transporter b family protein	GO:0016246	RNA interference	P
bmsbwbcontig53470	abc transporter b family protein	GO:0055085	transmembrane transport	P
bmsbwbcontig53470	abc transporter b family protein	GO:0006200	ATP catabolic process	P
bmsbwbcontig25950	abc transporter g family member 20-like	GO:0006810	transport	P
bmsbwbcontig25950	abc transporter g family member 20-like	GO:0006200	ATP catabolic process	P
bmsbwbcontig27792	abc transporter g family member 20-like	GO:0006810	transport	P
bmsbwbcontig27792	abc transporter g family member 20-like	GO:0006200	ATP catabolic process	P
bmsbwbcontig2903	abc transporter g family member 20-like	GO:0006810	transport	P
bmsbwbcontig11314	abc transporter g family member 20-like	GO:0006200	ATP catabolic process	P
bmsbwbcontig11314	abc transporter g family member 20-like	GO:0015682	ferric iron transport	P
bmsbwbcontig1629	abc transporter g family member 20-like isoform 2	GO:0006200	ATP catabolic process	P
bmsbwbcontig1629	abc transporter g family member 20-like isoform 2	GO:0015682	ferric iron transport	P
bmsbwbcontig20655	abc transporter g family member 22-like	GO:0006200	ATP catabolic process	P
bmsbwbcontig20655	abc transporter g family member 22-like	GO:0015689	molybdate ion transport	P
bmsbwbcontig23196	abc transporter g family member 22-like	GO:0006200	ATP catabolic process	P
bmsbwbcontig26314	abc transporter g family member 22-like	GO:0006200	ATP catabolic process	P
bmsbwbcontig26314	abc transporter g family member 22-like	GO:0015689	molybdate ion transport	P
bmsbwbcontig9425	abc transporter g family member 22-like	GO:0042752	regulation of circadian rhythm	P
bmsbwbcontig9425	abc transporter g family member 22-like	GO:0006200	ATP catabolic process	P
bmsbwbcontig9425	abc transporter g family member 22-like	GO:0015689	molybdate ion transport	P
bmsbwbcontig21938	abc transporter g family member 23-like isoform 1	GO:0006810	transport	P
bmsbwbcontig76876	abc transporter g family member 23-like isoform 1	GO:0006200	ATP catabolic process	P
bmsbwbcontig76876	abc transporter g family member 23-like isoform 1	GO:0015716	organic phosphonate transport	P
bmsbwbcontig76876	abc transporter g family member 23-like isoform 1	GO:0015748	organophosphate ester transport	P
bmsbwbcontig76876	abc transporter g family member 23-like isoform 1	GO:0015682	ferric iron transport	P
bmsbwbcontig6614	abhydrolase domain-containing protein 2-like	GO:0035220	wing disc development	P
bmsbwbcontig6614	abhydrolase domain-containing protein 2-like	GO:0022416	chaeta development	P
bmsbwbcontig6614	abhydrolase domain-containing protein 2-like	GO:0042572	retinol metabolic process	P
bmsbwbcontig6614	abhydrolase domain-containing protein 2-like	GO:0016042	lipid catabolic process	P
bmsbwbcontig2123	abhydrolase domain-containing protein 3-like	GO:0016042	lipid catabolic process	P
bmsbwbcontig785	abnormal x	GO:0006810	transport	P
bmsbwbcontig13086	abrupt protein	GO:0006357	regulation of transcription from RNA polymerase II promoter	P
bmsbwbcontig13086	abrupt protein	GO:0007435	salivary gland morphogenesis	P
bmsbwbcontig13086	abrupt protein	GO:0007426	tracheal outgrowth, open tracheal system	P
bmsbwbcontig13086	abrupt protein	GO:0006342	chromatin silencing	P
bmsbwbcontig13086	abrupt protein	GO:0045449	regulation of transcription, DNA-dependent	P
bmsbwbcontig78238	acetate-- ligase	GO:0019427	acetyl-CoA biosynthetic process from acetate	P
bmsbwbcontig78238	acetate-- ligase	GO:0006094	gluconeogenesis	P
bmsbwbcontig78238	acetate-- ligase	GO:0006096	glycolysis	P
bmsbwbcontig78238	acetate-- ligase	GO:0019643	reductive tricarboxylic acid cycle	P
bmsbwbcontig57004	acetolactate synthase	GO:0009097	isoleucine biosynthetic process	P
bmsbwbcontig57004	acetolactate synthase	GO:0009099	valine biosynthetic process	P
bmsbwbcontig57004	acetolactate synthase	GO:0009098	leucine biosynthetic process	P
bmsbwbcontig57004	acetolactate synthase	GO:0015940	pantothenate biosynthetic process	P
bmsbwbcontig47530	acetolactate synthase	GO:0009097	isoleucine biosynthetic process	P
bmsbwbcontig47530	acetolactate synthase	GO:0009099	valine biosynthetic process	P
bmsbwbcontig47530	acetolactate synthase	GO:0009098	leucine biosynthetic process	P
bmsbwbcontig47530	acetolactate synthase	GO:0015940	pantothenate biosynthetic process	P
bmsbwbcontig9272	acetyl- cytosolic-like	GO:0006090	pyruvate metabolic process	P
bmsbwbcontig9272	acetyl- cytosolic-like	GO:0006550	isoleucine catabolic process	P
bmsbwbcontig9272	acetyl- cytosolic-like	GO:0006552	leucine catabolic process	P
bmsbwbcontig9272	acetyl- cytosolic-like	GO:0006554	lysine catabolic process	P
bmsbwbcontig9272	acetyl- cytosolic-like	GO:0006568	tryptophan metabolic process	P
bmsbwbcontig9272	acetyl- cytosolic-like	GO:0006574	valine catabolic process	P
bmsbwbcontig9272	acetyl- cytosolic-like	GO:0006633	fatty acid biosynthetic process	P
bmsbwbcontig9272	acetyl- cytosolic-like	GO:0018874	benzoate metabolic process	P
bmsbwbcontig9272	acetyl- cytosolic-like	GO:0042967	acyl-carrier-protein biosynthetic process	P
bmsbwbcontig9272	acetyl- cytosolic-like	GO:0046950	cellular ketone body metabolic process	P
bmsbwbcontig2310	acetyl- mitochondrial-like	GO:0008152	metabolic process	P
bmsbwbcontig203	acetyl-coa carboxylase	GO:0006633	fatty acid biosynthetic process	P
bmsbwbcontig203	acetyl-coa carboxylase	GO:0006550	isoleucine catabolic process	P
bmsbwbcontig203	acetyl-coa carboxylase	GO:0006552	leucine catabolic process	P
bmsbwbcontig203	acetyl-coa carboxylase	GO:0006574	valine catabolic process	P
bmsbwbcontig203	acetyl-coa carboxylase	GO:0006090	pyruvate metabolic process	P
bmsbwbcontig4355	acetyl-coenzyme a synthetase-like	GO:0019427	acetyl-CoA biosynthetic process from acetate	P
bmsbwbcontig4355	acetyl-coenzyme a synthetase-like	GO:0006094	gluconeogenesis	P
bmsbwbcontig4355	acetyl-coenzyme a synthetase-like	GO:0006096	glycolysis	P
bmsbwbcontig4355	acetyl-coenzyme a synthetase-like	GO:0019643	reductive tricarboxylic acid cycle	P
bmsbwbcontig55042	acetylcholine receptor subunit alpha-like	GO:0006812	cation transport	P
bmsbwbcontig55042	acetylcholine receptor subunit alpha-like	GO:0007165	signal transduction	P
bmsbwbcontig48760	acetylcholine receptor subunit alpha-like	GO:0006812	cation transport	P
bmsbwbcontig48760	acetylcholine receptor subunit alpha-like	GO:0007165	signal transduction	P
bmsbwbcontig56071	acetylcholine receptor subunit alpha-like	GO:0006812	cation transport	P
bmsbwbcontig56071	acetylcholine receptor subunit alpha-like	GO:0007165	signal transduction	P
bmsbwbcontig57057	acetylcholine receptor subunit beta-like 1-like isoform 1	GO:0006812	cation transport	P
bmsbwbcontig57057	acetylcholine receptor subunit beta-like 1-like isoform 1	GO:0007165	signal transduction	P
bmsbwbcontig13819	acetylcholine receptor subunit beta-like 2-like	GO:0006812	cation transport	P
bmsbwbcontig13819	acetylcholine receptor subunit beta-like 2-like	GO:0007165	signal transduction	P
bmsbwbcontig13818	acetylcholine receptor subunit beta-like 2-like	GO:0006811	ion transport	P
bmsbwbcontig77597	acetylcholine receptor subunit beta-like 2-like	GO:0006812	cation transport	P
bmsbwbcontig77597	acetylcholine receptor subunit beta-like 2-like	GO:0007165	signal transduction	P
bmsbwbcontig25580	acetylcholinesterase isoform 2	GO:0009987	cellular process	P
bmsbwbcontig25580	acetylcholinesterase isoform 2	GO:0044707	single-multicellular organism process	P
bmsbwbcontig10776	acetylcholinesterase type 1 precursor	GO:0001507	acetylcholine catabolic process in synaptic cleft	P
bmsbwbcontig10776	acetylcholinesterase type 1 precursor	GO:0046486	glycerolipid metabolic process	P
bmsbwbcontig25766	acetylcholinesterase type 2 precursor	GO:0001507	acetylcholine catabolic process in synaptic cleft	P
bmsbwbcontig25766	acetylcholinesterase type 2 precursor	GO:0046486	glycerolipid metabolic process	P
bmsbwbcontig24905	acetylcholinesterase type 2 precursor	GO:0001507	acetylcholine catabolic process in synaptic cleft	P
bmsbwbcontig24905	acetylcholinesterase type 2 precursor	GO:0046486	glycerolipid metabolic process	P
bmsbwbcontig30559	acetylcholinesterase-like	GO:0001507	acetylcholine catabolic process in synaptic cleft	P
bmsbwbcontig30559	acetylcholinesterase-like	GO:0046486	glycerolipid metabolic process	P
bmsbwbcontig60897	acetylglutamate kinase	GO:0006526	arginine biosynthetic process	P
bmsbwbcontig60897	acetylglutamate kinase	GO:0016310	phosphorylation	P
bmsbwbcontig60897	acetylglutamate kinase	GO:0000051	urea cycle intermediate metabolic process	P
bmsbwbcontig74270	acetylglutamate kinase	GO:0006526	arginine biosynthetic process	P
bmsbwbcontig74270	acetylglutamate kinase	GO:0016310	phosphorylation	P
bmsbwbcontig74270	acetylglutamate kinase	GO:0000051	urea cycle intermediate metabolic process	P
bmsbwbcontig38855	achaete-scute complex protein t4-like	GO:0021984	adenohypophysis development	P
bmsbwbcontig38855	achaete-scute complex protein t4-like	GO:0070654	sensory epithelium regeneration	P
bmsbwbcontig38855	achaete-scute complex protein t4-like	GO:0002070	epithelial cell maturation	P
bmsbwbcontig38855	achaete-scute complex protein t4-like	GO:0061195	taste bud formation	P
bmsbwbcontig38855	achaete-scute complex protein t4-like	GO:0021575	hindbrain morphogenesis	P
bmsbwbcontig38855	achaete-scute complex protein t4-like	GO:0010629	negative regulation of gene expression	P
bmsbwbcontig79043	acid phosphatase-1	GO:0006771	riboflavin metabolic process	P
bmsbwbcontig79043	acid phosphatase-1	GO:0019497	hexachlorocyclohexane metabolic process	P
bmsbwbcontig78543	acidic endochitinase sp2-like	GO:0006032	chitin catabolic process	P
bmsbwbcontig78543	acidic endochitinase sp2-like	GO:0016998	cell wall macromolecule catabolic process	P
bmsbwbcontig3045	acidic leucine-rich nuclear phosphoprotein 32 family member a-like	GO:0006913	nucleocytoplasmic transport	P
bmsbwbcontig27382	acidic mammalian chitinase-like	GO:0071704	organic substance metabolic process	P
bmsbwbcontig739	acidic mammalian chitinase-like	GO:0008152	metabolic process	P
bmsbwbcontig241	aconitate mitochondrial-like	GO:0019643	reductive tricarboxylic acid cycle	P
bmsbwbcontig241	aconitate mitochondrial-like	GO:0046487	glyoxylate metabolic process	P
bmsbwbcontig947	actin related protein 1	GO:0032507	maintenance of protein location in cell	P
bmsbwbcontig947	actin related protein 1	GO:0007291	sperm individualization	P
bmsbwbcontig947	actin related protein 1	GO:0000910	cytokinesis	P
bmsbwbcontig947	actin related protein 1	GO:0006909	phagocytosis	P
bmsbwbcontig947	actin related protein 1	GO:0016319	mushroom body development	P
bmsbwbcontig947	actin related protein 1	GO:0007010	cytoskeleton organization	P
bmsbwbcontig947	actin related protein 1	GO:0002121	inter-male aggressive behavior	P
bmsbwbcontig8102	actin-binding lim protein 1-like	GO:0007010	cytoskeleton organization	P
bmsbwbcontig1673	actin-related protein 2 3 complex subunit 1a	GO:0008407	chaeta morphogenesis	P
bmsbwbcontig1673	actin-related protein 2 3 complex subunit 1a	GO:0001745	compound eye morphogenesis	P
bmsbwbcontig1673	actin-related protein 2 3 complex subunit 1a	GO:0007409	axonogenesis	P
bmsbwbcontig1673	actin-related protein 2 3 complex subunit 1a	GO:0030037	actin filament reorganization involved in cell cycle	P
bmsbwbcontig1673	actin-related protein 2 3 complex subunit 1a	GO:0030041	actin filament polymerization	P
bmsbwbcontig1673	actin-related protein 2 3 complex subunit 1a	GO:0045747	positive regulation of Notch signaling pathway	P
bmsbwbcontig1673	actin-related protein 2 3 complex subunit 1a	GO:0034314	Arp2/3 complex-mediated actin nucleation	P
bmsbwbcontig1673	actin-related protein 2 3 complex subunit 1a	GO:0006886	intracellular protein transport	P
bmsbwbcontig1673	actin-related protein 2 3 complex subunit 1a	GO:0007413	axonal fasciculation	P
bmsbwbcontig1673	actin-related protein 2 3 complex subunit 1a	GO:0030589	pseudocleavage involved in syncytial blastoderm formation	P
bmsbwbcontig1673	actin-related protein 2 3 complex subunit 1a	GO:0051491	positive regulation of filopodium assembly	P
bmsbwbcontig1064	actin-related protein 2 3 complex subunit 3-like	GO:0034314	Arp2/3 complex-mediated actin nucleation	P
bmsbwbcontig2771	actin-related protein 2 3 complex subunit 5-like	GO:0030833	regulation of actin filament polymerization	P
bmsbwbcontig18356	actin-related protein 2-like isoform x1	GO:0034314	Arp2/3 complex-mediated actin nucleation	P
bmsbwbcontig4565	actin-related protein 2-like isoform x1	GO:0034314	Arp2/3 complex-mediated actin nucleation	P
bmsbwbcontig10186	actin-related protein 3-like	GO:0006909	phagocytosis	P
bmsbwbcontig10186	actin-related protein 3-like	GO:0030713	ovarian follicle cell stalk formation	P
bmsbwbcontig10186	actin-related protein 3-like	GO:0030037	actin filament reorganization involved in cell cycle	P
bmsbwbcontig10186	actin-related protein 3-like	GO:0045747	positive regulation of Notch signaling pathway	P
bmsbwbcontig10186	actin-related protein 3-like	GO:0034314	Arp2/3 complex-mediated actin nucleation	P
bmsbwbcontig10186	actin-related protein 3-like	GO:0006886	intracellular protein transport	P
bmsbwbcontig10186	actin-related protein 3-like	GO:0007520	myoblast fusion	P
bmsbwbcontig10186	actin-related protein 3-like	GO:0007413	axonal fasciculation	P
bmsbwbcontig10186	actin-related protein 3-like	GO:0030589	pseudocleavage involved in syncytial blastoderm formation	P
bmsbwbcontig10186	actin-related protein 3-like	GO:0010592	positive regulation of lamellipodium assembly	P
bmsbwbcontig10186	actin-related protein 3-like	GO:0022416	chaeta development	P
bmsbwbcontig10186	actin-related protein 3-like	GO:0051491	positive regulation of filopodium assembly	P
bmsbwbcontig11725	actin-related protein 5-like	GO:0044763	single-organism cellular process	P
bmsbwbcontig11725	actin-related protein 5-like	GO:0044260	cellular macromolecule metabolic process	P
bmsbwbcontig11725	actin-related protein 5-like	GO:0090304	nucleic acid metabolic process	P
bmsbwbcontig22427	actin-related protein 5-like	GO:0006281	DNA repair	P
bmsbwbcontig22427	actin-related protein 5-like	GO:0006355	regulation of transcription, DNA-dependent	P
bmsbwbcontig22427	actin-related protein 5-like	GO:0006351	transcription, DNA-dependent	P
bmsbwbcontig22427	actin-related protein 5-like	GO:0006338	chromatin remodeling	P
bmsbwbcontig23288	actin-related protein 5-like	GO:0070914	UV-damage excision repair	P
bmsbwbcontig23288	actin-related protein 5-like	GO:0006302	double-strand break repair	P
bmsbwbcontig26559	actin-related protein 5-like	GO:0006281	DNA repair	P
bmsbwbcontig26559	actin-related protein 5-like	GO:0006355	regulation of transcription, DNA-dependent	P
bmsbwbcontig29912	actin-related protein 8-like	GO:0044763	single-organism cellular process	P
bmsbwbcontig29912	actin-related protein 8-like	GO:0044260	cellular macromolecule metabolic process	P
bmsbwbcontig29912	actin-related protein 8-like	GO:0090304	nucleic acid metabolic process	P
bmsbwbcontig5967	activin receptor type-2b-like	GO:0016310	phosphorylation	P
bmsbwbcontig5967	activin receptor type-2b-like	GO:0007178	transmembrane receptor protein serine/threonine kinase signaling pathway	P
bmsbwbcontig5967	activin receptor type-2b-like	GO:0009069	serine family amino acid metabolic process	P
bmsbwbcontig6020	acyl carrier protein	GO:0006120	mitochondrial electron transport, NADH to ubiquinone	P
bmsbwbcontig6020	acyl carrier protein	GO:0006633	fatty acid biosynthetic process	P
bmsbwbcontig6020	acyl carrier protein	GO:0006810	transport	P
bmsbwbcontig6020	acyl carrier protein	GO:0042967	acyl-carrier-protein biosynthetic process	P
bmsbwbcontig3992	acyl- -binding isoform 2	GO:0042049	cellular acyl-CoA homeostasis	P
bmsbwbcontig7844	acyl- :lysophosphatidylglycerol acyltransferase 1-like	GO:0008152	metabolic process	P
bmsbwbcontig71956	acyl- delta desaturase-like	GO:0006633	fatty acid biosynthetic process	P
bmsbwbcontig71956	acyl- delta desaturase-like	GO:0055114	oxidation-reduction process	P
bmsbwbcontig15718	acyl- delta desaturase-like	GO:0006629	lipid metabolic process	P
bmsbwbcontig274	acyl- delta desaturase-like	GO:0006629	lipid metabolic process	P
bmsbwbcontig29617	acyl- delta desaturase-like	GO:0006629	lipid metabolic process	P
bmsbwbcontig8138	acyl- delta desaturase-like	GO:0006633	fatty acid biosynthetic process	P
bmsbwbcontig8138	acyl- delta desaturase-like	GO:0006723	cuticle hydrocarbon biosynthetic process	P
bmsbwbcontig9665	acyl- delta desaturase-like	GO:0006633	fatty acid biosynthetic process	P
bmsbwbcontig9665	acyl- delta desaturase-like	GO:0006723	cuticle hydrocarbon biosynthetic process	P
bmsbwbcontig42782	acyl- delta desaturase-like	GO:0006629	lipid metabolic process	P
bmsbwbcontig4843	acyl- delta desaturase-like isoform 2	GO:0006629	lipid metabolic process	P
bmsbwbcontig27441	acyl- desaturase 1-like	GO:0006633	fatty acid biosynthetic process	P
bmsbwbcontig27441	acyl- desaturase 1-like	GO:0055114	oxidation-reduction process	P
bmsbwbcontig20984	acyl- desaturase 1-like	GO:0006629	lipid metabolic process	P
bmsbwbcontig31019	acyl- desaturase 1-like	GO:0006629	lipid metabolic process	P
bmsbwbcontig5734	acyl- desaturase 1-like	GO:0044710	single-organism metabolic process	P
bmsbwbcontig34153	acyl- ligase	GO:0019915	lipid storage	P
bmsbwbcontig34153	acyl- ligase	GO:0006629	lipid metabolic process	P
bmsbwbcontig28857	acyl- synthetase family member 4	GO:0008152	metabolic process	P
bmsbwbcontig62311	acyl- synthetase family member mitochondrial	GO:0008152	metabolic process	P
bmsbwbcontig72691	acyl- synthetase family member mitochondrial	GO:0008152	metabolic process	P
bmsbwbcontig17701	acyl- synthetase short-chain family member mitochondrial-like	GO:0006094	gluconeogenesis	P
bmsbwbcontig17701	acyl- synthetase short-chain family member mitochondrial-like	GO:0006096	glycolysis	P
bmsbwbcontig17701	acyl- synthetase short-chain family member mitochondrial-like	GO:0019643	reductive tricarboxylic acid cycle	P
bmsbwbcontig540	acyl-coa dehydrogenase	GO:0008152	metabolic process	P
bmsbwbcontig22011	acyl-coenzyme a thioesterase 13	GO:0051289	protein homotetramerization	P
bmsbwbcontig7044	acyl-protein thioesterase 1-like	GO:0042572	retinol metabolic process	P
bmsbwbcontig2850	acylphosphatase, putative	GO:0006094	gluconeogenesis	P
bmsbwbcontig2850	acylphosphatase, putative	GO:0006096	glycolysis	P
bmsbwbcontig2850	acylphosphatase, putative	GO:0018874	benzoate metabolic process	P
bmsbwbcontig6691	adam 17-like protease-like	GO:0006508	proteolysis	P
bmsbwbcontig59006	adam 17-like protease-like	GO:0006509	membrane protein ectodomain proteolysis	P
bmsbwbcontig66213	adam 9	GO:0006508	proteolysis	P
bmsbwbcontig10208	adapter molecule	GO:0007298	border follicle cell migration	P
bmsbwbcontig10208	adapter molecule	GO:0046330	positive regulation of JNK cascade	P
bmsbwbcontig10208	adapter molecule	GO:0007165	signal transduction	P
bmsbwbcontig10208	adapter molecule	GO:0007520	myoblast fusion	P
bmsbwbcontig10208	adapter molecule	GO:0046529	imaginal disc fusion, thorax closure	P
bmsbwbcontig15970	adenine phosphoribosyltransferase-like	GO:1901564	organonitrogen compound metabolic process	P
bmsbwbcontig15970	adenine phosphoribosyltransferase-like	GO:0055086	nucleobase-containing small molecule metabolic process	P
bmsbwbcontig1715	adenomatous polyposis coli	GO:0048468	cell development	P
bmsbwbcontig1715	adenomatous polyposis coli	GO:0051716	cellular response to stimulus	P
bmsbwbcontig1715	adenomatous polyposis coli	GO:0048699	generation of neurons	P
bmsbwbcontig1715	adenomatous polyposis coli	GO:0051674	localization of cell	P
bmsbwbcontig1715	adenomatous polyposis coli	GO:0030111	regulation of Wnt receptor signaling pathway	P
bmsbwbcontig1715	adenomatous polyposis coli	GO:0007420	brain development	P
bmsbwbcontig1715	adenomatous polyposis coli	GO:0051649	establishment of localization in cell	P
bmsbwbcontig1715	adenomatous polyposis coli	GO:0008104	protein localization	P
bmsbwbcontig1715	adenomatous polyposis coli	GO:0040003	chitin-based cuticle development	P
bmsbwbcontig1715	adenomatous polyposis coli	GO:0051128	regulation of cellular component organization	P
bmsbwbcontig1715	adenomatous polyposis coli	GO:0043067	regulation of programmed cell death	P
bmsbwbcontig1715	adenomatous polyposis coli	GO:0051656	establishment of organelle localization	P
bmsbwbcontig1715	adenomatous polyposis coli	GO:0051247	positive regulation of protein metabolic process	P
bmsbwbcontig1715	adenomatous polyposis coli	GO:0000226	microtubule cytoskeleton organization	P
bmsbwbcontig1715	adenomatous polyposis coli	GO:0045595	regulation of cell differentiation	P
bmsbwbcontig1715	adenomatous polyposis coli	GO:0000910	cytokinesis	P
bmsbwbcontig1715	adenomatous polyposis coli	GO:0000278	mitotic cell cycle	P
bmsbwbcontig1715	adenomatous polyposis coli	GO:0001700	embryonic development via the syncytial blastoderm	P
bmsbwbcontig1715	adenomatous polyposis coli	GO:0007560	imaginal disc morphogenesis	P
bmsbwbcontig1715	adenomatous polyposis coli	GO:0009968	negative regulation of signal transduction	P
bmsbwbcontig1715	adenomatous polyposis coli	GO:0006810	transport	P
bmsbwbcontig1715	adenomatous polyposis coli	GO:0048522	positive regulation of cellular process	P
bmsbwbcontig1715	adenomatous polyposis coli	GO:0007155	cell adhesion	P
bmsbwbcontig1715	adenomatous polyposis coli	GO:0006928	cellular component movement	P
bmsbwbcontig1715	adenomatous polyposis coli	GO:0003002	regionalization	P
bmsbwbcontig1715	adenomatous polyposis coli	GO:0040011	locomotion	P
bmsbwbcontig1715	adenomatous polyposis coli	GO:0051093	negative regulation of developmental process	P
bmsbwbcontig1715	adenomatous polyposis coli	GO:0048477	oogenesis	P
bmsbwbcontig6035	adenosine 3 -phospho 5 -phosphosulfate transporter 1-like	GO:0055085	transmembrane transport	P
bmsbwbcontig12401	adenosine deaminase acting on isoform f	GO:0001666	response to hypoxia	P
bmsbwbcontig12401	adenosine deaminase acting on isoform f	GO:0016556	mRNA modification	P
bmsbwbcontig12401	adenosine deaminase acting on isoform f	GO:0045475	locomotor rhythm	P
bmsbwbcontig12401	adenosine deaminase acting on isoform f	GO:0008344	adult locomotory behavior	P
bmsbwbcontig12401	adenosine deaminase acting on isoform f	GO:0042752	regulation of circadian rhythm	P
bmsbwbcontig12401	adenosine deaminase acting on isoform f	GO:0008049	male courtship behavior	P
bmsbwbcontig12401	adenosine deaminase acting on isoform f	GO:0009408	response to heat	P
bmsbwbcontig12401	adenosine deaminase acting on isoform f	GO:0006382	adenosine to inosine editing	P
bmsbwbcontig12401	adenosine deaminase acting on isoform f	GO:0042391	regulation of membrane potential	P
bmsbwbcontig1615	adenosine kinase 2-like	GO:0046129	purine ribonucleoside biosynthetic process	P
bmsbwbcontig1615	adenosine kinase 2-like	GO:0006796	phosphate-containing compound metabolic process	P
bmsbwbcontig12537	adenosine monophosphate-protein transferase ficd homolog	GO:0018117	protein adenylylation	P
bmsbwbcontig64629	adenosine receptor a2b	GO:0008306	associative learning	P
bmsbwbcontig64629	adenosine receptor a2b	GO:0090281	negative regulation of calcium ion import	P
bmsbwbcontig64629	adenosine receptor a2b	GO:0007268	synaptic transmission	P
bmsbwbcontig64629	adenosine receptor a2b	GO:0001973	adenosine receptor signaling pathway	P
bmsbwbcontig64629	adenosine receptor a2b	GO:0022008	neurogenesis	P
bmsbwbcontig64629	adenosine receptor a2b	GO:0007187	G-protein coupled receptor signaling pathway, coupled to cyclic nucleotide second messenger	P
bmsbwbcontig24997	adenosine receptor a2b-like	GO:0001973	adenosine receptor signaling pathway	P
bmsbwbcontig24997	adenosine receptor a2b-like	GO:0007187	G-protein coupled receptor signaling pathway, coupled to cyclic nucleotide second messenger	P
bmsbwbcontig17478	adenosylhomocysteinase 3-like	GO:0006730	one-carbon metabolic process	P
bmsbwbcontig17478	adenosylhomocysteinase 3-like	GO:0006555	methionine metabolic process	P
bmsbwbcontig9446	adenosylhomocysteinase 3-like	GO:0006730	one-carbon metabolic process	P
bmsbwbcontig9446	adenosylhomocysteinase 3-like	GO:0006555	methionine metabolic process	P
bmsbwbcontig2086	adenosylhomocysteinase b-like	GO:0033353	S-adenosylmethionine cycle	P
bmsbwbcontig2086	adenosylhomocysteinase b-like	GO:0006730	one-carbon metabolic process	P
bmsbwbcontig2086	adenosylhomocysteinase b-like	GO:0006555	methionine metabolic process	P
bmsbwbcontig18890	adenylate cyclase	GO:0055085	transmembrane transport	P
bmsbwbcontig37584	adenylate cyclase	GO:0035556	intracellular signal transduction	P
bmsbwbcontig37584	adenylate cyclase	GO:0045475	locomotor rhythm	P
bmsbwbcontig37584	adenylate cyclase	GO:0006171	cAMP biosynthetic process	P
bmsbwbcontig37584	adenylate cyclase	GO:0006182	cGMP biosynthetic process	P
bmsbwbcontig37584	adenylate cyclase	GO:0006144	purine nucleobase metabolic process	P
bmsbwbcontig37584	adenylate cyclase	GO:0046039	GTP metabolic process	P
bmsbwbcontig5456	adenylate cyclase	GO:0007186	G-protein coupled receptor signaling pathway	P
bmsbwbcontig5456	adenylate cyclase	GO:0008340	determination of adult lifespan	P
bmsbwbcontig5456	adenylate cyclase	GO:0030431	sleep	P
bmsbwbcontig5456	adenylate cyclase	GO:0019933	cAMP-mediated signaling	P
bmsbwbcontig5456	adenylate cyclase	GO:0048149	behavioral response to ethanol	P
bmsbwbcontig5456	adenylate cyclase	GO:0008355	olfactory learning	P
bmsbwbcontig5456	adenylate cyclase	GO:0007625	grooming behavior	P
bmsbwbcontig5456	adenylate cyclase	GO:0007591	molting cycle, chitin-based cuticle	P
bmsbwbcontig5456	adenylate cyclase	GO:0007614	short-term memory	P
bmsbwbcontig5456	adenylate cyclase	GO:0048675	axon extension	P
bmsbwbcontig5456	adenylate cyclase	GO:0007528	neuromuscular junction development	P
bmsbwbcontig5456	adenylate cyclase	GO:0001661	conditioned taste aversion	P
bmsbwbcontig5456	adenylate cyclase	GO:0006171	cAMP biosynthetic process	P
bmsbwbcontig5456	adenylate cyclase	GO:0007619	courtship behavior	P
bmsbwbcontig5456	adenylate cyclase	GO:0009408	response to heat	P
bmsbwbcontig5456	adenylate cyclase	GO:0007274	neuromuscular synaptic transmission	P
bmsbwbcontig5456	adenylate cyclase	GO:0006979	response to oxidative stress	P
bmsbwbcontig68741	adenylate cyclase	GO:0035556	intracellular signal transduction	P
bmsbwbcontig68741	adenylate cyclase	GO:0006171	cAMP biosynthetic process	P
bmsbwbcontig68741	adenylate cyclase	GO:0006182	cGMP biosynthetic process	P
bmsbwbcontig68741	adenylate cyclase	GO:0006144	purine nucleobase metabolic process	P
bmsbwbcontig68741	adenylate cyclase	GO:0046039	GTP metabolic process	P
bmsbwbcontig15290	adenylate cyclase type	GO:0035556	intracellular signal transduction	P
bmsbwbcontig15290	adenylate cyclase type	GO:0006171	cAMP biosynthetic process	P
bmsbwbcontig15290	adenylate cyclase type	GO:0006144	purine nucleobase metabolic process	P
bmsbwbcontig28565	adenylate cyclase type 2-like	GO:0035556	intracellular signal transduction	P
bmsbwbcontig28565	adenylate cyclase type 2-like	GO:0006171	cAMP biosynthetic process	P
bmsbwbcontig28565	adenylate cyclase type 2-like	GO:0006144	purine nucleobase metabolic process	P
bmsbwbcontig3916	adenylate cyclase type 2-like	GO:0035556	intracellular signal transduction	P
bmsbwbcontig3916	adenylate cyclase type 2-like	GO:0009190	cyclic nucleotide biosynthetic process	P
bmsbwbcontig45398	adenylate cyclase type 3-like	GO:0009152	purine ribonucleotide biosynthetic process	P
bmsbwbcontig45398	adenylate cyclase type 3-like	GO:0052652	cyclic purine nucleotide metabolic process	P
bmsbwbcontig73196	adenylate cyclase type 3-like	GO:0009190	cyclic nucleotide biosynthetic process	P
bmsbwbcontig58469	adenylate cyclase type 5-like	GO:0035556	intracellular signal transduction	P
bmsbwbcontig58469	adenylate cyclase type 5-like	GO:0006171	cAMP biosynthetic process	P
bmsbwbcontig58469	adenylate cyclase type 5-like	GO:0006144	purine nucleobase metabolic process	P
bmsbwbcontig14978	adenylate cyclase type 8-like	GO:0009190	cyclic nucleotide biosynthetic process	P
bmsbwbcontig18532	adenylate cyclase type 9-like	GO:0006171	cAMP biosynthetic process	P
bmsbwbcontig18532	adenylate cyclase type 9-like	GO:0006144	purine nucleobase metabolic process	P
bmsbwbcontig27547	adenylate cyclase type 9-like	GO:0035556	intracellular signal transduction	P
bmsbwbcontig27547	adenylate cyclase type 9-like	GO:0009190	cyclic nucleotide biosynthetic process	P
bmsbwbcontig10421	adenylate cyclase type 9-like isoform x2	GO:0009987	cellular process	P
bmsbwbcontig12500	adenylate cyclase type ix	GO:0035556	intracellular signal transduction	P
bmsbwbcontig12500	adenylate cyclase type ix	GO:0009190	cyclic nucleotide biosynthetic process	P
bmsbwbcontig538	adenylate kinase isoenzyme 1-like isoform x2	GO:0006165	nucleoside diphosphate phosphorylation	P
bmsbwbcontig538	adenylate kinase isoenzyme 1-like isoform x2	GO:0009142	nucleoside triphosphate biosynthetic process	P
bmsbwbcontig538	adenylate kinase isoenzyme 1-like isoform x2	GO:0015949	nucleobase-containing small molecule interconversion	P
bmsbwbcontig538	adenylate kinase isoenzyme 1-like isoform x2	GO:0006144	purine nucleobase metabolic process	P
bmsbwbcontig538	adenylate kinase isoenzyme 1-like isoform x2	GO:0006206	pyrimidine nucleobase metabolic process	P
bmsbwbcontig69025	adenylate kinase isoenzyme 5-like	GO:0044237	cellular metabolic process	P
bmsbwbcontig18592	adenylate kinase isoenzyme 6-like	GO:0030307	positive regulation of cell growth	P
bmsbwbcontig18592	adenylate kinase isoenzyme 6-like	GO:0006367	transcription initiation from RNA polymerase II promoter	P
bmsbwbcontig18592	adenylate kinase isoenzyme 6-like	GO:0006974	response to DNA damage stimulus	P
bmsbwbcontig18592	adenylate kinase isoenzyme 6-like	GO:0043066	negative regulation of apoptotic process	P
bmsbwbcontig18592	adenylate kinase isoenzyme 6-like	GO:0050821	protein stabilization	P
bmsbwbcontig18592	adenylate kinase isoenzyme 6-like	GO:0032435	negative regulation of proteasomal ubiquitin-dependent protein catabolic process	P
bmsbwbcontig18592	adenylate kinase isoenzyme 6-like	GO:0043966	histone H3 acetylation	P
bmsbwbcontig18592	adenylate kinase isoenzyme 6-like	GO:1902166	negative regulation of intrinsic apoptotic signaling pathway in response to DNA damage by p53 class mediator	P
bmsbwbcontig18592	adenylate kinase isoenzyme 6-like	GO:0045944	positive regulation of transcription from RNA polymerase II promoter	P
bmsbwbcontig18592	adenylate kinase isoenzyme 6-like	GO:0070555	response to interleukin-1	P
bmsbwbcontig18592	adenylate kinase isoenzyme 6-like	GO:0016032	viral process	P
bmsbwbcontig18592	adenylate kinase isoenzyme 6-like	GO:0006368	transcription elongation from RNA polymerase II promoter	P
bmsbwbcontig18592	adenylate kinase isoenzyme 6-like	GO:0060760	positive regulation of response to cytokine stimulus	P
bmsbwbcontig18592	adenylate kinase isoenzyme 6-like	GO:0042967	acyl-carrier-protein biosynthetic process	P
bmsbwbcontig18592	adenylate kinase isoenzyme 6-like	GO:0045941	positive regulation of transcription, DNA-dependent	P
bmsbwbcontig18592	adenylate kinase isoenzyme 6-like	GO:0006144	purine nucleobase metabolic process	P
bmsbwbcontig18592	adenylate kinase isoenzyme 6-like	GO:0046034	ATP metabolic process	P
bmsbwbcontig6440	adenylate kinase mitochondrial	GO:0046939	nucleotide phosphorylation	P
bmsbwbcontig6440	adenylate kinase mitochondrial	GO:0022008	neurogenesis	P
bmsbwbcontig6440	adenylate kinase mitochondrial	GO:0006172	ADP biosynthetic process	P
bmsbwbcontig6440	adenylate kinase mitochondrial	GO:0006144	purine nucleobase metabolic process	P
bmsbwbcontig6440	adenylate kinase mitochondrial	GO:0046034	ATP metabolic process	P
bmsbwbcontig2476	adenylosuccinate lyase-like	GO:0009152	purine ribonucleotide biosynthetic process	P
bmsbwbcontig2476	adenylosuccinate lyase-like	GO:0006144	purine nucleobase metabolic process	P
bmsbwbcontig2476	adenylosuccinate lyase-like	GO:0006522	alanine metabolic process	P
bmsbwbcontig2476	adenylosuccinate lyase-like	GO:0006531	aspartate metabolic process	P
bmsbwbcontig3272	adenylosuccinate synthetase-like	GO:0044208	'de novo' AMP biosynthetic process	P
bmsbwbcontig3272	adenylosuccinate synthetase-like	GO:0006144	purine nucleobase metabolic process	P
bmsbwbcontig3272	adenylosuccinate synthetase-like	GO:0006522	alanine metabolic process	P
bmsbwbcontig3272	adenylosuccinate synthetase-like	GO:0006531	aspartate metabolic process	P
bmsbwbcontig4701	adenylyl cyclase-associated protein 1-like	GO:0048190	wing disc dorsal/ventral pattern formation	P
bmsbwbcontig4701	adenylyl cyclase-associated protein 1-like	GO:0042052	rhabdomere development	P
bmsbwbcontig4701	adenylyl cyclase-associated protein 1-like	GO:0046716	muscle cell cellular homeostasis	P
bmsbwbcontig4701	adenylyl cyclase-associated protein 1-like	GO:0008360	regulation of cell shape	P
bmsbwbcontig4701	adenylyl cyclase-associated protein 1-like	GO:0008407	chaeta morphogenesis	P
bmsbwbcontig4701	adenylyl cyclase-associated protein 1-like	GO:0008154	actin polymerization or depolymerization	P
bmsbwbcontig4701	adenylyl cyclase-associated protein 1-like	GO:0008103	oocyte microtubule cytoskeleton polarization	P
bmsbwbcontig4701	adenylyl cyclase-associated protein 1-like	GO:0072499	photoreceptor cell axon guidance	P
bmsbwbcontig47858	adenylyl cyclase-associated protein 1-like	GO:0044763	single-organism cellular process	P
bmsbwbcontig47858	adenylyl cyclase-associated protein 1-like	GO:0016043	cellular component organization	P
bmsbwbcontig8283	adenylyltransferase and sulfurtransferase mocs3-like	GO:0006777	Mo-molybdopterin cofactor biosynthetic process	P
bmsbwbcontig3210	adp ribosylation factor isoform a	GO:0007264	small GTPase mediated signal transduction	P
bmsbwbcontig3210	adp ribosylation factor isoform a	GO:0006471	protein ADP-ribosylation	P
bmsbwbcontig3210	adp ribosylation factor isoform a	GO:0016197	endosomal transport	P
bmsbwbcontig3210	adp ribosylation factor isoform a	GO:0007269	neurotransmitter secretion	P
bmsbwbcontig3210	adp ribosylation factor isoform a	GO:0048749	compound eye development	P
bmsbwbcontig3210	adp ribosylation factor isoform a	GO:0048488	synaptic vesicle endocytosis	P
bmsbwbcontig3210	adp ribosylation factor isoform a	GO:0015031	protein transport	P
bmsbwbcontig17526	adp-ribose mitochondrial-like	GO:0046709	IDP catabolic process	P
bmsbwbcontig17526	adp-ribose mitochondrial-like	GO:0046032	ADP catabolic process	P
bmsbwbcontig17526	adp-ribose mitochondrial-like	GO:0006144	purine nucleobase metabolic process	P
bmsbwbcontig73768	adp-ribose pyrophosphatase	GO:0006144	purine nucleobase metabolic process	P
bmsbwbcontig33879	adp-ribosylation factor 6	GO:0016358	dendrite development	P
bmsbwbcontig33879	adp-ribosylation factor 6	GO:0097284	hepatocyte apoptotic process	P
bmsbwbcontig33879	adp-ribosylation factor 6	GO:0031529	ruffle organization	P
bmsbwbcontig33879	adp-ribosylation factor 6	GO:0007155	cell adhesion	P
bmsbwbcontig33879	adp-ribosylation factor 6	GO:0090004	positive regulation of establishment of protein localization to plasma membrane	P
bmsbwbcontig33879	adp-ribosylation factor 6	GO:0006928	cellular component movement	P
bmsbwbcontig33879	adp-ribosylation factor 6	GO:0015031	protein transport	P
bmsbwbcontig33879	adp-ribosylation factor 6	GO:0006184	GTP catabolic process	P
bmsbwbcontig33879	adp-ribosylation factor 6	GO:0034394	protein localization to cell surface	P
bmsbwbcontig33879	adp-ribosylation factor 6	GO:0016192	vesicle-mediated transport	P
bmsbwbcontig33879	adp-ribosylation factor 6	GO:0007264	small GTPase mediated signal transduction	P
bmsbwbcontig33879	adp-ribosylation factor 6	GO:0048261	negative regulation of receptor-mediated endocytosis	P
bmsbwbcontig33879	adp-ribosylation factor 6	GO:0035020	regulation of Rac protein signal transduction	P
bmsbwbcontig33879	adp-ribosylation factor 6	GO:0090162	establishment of epithelial cell polarity	P
bmsbwbcontig33879	adp-ribosylation factor 6	GO:0034143	regulation of toll-like receptor 4 signaling pathway	P
bmsbwbcontig33879	adp-ribosylation factor 6	GO:0033028	myeloid cell apoptotic process	P
bmsbwbcontig33879	adp-ribosylation factor 6	GO:0030838	positive regulation of actin filament polymerization	P
bmsbwbcontig33879	adp-ribosylation factor 6	GO:0001889	liver development	P
bmsbwbcontig33879	adp-ribosylation factor 6	GO:0030866	cortical actin cytoskeleton organization	P
bmsbwbcontig33879	adp-ribosylation factor 6	GO:0060998	regulation of dendritic spine development	P
bmsbwbcontig33879	adp-ribosylation factor 6	GO:0051489	regulation of filopodium assembly	P
bmsbwbcontig1509	adp-ribosylation factor 6-like	GO:0031529	ruffle organization	P
bmsbwbcontig1509	adp-ribosylation factor 6-like	GO:0090004	positive regulation of establishment of protein localization to plasma membrane	P
bmsbwbcontig1509	adp-ribosylation factor 6-like	GO:0015031	protein transport	P
bmsbwbcontig1509	adp-ribosylation factor 6-like	GO:0006915	apoptotic process	P
bmsbwbcontig1509	adp-ribosylation factor 6-like	GO:0034394	protein localization to cell surface	P
bmsbwbcontig1509	adp-ribosylation factor 6-like	GO:0016192	vesicle-mediated transport	P
bmsbwbcontig1509	adp-ribosylation factor 6-like	GO:0007264	small GTPase mediated signal transduction	P
bmsbwbcontig1509	adp-ribosylation factor 6-like	GO:0055113	epiboly involved in gastrulation with mouth forming second	P
bmsbwbcontig1509	adp-ribosylation factor 6-like	GO:0035020	regulation of Rac protein signal transduction	P
bmsbwbcontig1509	adp-ribosylation factor 6-like	GO:0090162	establishment of epithelial cell polarity	P
bmsbwbcontig1509	adp-ribosylation factor 6-like	GO:0030838	positive regulation of actin filament polymerization	P
bmsbwbcontig1509	adp-ribosylation factor 6-like	GO:0001889	liver development	P
bmsbwbcontig1509	adp-ribosylation factor 6-like	GO:0030866	cortical actin cytoskeleton organization	P
bmsbwbcontig1509	adp-ribosylation factor 6-like	GO:0060998	regulation of dendritic spine development	P
bmsbwbcontig1509	adp-ribosylation factor 6-like	GO:0051489	regulation of filopodium assembly	P
bmsbwbcontig8824	adp-ribosylation factor gtpase-activating protein 1-like isoform x2	GO:0032312	regulation of ARF GTPase activity	P
bmsbwbcontig15728	adp-ribosylation factor-binding protein gga1-like	GO:0006810	transport	P
bmsbwbcontig4657	adp-ribosylation factor-like protein 1-like	GO:0007269	neurotransmitter secretion	P
bmsbwbcontig4657	adp-ribosylation factor-like protein 1-like	GO:0033227	dsRNA transport	P
bmsbwbcontig4657	adp-ribosylation factor-like protein 1-like	GO:0030334	regulation of cell migration	P
bmsbwbcontig4657	adp-ribosylation factor-like protein 1-like	GO:0060628	regulation of ER to Golgi vesicle-mediated transport	P
bmsbwbcontig4657	adp-ribosylation factor-like protein 1-like	GO:0016197	endosomal transport	P
bmsbwbcontig4657	adp-ribosylation factor-like protein 1-like	GO:0007030	Golgi organization	P
bmsbwbcontig4657	adp-ribosylation factor-like protein 1-like	GO:0007264	small GTPase mediated signal transduction	P
bmsbwbcontig4657	adp-ribosylation factor-like protein 1-like	GO:0090158	endoplasmic reticulum membrane organization	P
bmsbwbcontig4657	adp-ribosylation factor-like protein 1-like	GO:0070861	regulation of protein exit from endoplasmic reticulum	P
bmsbwbcontig4657	adp-ribosylation factor-like protein 1-like	GO:0048488	synaptic vesicle endocytosis	P
bmsbwbcontig4657	adp-ribosylation factor-like protein 1-like	GO:0006471	protein ADP-ribosylation	P
bmsbwbcontig20026	adp-ribosylation factor-like protein 13b isoform 1	GO:0044699	single-organism process	P
bmsbwbcontig39702	adp-ribosylation factor-like protein 2-binding protein	GO:0051457	maintenance of protein location in nucleus	P
bmsbwbcontig39702	adp-ribosylation factor-like protein 2-binding protein	GO:0042517	positive regulation of tyrosine phosphorylation of Stat3 protein	P
bmsbwbcontig39702	adp-ribosylation factor-like protein 2-binding protein	GO:0045941	positive regulation of transcription, DNA-dependent	P
bmsbwbcontig7884	adp-ribosylation factor-like protein 2-like	GO:0007264	small GTPase mediated signal transduction	P
bmsbwbcontig1138	adp-ribosylation factor-like protein 3-like	GO:0042461	photoreceptor cell development	P
bmsbwbcontig1138	adp-ribosylation factor-like protein 3-like	GO:0060271	cilium morphogenesis	P
bmsbwbcontig1138	adp-ribosylation factor-like protein 3-like	GO:0001822	kidney development	P
bmsbwbcontig1138	adp-ribosylation factor-like protein 3-like	GO:0042073	intraflagellar transport	P
bmsbwbcontig1138	adp-ribosylation factor-like protein 3-like	GO:0006184	GTP catabolic process	P
bmsbwbcontig1138	adp-ribosylation factor-like protein 3-like	GO:0007264	small GTPase mediated signal transduction	P
bmsbwbcontig1138	adp-ribosylation factor-like protein 3-like	GO:0000910	cytokinesis	P
bmsbwbcontig4309	adp-ribosylation factor-like protein 4c-like	GO:0007264	small GTPase mediated signal transduction	P
bmsbwbcontig4175	adp-ribosylation factor-like protein 5b-like	GO:0007264	small GTPase mediated signal transduction	P
bmsbwbcontig1134	adp-ribosylation factor-like protein 8b	GO:0051301	cell division	P
bmsbwbcontig1134	adp-ribosylation factor-like protein 8b	GO:0006184	GTP catabolic process	P
bmsbwbcontig1134	adp-ribosylation factor-like protein 8b	GO:0007264	small GTPase mediated signal transduction	P
bmsbwbcontig1134	adp-ribosylation factor-like protein 8b	GO:0007067	mitosis	P
bmsbwbcontig1134	adp-ribosylation factor-like protein 8b	GO:0007059	chromosome segregation	P
bmsbwbcontig3998	adp-ribosylation factor-related protein 1-like	GO:0007264	small GTPase mediated signal transduction	P
bmsbwbcontig2027	afg3-like protein 2-like	GO:0006508	proteolysis	P
bmsbwbcontig2027	afg3-like protein 2-like	GO:0046331	lateral inhibition	P
bmsbwbcontig2027	afg3-like protein 2-like	GO:0030163	protein catabolic process	P
bmsbwbcontig55893	agap002784- partial	GO:0006508	proteolysis	P
bmsbwbcontig11091	ah receptor-interacting	GO:0007165	signal transduction	P
bmsbwbcontig16652	ajuba lim isoform b	GO:0071539	protein localization to centrosome	P
bmsbwbcontig16652	ajuba lim isoform b	GO:0045572	positive regulation of imaginal disc growth	P
bmsbwbcontig16652	ajuba lim isoform b	GO:0035329	hippo signaling cascade	P
bmsbwbcontig16652	ajuba lim isoform b	GO:0007067	mitosis	P
bmsbwbcontig3014	alanine aminotransferase	GO:0009058	biosynthetic process	P
bmsbwbcontig3014	alanine aminotransferase	GO:0006522	alanine metabolic process	P
bmsbwbcontig3014	alanine aminotransferase	GO:0006531	aspartate metabolic process	P
bmsbwbcontig3014	alanine aminotransferase	GO:0015976	carbon utilization	P
bmsbwbcontig4894	alanine aminotransferase 2-like	GO:0009058	biosynthetic process	P
bmsbwbcontig4894	alanine aminotransferase 2-like	GO:0006103	2-oxoglutarate metabolic process	P
bmsbwbcontig4894	alanine aminotransferase 2-like	GO:0042853	L-alanine catabolic process	P
bmsbwbcontig4894	alanine aminotransferase 2-like	GO:0006531	aspartate metabolic process	P
bmsbwbcontig4894	alanine aminotransferase 2-like	GO:0015976	carbon utilization	P
bmsbwbcontig61841	alanine aminotransferase 2-like	GO:0009058	biosynthetic process	P
bmsbwbcontig61841	alanine aminotransferase 2-like	GO:0006103	2-oxoglutarate metabolic process	P
bmsbwbcontig61841	alanine aminotransferase 2-like	GO:0042853	L-alanine catabolic process	P
bmsbwbcontig61841	alanine aminotransferase 2-like	GO:0006531	aspartate metabolic process	P
bmsbwbcontig61841	alanine aminotransferase 2-like	GO:0015976	carbon utilization	P
bmsbwbcontig9738	alanine aminotransferase 2-like	GO:0009058	biosynthetic process	P
bmsbwbcontig9738	alanine aminotransferase 2-like	GO:0006103	2-oxoglutarate metabolic process	P
bmsbwbcontig9738	alanine aminotransferase 2-like	GO:0042853	L-alanine catabolic process	P
bmsbwbcontig9738	alanine aminotransferase 2-like	GO:0006531	aspartate metabolic process	P
bmsbwbcontig9738	alanine aminotransferase 2-like	GO:0015976	carbon utilization	P
bmsbwbcontig39079	alanine aminotransferase 2-like	GO:0009058	biosynthetic process	P
bmsbwbcontig39079	alanine aminotransferase 2-like	GO:0006522	alanine metabolic process	P
bmsbwbcontig39079	alanine aminotransferase 2-like	GO:0006531	aspartate metabolic process	P
bmsbwbcontig39079	alanine aminotransferase 2-like	GO:0015976	carbon utilization	P
bmsbwbcontig60962	alanine aminotransferase 2-like isoform x3	GO:0008152	metabolic process	P
bmsbwbcontig829	alanine--glyoxylate aminotransferase 2-like	GO:0006522	alanine metabolic process	P
bmsbwbcontig829	alanine--glyoxylate aminotransferase 2-like	GO:0006531	aspartate metabolic process	P
bmsbwbcontig829	alanine--glyoxylate aminotransferase 2-like	GO:0006544	glycine metabolic process	P
bmsbwbcontig829	alanine--glyoxylate aminotransferase 2-like	GO:0006563	L-serine metabolic process	P
bmsbwbcontig829	alanine--glyoxylate aminotransferase 2-like	GO:0006566	threonine metabolic process	P
bmsbwbcontig1471	alanine--glyoxylate aminotransferase mitochondrial-like isoform x2	GO:0006522	alanine metabolic process	P
bmsbwbcontig1471	alanine--glyoxylate aminotransferase mitochondrial-like isoform x2	GO:0006531	aspartate metabolic process	P
bmsbwbcontig1471	alanine--glyoxylate aminotransferase mitochondrial-like isoform x2	GO:0006544	glycine metabolic process	P
bmsbwbcontig1471	alanine--glyoxylate aminotransferase mitochondrial-like isoform x2	GO:0006563	L-serine metabolic process	P
bmsbwbcontig1471	alanine--glyoxylate aminotransferase mitochondrial-like isoform x2	GO:0006566	threonine metabolic process	P
bmsbwbcontig12834	alanine--trna mitochondrial-like	GO:0043039	tRNA aminoacylation	P
bmsbwbcontig3888	alanyl-trna cytoplasmic-like	GO:0006419	alanyl-tRNA aminoacylation	P
bmsbwbcontig3888	alanyl-trna cytoplasmic-like	GO:0006446	regulation of translational initiation	P
bmsbwbcontig3888	alanyl-trna cytoplasmic-like	GO:0006522	alanine metabolic process	P
bmsbwbcontig3888	alanyl-trna cytoplasmic-like	GO:0006531	aspartate metabolic process	P
bmsbwbcontig11747	alanyl-trna editing protein aarsd1-like	GO:0044238	primary metabolic process	P
bmsbwbcontig11747	alanyl-trna editing protein aarsd1-like	GO:0044260	cellular macromolecule metabolic process	P
bmsbwbcontig26143	alcohol dehydrogenase	GO:0035220	wing disc development	P
bmsbwbcontig26143	alcohol dehydrogenase	GO:0022416	chaeta development	P
bmsbwbcontig3512	alcohol dehydrogenase	GO:0055114	oxidation-reduction process	P
bmsbwbcontig1170	alcohol dehydrogenase	GO:0035220	wing disc development	P
bmsbwbcontig1170	alcohol dehydrogenase	GO:0022416	chaeta development	P
bmsbwbcontig1170	alcohol dehydrogenase	GO:0006094	gluconeogenesis	P
bmsbwbcontig1170	alcohol dehydrogenase	GO:0006096	glycolysis	P
bmsbwbcontig1170	alcohol dehydrogenase	GO:0019384	caprolactam catabolic process	P
bmsbwbcontig1170	alcohol dehydrogenase	GO:0046486	glycerolipid metabolic process	P
bmsbwbcontig15145	alcohol dehydrogenase	GO:0055114	oxidation-reduction process	P
bmsbwbcontig216	alcohol dehydrogenase	GO:0035220	wing disc development	P
bmsbwbcontig216	alcohol dehydrogenase	GO:0022416	chaeta development	P
bmsbwbcontig216	alcohol dehydrogenase	GO:0006094	gluconeogenesis	P
bmsbwbcontig216	alcohol dehydrogenase	GO:0006096	glycolysis	P
bmsbwbcontig216	alcohol dehydrogenase	GO:0019384	caprolactam catabolic process	P
bmsbwbcontig216	alcohol dehydrogenase	GO:0046486	glycerolipid metabolic process	P
bmsbwbcontig2574	alcohol dehydrogenase	GO:0035220	wing disc development	P
bmsbwbcontig2574	alcohol dehydrogenase	GO:0022416	chaeta development	P
bmsbwbcontig2574	alcohol dehydrogenase	GO:0006094	gluconeogenesis	P
bmsbwbcontig2574	alcohol dehydrogenase	GO:0006096	glycolysis	P
bmsbwbcontig2574	alcohol dehydrogenase	GO:0019384	caprolactam catabolic process	P
bmsbwbcontig2574	alcohol dehydrogenase	GO:0046486	glycerolipid metabolic process	P
bmsbwbcontig6246	alcohol dehydrogenase	GO:0035220	wing disc development	P
bmsbwbcontig6246	alcohol dehydrogenase	GO:0022416	chaeta development	P
bmsbwbcontig6497	alcohol dehydrogenase	GO:0055114	oxidation-reduction process	P
bmsbwbcontig6558	alcohol dehydrogenase	GO:0035220	wing disc development	P
bmsbwbcontig6558	alcohol dehydrogenase	GO:0022416	chaeta development	P
bmsbwbcontig6558	alcohol dehydrogenase	GO:0055114	oxidation-reduction process	P
bmsbwbcontig6558	alcohol dehydrogenase	GO:0006094	gluconeogenesis	P
bmsbwbcontig6558	alcohol dehydrogenase	GO:0006096	glycolysis	P
bmsbwbcontig6558	alcohol dehydrogenase	GO:0019384	caprolactam catabolic process	P
bmsbwbcontig6558	alcohol dehydrogenase	GO:0046486	glycerolipid metabolic process	P
bmsbwbcontig7323	alcohol dehydrogenase	GO:0035220	wing disc development	P
bmsbwbcontig7323	alcohol dehydrogenase	GO:0022416	chaeta development	P
bmsbwbcontig7323	alcohol dehydrogenase	GO:0006094	gluconeogenesis	P
bmsbwbcontig7323	alcohol dehydrogenase	GO:0006096	glycolysis	P
bmsbwbcontig7323	alcohol dehydrogenase	GO:0019384	caprolactam catabolic process	P
bmsbwbcontig7323	alcohol dehydrogenase	GO:0046486	glycerolipid metabolic process	P
bmsbwbcontig898	alcohol dehydrogenase	GO:0035220	wing disc development	P
bmsbwbcontig898	alcohol dehydrogenase	GO:0022416	chaeta development	P
bmsbwbcontig898	alcohol dehydrogenase	GO:0055114	oxidation-reduction process	P
bmsbwbcontig898	alcohol dehydrogenase	GO:0006094	gluconeogenesis	P
bmsbwbcontig898	alcohol dehydrogenase	GO:0006096	glycolysis	P
bmsbwbcontig898	alcohol dehydrogenase	GO:0019384	caprolactam catabolic process	P
bmsbwbcontig898	alcohol dehydrogenase	GO:0046486	glycerolipid metabolic process	P
bmsbwbcontig4028	alcohol dehydrogenase class-3-like	GO:0006069	ethanol oxidation	P
bmsbwbcontig6064	aldehyde dehydrogenase	GO:0055114	oxidation-reduction process	P
bmsbwbcontig10276	aldehyde dehydrogenase	GO:0055114	oxidation-reduction process	P
bmsbwbcontig10276	aldehyde dehydrogenase	GO:0042572	retinol metabolic process	P
bmsbwbcontig3880	aldehyde dimeric nadp-preferring-like isoform 1	GO:0044710	single-organism metabolic process	P
bmsbwbcontig5269	aldehyde dimeric nadp-preferring-like isoform 1	GO:0044710	single-organism metabolic process	P
bmsbwbcontig4368	aldehyde isoform a	GO:0006090	pyruvate metabolic process	P
bmsbwbcontig4368	aldehyde isoform a	GO:0006117	acetaldehyde metabolic process	P
bmsbwbcontig4368	aldehyde isoform a	GO:0045471	response to ethanol	P
bmsbwbcontig4368	aldehyde isoform a	GO:0055114	oxidation-reduction process	P
bmsbwbcontig4368	aldehyde isoform a	GO:0006094	gluconeogenesis	P
bmsbwbcontig4368	aldehyde isoform a	GO:0006096	glycolysis	P
bmsbwbcontig4368	aldehyde isoform a	GO:0006525	arginine metabolic process	P
bmsbwbcontig4368	aldehyde isoform a	GO:0006547	histidine metabolic process	P
bmsbwbcontig4368	aldehyde isoform a	GO:0006550	isoleucine catabolic process	P
bmsbwbcontig4368	aldehyde isoform a	GO:0006552	leucine catabolic process	P
bmsbwbcontig4368	aldehyde isoform a	GO:0006554	lysine catabolic process	P
bmsbwbcontig4368	aldehyde isoform a	GO:0006560	proline metabolic process	P
bmsbwbcontig4368	aldehyde isoform a	GO:0006568	tryptophan metabolic process	P
bmsbwbcontig4368	aldehyde isoform a	GO:0006574	valine catabolic process	P
bmsbwbcontig4368	aldehyde isoform a	GO:0006631	fatty acid metabolic process	P
bmsbwbcontig4368	aldehyde isoform a	GO:0006699	bile acid biosynthetic process	P
bmsbwbcontig4368	aldehyde isoform a	GO:0019260	1,2-dichloroethane catabolic process	P
bmsbwbcontig4368	aldehyde isoform a	GO:0019482	beta-alanine metabolic process	P
bmsbwbcontig4368	aldehyde isoform a	GO:0019852	L-ascorbic acid metabolic process	P
bmsbwbcontig4368	aldehyde isoform a	GO:0046251	limonene catabolic process	P
bmsbwbcontig4368	aldehyde isoform a	GO:0046486	glycerolipid metabolic process	P
bmsbwbcontig6533	aldehyde mitochondrial-like	GO:0008152	metabolic process	P
bmsbwbcontig864	aldehyde mitochondrial-like	GO:0006090	pyruvate metabolic process	P
bmsbwbcontig864	aldehyde mitochondrial-like	GO:0006117	acetaldehyde metabolic process	P
bmsbwbcontig864	aldehyde mitochondrial-like	GO:0045471	response to ethanol	P
bmsbwbcontig864	aldehyde mitochondrial-like	GO:0055114	oxidation-reduction process	P
bmsbwbcontig864	aldehyde mitochondrial-like	GO:0006094	gluconeogenesis	P
bmsbwbcontig864	aldehyde mitochondrial-like	GO:0006096	glycolysis	P
bmsbwbcontig864	aldehyde mitochondrial-like	GO:0006525	arginine metabolic process	P
bmsbwbcontig864	aldehyde mitochondrial-like	GO:0006547	histidine metabolic process	P
bmsbwbcontig864	aldehyde mitochondrial-like	GO:0006550	isoleucine catabolic process	P
bmsbwbcontig864	aldehyde mitochondrial-like	GO:0006552	leucine catabolic process	P
bmsbwbcontig864	aldehyde mitochondrial-like	GO:0006554	lysine catabolic process	P
bmsbwbcontig864	aldehyde mitochondrial-like	GO:0006560	proline metabolic process	P
bmsbwbcontig864	aldehyde mitochondrial-like	GO:0006568	tryptophan metabolic process	P
bmsbwbcontig864	aldehyde mitochondrial-like	GO:0006574	valine catabolic process	P
bmsbwbcontig864	aldehyde mitochondrial-like	GO:0006631	fatty acid metabolic process	P
bmsbwbcontig864	aldehyde mitochondrial-like	GO:0006699	bile acid biosynthetic process	P
bmsbwbcontig864	aldehyde mitochondrial-like	GO:0019260	1,2-dichloroethane catabolic process	P
bmsbwbcontig864	aldehyde mitochondrial-like	GO:0019482	beta-alanine metabolic process	P
bmsbwbcontig864	aldehyde mitochondrial-like	GO:0019852	L-ascorbic acid metabolic process	P
bmsbwbcontig864	aldehyde mitochondrial-like	GO:0046251	limonene catabolic process	P
bmsbwbcontig864	aldehyde mitochondrial-like	GO:0046486	glycerolipid metabolic process	P
bmsbwbcontig864	aldehyde mitochondrial-like	GO:0042572	retinol metabolic process	P
bmsbwbcontig9125	aldehyde mitochondrial-like	GO:0006090	pyruvate metabolic process	P
bmsbwbcontig9125	aldehyde mitochondrial-like	GO:0006117	acetaldehyde metabolic process	P
bmsbwbcontig9125	aldehyde mitochondrial-like	GO:0045471	response to ethanol	P
bmsbwbcontig9125	aldehyde mitochondrial-like	GO:0006094	gluconeogenesis	P
bmsbwbcontig9125	aldehyde mitochondrial-like	GO:0006096	glycolysis	P
bmsbwbcontig9125	aldehyde mitochondrial-like	GO:0006525	arginine metabolic process	P
bmsbwbcontig9125	aldehyde mitochondrial-like	GO:0006547	histidine metabolic process	P
bmsbwbcontig9125	aldehyde mitochondrial-like	GO:0006550	isoleucine catabolic process	P
bmsbwbcontig9125	aldehyde mitochondrial-like	GO:0006552	leucine catabolic process	P
bmsbwbcontig9125	aldehyde mitochondrial-like	GO:0006554	lysine catabolic process	P
bmsbwbcontig9125	aldehyde mitochondrial-like	GO:0006560	proline metabolic process	P
bmsbwbcontig9125	aldehyde mitochondrial-like	GO:0006568	tryptophan metabolic process	P
bmsbwbcontig9125	aldehyde mitochondrial-like	GO:0006574	valine catabolic process	P
bmsbwbcontig9125	aldehyde mitochondrial-like	GO:0006631	fatty acid metabolic process	P
bmsbwbcontig9125	aldehyde mitochondrial-like	GO:0006699	bile acid biosynthetic process	P
bmsbwbcontig9125	aldehyde mitochondrial-like	GO:0019260	1,2-dichloroethane catabolic process	P
bmsbwbcontig9125	aldehyde mitochondrial-like	GO:0019482	beta-alanine metabolic process	P
bmsbwbcontig9125	aldehyde mitochondrial-like	GO:0019852	L-ascorbic acid metabolic process	P
bmsbwbcontig9125	aldehyde mitochondrial-like	GO:0046251	limonene catabolic process	P
bmsbwbcontig9125	aldehyde mitochondrial-like	GO:0046486	glycerolipid metabolic process	P
bmsbwbcontig59697	aldo keto reductase	GO:0055114	oxidation-reduction process	P
bmsbwbcontig10672	aldo-keto reductase	GO:0035220	wing disc development	P
bmsbwbcontig10672	aldo-keto reductase	GO:0022416	chaeta development	P
bmsbwbcontig11522	aldo-keto reductase	GO:0035220	wing disc development	P
bmsbwbcontig11522	aldo-keto reductase	GO:0022416	chaeta development	P
bmsbwbcontig1169	aldo-keto reductase	GO:0035220	wing disc development	P
bmsbwbcontig1169	aldo-keto reductase	GO:0022416	chaeta development	P
bmsbwbcontig1169	aldo-keto reductase	GO:0006094	gluconeogenesis	P
bmsbwbcontig1169	aldo-keto reductase	GO:0006096	glycolysis	P
bmsbwbcontig1169	aldo-keto reductase	GO:0019384	caprolactam catabolic process	P
bmsbwbcontig1169	aldo-keto reductase	GO:0046486	glycerolipid metabolic process	P
bmsbwbcontig1816	aldo-keto reductase	GO:0055114	oxidation-reduction process	P
bmsbwbcontig28897	aldo-keto reductase	GO:0044710	single-organism metabolic process	P
bmsbwbcontig436	aldo-keto reductase	GO:0055114	oxidation-reduction process	P
bmsbwbcontig5302	aldo-keto reductase	GO:0035220	wing disc development	P
bmsbwbcontig5302	aldo-keto reductase	GO:0022416	chaeta development	P
bmsbwbcontig5302	aldo-keto reductase	GO:0006094	gluconeogenesis	P
bmsbwbcontig5302	aldo-keto reductase	GO:0006096	glycolysis	P
bmsbwbcontig5302	aldo-keto reductase	GO:0019384	caprolactam catabolic process	P
bmsbwbcontig5302	aldo-keto reductase	GO:0046486	glycerolipid metabolic process	P
bmsbwbcontig8877	aldo-keto reductase	GO:0035220	wing disc development	P
bmsbwbcontig8877	aldo-keto reductase	GO:0022416	chaeta development	P
bmsbwbcontig8877	aldo-keto reductase	GO:0006094	gluconeogenesis	P
bmsbwbcontig8877	aldo-keto reductase	GO:0006096	glycolysis	P
bmsbwbcontig8877	aldo-keto reductase	GO:0019384	caprolactam catabolic process	P
bmsbwbcontig8877	aldo-keto reductase	GO:0046486	glycerolipid metabolic process	P
bmsbwbcontig11763	alk tyrosine kinase receptor	GO:0007411	axon guidance	P
bmsbwbcontig11763	alk tyrosine kinase receptor	GO:0090328	regulation of olfactory learning	P
bmsbwbcontig11763	alk tyrosine kinase receptor	GO:0007522	visceral muscle development	P
bmsbwbcontig11763	alk tyrosine kinase receptor	GO:0070374	positive regulation of ERK1 and ERK2 cascade	P
bmsbwbcontig11763	alk tyrosine kinase receptor	GO:0000186	activation of MAPKK activity	P
bmsbwbcontig11763	alk tyrosine kinase receptor	GO:1900074	negative regulation of neuromuscular synaptic transmission	P
bmsbwbcontig11763	alk tyrosine kinase receptor	GO:0007498	mesoderm development	P
bmsbwbcontig11763	alk tyrosine kinase receptor	GO:0045610	regulation of hemocyte differentiation	P
bmsbwbcontig11763	alk tyrosine kinase receptor	GO:0040008	regulation of growth	P
bmsbwbcontig11763	alk tyrosine kinase receptor	GO:0045792	negative regulation of cell size	P
bmsbwbcontig11763	alk tyrosine kinase receptor	GO:0048565	digestive tract development	P
bmsbwbcontig11763	alk tyrosine kinase receptor	GO:0042051	compound eye photoreceptor development	P
bmsbwbcontig57497	alk tyrosine kinase receptor-like	GO:0009987	cellular process	P
bmsbwbcontig21390	alk tyrosine kinase receptor-like	GO:0009987	cellular process	P
bmsbwbcontig43327	alkali metal ion proton exchanger 3	GO:0055085	transmembrane transport	P
bmsbwbcontig43327	alkali metal ion proton exchanger 3	GO:0006885	regulation of pH	P
bmsbwbcontig43327	alkali metal ion proton exchanger 3	GO:0006814	sodium ion transport	P
bmsbwbcontig43327	alkali metal ion proton exchanger 3	GO:0015992	proton transport	P
bmsbwbcontig16127	alkali metal ion proton exchanger 3	GO:0006811	ion transport	P
bmsbwbcontig22984	alkaline ceramidase 3	GO:0046520	sphingoid biosynthetic process	P
bmsbwbcontig22984	alkaline ceramidase 3	GO:0044271	cellular nitrogen compound biosynthetic process	P
bmsbwbcontig22984	alkaline ceramidase 3	GO:0046173	polyol biosynthetic process	P
bmsbwbcontig35925	alkaline ceramidase 3-like	GO:0006665	sphingolipid metabolic process	P
bmsbwbcontig25229	alkaline phosphatase-like isoform x1	GO:0016311	dephosphorylation	P
bmsbwbcontig11627	alkaline tissue-nonspecific isozyme-like	GO:0016311	dephosphorylation	P
bmsbwbcontig11627	alkaline tissue-nonspecific isozyme-like	GO:0019497	hexachlorocyclohexane metabolic process	P
bmsbwbcontig11627	alkaline tissue-nonspecific isozyme-like	GO:0046486	glycerolipid metabolic process	P
bmsbwbcontig11627	alkaline tissue-nonspecific isozyme-like	GO:0046656	folic acid biosynthetic process	P
bmsbwbcontig11628	alkaline tissue-nonspecific isozyme-like	GO:0008152	metabolic process	P
bmsbwbcontig3510	alkaline tissue-nonspecific isozyme-like	GO:0008152	metabolic process	P
bmsbwbcontig3511	alkaline tissue-nonspecific isozyme-like	GO:0008152	metabolic process	P
bmsbwbcontig530	alkaline tissue-nonspecific isozyme-like	GO:0019497	hexachlorocyclohexane metabolic process	P
bmsbwbcontig530	alkaline tissue-nonspecific isozyme-like	GO:0046486	glycerolipid metabolic process	P
bmsbwbcontig530	alkaline tissue-nonspecific isozyme-like	GO:0046656	folic acid biosynthetic process	P
bmsbwbcontig5779	alkaline tissue-nonspecific isozyme-like	GO:0008152	metabolic process	P
bmsbwbcontig50786	alkaline tissue-nonspecific isozyme-like	GO:0016311	dephosphorylation	P
bmsbwbcontig50786	alkaline tissue-nonspecific isozyme-like	GO:0019497	hexachlorocyclohexane metabolic process	P
bmsbwbcontig50786	alkaline tissue-nonspecific isozyme-like	GO:0046486	glycerolipid metabolic process	P
bmsbwbcontig50786	alkaline tissue-nonspecific isozyme-like	GO:0046656	folic acid biosynthetic process	P
bmsbwbcontig11531	alkaline tissue-nonspecific isozyme-like isoform x1	GO:0016311	dephosphorylation	P
bmsbwbcontig29894	alkaline tissue-nonspecific isozyme-like isoform x3	GO:0019497	hexachlorocyclohexane metabolic process	P
bmsbwbcontig29894	alkaline tissue-nonspecific isozyme-like isoform x3	GO:0046486	glycerolipid metabolic process	P
bmsbwbcontig29894	alkaline tissue-nonspecific isozyme-like isoform x3	GO:0046656	folic acid biosynthetic process	P
bmsbwbcontig74013	alkyl hydroperoxide reductase subunit c	GO:0006979	response to oxidative stress	P
bmsbwbcontig74013	alkyl hydroperoxide reductase subunit c	GO:0055114	oxidation-reduction process	P
bmsbwbcontig74013	alkyl hydroperoxide reductase subunit c	GO:0006804	peroxidase reaction	P
bmsbwbcontig30299	alkyldihydroxyacetonephosphate peroxisomal	GO:0008610	lipid biosynthetic process	P
bmsbwbcontig30299	alkyldihydroxyacetonephosphate peroxisomal	GO:0055114	oxidation-reduction process	P
bmsbwbcontig30299	alkyldihydroxyacetonephosphate peroxisomal	GO:0006040	amino sugar metabolic process	P
bmsbwbcontig30299	alkyldihydroxyacetonephosphate peroxisomal	GO:0046486	glycerolipid metabolic process	P
bmsbwbcontig29581	alkyldihydroxyacetonephosphate synthase-like	GO:0008611	ether lipid biosynthetic process	P
bmsbwbcontig29581	alkyldihydroxyacetonephosphate synthase-like	GO:0046486	glycerolipid metabolic process	P
bmsbwbcontig4322	alkylglycerol monooxygenase-like	GO:0044255	cellular lipid metabolic process	P
bmsbwbcontig4322	alkylglycerol monooxygenase-like	GO:0044281	small molecule metabolic process	P
bmsbwbcontig31377	allantoate amidohydrolase	GO:0006508	proteolysis	P
bmsbwbcontig31377	allantoate amidohydrolase	GO:0006144	purine nucleobase metabolic process	P
bmsbwbcontig36191	allantoate amidohydrolase	GO:0006508	proteolysis	P
bmsbwbcontig36191	allantoate amidohydrolase	GO:0006144	purine nucleobase metabolic process	P
bmsbwbcontig57654	allatostatin-a receptor-like	GO:0007187	G-protein coupled receptor signaling pathway, coupled to cyclic nucleotide second messenger	P
bmsbwbcontig57654	allatostatin-a receptor-like	GO:0007268	synaptic transmission	P
bmsbwbcontig9519	allatostatin-a receptor-like	GO:0007218	neuropeptide signaling pathway	P
bmsbwbcontig9519	allatostatin-a receptor-like	GO:0007187	G-protein coupled receptor signaling pathway, coupled to cyclic nucleotide second messenger	P
bmsbwbcontig9519	allatostatin-a receptor-like	GO:0007268	synaptic transmission	P
bmsbwbcontig20868	allatostatin-a receptor-like	GO:0007186	G-protein coupled receptor signaling pathway	P
bmsbwbcontig59798	allatostatin-a receptor-like	GO:0007186	G-protein coupled receptor signaling pathway	P
bmsbwbcontig5529	alpha amylase	GO:0005975	carbohydrate metabolic process	P
bmsbwbcontig40849	alpha amylase catalytic region	GO:0005975	carbohydrate metabolic process	P
bmsbwbcontig975	alpha beta hydrolase domain containing protein	GO:0016042	lipid catabolic process	P
bmsbwbcontig78163	alpha skeletal partial	GO:0045214	sarcomere organization	P
bmsbwbcontig17470	alpha( )fucosyltransferase	GO:0070085	glycosylation	P
bmsbwbcontig8436	alpha- -mannosyl-glycoprotein 2-beta-n-acetylglucosaminyltransferase-like	GO:0006486	protein glycosylation	P
bmsbwbcontig36100	alpha- -mannosyltransferase alg2-like	GO:0009058	biosynthetic process	P
bmsbwbcontig176	alpha- sarcomeric-like isoform 1	GO:0035335	peptidyl-tyrosine dephosphorylation	P
bmsbwbcontig176	alpha- sarcomeric-like isoform 1	GO:0007016	cytoskeletal anchoring at plasma membrane	P
bmsbwbcontig176	alpha- sarcomeric-like isoform 1	GO:0045214	sarcomere organization	P
bmsbwbcontig176	alpha- sarcomeric-like isoform 1	GO:0007629	flight behavior	P
bmsbwbcontig176	alpha- sarcomeric-like isoform 1	GO:0051017	actin filament bundle assembly	P
bmsbwbcontig176	alpha- sarcomeric-like isoform 1	GO:0031532	actin cytoskeleton reorganization	P
bmsbwbcontig176	alpha- sarcomeric-like isoform 1	GO:0051764	actin crosslink formation	P
bmsbwbcontig176	alpha- sarcomeric-like isoform 1	GO:0006570	tyrosine metabolic process	P
bmsbwbcontig11563	alpha-( )-fucosyltransferase	GO:0006486	protein glycosylation	P
bmsbwbcontig2900	alpha-aminoadipic semialdehyde dehydrogenase isoform x1	GO:0055114	oxidation-reduction process	P
bmsbwbcontig2900	alpha-aminoadipic semialdehyde dehydrogenase isoform x1	GO:0006094	gluconeogenesis	P
bmsbwbcontig2900	alpha-aminoadipic semialdehyde dehydrogenase isoform x1	GO:0006096	glycolysis	P
bmsbwbcontig2900	alpha-aminoadipic semialdehyde dehydrogenase isoform x1	GO:0006525	arginine metabolic process	P
bmsbwbcontig2900	alpha-aminoadipic semialdehyde dehydrogenase isoform x1	GO:0006547	histidine metabolic process	P
bmsbwbcontig2900	alpha-aminoadipic semialdehyde dehydrogenase isoform x1	GO:0006550	isoleucine catabolic process	P
bmsbwbcontig2900	alpha-aminoadipic semialdehyde dehydrogenase isoform x1	GO:0006552	leucine catabolic process	P
bmsbwbcontig2900	alpha-aminoadipic semialdehyde dehydrogenase isoform x1	GO:0006554	lysine catabolic process	P
bmsbwbcontig2900	alpha-aminoadipic semialdehyde dehydrogenase isoform x1	GO:0006560	proline metabolic process	P
bmsbwbcontig2900	alpha-aminoadipic semialdehyde dehydrogenase isoform x1	GO:0006568	tryptophan metabolic process	P
bmsbwbcontig2900	alpha-aminoadipic semialdehyde dehydrogenase isoform x1	GO:0006574	valine catabolic process	P
bmsbwbcontig2900	alpha-aminoadipic semialdehyde dehydrogenase isoform x1	GO:0006631	fatty acid metabolic process	P
bmsbwbcontig2900	alpha-aminoadipic semialdehyde dehydrogenase isoform x1	GO:0006699	bile acid biosynthetic process	P
bmsbwbcontig2900	alpha-aminoadipic semialdehyde dehydrogenase isoform x1	GO:0019260	1,2-dichloroethane catabolic process	P
bmsbwbcontig2900	alpha-aminoadipic semialdehyde dehydrogenase isoform x1	GO:0019482	beta-alanine metabolic process	P
bmsbwbcontig2900	alpha-aminoadipic semialdehyde dehydrogenase isoform x1	GO:0019852	L-ascorbic acid metabolic process	P
bmsbwbcontig2900	alpha-aminoadipic semialdehyde dehydrogenase isoform x1	GO:0046251	limonene catabolic process	P
bmsbwbcontig2900	alpha-aminoadipic semialdehyde dehydrogenase isoform x1	GO:0046486	glycerolipid metabolic process	P
bmsbwbcontig724	alpha-aminoadipic semialdehyde dehydrogenase-like	GO:0008152	metabolic process	P
bmsbwbcontig945	alpha-aminoadipic semialdehyde mitochondrial-like	GO:0050911	detection of chemical stimulus involved in sensory perception of smell	P
bmsbwbcontig945	alpha-aminoadipic semialdehyde mitochondrial-like	GO:0055114	oxidation-reduction process	P
bmsbwbcontig945	alpha-aminoadipic semialdehyde mitochondrial-like	GO:0007187	G-protein coupled receptor signaling pathway, coupled to cyclic nucleotide second messenger	P
bmsbwbcontig945	alpha-aminoadipic semialdehyde mitochondrial-like	GO:0007268	synaptic transmission	P
bmsbwbcontig4847	alpha-amylase 2b	GO:0008152	metabolic process	P
bmsbwbcontig1165	alpha-amylase a-like	GO:0008152	metabolic process	P
bmsbwbcontig11907	alpha-crystallin a chain-like	GO:0001654	eye development	P
bmsbwbcontig5080	alpha-endosulfine-like isoform x1	GO:0007088	regulation of mitosis	P
bmsbwbcontig5080	alpha-endosulfine-like isoform x1	GO:0007584	response to nutrient	P
bmsbwbcontig5080	alpha-endosulfine-like isoform x1	GO:0051445	regulation of meiotic cell cycle	P
bmsbwbcontig5080	alpha-endosulfine-like isoform x1	GO:0035308	negative regulation of protein dephosphorylation	P
bmsbwbcontig5080	alpha-endosulfine-like isoform x1	GO:0007052	mitotic spindle organization	P
bmsbwbcontig5080	alpha-endosulfine-like isoform x1	GO:0048477	oogenesis	P
bmsbwbcontig5080	alpha-endosulfine-like isoform x1	GO:0030104	water homeostasis	P
bmsbwbcontig2106	alpha-galactosidase alpha-n-acetylgalactosaminidase	GO:0005975	carbohydrate metabolic process	P
bmsbwbcontig2106	alpha-galactosidase alpha-n-acetylgalactosaminidase	GO:0001575	globoside metabolic process	P
bmsbwbcontig61099	alpha-ketoglutarate decarboxylase	GO:0030900	forebrain development	P
bmsbwbcontig20237	alpha-ketoglutarate-dependent -dichlorophenoxyacetate dioxygenase- partial	GO:0055114	oxidation-reduction process	P
bmsbwbcontig22903	alpha-ketoglutarate-dependent dioxygenase alkb homolog 2 isoform 1	GO:0006307	DNA dealkylation involved in DNA repair	P
bmsbwbcontig22903	alpha-ketoglutarate-dependent dioxygenase alkb homolog 2 isoform 1	GO:0035511	oxidative DNA demethylation	P
bmsbwbcontig33092	alpha-ketoglutarate-dependent sulfonate dioxygenase-like isoform x4	GO:0055114	oxidation-reduction process	P
bmsbwbcontig15832	alpha-mannosidase 2-like	GO:0005975	carbohydrate metabolic process	P
bmsbwbcontig654	alpha-mannosidase 2-like	GO:0005975	carbohydrate metabolic process	P
bmsbwbcontig150	alpha-mannosidase 2-like	GO:0005975	carbohydrate metabolic process	P
bmsbwbcontig151	alpha-mannosidase 2-like	GO:0005975	carbohydrate metabolic process	P
bmsbwbcontig18866	alpha-mannosidase 2x isoform x1	GO:0006013	mannose metabolic process	P
bmsbwbcontig46281	alpha-mannosidase 2x-like	GO:0006013	mannose metabolic process	P
bmsbwbcontig67776	alpha-methyldopa hypersensitive	GO:0019752	carboxylic acid metabolic process	P
bmsbwbcontig46808	alpha-tocopherol transfer	GO:0006810	transport	P
bmsbwbcontig54145	alpha-tocopherol transfer	GO:0006810	transport	P
bmsbwbcontig58661	alpha-tocopherol transfer	GO:0006810	transport	P
bmsbwbcontig518	alpha-tocopherol transfer	GO:0006810	transport	P
bmsbwbcontig10087	alpha-tubulin n-acetyltransferase-like	GO:0009987	cellular process	P
bmsbwbcontig73955	amidase	GO:0006525	arginine metabolic process	P
bmsbwbcontig73955	amidase	GO:0006558	L-phenylalanine metabolic process	P
bmsbwbcontig73955	amidase	GO:0006560	proline metabolic process	P
bmsbwbcontig73955	amidase	GO:0006568	tryptophan metabolic process	P
bmsbwbcontig73955	amidase	GO:0018874	benzoate metabolic process	P
bmsbwbcontig73955	amidase	GO:0042207	styrene catabolic process	P
bmsbwbcontig489	amidophosphoribosyltransferase-like	GO:0009113	purine nucleobase biosynthetic process	P
bmsbwbcontig489	amidophosphoribosyltransferase-like	GO:0009116	nucleoside metabolic process	P
bmsbwbcontig489	amidophosphoribosyltransferase-like	GO:0006189	'de novo' IMP biosynthetic process	P
bmsbwbcontig489	amidophosphoribosyltransferase-like	GO:0006536	glutamate metabolic process	P
bmsbwbcontig489	amidophosphoribosyltransferase-like	GO:0006541	glutamine metabolic process	P
bmsbwbcontig5224	amino acid transporter	GO:0022008	neurogenesis	P
bmsbwbcontig1807	aminoacylase-1-like	GO:0044238	primary metabolic process	P
bmsbwbcontig1807	aminoacylase-1-like	GO:0071704	organic substance metabolic process	P
bmsbwbcontig21955	aminoacylase-1-like isoform 2	GO:0008152	metabolic process	P
bmsbwbcontig22090	aminoacylase-1-like isoform x2	GO:0008152	metabolic process	P
bmsbwbcontig71379	aminoacylase-1b- partial	GO:0044238	primary metabolic process	P
bmsbwbcontig71379	aminoacylase-1b- partial	GO:0071704	organic substance metabolic process	P
bmsbwbcontig51241	aminodeoxychorismate synthase subunit i	GO:0009058	biosynthetic process	P
bmsbwbcontig1595	aminopeptidase -like	GO:0019538	protein metabolic process	P
bmsbwbcontig580	aminopeptidase -like	GO:0019538	protein metabolic process	P
bmsbwbcontig64726	aminopeptidase -like	GO:0019538	protein metabolic process	P
bmsbwbcontig1923	aminopeptidase -like	GO:0019538	protein metabolic process	P
bmsbwbcontig35929	aminotransferase v	GO:0006544	glycine metabolic process	P
bmsbwbcontig35929	aminotransferase v	GO:0006563	L-serine metabolic process	P
bmsbwbcontig35929	aminotransferase v	GO:0006566	threonine metabolic process	P
bmsbwbcontig75665	aminotransferase v	GO:0008152	metabolic process	P
bmsbwbcontig57164	ammonium transporter 3-like	GO:0072488	ammonium transmembrane transport	P
bmsbwbcontig1225	amp deaminase 2-like isoform 2	GO:0006188	IMP biosynthetic process	P
bmsbwbcontig1225	amp deaminase 2-like isoform 2	GO:0006144	purine nucleobase metabolic process	P
bmsbwbcontig1781	amp deaminase 2-like isoform 2	GO:0006188	IMP biosynthetic process	P
bmsbwbcontig1781	amp deaminase 2-like isoform 2	GO:0006144	purine nucleobase metabolic process	P
bmsbwbcontig73959	amp dependent coa ligase	GO:0009062	fatty acid catabolic process	P
bmsbwbcontig73959	amp dependent coa ligase	GO:0046627	negative regulation of insulin receptor signaling pathway	P
bmsbwbcontig73959	amp dependent coa ligase	GO:0019433	triglyceride catabolic process	P
bmsbwbcontig73959	amp dependent coa ligase	GO:0071616	acyl-CoA biosynthetic process	P
bmsbwbcontig2417	amp-activated protein gamma regulatory subunit	GO:0030730	sequestering of triglyceride	P
bmsbwbcontig2417	amp-activated protein gamma regulatory subunit	GO:0006629	lipid metabolic process	P
bmsbwbcontig2417	amp-activated protein gamma regulatory subunit	GO:0006468	protein phosphorylation	P
bmsbwbcontig2417	amp-activated protein gamma regulatory subunit	GO:0045787	positive regulation of cell cycle	P
bmsbwbcontig2417	amp-activated protein gamma regulatory subunit	GO:0042595	behavioral response to starvation	P
bmsbwbcontig2417	amp-activated protein gamma regulatory subunit	GO:0009267	cellular response to starvation	P
bmsbwbcontig2417	amp-activated protein gamma regulatory subunit	GO:0042632	cholesterol homeostasis	P
bmsbwbcontig2417	amp-activated protein gamma regulatory subunit	GO:0006914	autophagy	P
bmsbwbcontig2417	amp-activated protein gamma regulatory subunit	GO:2001020	regulation of response to DNA damage stimulus	P
bmsbwbcontig2417	amp-activated protein gamma regulatory subunit	GO:0009069	serine family amino acid metabolic process	P
bmsbwbcontig37199	amp-binding protein	GO:0008152	metabolic process	P
bmsbwbcontig44258	amp-dependent synthetase	GO:0008152	metabolic process	P
bmsbwbcontig8731	amyloid protein-binding protein 2	GO:0006810	transport	P
bmsbwbcontig72782	anaerobic c4-dicarboxylate transporter	GO:0015740	C4-dicarboxylate transport	P
bmsbwbcontig37056	anaphase-promoting complex subunit 10-like	GO:0031145	anaphase-promoting complex-dependent proteasomal ubiquitin-dependent protein catabolic process	P
bmsbwbcontig37056	anaphase-promoting complex subunit 10-like	GO:0030071	regulation of mitotic metaphase/anaphase transition	P
bmsbwbcontig18233	anaphase-promoting complex subunit 11	GO:0070979	protein K11-linked ubiquitination	P
bmsbwbcontig3260	anaphase-promoting complex subunit 11	GO:0070979	protein K11-linked ubiquitination	P
bmsbwbcontig3260	anaphase-promoting complex subunit 11	GO:0051437	positive regulation of ubiquitin-protein ligase activity involved in mitotic cell cycle	P
bmsbwbcontig3260	anaphase-promoting complex subunit 11	GO:0051436	negative regulation of ubiquitin-protein ligase activity involved in mitotic cell cycle	P
bmsbwbcontig3260	anaphase-promoting complex subunit 11	GO:0051301	cell division	P
bmsbwbcontig3260	anaphase-promoting complex subunit 11	GO:0007067	mitosis	P
bmsbwbcontig3260	anaphase-promoting complex subunit 11	GO:0031145	anaphase-promoting complex-dependent proteasomal ubiquitin-dependent protein catabolic process	P
bmsbwbcontig3260	anaphase-promoting complex subunit 11	GO:0007094	mitotic spindle assembly checkpoint	P
bmsbwbcontig36925	anaphase-promoting complex subunit 13	GO:0044763	single-organism cellular process	P
bmsbwbcontig36925	anaphase-promoting complex subunit 13	GO:0070979	protein K11-linked ubiquitination	P
bmsbwbcontig23796	anaphase-promoting complex subunit 13-like	GO:0007049	cell cycle	P
bmsbwbcontig23796	anaphase-promoting complex subunit 13-like	GO:0070979	protein K11-linked ubiquitination	P
bmsbwbcontig25256	anaphase-promoting complex subunit 15	GO:0090266	regulation of mitotic cell cycle spindle assembly checkpoint	P
bmsbwbcontig24946	anaphase-promoting complex subunit 2-like	GO:0006511	ubiquitin-dependent protein catabolic process	P
bmsbwbcontig33967	anaphase-promoting complex subunit 2-like	GO:0044267	cellular protein metabolic process	P
bmsbwbcontig4019	and pleckstrin domain-containing protein 2-like	GO:0035023	regulation of Rho protein signal transduction	P
bmsbwbcontig4019	and pleckstrin domain-containing protein 2-like	GO:0043087	regulation of GTPase activity	P
bmsbwbcontig24738	angiotensin-converting enzyme-like	GO:0071704	organic substance metabolic process	P
bmsbwbcontig24738	angiotensin-converting enzyme-like	GO:0001822	kidney development	P
bmsbwbcontig24738	angiotensin-converting enzyme-like	GO:0048518	positive regulation of biological process	P
bmsbwbcontig24738	angiotensin-converting enzyme-like	GO:0007283	spermatogenesis	P
bmsbwbcontig24738	angiotensin-converting enzyme-like	GO:0002446	neutrophil mediated immunity	P
bmsbwbcontig24738	angiotensin-converting enzyme-like	GO:0060047	heart contraction	P
bmsbwbcontig24738	angiotensin-converting enzyme-like	GO:0003084	positive regulation of systemic arterial blood pressure	P
bmsbwbcontig24738	angiotensin-converting enzyme-like	GO:0050794	regulation of cellular process	P
bmsbwbcontig24738	angiotensin-converting enzyme-like	GO:0009987	cellular process	P
bmsbwbcontig24738	angiotensin-converting enzyme-like	GO:0042447	hormone catabolic process	P
bmsbwbcontig70784	angiotensin-converting enzyme-like	GO:0006508	proteolysis	P
bmsbwbcontig21488	angiotensin-converting enzyme-like isoform x1	GO:0044707	single-multicellular organism process	P
bmsbwbcontig6663	anion exchange protein 2-like	GO:0006820	anion transport	P
bmsbwbcontig7094	ankyrin	GO:0006310	DNA recombination	P
bmsbwbcontig7094	ankyrin	GO:0051276	chromosome organization	P
bmsbwbcontig7094	ankyrin	GO:0007059	chromosome segregation	P
bmsbwbcontig7094	ankyrin	GO:0007127	meiosis I	P
bmsbwbcontig7094	ankyrin	GO:0051128	regulation of cellular component organization	P
bmsbwbcontig7094	ankyrin	GO:0050794	regulation of cellular process	P
bmsbwbcontig7094	ankyrin	GO:0006950	response to stress	P
bmsbwbcontig29122	ankyrin domain protein	GO:0000226	microtubule cytoskeleton organization	P
bmsbwbcontig29122	ankyrin domain protein	GO:0007605	sensory perception of sound	P
bmsbwbcontig29122	ankyrin domain protein	GO:1900074	negative regulation of neuromuscular synaptic transmission	P
bmsbwbcontig29122	ankyrin domain protein	GO:0048675	axon extension	P
bmsbwbcontig29122	ankyrin domain protein	GO:0007528	neuromuscular junction development	P
bmsbwbcontig29122	ankyrin domain protein	GO:0070050	neuron cellular homeostasis	P
bmsbwbcontig1209	ankyrin repeat	GO:0007411	axon guidance	P
bmsbwbcontig1209	ankyrin repeat	GO:0072661	protein targeting to plasma membrane	P
bmsbwbcontig1209	ankyrin repeat	GO:0048518	positive regulation of biological process	P
bmsbwbcontig1209	ankyrin repeat	GO:0050808	synapse organization	P
bmsbwbcontig1209	ankyrin repeat	GO:0050794	regulation of cellular process	P
bmsbwbcontig1209	ankyrin repeat	GO:0019228	regulation of action potential in neuron	P
bmsbwbcontig27431	ankyrin repeat	GO:0009987	cellular process	P
bmsbwbcontig27431	ankyrin repeat	GO:0044699	single-organism process	P
bmsbwbcontig9129	ankyrin repeat	GO:0050794	regulation of cellular process	P
bmsbwbcontig5653	ankyrin repeat and ef-hand domain-containing protein 1	GO:0044710	single-organism metabolic process	P
bmsbwbcontig2077	ankyrin repeat and kh domain-containing protein mask	GO:0009395	phospholipid catabolic process	P
bmsbwbcontig6397	ankyrin repeat and kh domain-containing protein mask-like isoform 1	GO:0035556	intracellular signal transduction	P
bmsbwbcontig38993	ankyrin repeat and socs box protein 2	GO:0009987	cellular process	P
bmsbwbcontig24116	ankyrin repeat and socs box protein 2-like	GO:0044763	single-organism cellular process	P
bmsbwbcontig24116	ankyrin repeat and socs box protein 2-like	GO:0016567	protein ubiquitination	P
bmsbwbcontig7520	ankyrin repeat domain protein	GO:0046427	positive regulation of JAK-STAT cascade	P
bmsbwbcontig7520	ankyrin repeat domain protein	GO:0051298	centrosome duplication	P
bmsbwbcontig7520	ankyrin repeat domain protein	GO:0007169	transmembrane receptor protein tyrosine kinase signaling pathway	P
bmsbwbcontig7520	ankyrin repeat domain protein	GO:0019730	antimicrobial humoral response	P
bmsbwbcontig7520	ankyrin repeat domain protein	GO:0008283	cell proliferation	P
bmsbwbcontig7520	ankyrin repeat domain protein	GO:0001751	compound eye photoreceptor cell differentiation	P
bmsbwbcontig8488	ankyrin repeat domain protein	GO:0008152	metabolic process	P
bmsbwbcontig69244	ankyrin repeat domain protein	GO:0080090	regulation of primary metabolic process	P
bmsbwbcontig69244	ankyrin repeat domain protein	GO:0031323	regulation of cellular metabolic process	P
bmsbwbcontig69244	ankyrin repeat domain protein	GO:0048522	positive regulation of cellular process	P
bmsbwbcontig69244	ankyrin repeat domain protein	GO:0009966	regulation of signal transduction	P
bmsbwbcontig69244	ankyrin repeat domain protein	GO:0048523	negative regulation of cellular process	P
bmsbwbcontig69244	ankyrin repeat domain protein	GO:0060255	regulation of macromolecule metabolic process	P
bmsbwbcontig33504	ankyrin repeat domain-containing protein	GO:0071704	organic substance metabolic process	P
bmsbwbcontig33504	ankyrin repeat domain-containing protein	GO:0044237	cellular metabolic process	P
bmsbwbcontig33504	ankyrin repeat domain-containing protein	GO:0044238	primary metabolic process	P
bmsbwbcontig9018	ankyrin repeat domain-containing protein 54	GO:0010627	regulation of intracellular protein kinase cascade	P
bmsbwbcontig9018	ankyrin repeat domain-containing protein 54	GO:0045859	regulation of protein kinase activity	P
bmsbwbcontig9018	ankyrin repeat domain-containing protein 54	GO:0006913	nucleocytoplasmic transport	P
bmsbwbcontig9018	ankyrin repeat domain-containing protein 54	GO:0007049	cell cycle	P
bmsbwbcontig9018	ankyrin repeat domain-containing protein 54	GO:0045648	positive regulation of erythrocyte differentiation	P
bmsbwbcontig15906	ankyrin repeat protein	GO:0008152	metabolic process	P
bmsbwbcontig24012	ankyrin repeat protein	GO:0044699	single-organism process	P
bmsbwbcontig24012	ankyrin repeat protein	GO:0009987	cellular process	P
bmsbwbcontig28988	ankyrin repeat protein	GO:0044765	single-organism transport	P
bmsbwbcontig50784	ankyrin repeat protein	GO:0044763	single-organism cellular process	P
bmsbwbcontig77667	ankyrin repeat protein	GO:0016310	phosphorylation	P
bmsbwbcontig14535	ankyrin repeat-containing protein	GO:0044765	single-organism transport	P
bmsbwbcontig27053	ankyrin repeat-containing protein	GO:0006310	DNA recombination	P
bmsbwbcontig27053	ankyrin repeat-containing protein	GO:0051276	chromosome organization	P
bmsbwbcontig27053	ankyrin repeat-containing protein	GO:0007059	chromosome segregation	P
bmsbwbcontig27053	ankyrin repeat-containing protein	GO:0007127	meiosis I	P
bmsbwbcontig27053	ankyrin repeat-containing protein	GO:0051128	regulation of cellular component organization	P
bmsbwbcontig27053	ankyrin repeat-containing protein	GO:0050794	regulation of cellular process	P
bmsbwbcontig27053	ankyrin repeat-containing protein	GO:0006950	response to stress	P
bmsbwbcontig386	ankyrin repeat-containing protein	GO:0080090	regulation of primary metabolic process	P
bmsbwbcontig386	ankyrin repeat-containing protein	GO:0031323	regulation of cellular metabolic process	P
bmsbwbcontig386	ankyrin repeat-containing protein	GO:0048523	negative regulation of cellular process	P
bmsbwbcontig386	ankyrin repeat-containing protein	GO:0060255	regulation of macromolecule metabolic process	P
bmsbwbcontig58630	ankyrin repeat-containing protein	GO:0006259	DNA metabolic process	P
bmsbwbcontig58630	ankyrin repeat-containing protein	GO:0007126	meiosis	P
bmsbwbcontig155	ankyrin unc44	GO:0048675	axon extension	P
bmsbwbcontig155	ankyrin unc44	GO:0007016	cytoskeletal anchoring at plasma membrane	P
bmsbwbcontig155	ankyrin unc44	GO:0007528	neuromuscular junction development	P
bmsbwbcontig155	ankyrin unc44	GO:0000226	microtubule cytoskeleton organization	P
bmsbwbcontig155	ankyrin unc44	GO:1900074	negative regulation of neuromuscular synaptic transmission	P
bmsbwbcontig155	ankyrin unc44	GO:0070050	neuron cellular homeostasis	P
bmsbwbcontig155	ankyrin unc44	GO:0007165	signal transduction	P
bmsbwbcontig155	ankyrin unc44	GO:0007605	sensory perception of sound	P
bmsbwbcontig155	ankyrin unc44	GO:0009395	phospholipid catabolic process	P
bmsbwbcontig609	ankyrin unc44	GO:0048675	axon extension	P
bmsbwbcontig609	ankyrin unc44	GO:0007016	cytoskeletal anchoring at plasma membrane	P
bmsbwbcontig609	ankyrin unc44	GO:0007528	neuromuscular junction development	P
bmsbwbcontig609	ankyrin unc44	GO:0000226	microtubule cytoskeleton organization	P
bmsbwbcontig609	ankyrin unc44	GO:1900074	negative regulation of neuromuscular synaptic transmission	P
bmsbwbcontig609	ankyrin unc44	GO:0070050	neuron cellular homeostasis	P
bmsbwbcontig609	ankyrin unc44	GO:0007165	signal transduction	P
bmsbwbcontig609	ankyrin unc44	GO:0007605	sensory perception of sound	P
bmsbwbcontig67657	ankyrin unc44	GO:0072659	protein localization to plasma membrane	P
bmsbwbcontig49398	ankyrin unc44	GO:0048675	axon extension	P
bmsbwbcontig49398	ankyrin unc44	GO:0007528	neuromuscular junction development	P
bmsbwbcontig49398	ankyrin unc44	GO:0000226	microtubule cytoskeleton organization	P
bmsbwbcontig49398	ankyrin unc44	GO:1900074	negative regulation of neuromuscular synaptic transmission	P
bmsbwbcontig49398	ankyrin unc44	GO:0070050	neuron cellular homeostasis	P
bmsbwbcontig49398	ankyrin unc44	GO:0007605	sensory perception of sound	P
bmsbwbcontig2510	ankyrin-3 isoform x2	GO:0045184	establishment of protein localization	P
bmsbwbcontig2510	ankyrin-3 isoform x2	GO:0072659	protein localization to plasma membrane	P
bmsbwbcontig2510	ankyrin-3 isoform x2	GO:0065007	biological regulation	P
bmsbwbcontig2510	ankyrin-3 isoform x2	GO:0044707	single-multicellular organism process	P
bmsbwbcontig45961	ankyrin-3-like isoform x2	GO:0007016	cytoskeletal anchoring at plasma membrane	P
bmsbwbcontig7216	ankyrin-3-like isoform x2	GO:0035556	intracellular signal transduction	P
bmsbwbcontig1455	annexin ix-like	GO:0010797	regulation of multivesicular body size involved in endosome transport	P
bmsbwbcontig1455	annexin ix-like	GO:0048190	wing disc dorsal/ventral pattern formation	P
bmsbwbcontig1455	annexin ix-like	GO:0061467	basolateral protein localization	P
bmsbwbcontig1455	annexin ix-like	GO:0030011	maintenance of cell polarity	P
bmsbwbcontig1472	annexin ix-like	GO:0010797	regulation of multivesicular body size involved in endosome transport	P
bmsbwbcontig1472	annexin ix-like	GO:0048190	wing disc dorsal/ventral pattern formation	P
bmsbwbcontig1472	annexin ix-like	GO:0061467	basolateral protein localization	P
bmsbwbcontig1472	annexin ix-like	GO:0030011	maintenance of cell polarity	P
bmsbwbcontig1473	annexin ix-like	GO:0010797	regulation of multivesicular body size involved in endosome transport	P
bmsbwbcontig1473	annexin ix-like	GO:0048190	wing disc dorsal/ventral pattern formation	P
bmsbwbcontig1473	annexin ix-like	GO:0061467	basolateral protein localization	P
bmsbwbcontig1473	annexin ix-like	GO:0030011	maintenance of cell polarity	P
bmsbwbcontig7899	annexin-b9-like isoform 1	GO:0010797	regulation of multivesicular body size involved in endosome transport	P
bmsbwbcontig7899	annexin-b9-like isoform 1	GO:0048190	wing disc dorsal/ventral pattern formation	P
bmsbwbcontig7899	annexin-b9-like isoform 1	GO:0061467	basolateral protein localization	P
bmsbwbcontig7899	annexin-b9-like isoform 1	GO:0030011	maintenance of cell polarity	P
bmsbwbcontig2644	annulin-like isoform 2	GO:0018149	peptide cross-linking	P
bmsbwbcontig24865	anoctamin-7-like isoform x1	GO:0006821	chloride transport	P
bmsbwbcontig7810	anoctamin-7-like isoform x2	GO:0006811	ion transport	P
bmsbwbcontig62566	anopheles gambiae pest agap012547-pa	GO:0007155	cell adhesion	P
bmsbwbcontig62566	anopheles gambiae pest agap012547-pa	GO:0035011	melanotic encapsulation of foreign target	P
bmsbwbcontig63650	anopheles gambiae pest agap012547-pa	GO:0007155	cell adhesion	P
bmsbwbcontig63650	anopheles gambiae pest agap012547-pa	GO:0035011	melanotic encapsulation of foreign target	P
bmsbwbcontig1277	another b-box isoform c	GO:0048747	muscle fiber development	P
bmsbwbcontig1277	another b-box isoform c	GO:0046716	muscle cell cellular homeostasis	P
bmsbwbcontig5617	antennae-rich cytochrome p450	GO:0055114	oxidation-reduction process	P
bmsbwbcontig18481	antennapedia homologue protein	GO:0009948	anterior/posterior axis specification	P
bmsbwbcontig18481	antennapedia homologue protein	GO:0014019	neuroblast development	P
bmsbwbcontig18481	antennapedia homologue protein	GO:0045944	positive regulation of transcription from RNA polymerase II promoter	P
bmsbwbcontig18481	antennapedia homologue protein	GO:0007507	heart development	P
bmsbwbcontig18481	antennapedia homologue protein	GO:0007384	specification of segmental identity, thorax	P
bmsbwbcontig18481	antennapedia homologue protein	GO:0048542	lymph gland development	P
bmsbwbcontig18481	antennapedia homologue protein	GO:0007494	midgut development	P
bmsbwbcontig18481	antennapedia homologue protein	GO:0007383	specification of segmental identity, antennal segment	P
bmsbwbcontig18481	antennapedia homologue protein	GO:0042694	muscle cell fate specification	P
bmsbwbcontig34337	anthranilate synthase subunit ii	GO:0006541	glutamine metabolic process	P
bmsbwbcontig12679	ap-1 complex subunit beta-1	GO:0016192	vesicle-mediated transport	P
bmsbwbcontig12679	ap-1 complex subunit beta-1	GO:0006886	intracellular protein transport	P
bmsbwbcontig9615	ap-1 complex subunit gamma-1-like isoform 1	GO:0016192	vesicle-mediated transport	P
[truncated: 19,072 more rows]

## Sheet: Cellular component
Transcript ID	Blast Hit Description	GO ID	GO Description	GO Domain
bmsbwbcontig5112	dihydroxy-3-keto-5-methylthiopentene dioxygenase-like	GO:0005737	cytoplasm	C
bmsbwbcontig5112	dihydroxy-3-keto-5-methylthiopentene dioxygenase-like	GO:0005634	nucleus	C
bmsbwbcontig48547	tetrahydropyridine- -carboxylate n-succinyltransferase	GO:0005737	cytoplasm	C
bmsbwbcontig970	trans-enoyl- mitochondrial	GO:0005739	mitochondrion	C
bmsbwbcontig54313	1-acyl-sn-glycerol-3-phosphate acyltransferase	GO:0016020	membrane	C
bmsbwbcontig19259	1-acyl-sn-glycerol-3-phosphate acyltransferase alpha-like	GO:0016020	membrane	C
bmsbwbcontig3404	10 kda heat shock mitochondrial-like	GO:0005737	cytoplasm	C
bmsbwbcontig10652	116 kda u5 small nuclear ribonucleoprotein component	GO:0005840	ribosome	C
bmsbwbcontig14026	116 kda u5 small nuclear ribonucleoprotein component-like	GO:0005840	ribosome	C
bmsbwbcontig4074	14-3- isoform c	GO:0005737	cytoplasm	C
bmsbwbcontig4074	14-3- isoform c	GO:0045172	germline ring canal	C
bmsbwbcontig4074	14-3- isoform c	GO:0005875	microtubule associated complex	C
bmsbwbcontig4074	14-3- isoform c	GO:0005634	nucleus	C
bmsbwbcontig182	14-3-3 protein zeta	GO:0005737	cytoplasm	C
bmsbwbcontig182	14-3-3 protein zeta	GO:0045172	germline ring canal	C
bmsbwbcontig182	14-3-3 protein zeta	GO:0005875	microtubule associated complex	C
bmsbwbcontig182	14-3-3 protein zeta	GO:0005634	nucleus	C
bmsbwbcontig5160	150 kda oxygen-regulated protein	GO:0005615	extracellular space	C
bmsbwbcontig5160	150 kda oxygen-regulated protein	GO:0005811	lipid particle	C
bmsbwbcontig21585	16s rrna methyltransferase	GO:0005737	cytoplasm	C
bmsbwbcontig72899	2-dehydro-3-deoxyphosphooctonate aldolase	GO:0005737	cytoplasm	C
bmsbwbcontig32516	2-oxoglutarate dehydrogenase e1	GO:0045252	oxoglutarate dehydrogenase complex	C
bmsbwbcontig59981	2-oxoglutarate dehydrogenase e1	GO:0045252	oxoglutarate dehydrogenase complex	C
bmsbwbcontig7497	2-oxoglutarate dehydrogenase- mitochondrial	GO:0005739	mitochondrion	C
bmsbwbcontig18	2-oxoglutarate mitochondrial-like	GO:0045252	oxoglutarate dehydrogenase complex	C
bmsbwbcontig19	2-oxoglutarate mitochondrial-like	GO:0045252	oxoglutarate dehydrogenase complex	C
bmsbwbcontig3196	2-oxoglutarate mitochondrial-like	GO:0045252	oxoglutarate dehydrogenase complex	C
bmsbwbcontig1792	2-oxoglutarate mitochondrial-like	GO:0045252	oxoglutarate dehydrogenase complex	C
bmsbwbcontig78398	20s proteasome beta subunit pbb2	GO:0005839	proteasome core complex	C
bmsbwbcontig75033	23s rrna methyltransferase	GO:0005737	cytoplasm	C
bmsbwbcontig4506	26s protease regulatory subunit 4-like	GO:0008540	proteasome regulatory particle, base subcomplex	C
bmsbwbcontig4506	26s protease regulatory subunit 4-like	GO:0005737	cytoplasm	C
bmsbwbcontig27453	26s protease regulatory subunit 6a	GO:0005737	cytoplasm	C
bmsbwbcontig9305	26s protease regulatory subunit 6a-like	GO:0005737	cytoplasm	C
bmsbwbcontig9305	26s protease regulatory subunit 6a-like	GO:0008540	proteasome regulatory particle, base subcomplex	C
bmsbwbcontig2563	26s protease regulatory subunit 6b-like	GO:0005737	cytoplasm	C
bmsbwbcontig1984	26s protease regulatory subunit 7-like	GO:0008540	proteasome regulatory particle, base subcomplex	C
bmsbwbcontig1984	26s protease regulatory subunit 7-like	GO:0005737	cytoplasm	C
bmsbwbcontig5487	26s protease regulatory subunit 7-like	GO:0005737	cytoplasm	C
bmsbwbcontig1492	26s protease regulatory subunit 8-like	GO:0005737	cytoplasm	C
bmsbwbcontig2898	26s protease regulatory subunit s10b	GO:0005737	cytoplasm	C
bmsbwbcontig2898	26s protease regulatory subunit s10b	GO:0000502	proteasome complex	C
bmsbwbcontig1078	26s proteasome non-atpase regulatory subunit 1-like isoform 1	GO:0000502	proteasome complex	C
bmsbwbcontig66795	26s proteasome non-atpase regulatory subunit 10 isoform x1	GO:0044424	intracellular part	C
bmsbwbcontig43632	26s proteasome non-atpase regulatory subunit 10-like	GO:0044424	intracellular part	C
bmsbwbcontig3965	26s proteasome non-atpase regulatory subunit 11-like	GO:0005875	microtubule associated complex	C
bmsbwbcontig3965	26s proteasome non-atpase regulatory subunit 11-like	GO:0008541	proteasome regulatory particle, lid subcomplex	C
bmsbwbcontig3215	26s proteasome non-atpase regulatory subunit 12-like isoform 1	GO:0022624	proteasome accessory complex	C
bmsbwbcontig3719	26s proteasome non-atpase regulatory subunit 13-like	GO:0000502	proteasome complex	C
bmsbwbcontig7021	26s proteasome non-atpase regulatory subunit 14-like	GO:0000502	proteasome complex	C
bmsbwbcontig2667	26s proteasome non-atpase regulatory subunit 2	GO:0022624	proteasome accessory complex	C
bmsbwbcontig7390	26s proteasome non-atpase regulatory subunit 4-like	GO:0008540	proteasome regulatory particle, base subcomplex	C
bmsbwbcontig14900	26s proteasome non-atpase regulatory subunit 8-like	GO:0005838	proteasome regulatory particle	C
bmsbwbcontig78550	26s proteasome regulatory subunit 10	GO:0005737	cytoplasm	C
bmsbwbcontig78550	26s proteasome regulatory subunit 10	GO:0000502	proteasome complex	C
bmsbwbcontig18302	28s ribosomal protein mitochondrial	GO:0043229	intracellular organelle	C
bmsbwbcontig1989	28s ribosomal protein mitochondrial-like	GO:0015935	small ribosomal subunit	C
bmsbwbcontig5251	28s ribosomal protein mitochondrial-like	GO:0005763	mitochondrial small ribosomal subunit	C
bmsbwbcontig5826	28s ribosomal protein mitochondrial-like	GO:0005840	ribosome	C
bmsbwbcontig8616	28s ribosomal protein mitochondrial-like	GO:0005840	ribosome	C
bmsbwbcontig7035	28s ribosomal protein mitochondrial-like	GO:0005840	ribosome	C
bmsbwbcontig7391	28s ribosomal protein mitochondrial-like	GO:0005840	ribosome	C
bmsbwbcontig14123	28s ribosomal protein mitochondrial-like	GO:0005763	mitochondrial small ribosomal subunit	C
bmsbwbcontig15790	28s ribosomal protein mitochondrial-like	GO:0032991	macromolecular complex	C
bmsbwbcontig15790	28s ribosomal protein mitochondrial-like	GO:0044424	intracellular part	C
bmsbwbcontig8519	28s ribosomal protein mitochondrial-like	GO:0005622	intracellular	C
bmsbwbcontig57287	3-dehydroquinate synthase	GO:0005737	cytoplasm	C
bmsbwbcontig71055	3-hydroxy-3-methylglutaryl-coenzyme a reductase	GO:0044425	membrane part	C
bmsbwbcontig12789	3-hydroxy-3-methylglutaryl-coenzyme a reductase isoform 1	GO:0044425	membrane part	C
bmsbwbcontig8524	3-hydroxy-3-methylglutaryl-coenzyme a reductase-like	GO:0016021	integral to membrane	C
bmsbwbcontig8524	3-hydroxy-3-methylglutaryl-coenzyme a reductase-like	GO:0005789	endoplasmic reticulum membrane	C
bmsbwbcontig4687	3-hydroxyacyl- dehydrogenase type-2-like	GO:0005829	cytosol	C
bmsbwbcontig4687	3-hydroxyacyl- dehydrogenase type-2-like	GO:0005875	microtubule associated complex	C
bmsbwbcontig4687	3-hydroxyacyl- dehydrogenase type-2-like	GO:0005739	mitochondrion	C
bmsbwbcontig4687	3-hydroxyacyl- dehydrogenase type-2-like	GO:0005811	lipid particle	C
bmsbwbcontig16	3-hydroxyacyl-coa dehyrogenase	GO:0016507	mitochondrial fatty acid beta-oxidation multienzyme complex	C
bmsbwbcontig3044	3-hydroxymethyl-3-methylglutaryl- cytoplasmic	GO:0005789	endoplasmic reticulum membrane	C
bmsbwbcontig3044	3-hydroxymethyl-3-methylglutaryl- cytoplasmic	GO:0005829	cytosol	C
bmsbwbcontig3044	3-hydroxymethyl-3-methylglutaryl- cytoplasmic	GO:0048471	perinuclear region of cytoplasm	C
bmsbwbcontig56528	3-isopropylmalate dehydratase large subunit	GO:0009316	3-isopropylmalate dehydratase complex	C
bmsbwbcontig51255	3-isopropylmalate dehydrogenase	GO:0005737	cytoplasm	C
bmsbwbcontig52346	3-isopropylmalate dehydrogenase	GO:0005737	cytoplasm	C
bmsbwbcontig13873	3-ketodihydrosphingosine reductase-like	GO:0005789	endoplasmic reticulum membrane	C
bmsbwbcontig13873	3-ketodihydrosphingosine reductase-like	GO:0005615	extracellular space	C
bmsbwbcontig48674	3-methyl-2-oxobutanoate hydroxymethyltransferase	GO:0005737	cytoplasm	C
bmsbwbcontig16297	3-oxoacyl-acp synthase	GO:0005835	fatty acid synthase complex	C
bmsbwbcontig14994	3-phosphoshikimate 1-carboxyvinyltransferase	GO:0005737	cytoplasm	C
bmsbwbcontig35756	30s ribosomal protein s1	GO:0005840	ribosome	C
bmsbwbcontig55065	30s ribosomal protein s1	GO:0005840	ribosome	C
bmsbwbcontig9066	30s ribosomal protein s11	GO:0005840	ribosome	C
bmsbwbcontig78252	30s ribosomal protein s11	GO:0005840	ribosome	C
bmsbwbcontig23961	30s ribosomal protein s12	GO:0015935	small ribosomal subunit	C
bmsbwbcontig57459	30s ribosomal protein s13	GO:0005840	ribosome	C
bmsbwbcontig35879	30s ribosomal protein s14	GO:0005840	ribosome	C
bmsbwbcontig37721	30s ribosomal protein s19	GO:0015935	small ribosomal subunit	C
bmsbwbcontig48771	30s ribosomal protein s2	GO:0015935	small ribosomal subunit	C
bmsbwbcontig60362	30s ribosomal protein s20	GO:0005840	ribosome	C
bmsbwbcontig30879	30s ribosomal protein s3	GO:0015935	small ribosomal subunit	C
bmsbwbcontig36309	30s ribosomal protein s5	GO:0015935	small ribosomal subunit	C
bmsbwbcontig12609	33 kda inner dynein arm light axonemal-like	GO:0043229	intracellular organelle	C
bmsbwbcontig62162	33 kda inner dynein arm light axonemal-like	GO:0044424	intracellular part	C
bmsbwbcontig14002	39s ribosomal protein mitochondrial	GO:0005840	ribosome	C
bmsbwbcontig4485	39s ribosomal protein mitochondrial	GO:0005762	mitochondrial large ribosomal subunit	C
bmsbwbcontig5119	39s ribosomal protein mitochondrial	GO:0005762	mitochondrial large ribosomal subunit	C
bmsbwbcontig8104	39s ribosomal protein mitochondrial	GO:0005840	ribosome	C
bmsbwbcontig11590	39s ribosomal protein mitochondrial	GO:0005762	mitochondrial large ribosomal subunit	C
bmsbwbcontig10301	39s ribosomal protein mitochondrial	GO:0005840	ribosome	C
bmsbwbcontig7387	39s ribosomal protein mitochondrial	GO:0005622	intracellular	C
bmsbwbcontig10460	39s ribosomal protein mitochondrial-like	GO:0044444	cytoplasmic part	C
bmsbwbcontig10460	39s ribosomal protein mitochondrial-like	GO:0043229	intracellular organelle	C
bmsbwbcontig10460	39s ribosomal protein mitochondrial-like	GO:0030529	ribonucleoprotein complex	C
bmsbwbcontig1284	39s ribosomal protein mitochondrial-like	GO:0005840	ribosome	C
bmsbwbcontig17357	39s ribosomal protein mitochondrial-like	GO:0005762	mitochondrial large ribosomal subunit	C
bmsbwbcontig2400	39s ribosomal protein mitochondrial-like	GO:0005762	mitochondrial large ribosomal subunit	C
bmsbwbcontig3280	39s ribosomal protein mitochondrial-like	GO:0015934	large ribosomal subunit	C
bmsbwbcontig5223	39s ribosomal protein mitochondrial-like	GO:0005840	ribosome	C
bmsbwbcontig6140	39s ribosomal protein mitochondrial-like	GO:0005762	mitochondrial large ribosomal subunit	C
bmsbwbcontig7394	39s ribosomal protein mitochondrial-like	GO:0005840	ribosome	C
bmsbwbcontig8633	39s ribosomal protein mitochondrial-like	GO:0005730	nucleolus	C
bmsbwbcontig8633	39s ribosomal protein mitochondrial-like	GO:0005762	mitochondrial large ribosomal subunit	C
bmsbwbcontig8633	39s ribosomal protein mitochondrial-like	GO:0005667	transcription factor complex	C
bmsbwbcontig4972	39s ribosomal protein mitochondrial-like	GO:0005762	mitochondrial large ribosomal subunit	C
bmsbwbcontig2857	39s ribosomal protein mitochondrial-like	GO:0005840	ribosome	C
bmsbwbcontig9009	39s ribosomal protein mitochondrial-like	GO:0005762	mitochondrial large ribosomal subunit	C
bmsbwbcontig14651	39s ribosomal protein mitochondrial-like	GO:0030529	ribonucleoprotein complex	C
bmsbwbcontig5742	39s ribosomal protein mitochondrial-like	GO:0005840	ribosome	C
bmsbwbcontig6320	39s ribosomal protein mitochondrial-like	GO:0005840	ribosome	C
bmsbwbcontig1503	4-hydroxybenzoate mitochondrial-like	GO:0016021	integral to membrane	C
bmsbwbcontig1503	4-hydroxybenzoate mitochondrial-like	GO:0005743	mitochondrial inner membrane	C
bmsbwbcontig1503	4-hydroxybenzoate mitochondrial-like	GO:0005736	DNA-directed RNA polymerase I complex	C
bmsbwbcontig1503	4-hydroxybenzoate mitochondrial-like	GO:0005666	DNA-directed RNA polymerase III complex	C
bmsbwbcontig360	40s ribosomal protein s10-like	GO:0005840	ribosome	C
bmsbwbcontig78537	40s ribosomal protein s11	GO:0005840	ribosome	C
bmsbwbcontig4109	40s ribosomal protein s11-like	GO:0000228	nuclear chromosome	C
bmsbwbcontig4109	40s ribosomal protein s11-like	GO:0005730	nucleolus	C
bmsbwbcontig4109	40s ribosomal protein s11-like	GO:0022627	cytosolic small ribosomal subunit	C
bmsbwbcontig33198	40s ribosomal protein s11-like	GO:0005622	intracellular	C
bmsbwbcontig3764	40s ribosomal protein s12-like	GO:0005840	ribosome	C
bmsbwbcontig64149	40s ribosomal protein s12-like	GO:0005840	ribosome	C
bmsbwbcontig21	40s ribosomal protein s13	GO:0005730	nucleolus	C
bmsbwbcontig21	40s ribosomal protein s13	GO:0022627	cytosolic small ribosomal subunit	C
bmsbwbcontig78280	40s ribosomal protein s13	GO:0005840	ribosome	C
bmsbwbcontig1489	40s ribosomal protein s14-like	GO:0022627	cytosolic small ribosomal subunit	C
bmsbwbcontig78342	40s ribosomal protein s15	GO:0015935	small ribosomal subunit	C
bmsbwbcontig1029	40s ribosomal protein s15-like	GO:0000228	nuclear chromosome	C
bmsbwbcontig1029	40s ribosomal protein s15-like	GO:0005730	nucleolus	C
bmsbwbcontig1029	40s ribosomal protein s15-like	GO:0022627	cytosolic small ribosomal subunit	C
bmsbwbcontig1951	40s ribosomal protein s15aa-like	GO:0022627	cytosolic small ribosomal subunit	C
bmsbwbcontig78321	40s ribosomal protein s16	GO:0005840	ribosome	C
bmsbwbcontig2101	40s ribosomal protein s16-like	GO:0022627	cytosolic small ribosomal subunit	C
bmsbwbcontig78702	40s ribosomal protein s17	GO:0022627	cytosolic small ribosomal subunit	C
bmsbwbcontig3128	40s ribosomal protein s18-like	GO:0005840	ribosome	C
bmsbwbcontig1459	40s ribosomal protein s19a-like	GO:0005840	ribosome	C
bmsbwbcontig78569	40s ribosomal protein s2	GO:0015935	small ribosomal subunit	C
bmsbwbcontig846	40s ribosomal protein s2-like	GO:0015935	small ribosomal subunit	C
bmsbwbcontig1205	40s ribosomal protein s2-like	GO:0015935	small ribosomal subunit	C
bmsbwbcontig1770	40s ribosomal protein s20	GO:0022627	cytosolic small ribosomal subunit	C
bmsbwbcontig5703	40s ribosomal protein s21-like	GO:0005840	ribosome	C
bmsbwbcontig2489	40s ribosomal protein s23-like	GO:0022627	cytosolic small ribosomal subunit	C
bmsbwbcontig2120	40s ribosomal protein s24-like	GO:0005840	ribosome	C
bmsbwbcontig1746	40s ribosomal protein s25-like	GO:0022627	cytosolic small ribosomal subunit	C
bmsbwbcontig4632	40s ribosomal protein s26-like	GO:0005840	ribosome	C
bmsbwbcontig3371	40s ribosomal protein s27	GO:0022627	cytosolic small ribosomal subunit	C
bmsbwbcontig3371	40s ribosomal protein s27	GO:0005811	lipid particle	C
bmsbwbcontig3371	40s ribosomal protein s27	GO:0005634	nucleus	C
bmsbwbcontig5843	40s ribosomal protein s27-like	GO:0005840	ribosome	C
bmsbwbcontig934	40s ribosomal protein s28-like	GO:0005840	ribosome	C
bmsbwbcontig5928	40s ribosomal protein s29-like	GO:0022627	cytosolic small ribosomal subunit	C
bmsbwbcontig689	40s ribosomal protein s3	GO:0032587	ruffle membrane	C
bmsbwbcontig689	40s ribosomal protein s3	GO:0005634	nucleus	C
bmsbwbcontig689	40s ribosomal protein s3	GO:0022627	cytosolic small ribosomal subunit	C
bmsbwbcontig689	40s ribosomal protein s3	GO:0005667	transcription factor complex	C
bmsbwbcontig12608	40s ribosomal protein s3-like	GO:0015935	small ribosomal subunit	C
bmsbwbcontig2538	40s ribosomal protein s3a	GO:0022627	cytosolic small ribosomal subunit	C
bmsbwbcontig78558	40s ribosomal protein s4	GO:0005840	ribosome	C
bmsbwbcontig1676	40s ribosomal protein s4-like	GO:0005840	ribosome	C
bmsbwbcontig1704	40s ribosomal protein s5a-like	GO:0015935	small ribosomal subunit	C
bmsbwbcontig78279	40s ribosomal protein s6	GO:0022627	cytosolic small ribosomal subunit	C
bmsbwbcontig981	40s ribosomal protein s6-like	GO:0005840	ribosome	C
bmsbwbcontig1542	40s ribosomal protein s7-like	GO:0005840	ribosome	C
bmsbwbcontig61239	40s ribosomal protein s7-like	GO:0005840	ribosome	C
bmsbwbcontig63121	40s ribosomal protein s7-like	GO:0030686	90S preribosome	C
bmsbwbcontig63121	40s ribosomal protein s7-like	GO:0032040	small-subunit processome	C
bmsbwbcontig63121	40s ribosomal protein s7-like	GO:0022627	cytosolic small ribosomal subunit	C
bmsbwbcontig493	40s ribosomal protein s8-like	GO:0005840	ribosome	C
bmsbwbcontig78905	40s ribosomal protein s9	GO:0015935	small ribosomal subunit	C
bmsbwbcontig78905	40s ribosomal protein s9	GO:0005634	nucleus	C
bmsbwbcontig11711	40s ribosomal protein s9-like	GO:0015935	small ribosomal subunit	C
bmsbwbcontig2800	40s ribosomal protein s9-like	GO:0000228	nuclear chromosome	C
bmsbwbcontig2800	40s ribosomal protein s9-like	GO:0005730	nucleolus	C
bmsbwbcontig2800	40s ribosomal protein s9-like	GO:0022627	cytosolic small ribosomal subunit	C
bmsbwbcontig634	40s ribosomal protein sa-like	GO:0005875	microtubule associated complex	C
bmsbwbcontig634	40s ribosomal protein sa-like	GO:0022627	cytosolic small ribosomal subunit	C
bmsbwbcontig634	40s ribosomal protein sa-like	GO:0030686	90S preribosome	C
bmsbwbcontig634	40s ribosomal protein sa-like	GO:0005634	nucleus	C
bmsbwbcontig1804	40s ribosomal protein sa-like	GO:0022627	cytosolic small ribosomal subunit	C
bmsbwbcontig1691	46 kda fk506-binding nuclear	GO:0005730	nucleolus	C
bmsbwbcontig61570	5 -3 exoribonuclease 2 homolog	GO:0005634	nucleus	C
bmsbwbcontig19243	5 -3 exoribonuclease 2 homolog	GO:0005634	nucleus	C
bmsbwbcontig23693	5 exonuclease apollo	GO:0043232	intracellular non-membrane-bounded organelle	C
bmsbwbcontig30635	5 exonuclease apollo	GO:0043232	intracellular non-membrane-bounded organelle	C
bmsbwbcontig16353	5-hydroxytryptamine receptor 1-like	GO:0005887	integral to plasma membrane	C
bmsbwbcontig24538	5-hydroxytryptamine receptor 1-like	GO:0005887	integral to plasma membrane	C
bmsbwbcontig42327	5-hydroxytryptamine receptor 2a-like	GO:0016020	membrane	C
bmsbwbcontig77389	5-hydroxytryptamine receptor 2a-like	GO:0005887	integral to plasma membrane	C
bmsbwbcontig1072	50s ribosomal protein l1-like	GO:0015934	large ribosomal subunit	C
bmsbwbcontig1072	50s ribosomal protein l1-like	GO:0005739	mitochondrion	C
bmsbwbcontig36361	50s ribosomal protein l10	GO:0005840	ribosome	C
bmsbwbcontig54801	50s ribosomal protein l13	GO:0005840	ribosome	C
bmsbwbcontig31057	50s ribosomal protein l15	GO:0015934	large ribosomal subunit	C
bmsbwbcontig60755	50s ribosomal protein l2	GO:0015934	large ribosomal subunit	C
bmsbwbcontig65385	50s ribosomal protein l21	GO:0005840	ribosome	C
bmsbwbcontig60202	50s ribosomal protein l25	GO:0005840	ribosome	C
bmsbwbcontig56949	50s ribosomal protein l27	GO:0005840	ribosome	C
bmsbwbcontig78490	50s ribosomal protein l2p	GO:0005737	cytoplasm	C
bmsbwbcontig78490	50s ribosomal protein l2p	GO:0030529	ribonucleoprotein complex	C
bmsbwbcontig35210	50s ribosomal protein l3	GO:0005840	ribosome	C
bmsbwbcontig77031	50s ribosomal protein l31	GO:0005840	ribosome	C
bmsbwbcontig79224	50s ribosomal protein l4	GO:0005840	ribosome	C
bmsbwbcontig72145	50s ribosomal protein l6	GO:0030529	ribonucleoprotein complex	C
bmsbwbcontig40717	50s rrna methyltransferase	GO:0005737	cytoplasm	C
bmsbwbcontig70408	50s rrna methyltransferase	GO:0005737	cytoplasm	C
bmsbwbcontig56032	6-phosphofructokinase	GO:0005945	6-phosphofructokinase complex	C
bmsbwbcontig6078	6-phosphofructokinase-like isoform x2	GO:0005945	6-phosphofructokinase complex	C
bmsbwbcontig6078	6-phosphofructokinase-like isoform x2	GO:0005700	polytene chromosome	C
bmsbwbcontig6078	6-phosphofructokinase-like isoform x2	GO:0005634	nucleus	C
bmsbwbcontig60110	60 kda heat shock mitochondrial-like	GO:0005737	cytoplasm	C
bmsbwbcontig61832	60 kda heat shock mitochondrial-like	GO:0005759	mitochondrial matrix	C
bmsbwbcontig62436	60 kda heat shock mitochondrial-like	GO:0005737	cytoplasm	C
bmsbwbcontig972	60 kda heat shock mitochondrial-like	GO:0005875	microtubule associated complex	C
bmsbwbcontig972	60 kda heat shock mitochondrial-like	GO:0005743	mitochondrial inner membrane	C
bmsbwbcontig972	60 kda heat shock mitochondrial-like	GO:0005759	mitochondrial matrix	C
bmsbwbcontig972	60 kda heat shock mitochondrial-like	GO:0005811	lipid particle	C
bmsbwbcontig51974	60 kda heat shock mitochondrial-like	GO:0016023	cytoplasmic membrane-bounded vesicle	C
bmsbwbcontig51974	60 kda heat shock mitochondrial-like	GO:0016021	integral to membrane	C
bmsbwbcontig51974	60 kda heat shock mitochondrial-like	GO:0043234	protein complex	C
bmsbwbcontig51974	60 kda heat shock mitochondrial-like	GO:0044429	mitochondrial part	C
bmsbwbcontig78597	60s acidic ribosomal protein p0	GO:0005840	ribosome	C
bmsbwbcontig8276	60s acidic ribosomal protein p0-like	GO:0005840	ribosome	C
bmsbwbcontig263	60s acidic ribosomal protein p0-like	GO:0005840	ribosome	C
bmsbwbcontig264	60s acidic ribosomal protein p0-like	GO:0005840	ribosome	C
bmsbwbcontig822	60s acidic ribosomal protein p1-like	GO:0022625	cytosolic large ribosomal subunit	C
bmsbwbcontig603	60s acidic ribosomal protein p2	GO:0022625	cytosolic large ribosomal subunit	C
bmsbwbcontig58113	60s ribosomal protein	GO:0005840	ribosome	C
bmsbwbcontig78410	60s ribosomal protein l10	GO:0022625	cytosolic large ribosomal subunit	C
bmsbwbcontig599	60s ribosomal protein l10-like	GO:0005840	ribosome	C
bmsbwbcontig718	60s ribosomal protein l10-like	GO:0005840	ribosome	C
bmsbwbcontig2388	60s ribosomal protein l10a-like	GO:0015934	large ribosomal subunit	C
bmsbwbcontig2961	60s ribosomal protein l11-like	GO:0005840	ribosome	C
bmsbwbcontig2961	60s ribosomal protein l11-like	GO:0016020	membrane	C
bmsbwbcontig301	60s ribosomal protein l12-like	GO:0005840	ribosome	C
bmsbwbcontig319	60s ribosomal protein l12-like	GO:0005840	ribosome	C
bmsbwbcontig78802	60s ribosomal protein l13	GO:0005840	ribosome	C
bmsbwbcontig59953	60s ribosomal protein l13 isoform 1	GO:0030529	ribonucleoprotein complex	C
bmsbwbcontig891	60s ribosomal protein l13-like	GO:0005840	ribosome	C
bmsbwbcontig2277	60s ribosomal protein l13a-like	GO:0015934	large ribosomal subunit	C
bmsbwbcontig78916	60s ribosomal protein l15	GO:0005840	ribosome	C
bmsbwbcontig1899	60s ribosomal protein l15-like	GO:0005840	ribosome	C
bmsbwbcontig25	60s ribosomal protein l15-like	GO:0005840	ribosome	C
bmsbwbcontig29	60s ribosomal protein l15-like	GO:0005840	ribosome	C
bmsbwbcontig24	60s ribosomal protein l15-like	GO:0005840	ribosome	C
bmsbwbcontig1286	60s ribosomal protein l17-like	GO:0015934	large ribosomal subunit	C
bmsbwbcontig78474	60s ribosomal protein l18	GO:0030529	ribonucleoprotein complex	C
bmsbwbcontig1326	60s ribosomal protein l18-like	GO:0005840	ribosome	C
bmsbwbcontig572	60s ribosomal protein l18a-like	GO:0005840	ribosome	C
bmsbwbcontig1389	60s ribosomal protein l19-like	GO:0022625	cytosolic large ribosomal subunit	C
bmsbwbcontig4236	60s ribosomal protein l21-like	GO:0022625	cytosolic large ribosomal subunit	C
bmsbwbcontig1417	60s ribosomal protein l21-like	GO:0022625	cytosolic large ribosomal subunit	C
bmsbwbcontig798	60s ribosomal protein l22-like	GO:0022625	cytosolic large ribosomal subunit	C
bmsbwbcontig376	60s ribosomal protein l23-like	GO:0022625	cytosolic large ribosomal subunit	C
bmsbwbcontig376	60s ribosomal protein l23-like	GO:0016459	myosin complex	C
bmsbwbcontig639	60s ribosomal protein l23a-like	GO:0005840	ribosome	C
bmsbwbcontig1737	60s ribosomal protein l24-like	GO:0005840	ribosome	C
bmsbwbcontig3579	60s ribosomal protein l26-like	GO:0015934	large ribosomal subunit	C
bmsbwbcontig7406	60s ribosomal protein l26-like	GO:0015934	large ribosomal subunit	C
bmsbwbcontig78267	60s ribosomal protein l27-like	GO:0005840	ribosome	C
bmsbwbcontig938	60s ribosomal protein l27-like isoform 1	GO:0005840	ribosome	C
bmsbwbcontig847	60s ribosomal protein l27a-like	GO:0005840	ribosome	C
bmsbwbcontig421	60s ribosomal protein l28-like	GO:0005622	intracellular	C
bmsbwbcontig971	60s ribosomal protein l29-like	GO:0022625	cytosolic large ribosomal subunit	C
bmsbwbcontig971	60s ribosomal protein l29-like	GO:0000785	chromatin	C
bmsbwbcontig78513	60s ribosomal protein l3	GO:0005840	ribosome	C
bmsbwbcontig210	60s ribosomal protein l3-like	GO:0005840	ribosome	C
bmsbwbcontig2215	60s ribosomal protein l3-like	GO:0022625	cytosolic large ribosomal subunit	C
bmsbwbcontig3601	60s ribosomal protein l30	GO:0022625	cytosolic large ribosomal subunit	C
bmsbwbcontig3609	60s ribosomal protein l30	GO:0005840	ribosome	C
bmsbwbcontig1859	60s ribosomal protein l31-like	GO:0022625	cytosolic large ribosomal subunit	C
bmsbwbcontig1800	60s ribosomal protein l32-like	GO:0005840	ribosome	C
bmsbwbcontig78544	60s ribosomal protein l34	GO:0005840	ribosome	C
bmsbwbcontig2305	60s ribosomal protein l34-like	GO:0005840	ribosome	C
bmsbwbcontig2764	60s ribosomal protein l35-like	GO:0005840	ribosome	C
bmsbwbcontig1299	60s ribosomal protein l35a-like	GO:0005840	ribosome	C
bmsbwbcontig987	60s ribosomal protein l36-like	GO:0005840	ribosome	C
bmsbwbcontig3666	60s ribosomal protein l37a-like	GO:0005840	ribosome	C
bmsbwbcontig132	60s ribosomal protein l38-like	GO:0022625	cytosolic large ribosomal subunit	C
bmsbwbcontig132	60s ribosomal protein l38-like	GO:0033291	eukaryotic 80S initiation complex	C
bmsbwbcontig1128	60s ribosomal protein l4-like	GO:0005840	ribosome	C
bmsbwbcontig494	60s ribosomal protein l44-like	GO:0022625	cytosolic large ribosomal subunit	C
bmsbwbcontig1963	60s ribosomal protein l5-like	GO:0005840	ribosome	C
bmsbwbcontig78447	60s ribosomal protein l6	GO:0030529	ribonucleoprotein complex	C
bmsbwbcontig159	60s ribosomal protein l7-like	GO:0005840	ribosome	C
bmsbwbcontig2042	60s ribosomal protein l7a-like	GO:0005840	ribosome	C
bmsbwbcontig348	60s ribosomal protein l8-like	GO:0015934	large ribosomal subunit	C
bmsbwbcontig226	60s ribosomal protein l9-like	GO:0005840	ribosome	C
bmsbwbcontig10456	60s ribosome subunit biogenesis protein nip7 homolog	GO:0005730	nucleolus	C
bmsbwbcontig8256	70 kda peptidyl-prolyl isomerase-like	GO:0043231	intracellular membrane-bounded organelle	C
bmsbwbcontig8256	70 kda peptidyl-prolyl isomerase-like	GO:0005737	cytoplasm	C
bmsbwbcontig60046	AGAP003140-PB	GO:0005622	intracellular	C
bmsbwbcontig19997	AGAP005557-PA	GO:0016021	integral to membrane	C
bmsbwbcontig67095	AGAP009725-PA	GO:0016021	integral to membrane	C
bmsbwbcontig67095	AGAP009725-PA	GO:0005886	plasma membrane	C
bmsbwbcontig32895	AGAP010024-PA	GO:0005576	extracellular region	C
bmsbwbcontig73688	AGAP010024-PA	GO:0005576	extracellular region	C
bmsbwbcontig25646	AGAP013391-PA	GO:0016021	integral to membrane	C
bmsbwbcontig22320	CG15828	GO:0005615	extracellular space	C
bmsbwbcontig22320	CG15828	GO:0005875	microtubule associated complex	C
bmsbwbcontig22320	CG15828	GO:0045178	basal part of cell	C
bmsbwbcontig60789	GA25721	GO:0005891	voltage-gated calcium channel complex	C
bmsbwbcontig40287	GD15145	GO:0016021	integral to membrane	C
bmsbwbcontig22278	GD17531	GO:0031105	septin complex	C
bmsbwbcontig27332	GF14878	GO:0005654	nucleoplasm	C
bmsbwbcontig18536	GH10638	GO:0005737	cytoplasm	C
bmsbwbcontig10934	GH18875	GO:0005576	extracellular region	C
bmsbwbcontig3337	GH18948	GO:0042600	chorion	C
bmsbwbcontig3337	GH18948	GO:0071011	precatalytic spliceosome	C
bmsbwbcontig3337	GH18948	GO:0005811	lipid particle	C
bmsbwbcontig3337	GH18948	GO:0071013	catalytic step 2 spliceosome	C
bmsbwbcontig3337	GH18948	GO:0030532	small nuclear ribonucleoprotein complex	C
bmsbwbcontig3337	GH18948	GO:0005667	transcription factor complex	C
bmsbwbcontig1880	GI20839	GO:0005739	mitochondrion	C
bmsbwbcontig22898	GJ14444	GO:0043234	protein complex	C
bmsbwbcontig22898	GJ14444	GO:0071011	precatalytic spliceosome	C
bmsbwbcontig22898	GJ14444	GO:0005811	lipid particle	C
bmsbwbcontig22898	GJ14444	GO:0071013	catalytic step 2 spliceosome	C
bmsbwbcontig22898	GJ14444	GO:0030532	small nuclear ribonucleoprotein complex	C
bmsbwbcontig60273	GJ16859	GO:0030496	midbody	C
bmsbwbcontig60273	GJ16859	GO:0005813	centrosome	C
bmsbwbcontig24230	GJ24173	GO:0005634	nucleus	C
bmsbwbcontig24230	GJ24173	GO:0005667	transcription factor complex	C
bmsbwbcontig15176	GK10227	GO:0016020	membrane	C
bmsbwbcontig20213	GK20166	GO:0043229	intracellular organelle	C
bmsbwbcontig4718	GK24330	GO:0005811	lipid particle	C
bmsbwbcontig13371	GM13089	GO:0005783	endoplasmic reticulum	C
bmsbwbcontig30819	GM16649	GO:0005887	integral to plasma membrane	C
bmsbwbcontig21547	Neurofibromin, putative	GO:0005622	intracellular	C
bmsbwbcontig2080	PREDICTED: clavesin-1-like	GO:0005622	intracellular	C
bmsbwbcontig14465	PREDICTED: drebrin-like protein-like	GO:0005622	intracellular	C
bmsbwbcontig29780	PREDICTED: hypothetical protein LOC100164681	GO:0016020	membrane	C
bmsbwbcontig18595	PREDICTED: hypothetical protein LOC100168197 isoform 2	GO:0005667	transcription factor complex	C
bmsbwbcontig15346	PREDICTED: hypothetical protein LOC100569714	GO:0016020	membrane	C
bmsbwbcontig16906	PREDICTED: hypothetical protein LOC100572339	GO:0005856	cytoskeleton	C
bmsbwbcontig16906	PREDICTED: hypothetical protein LOC100572339	GO:0005768	endosome	C
bmsbwbcontig16906	PREDICTED: hypothetical protein LOC100572339	GO:0071944	cell periphery	C
bmsbwbcontig16906	PREDICTED: hypothetical protein LOC100572339	GO:0016020	membrane	C
bmsbwbcontig26649	PREDICTED: hypothetical protein LOC100643707	GO:0005634	nucleus	C
bmsbwbcontig28053	PREDICTED: hypothetical protein LOC100648310	GO:0016021	integral to membrane	C
bmsbwbcontig18079	PREDICTED: hypothetical protein LOC100740617	GO:0005634	nucleus	C
bmsbwbcontig4840	PREDICTED: hypothetical protein LOC551144	GO:0016021	integral to membrane	C
bmsbwbcontig1699	PREDICTED: hypothetical protein LOC551528 isoform 3	GO:0005737	cytoplasm	C
bmsbwbcontig30092	PREDICTED: hypothetical protein LOC724749	GO:0005578	proteinaceous extracellular matrix	C
bmsbwbcontig10198	PREDICTED: similar to AGAP001800-PA	GO:0016020	membrane	C
bmsbwbcontig10198	PREDICTED: similar to AGAP001800-PA	GO:0008021	synaptic vesicle	C
bmsbwbcontig59477	PREDICTED: similar to Cdc6	GO:0005656	nuclear pre-replicative complex	C
bmsbwbcontig59477	PREDICTED: similar to Cdc6	GO:0042575	DNA polymerase complex	C
bmsbwbcontig77001	PREDICTED: similar to conserved hypothetical protein	GO:0016328	lateral plasma membrane	C
bmsbwbcontig77001	PREDICTED: similar to conserved hypothetical protein	GO:0016023	cytoplasmic membrane-bounded vesicle	C
bmsbwbcontig77001	PREDICTED: similar to conserved hypothetical protein	GO:0031252	cell leading edge	C
bmsbwbcontig5953	PREDICTED: similar to dNFAT	GO:0005634	nucleus	C
bmsbwbcontig5953	PREDICTED: similar to dNFAT	GO:0005667	transcription factor complex	C
bmsbwbcontig4795	PREDICTED: similar to paraplegin	GO:0016021	integral to membrane	C
bmsbwbcontig10886	PREDICTED: synaptotagmin-7-like	GO:0016020	membrane	C
bmsbwbcontig10886	PREDICTED: synaptotagmin-7-like	GO:0008021	synaptic vesicle	C
bmsbwbcontig54463	PREDICTED: uncharacterized protein KIAA0556-like isoform 1	GO:0044464	cell part	C
bmsbwbcontig70459	PREDICTED: uncharacterized protein LOC100877549	GO:0016021	integral to membrane	C
bmsbwbcontig27362	PREDICTED: uncharacterized protein LOC100880062	GO:0016020	membrane	C
bmsbwbcontig15314	PREDICTED: uncharacterized protein LOC100882345	GO:0016020	membrane	C
bmsbwbcontig35114	PREDICTED: uncharacterized protein LOC101450423	GO:0016020	membrane	C
bmsbwbcontig76794	PREDICTED: uncharacterized protein LOC101456849, partial	GO:0005622	intracellular	C
bmsbwbcontig46928	PREDICTED: uncharacterized protein LOC101463140	GO:0005739	mitochondrion	C
bmsbwbcontig32643	PREDICTED: uncharacterized protein LOC101893139	GO:0005576	extracellular region	C
bmsbwbcontig72226	PREDICTED: uncharacterized protein LOC101898483	GO:0016020	membrane	C
bmsbwbcontig5079	Rabenosyn-5, putative	GO:0005769	early endosome	C
bmsbwbcontig10936	Sequestosome-1, putative	GO:0043231	intracellular membrane-bounded organelle	C
bmsbwbcontig10936	Sequestosome-1, putative	GO:0044444	cytoplasmic part	C
bmsbwbcontig7802	Thrombospondin-3 precursor, putative	GO:0005576	extracellular region	C
bmsbwbcontig70266	Trm5p	GO:0005739	mitochondrion	C
bmsbwbcontig13466	a disintegrin and metalloproteinase with thrombospondin motifs 9-like	GO:0005623	cell	C
bmsbwbcontig78003	a disintegrin and metalloproteinase with thrombospondin motifs 9-like	GO:0005578	proteinaceous extracellular matrix	C
bmsbwbcontig43737	abc transporter	GO:0016020	membrane	C
bmsbwbcontig6575	abc transporter	GO:0016020	membrane	C
bmsbwbcontig33827	abc transporter atp-binding protein	GO:0016021	integral to membrane	C
bmsbwbcontig1476	abc transporter b family member 15	GO:0016021	integral to membrane	C
bmsbwbcontig1476	abc transporter b family member 15	GO:0005886	plasma membrane	C
bmsbwbcontig41200	abc transporter b family member 15-like	GO:0016021	integral to membrane	C
bmsbwbcontig41200	abc transporter b family member 15-like	GO:0005886	plasma membrane	C
bmsbwbcontig53470	abc transporter b family protein	GO:0016021	integral to membrane	C
bmsbwbcontig53470	abc transporter b family protein	GO:0005783	endoplasmic reticulum	C
bmsbwbcontig25950	abc transporter g family member 20-like	GO:0016020	membrane	C
bmsbwbcontig27792	abc transporter g family member 20-like	GO:0016020	membrane	C
bmsbwbcontig2903	abc transporter g family member 20-like	GO:0016020	membrane	C
bmsbwbcontig11314	abc transporter g family member 20-like	GO:0016020	membrane	C
bmsbwbcontig1629	abc transporter g family member 20-like isoform 2	GO:0016020	membrane	C
bmsbwbcontig20655	abc transporter g family member 22-like	GO:0016020	membrane	C
bmsbwbcontig23196	abc transporter g family member 22-like	GO:0016020	membrane	C
bmsbwbcontig26314	abc transporter g family member 22-like	GO:0016020	membrane	C
bmsbwbcontig9425	abc transporter g family member 22-like	GO:0043190	ATP-binding cassette (ABC) transporter complex	C
bmsbwbcontig27985	abc transporter g family member 23-like isoform 1	GO:0005886	plasma membrane	C
bmsbwbcontig39240	abc transporter g family member 23-like isoform 1	GO:0016020	membrane	C
bmsbwbcontig76876	abc transporter g family member 23-like isoform 1	GO:0016020	membrane	C
bmsbwbcontig785	abnormal x	GO:0016020	membrane	C
bmsbwbcontig13086	abrupt protein	GO:0031519	PcG protein complex	C
bmsbwbcontig13086	abrupt protein	GO:0005667	transcription factor complex	C
bmsbwbcontig57004	acetolactate synthase	GO:0005948	acetolactate synthase complex	C
bmsbwbcontig47530	acetolactate synthase	GO:0005948	acetolactate synthase complex	C
bmsbwbcontig9272	acetyl- cytosolic-like	GO:0005829	cytosol	C
bmsbwbcontig203	acetyl-coa carboxylase	GO:0009343	biotin carboxylase complex	C
bmsbwbcontig55042	acetylcholine receptor subunit alpha-like	GO:0045211	postsynaptic membrane	C
bmsbwbcontig55042	acetylcholine receptor subunit alpha-like	GO:0030054	cell junction	C
bmsbwbcontig55042	acetylcholine receptor subunit alpha-like	GO:0005886	plasma membrane	C
bmsbwbcontig55042	acetylcholine receptor subunit alpha-like	GO:0016021	integral to membrane	C
bmsbwbcontig48760	acetylcholine receptor subunit alpha-like	GO:0045211	postsynaptic membrane	C
bmsbwbcontig48760	acetylcholine receptor subunit alpha-like	GO:0030054	cell junction	C
bmsbwbcontig48760	acetylcholine receptor subunit alpha-like	GO:0005886	plasma membrane	C
bmsbwbcontig48760	acetylcholine receptor subunit alpha-like	GO:0016021	integral to membrane	C
bmsbwbcontig56071	acetylcholine receptor subunit alpha-like	GO:0045211	postsynaptic membrane	C
bmsbwbcontig56071	acetylcholine receptor subunit alpha-like	GO:0030054	cell junction	C
bmsbwbcontig56071	acetylcholine receptor subunit alpha-like	GO:0005886	plasma membrane	C
bmsbwbcontig56071	acetylcholine receptor subunit alpha-like	GO:0016021	integral to membrane	C
bmsbwbcontig57057	acetylcholine receptor subunit beta-like 1-like isoform 1	GO:0045211	postsynaptic membrane	C
bmsbwbcontig57057	acetylcholine receptor subunit beta-like 1-like isoform 1	GO:0030054	cell junction	C
bmsbwbcontig57057	acetylcholine receptor subunit beta-like 1-like isoform 1	GO:0005892	acetylcholine-gated channel complex	C
bmsbwbcontig13819	acetylcholine receptor subunit beta-like 2-like	GO:0045211	postsynaptic membrane	C
bmsbwbcontig13819	acetylcholine receptor subunit beta-like 2-like	GO:0030054	cell junction	C
bmsbwbcontig13819	acetylcholine receptor subunit beta-like 2-like	GO:0005886	plasma membrane	C
bmsbwbcontig13819	acetylcholine receptor subunit beta-like 2-like	GO:0016021	integral to membrane	C
bmsbwbcontig13818	acetylcholine receptor subunit beta-like 2-like	GO:0016020	membrane	C
bmsbwbcontig13818	acetylcholine receptor subunit beta-like 2-like	GO:0045202	synapse	C
bmsbwbcontig77597	acetylcholine receptor subunit beta-like 2-like	GO:0045211	postsynaptic membrane	C
bmsbwbcontig77597	acetylcholine receptor subunit beta-like 2-like	GO:0030054	cell junction	C
bmsbwbcontig77597	acetylcholine receptor subunit beta-like 2-like	GO:0005892	acetylcholine-gated channel complex	C
bmsbwbcontig25580	acetylcholinesterase isoform 2	GO:0044464	cell part	C
bmsbwbcontig60897	acetylglutamate kinase	GO:0005737	cytoplasm	C
bmsbwbcontig74270	acetylglutamate kinase	GO:0005737	cytoplasm	C
bmsbwbcontig3045	acidic leucine-rich nuclear phosphoprotein 32 family member a-like	GO:0005783	endoplasmic reticulum	C
bmsbwbcontig3045	acidic leucine-rich nuclear phosphoprotein 32 family member a-like	GO:0048471	perinuclear region of cytoplasm	C
[truncated: 7,343 more rows]

## Sheet: Molecular Function
Transcript ID	Blast Hit Description	GO ID	GO Description	GO Domain
[truncated: 13,756 more rows]
