# Supplementary material for: Expansion of cytochrome P450 and cathepsin genes in the generalist herbivore brown marmorated stink bug
Source: BMC Genomics. 2018 Jan 18;19:60. doi: 10.1186/s12864-017-4281-6 (PMC5774168; doi:10.1186/s12864-017-4281-6)
Supplement: Supplementary file 7 — Putative KEGG pathways assignments for Halyomorpha halys transcripts (XLSX 61 kb) [file 12864_2017_4281_MOESM7_ESM.xlsx]

## Sheet: BMSB KEGG
Pathway	Seqs in Pathway	Enzyme	Ezyme ID	Seqs of Enzyme	Seqs	Pathway ID	Pathway Image
alpha-Linolenic acid metabolism	19	hydratase	ec:4.2.1.17	9	bmsbwbcontig16, bmsbwbcontig11182, bmsbwbcontig6889, bmsbwbcontig16450, bmsbwbcontig11801, bmsbwbcontig9659, bmsbwbcontig11800, bmsbwbcontig3118, bmsbwbcontig3116	map00592	map00592_20140806162801.png
alpha-Linolenic acid metabolism	19	A1	ec:3.1.1.32	2	bmsbwbcontig17712, bmsbwbcontig17547	map00592	map00592_20140806162801.png
alpha-Linolenic acid metabolism	19	oxidase	ec:1.3.3.6	2	bmsbwbcontig14731, bmsbwbcontig7850	map00592	map00592_20140806162801.png
alpha-Linolenic acid metabolism	19	A2	ec:3.1.1.4	6	bmsbwbcontig2077, bmsbwbcontig155, bmsbwbcontig1632, bmsbwbcontig8335, bmsbwbcontig6122, bmsbwbcontig77441	map00592	map00592_20140806162801.png
Linoleic acid metabolism	8	monooxygenase	ec:1.14.14.1	2	bmsbwbcontig72143, bmsbwbcontig46353	map00591	map00591_20140806162805.png
Linoleic acid metabolism	8	A2	ec:3.1.1.4	6	bmsbwbcontig2077, bmsbwbcontig155, bmsbwbcontig1632, bmsbwbcontig8335, bmsbwbcontig6122, bmsbwbcontig77441	map00591	map00591_20140806162805.png
Biosynthesis of unsaturated fatty acids	22	hydratase	ec:4.2.1.17	9	bmsbwbcontig16, bmsbwbcontig11182, bmsbwbcontig6889, bmsbwbcontig16450, bmsbwbcontig11801, bmsbwbcontig9659, bmsbwbcontig11800, bmsbwbcontig3118, bmsbwbcontig3116	map01040	map01040_20140806162813.png
Biosynthesis of unsaturated fatty acids	22	reductase	ec:1.1.1.100	5	bmsbwbcontig14870, bmsbwbcontig20545, bmsbwbcontig35765, bmsbwbcontig12814, bmsbwbcontig12341	map01040	map01040_20140806162813.png
Biosynthesis of unsaturated fatty acids	22	9-desaturase	ec:1.14.19.1	6	bmsbwbcontig8138, bmsbwbcontig9665, bmsbwbcontig27441, bmsbwbcontig11849, bmsbwbcontig22937, bmsbwbcontig8137	map01040	map01040_20140806162813.png
Biosynthesis of unsaturated fatty acids	22	oxidase	ec:1.3.3.6	2	bmsbwbcontig14731, bmsbwbcontig7850	map01040	map01040_20140806162813.png
Arachidonic acid metabolism	13	synthase	ec:5.3.99.2	1	bmsbwbcontig14483	map00590	map00590_20140806162819.png
Arachidonic acid metabolism	13	peroxidase	ec:1.11.1.9	1	bmsbwbcontig44404	map00590	map00590_20140806162819.png
Arachidonic acid metabolism	13	reductase (NADPH)	ec:1.1.1.184	2	bmsbwbcontig12864, bmsbwbcontig9347	map00590	map00590_20140806162819.png
Arachidonic acid metabolism	13	synthase	ec:1.14.99.1	1	bmsbwbcontig58160	map00590	map00590_20140806162819.png
Arachidonic acid metabolism	13	monooxygenase	ec:1.14.14.1	2	bmsbwbcontig72143, bmsbwbcontig46353	map00590	map00590_20140806162819.png
Arachidonic acid metabolism	13	A2	ec:3.1.1.4	6	bmsbwbcontig2077, bmsbwbcontig155, bmsbwbcontig1632, bmsbwbcontig8335, bmsbwbcontig6122, bmsbwbcontig77441	map00590	map00590_20140806162819.png
Taurine and hypotaurine metabolism	3	decarboxylase	ec:4.1.1.29	1	bmsbwbcontig2128	map00430	map00430_20140806162823.png
Taurine and hypotaurine metabolism	3	decarboxylase	ec:4.1.1.15	1	bmsbwbcontig15915	map00430	map00430_20140806162823.png
Taurine and hypotaurine metabolism	3	dehydrogenase	ec:1.4.1.2	1	bmsbwbcontig1260	map00430	map00430_20140806162823.png
Sulfur metabolism	10	adenylyltransferase	ec:2.7.7.4	4	bmsbwbcontig7909, bmsbwbcontig5771, bmsbwbcontig9531, bmsbwbcontig46772	map00920	map00920_20140806162828.png
Sulfur metabolism	10	sulfurtransferase	ec:2.8.1.1	1	bmsbwbcontig8283	map00920	map00920_20140806162828.png
Sulfur metabolism	10	oxidase	ec:1.8.3.1	1	bmsbwbcontig6941	map00920	map00920_20140806162828.png
Sulfur metabolism	10	reductase (NADPH)	ec:1.8.1.2	4	bmsbwbcontig33288, bmsbwbcontig50232, bmsbwbcontig26500, bmsbwbcontig44564	map00920	map00920_20140806162828.png
Sulfur metabolism	10	kinase	ec:2.7.1.25	1	bmsbwbcontig7909	map00920	map00920_20140806162828.png
Drug metabolism - other enzymes	40	dehydrogenase (NADP+)	ec:1.3.1.2	1	bmsbwbcontig687	map00983	map00983_20140806162832.png
Drug metabolism - other enzymes	40	oxidase	ec:1.17.3.2	4	bmsbwbcontig1061, bmsbwbcontig19839, bmsbwbcontig53576, bmsbwbcontig998	map00983	map00983_20140806162832.png
Drug metabolism - other enzymes	40	ec:3.5.1.6 beta-ureidopropionase	ec:3.5.1.6	1	bmsbwbcontig5753	map00983	map00983_20140806162832.png
Drug metabolism - other enzymes	40	phosphoribosyltransferase	ec:2.4.2.10	1	bmsbwbcontig8664	map00983	map00983_20140806162832.png
Drug metabolism - other enzymes	40	beta-glucuronide glucuronohydrolase glucuronidase	ec:3.2.1.31	2	bmsbwbcontig24820, bmsbwbcontig4037	map00983	map00983_20140806162832.png
Drug metabolism - other enzymes	40	synthase (glutamine-hydrolysing)	ec:6.3.5.2	1	bmsbwbcontig8677	map00983	map00983_20140806162832.png
Drug metabolism - other enzymes	40	phosphorylase	ec:2.4.2.3	1	bmsbwbcontig9413	map00983	map00983_20140806162832.png
Drug metabolism - other enzymes	40	hydantoinase	ec:3.5.2.2	1	bmsbwbcontig4816	map00983	map00983_20140806162832.png
Drug metabolism - other enzymes	40	diphosphatase	ec:3.6.1.19	3	bmsbwbcontig4896, bmsbwbcontig1685, bmsbwbcontig1684	map00983	map00983_20140806162832.png
Drug metabolism - other enzymes	40	1-naphthol glucuronyltransferase	ec:2.4.1.17	4	bmsbwbcontig12916, bmsbwbcontig14109, bmsbwbcontig17082, bmsbwbcontig35983	map00983	map00983_20140806162832.png
Drug metabolism - other enzymes	40	dehydrogenase	ec:1.1.1.205	4	bmsbwbcontig8548, bmsbwbcontig8549, bmsbwbcontig8901, bmsbwbcontig8902	map00983	map00983_20140806162832.png
Drug metabolism - other enzymes	40	ali-esterase	ec:3.1.1.1	15	bmsbwbcontig6614, bmsbwbcontig7044, bmsbwbcontig35691, bmsbwbcontig48683, bmsbwbcontig56389, bmsbwbcontig64187, bmsbwbcontig17568, bmsbwbcontig15915, bmsbwbcontig31643, bmsbwbcontig49749, bmsbwbcontig8247, bmsbwbcontig4764, bmsbwbcontig9362, bmsbwbcontig42944, bmsbwbcontig45645	map00983	map00983_20140806162832.png
Drug metabolism - other enzymes	40	kinase	ec:2.7.1.48	2	bmsbwbcontig13576, bmsbwbcontig5433	map00983	map00983_20140806162832.png
Drug metabolism - cytochrome P450	38	dehydrogenase	ec:1.1.1.1	20	bmsbwbcontig67095, bmsbwbcontig32771, bmsbwbcontig37157, bmsbwbcontig40321, bmsbwbcontig40111, bmsbwbcontig45239, bmsbwbcontig51311, bmsbwbcontig54952, bmsbwbcontig58591, bmsbwbcontig76974, bmsbwbcontig58448, bmsbwbcontig9200, bmsbwbcontig54903, bmsbwbcontig35094, bmsbwbcontig49829, bmsbwbcontig57538, bmsbwbcontig57109, bmsbwbcontig29784, bmsbwbcontig32480, bmsbwbcontig39564	map00982	map00982_20140806162836.png
Drug metabolism - cytochrome P450	38	monooxygenase	ec:1.14.13.8	4	bmsbwbcontig16233, bmsbwbcontig36392, bmsbwbcontig5947, bmsbwbcontig7494	map00982	map00982_20140806162836.png
Drug metabolism - cytochrome P450	38	dehydrogenase [NAD(P)+]	ec:1.2.1.5	1	bmsbwbcontig9002	map00982	map00982_20140806162836.png
Drug metabolism - cytochrome P450	38	1-naphthol glucuronyltransferase	ec:2.4.1.17	4	bmsbwbcontig12916, bmsbwbcontig14109, bmsbwbcontig17082, bmsbwbcontig35983	map00982	map00982_20140806162836.png
Drug metabolism - cytochrome P450	38	transferase	ec:2.5.1.18	7	bmsbwbcontig103, bmsbwbcontig44404, bmsbwbcontig1510, bmsbwbcontig2829, bmsbwbcontig2690, bmsbwbcontig2691, bmsbwbcontig6275	map00982	map00982_20140806162836.png
Drug metabolism - cytochrome P450	38	monooxygenase	ec:1.14.14.1	2	bmsbwbcontig72143, bmsbwbcontig46353	map00982	map00982_20140806162836.png
Insect hormone biosynthesis	2	esterase	ec:3.1.1.59	1	bmsbwbcontig64187	map00981	map00981_20140806162839.png
Insect hormone biosynthesis	2	20-monooxygenase	ec:1.14.99.22	1	bmsbwbcontig9802	map00981	map00981_20140806162839.png
Metabolism of xenobiotics by cytochrome P450	37	reductase (NADPH)	ec:1.1.1.184	2	bmsbwbcontig12864, bmsbwbcontig9347	map00980	map00980_20140806162844.png
Metabolism of xenobiotics by cytochrome P450	37	dehydrogenase	ec:1.1.1.1	20	bmsbwbcontig67095, bmsbwbcontig32771, bmsbwbcontig37157, bmsbwbcontig40321, bmsbwbcontig40111, bmsbwbcontig45239, bmsbwbcontig51311, bmsbwbcontig54952, bmsbwbcontig58591, bmsbwbcontig76974, bmsbwbcontig58448, bmsbwbcontig9200, bmsbwbcontig54903, bmsbwbcontig35094, bmsbwbcontig49829, bmsbwbcontig57538, bmsbwbcontig57109, bmsbwbcontig29784, bmsbwbcontig32480, bmsbwbcontig39564	map00980	map00980_20140806162844.png
Metabolism of xenobiotics by cytochrome P450	37	dehydrogenase	ec:1.1.1.146	1	bmsbwbcontig19246	map00980	map00980_20140806162844.png
Metabolism of xenobiotics by cytochrome P450	37	dehydrogenase [NAD(P)+]	ec:1.2.1.5	1	bmsbwbcontig9002	map00980	map00980_20140806162844.png
Metabolism of xenobiotics by cytochrome P450	37	1-naphthol glucuronyltransferase	ec:2.4.1.17	4	bmsbwbcontig12916, bmsbwbcontig14109, bmsbwbcontig17082, bmsbwbcontig35983	map00980	map00980_20140806162844.png
Metabolism of xenobiotics by cytochrome P450	37	transferase	ec:2.5.1.18	7	bmsbwbcontig103, bmsbwbcontig44404, bmsbwbcontig1510, bmsbwbcontig2829, bmsbwbcontig2690, bmsbwbcontig2691, bmsbwbcontig6275	map00980	map00980_20140806162844.png
Metabolism of xenobiotics by cytochrome P450	37	monooxygenase	ec:1.14.14.1	2	bmsbwbcontig72143, bmsbwbcontig46353	map00980	map00980_20140806162844.png
Arginine and proline metabolism	39	synthase	ec:6.3.4.5	3	bmsbwbcontig26857, bmsbwbcontig4189, bmsbwbcontig44703	map00330	map00330_20140806162852.png
Arginine and proline metabolism	39	decarboxylase	ec:4.1.1.50	1	bmsbwbcontig18229	map00330	map00330_20140806162852.png
Arginine and proline metabolism	39	acylamidase	ec:3.5.1.4	1	bmsbwbcontig73955	map00330	map00330_20140806162852.png
Arginine and proline metabolism	39	glutaminase I	ec:3.5.1.2	1	bmsbwbcontig20017	map00330	map00330_20140806162852.png
Arginine and proline metabolism	39	dehydrogenase [NAD(P)+]	ec:1.4.1.3	1	bmsbwbcontig1260	map00330	map00330_20140806162852.png
Arginine and proline metabolism	39	dehydrogenase	ec:1.4.1.2	1	bmsbwbcontig1260	map00330	map00330_20140806162852.png
Arginine and proline metabolism	39	kinase	ec:2.7.2.8	2	bmsbwbcontig60897, bmsbwbcontig74270	map00330	map00330_20140806162852.png
Arginine and proline metabolism	39	5-kinase	ec:2.7.2.11	4	bmsbwbcontig1651, bmsbwbcontig365, bmsbwbcontig46757, bmsbwbcontig8557	map00330	map00330_20140806162852.png
Arginine and proline metabolism	39	acid amidohydrolase	ec:3.5.1.14	4	bmsbwbcontig575, bmsbwbcontig67502, bmsbwbcontig41543, bmsbwbcontig5301	map00330	map00330_20140806162852.png
Arginine and proline metabolism	39	dehydrogenase (NAD+)	ec:1.2.1.3	4	bmsbwbcontig4368, bmsbwbcontig864, bmsbwbcontig9125, bmsbwbcontig2900	map00330	map00330_20140806162852.png
Arginine and proline metabolism	39	synthase (ammonia)	ec:6.3.4.16	3	bmsbwbcontig31831, bmsbwbcontig6803, bmsbwbcontig8136	map00330	map00330_20140806162852.png
Arginine and proline metabolism	39	dehydrogenase	ec:1.2.1.71	1	bmsbwbcontig70132	map00330	map00330_20140806162852.png
Arginine and proline metabolism	39	transaminase	ec:2.6.1.81	1	bmsbwbcontig56066	map00330	map00330_20140806162852.png
Arginine and proline metabolism	39	reductase	ec:1.5.1.2	2	bmsbwbcontig1068, bmsbwbcontig13270	map00330	map00330_20140806162852.png
Arginine and proline metabolism	39	synthase (NADPH dependent)	ec:1.14.13.39	1	bmsbwbcontig6756	map00330	map00330_20140806162852.png
Arginine and proline metabolism	39	carbamoyltransferase	ec:2.1.3.3	2	bmsbwbcontig74268, bmsbwbcontig76201	map00330	map00330_20140806162852.png
Arginine and proline metabolism	39	synthase	ec:2.5.1.16	2	bmsbwbcontig7151, bmsbwbcontig12892	map00330	map00330_20140806162852.png
Arginine and proline metabolism	39	dehydrogenase	ec:1.2.1.41	4	bmsbwbcontig1651, bmsbwbcontig365, bmsbwbcontig46757, bmsbwbcontig8557	map00330	map00330_20140806162852.png
Arginine and proline metabolism	39	transaminase	ec:2.6.1.1	2	bmsbwbcontig73408, bmsbwbcontig844	map00330	map00330_20140806162852.png
Arginine and proline metabolism	39	ligase	ec:6.3.1.2	2	bmsbwbcontig936, bmsbwbcontig935	map00330	map00330_20140806162852.png
Arginine and proline metabolism	39	transaminase	ec:2.6.1.11	2	bmsbwbcontig50080, bmsbwbcontig56066	map00330	map00330_20140806162852.png
Arginine and proline metabolism	39	kinase	ec:2.7.3.3	1	bmsbwbcontig324	map00330	map00330_20140806162852.png
Caffeine metabolism	6	oxidase	ec:1.17.3.2	4	bmsbwbcontig1061, bmsbwbcontig19839, bmsbwbcontig53576, bmsbwbcontig998	map00232	map00232_20140806162855.png
Caffeine metabolism	6	monooxygenase	ec:1.14.14.1	2	bmsbwbcontig72143, bmsbwbcontig46353	map00232	map00232_20140806162855.png
Purine metabolism	332	synthase	ec:6.3.4.4	1	bmsbwbcontig3272	map00230	map00230_20140806162906.png
Purine metabolism	332	phosphodiesterase	ec:3.1.4.35	7	bmsbwbcontig20391, bmsbwbcontig20392, bmsbwbcontig25838, bmsbwbcontig8123, bmsbwbcontig36371, bmsbwbcontig17326, bmsbwbcontig31562	map00230	map00230_20140806162906.png
Purine metabolism	332	diphosphokinase	ec:2.7.6.1	2	bmsbwbcontig12103, bmsbwbcontig1272	map00230	map00230_20140806162906.png
Purine metabolism	332	phosphodiesterase	ec:3.1.4.17	6	bmsbwbcontig62682, bmsbwbcontig31875, bmsbwbcontig31799, bmsbwbcontig2380, bmsbwbcontig22865, bmsbwbcontig19568	map00230	map00230_20140806162906.png
Purine metabolism	332	deiminase	ec:3.5.3.9	2	bmsbwbcontig31377, bmsbwbcontig36191	map00230	map00230_20140806162906.png
Purine metabolism	332	oxidase	ec:1.17.3.2	4	bmsbwbcontig1061, bmsbwbcontig19839, bmsbwbcontig53576, bmsbwbcontig998	map00230	map00230_20140806162906.png
Purine metabolism	332	kinase	ec:2.7.4.8	4	bmsbwbcontig11827, bmsbwbcontig1428, bmsbwbcontig55994, bmsbwbcontig27495	map00230	map00230_20140806162906.png
Purine metabolism	332	kinase	ec:2.7.4.6	2	bmsbwbcontig538, bmsbwbcontig683	map00230	map00230_20140806162906.png
Purine metabolism	332	kinase	ec:2.7.4.3	3	bmsbwbcontig18592, bmsbwbcontig6440, bmsbwbcontig15328	map00230	map00230_20140806162906.png
Purine metabolism	332	phosphoribosyldiphosphate 5-amidotransferase	ec:2.4.2.14	1	bmsbwbcontig489	map00230	map00230_20140806162906.png
Purine metabolism	332	synthase (glutamine-hydrolysing)	ec:6.3.5.2	1	bmsbwbcontig8677	map00230	map00230_20140806162906.png
Purine metabolism	332	cyclase	ec:4.6.1.2	13	bmsbwbcontig37584, bmsbwbcontig68741, bmsbwbcontig3478, bmsbwbcontig2515, bmsbwbcontig18485, bmsbwbcontig41359, bmsbwbcontig10178, bmsbwbcontig18844, bmsbwbcontig78414, bmsbwbcontig49140, bmsbwbcontig51819, bmsbwbcontig67217, bmsbwbcontig40755	map00230	map00230_20140806162906.png
Purine metabolism	332	cyclase	ec:4.6.1.1	6	bmsbwbcontig37584, bmsbwbcontig68741, bmsbwbcontig15290, bmsbwbcontig28565, bmsbwbcontig58469, bmsbwbcontig18532	map00230	map00230_20140806162906.png
Purine metabolism	332	formyltransferase	ec:2.1.2.3	1	bmsbwbcontig611	map00230	map00230_20140806162906.png
Purine metabolism	332	dehydrogenase	ec:1.17.1.4	4	bmsbwbcontig1061, bmsbwbcontig19839, bmsbwbcontig53576, bmsbwbcontig998	map00230	map00230_20140806162906.png
Purine metabolism	332	cyclohydrolase	ec:3.5.4.10	1	bmsbwbcontig611	map00230	map00230_20140806162906.png
Purine metabolism	332	nucleotidyltransferase	ec:2.7.7.8	4	bmsbwbcontig30453, bmsbwbcontig77665, bmsbwbcontig6985, bmsbwbcontig15420	map00230	map00230_20140806162906.png
Purine metabolism	332	DNA polymerase	ec:2.7.7.7	17	bmsbwbcontig24576, bmsbwbcontig68775, bmsbwbcontig19994, bmsbwbcontig28124, bmsbwbcontig4697, bmsbwbcontig39467, bmsbwbcontig34251, bmsbwbcontig34951, bmsbwbcontig66192, bmsbwbcontig76704, bmsbwbcontig1018, bmsbwbcontig23587, bmsbwbcontig67860, bmsbwbcontig23765, bmsbwbcontig70263, bmsbwbcontig26244, bmsbwbcontig980	map00230	map00230_20140806162906.png
Purine metabolism	332	RNA polymerase	ec:2.7.7.6	28	bmsbwbcontig1503, bmsbwbcontig15267, bmsbwbcontig12443, bmsbwbcontig17270, bmsbwbcontig17524, bmsbwbcontig5942, bmsbwbcontig15609, bmsbwbcontig3583, bmsbwbcontig22185, bmsbwbcontig9385, bmsbwbcontig12746, bmsbwbcontig12281, bmsbwbcontig13651, bmsbwbcontig16347, bmsbwbcontig24930, bmsbwbcontig33510, bmsbwbcontig11309, bmsbwbcontig22596, bmsbwbcontig30150, bmsbwbcontig40420, bmsbwbcontig56483, bmsb…	map00230	map00230_20140806162906.png
Purine metabolism	332	adenylyltransferase	ec:2.7.7.4	4	bmsbwbcontig7909, bmsbwbcontig5771, bmsbwbcontig9531, bmsbwbcontig46772	map00230	map00230_20140806162906.png
Purine metabolism	332	deaminase	ec:3.5.4.6	2	bmsbwbcontig1225, bmsbwbcontig1781	map00230	map00230_20140806162906.png
Purine metabolism	332	deaminase	ec:3.5.4.4	2	bmsbwbcontig4880, bmsbwbcontig297	map00230	map00230_20140806162906.png
Purine metabolism	332	reductase	ec:1.7.1.7	1	bmsbwbcontig13188	map00230	map00230_20140806162906.png
Purine metabolism	332	reductase	ec:1.17.4.1	5	bmsbwbcontig78293, bmsbwbcontig7380, bmsbwbcontig10083, bmsbwbcontig67788, bmsbwbcontig75434	map00230	map00230_20140806162906.png
Purine metabolism	332	uridine 5'-nucleotidase	ec:3.1.3.5	3	bmsbwbcontig12481, bmsbwbcontig5399, bmsbwbcontig5398	map00230	map00230_20140806162906.png
Purine metabolism	332	adenylpyrophosphatase	ec:3.6.1.3	80	bmsbwbcontig4506, bmsbwbcontig6575, bmsbwbcontig23942, bmsbwbcontig2903, bmsbwbcontig14209, bmsbwbcontig23196, bmsbwbcontig68958, bmsbwbcontig71991, bmsbwbcontig2027, bmsbwbcontig3549, bmsbwbcontig14110, bmsbwbcontig4871, bmsbwbcontig26355, bmsbwbcontig26353, bmsbwbcontig26354, bmsbwbcontig4514, bmsbwbcontig5910, bmsbwbcontig12555, bmsbwbcontig77029, bmsbwbcontig6878, bmsbwbcontig70258, bmsbwbcon…	map00230	map00230_20140806162906.png
Purine metabolism	332	lyase	ec:4.3.2.2	1	bmsbwbcontig2476	map00230	map00230_20140806162906.png
Purine metabolism	332	diphosphatase	ec:3.6.1.19	3	bmsbwbcontig4896, bmsbwbcontig1685, bmsbwbcontig1684	map00230	map00230_20140806162906.png
Purine metabolism	332	phosphatase	ec:3.6.1.15	121	bmsbwbcontig27453, bmsbwbcontig9305, bmsbwbcontig1984, bmsbwbcontig5487, bmsbwbcontig1492, bmsbwbcontig2898, bmsbwbcontig1746, bmsbwbcontig4795, bmsbwbcontig6771, bmsbwbcontig27985, bmsbwbcontig5971, bmsbwbcontig6248, bmsbwbcontig60354, bmsbwbcontig13317, bmsbwbcontig13125, bmsbwbcontig17730, bmsbwbcontig13169, bmsbwbcontig6149, bmsbwbcontig6323, bmsbwbcontig6822, bmsbwbcontig2193, bmsbwbcontig46…	map00230	map00230_20140806162906.png
Purine metabolism	332	diphosphatase	ec:3.6.1.13	2	bmsbwbcontig17526, bmsbwbcontig73768	map00230	map00230_20140806162906.png
Purine metabolism	332	dehydrogenase	ec:1.1.1.205	4	bmsbwbcontig8548, bmsbwbcontig8549, bmsbwbcontig8901, bmsbwbcontig8902	map00230	map00230_20140806162906.png
Purine metabolism	332	(alpha-D-glucose-1,6-bisphosphate-dependent)	ec:5.4.2.2	1	bmsbwbcontig532	map00230	map00230_20140806162906.png
Purine metabolism	332	kinase	ec:2.7.1.40	3	bmsbwbcontig40868, bmsbwbcontig47425, bmsbwbcontig1759	map00230	map00230_20140806162906.png
Purine metabolism	332	kinase	ec:2.7.1.25	1	bmsbwbcontig7909	map00230	map00230_20140806162906.png
Aminobenzoate degradation	27	hydratase	ec:4.2.1.17	9	bmsbwbcontig16, bmsbwbcontig11182, bmsbwbcontig6889, bmsbwbcontig16450, bmsbwbcontig11801, bmsbwbcontig9659, bmsbwbcontig11800, bmsbwbcontig3118, bmsbwbcontig3116	map00627	map00627_20140806162910.png
Aminobenzoate degradation	27	acylamidase	ec:3.5.1.4	1	bmsbwbcontig73955	map00627	map00627_20140806162910.png
Aminobenzoate degradation	27	phosphatase	ec:3.1.3.2	10	bmsbwbcontig79043, bmsbwbcontig10647, bmsbwbcontig5551, bmsbwbcontig5552, bmsbwbcontig3261, bmsbwbcontig2624, bmsbwbcontig3406, bmsbwbcontig4973, bmsbwbcontig1098, bmsbwbcontig6899	map00627	map00627_20140806162910.png
Aminobenzoate degradation	27	phosphatase	ec:3.1.3.1	4	bmsbwbcontig11627, bmsbwbcontig530, bmsbwbcontig50786, bmsbwbcontig29894	map00627	map00627_20140806162910.png
Aminobenzoate degradation	27	acetylphosphatase	ec:3.6.1.7	1	bmsbwbcontig2850	map00627	map00627_20140806162910.png
Aminobenzoate degradation	27	monooxygenase	ec:1.14.14.1	2	bmsbwbcontig72143, bmsbwbcontig46353	map00627	map00627_20140806162910.png
Lipoic acid metabolism	4	transferase	ec:2.3.1.181	1	bmsbwbcontig49983	map00785	map00785_20140806162915.png
Lipoic acid metabolism	4	synthase	ec:2.8.1.8	3	bmsbwbcontig2469, bmsbwbcontig43779, bmsbwbcontig74969	map00785	map00785_20140806162915.png
Naphthalene degradation	20	dehydrogenase	ec:1.1.1.1	20	bmsbwbcontig67095, bmsbwbcontig32771, bmsbwbcontig37157, bmsbwbcontig40321, bmsbwbcontig40111, bmsbwbcontig45239, bmsbwbcontig51311, bmsbwbcontig54952, bmsbwbcontig58591, bmsbwbcontig76974, bmsbwbcontig58448, bmsbwbcontig9200, bmsbwbcontig54903, bmsbwbcontig35094, bmsbwbcontig49829, bmsbwbcontig57538, bmsbwbcontig57109, bmsbwbcontig29784, bmsbwbcontig32480, bmsbwbcontig39564	map00626	map00626_20140806162918.png
Carbon fixation pathways in prokaryotes	51	ligase	ec:6.3.4.3	1	bmsbwbcontig1910	map00720	map00720_20140806162923.png
Carbon fixation pathways in prokaryotes	51	hydratase	ec:4.2.1.17	9	bmsbwbcontig16, bmsbwbcontig11182, bmsbwbcontig6889, bmsbwbcontig16450, bmsbwbcontig11801, bmsbwbcontig9659, bmsbwbcontig11800, bmsbwbcontig3118, bmsbwbcontig3116	map00720	map00720_20140806162923.png
Carbon fixation pathways in prokaryotes	51	carboxylase	ec:6.4.1.3	1	bmsbwbcontig203	map00720	map00720_20140806162923.png
Carbon fixation pathways in prokaryotes	51	carboxylase	ec:6.4.1.2	4	bmsbwbcontig203, bmsbwbcontig24430, bmsbwbcontig75604, bmsbwbcontig4589	map00720	map00720_20140806162923.png
Carbon fixation pathways in prokaryotes	51	cyclohydrolase	ec:3.5.4.9	1	bmsbwbcontig49650	map00720	map00720_20140806162923.png
Carbon fixation pathways in prokaryotes	51	citrate synthase	ec:2.3.3.8	7	bmsbwbcontig5214, bmsbwbcontig5215, bmsbwbcontig5972, bmsbwbcontig9, bmsbwbcontig3784, bmsbwbcontig877, bmsbwbcontig42031	map00720	map00720_20140806162923.png
Carbon fixation pathways in prokaryotes	51	ligase (ADP-forming)	ec:6.2.1.5	9	bmsbwbcontig5214, bmsbwbcontig5215, bmsbwbcontig5972, bmsbwbcontig9, bmsbwbcontig3784, bmsbwbcontig63090, bmsbwbcontig63089, bmsbwbcontig877, bmsbwbcontig42031	map00720	map00720_20140806162923.png
Carbon fixation pathways in prokaryotes	51	ligase	ec:6.2.1.1	3	bmsbwbcontig78238, bmsbwbcontig4355, bmsbwbcontig17701	map00720	map00720_20140806162923.png
Carbon fixation pathways in prokaryotes	51	dehydrogenase (NADP+)	ec:1.1.1.42	2	bmsbwbcontig2078, bmsbwbcontig652	map00720	map00720_20140806162923.png
Carbon fixation pathways in prokaryotes	51	dehydrogenase	ec:1.1.1.37	11	bmsbwbcontig1639, bmsbwbcontig4684, bmsbwbcontig642, bmsbwbcontig77189, bmsbwbcontig62353, bmsbwbcontig63402, bmsbwbcontig59290, bmsbwbcontig929, bmsbwbcontig67213, bmsbwbcontig63198, bmsbwbcontig63401	map00720	map00720_20140806162923.png
Carbon fixation pathways in prokaryotes	51	C-acetyltransferase	ec:2.3.1.9	1	bmsbwbcontig9272	map00720	map00720_20140806162923.png
Carbon fixation pathways in prokaryotes	51	dehydrogenase	ec:1.1.1.35	5	bmsbwbcontig4687, bmsbwbcontig16, bmsbwbcontig4733, bmsbwbcontig129, bmsbwbcontig3378	map00720	map00720_20140806162923.png
Carbon fixation pathways in prokaryotes	51	dehydrogenase (NADP+)	ec:1.5.1.5	2	bmsbwbcontig1910, bmsbwbcontig49650	map00720	map00720_20140806162923.png
Carbon fixation pathways in prokaryotes	51	entry	ec:1.3.99.1	1	bmsbwbcontig43153	map00720	map00720_20140806162923.png
Carbon fixation pathways in prokaryotes	51	hydratase	ec:4.2.1.3	4	bmsbwbcontig972, bmsbwbcontig241, bmsbwbcontig4130, bmsbwbcontig685	map00720	map00720_20140806162923.png
Carbon fixation pathways in prokaryotes	51	hydratase	ec:4.2.1.2	1	bmsbwbcontig404	map00720	map00720_20140806162923.png
Chloroalkane and chloroalkene degradation	24	dehydrogenase	ec:1.1.1.1	20	bmsbwbcontig67095, bmsbwbcontig32771, bmsbwbcontig37157, bmsbwbcontig40321, bmsbwbcontig40111, bmsbwbcontig45239, bmsbwbcontig51311, bmsbwbcontig54952, bmsbwbcontig58591, bmsbwbcontig76974, bmsbwbcontig58448, bmsbwbcontig9200, bmsbwbcontig54903, bmsbwbcontig35094, bmsbwbcontig49829, bmsbwbcontig57538, bmsbwbcontig57109, bmsbwbcontig29784, bmsbwbcontig32480, bmsbwbcontig39564	map00625	map00625_20140806162927.png
Chloroalkane and chloroalkene degradation	24	dehydrogenase (NAD+)	ec:1.2.1.3	4	bmsbwbcontig4368, bmsbwbcontig864, bmsbwbcontig9125, bmsbwbcontig2900	map00625	map00625_20140806162927.png
Toluene degradation	5	dehydrogenase	ec:1.1.1.35	5	bmsbwbcontig4687, bmsbwbcontig16, bmsbwbcontig4733, bmsbwbcontig129, bmsbwbcontig3378	map00623	map00623_20140806162931.png
Xylene degradation	3	dehydrogenase (acetylating)	ec:1.2.1.10	3	bmsbwbcontig4368, bmsbwbcontig864, bmsbwbcontig9125	map00622	map00622_20140806162934.png
Valine, leucine and isoleucine biosynthesis	10	dehydratase	ec:4.2.1.33	1	bmsbwbcontig56528	map00290	map00290_20140806162938.png
Valine, leucine and isoleucine biosynthesis	10	ammonia-lyase	ec:4.3.1.19	3	bmsbwbcontig60101, bmsbwbcontig9760, bmsbwbcontig9037	map00290	map00290_20140806162938.png
Valine, leucine and isoleucine biosynthesis	10	synthase	ec:2.2.1.6	2	bmsbwbcontig57004, bmsbwbcontig47530	map00290	map00290_20140806162938.png
Valine, leucine and isoleucine biosynthesis	10	dehydrogenase	ec:1.1.1.85	2	bmsbwbcontig51255, bmsbwbcontig52346	map00290	map00290_20140806162938.png
Valine, leucine and isoleucine biosynthesis	10	transaminase	ec:2.6.1.42	1	bmsbwbcontig1935	map00290	map00290_20140806162938.png
Valine, leucine and isoleucine biosynthesis	10	dehydratase	ec:4.2.1.9	1	bmsbwbcontig49387	map00290	map00290_20140806162938.png
Dioxin degradation	3	dehydrogenase (acetylating)	ec:1.2.1.10	3	bmsbwbcontig4368, bmsbwbcontig864, bmsbwbcontig9125	map00621	map00621_20140806162941.png
Photosynthesis	1	reductase	ec:1.18.1.2	1	bmsbwbcontig53188	map00195	map00195_20140806162944.png
Ubiquinone and other terpenoid-quinone biosynthesis	4	dioxygenase	ec:1.13.11.27	1	bmsbwbcontig1285	map00130	map00130_20140806162949.png
Ubiquinone and other terpenoid-quinone biosynthesis	4	transaminase	ec:2.6.1.5	3	bmsbwbcontig73408, bmsbwbcontig844, bmsbwbcontig6589	map00130	map00130_20140806162949.png
Biotin metabolism	6	dehydratase	ec:4.2.1.59	1	bmsbwbcontig35765	map00780	map00780_20140806162954.png
Biotin metabolism	6	reductase	ec:1.1.1.100	5	bmsbwbcontig14870, bmsbwbcontig20545, bmsbwbcontig35765, bmsbwbcontig12814, bmsbwbcontig12341	map00780	map00780_20140806162954.png
Biotin metabolism	6	synthase I	ec:2.3.1.41	5	bmsbwbcontig16297, bmsbwbcontig14870, bmsbwbcontig20545, bmsbwbcontig35765, bmsbwbcontig12814	map00780	map00780_20140806162954.png
Biotin metabolism	6	reductase (NADPH, Si-specific)	ec:1.3.1.10	4	bmsbwbcontig14870, bmsbwbcontig20545, bmsbwbcontig35765, bmsbwbcontig12814	map00780	map00780_20140806162954.png
Pyruvate metabolism	42	carboxykinase (GTP)	ec:4.1.1.32	5	bmsbwbcontig597, bmsbwbcontig61391, bmsbwbcontig737, bmsbwbcontig61722, bmsbwbcontig61222	map00620	map00620_20140806163003.png
Pyruvate metabolism	42	carboxylase	ec:6.4.1.2	4	bmsbwbcontig203, bmsbwbcontig24430, bmsbwbcontig75604, bmsbwbcontig4589	map00620	map00620_20140806163003.png
Pyruvate metabolism	42	ligase	ec:6.2.1.1	3	bmsbwbcontig78238, bmsbwbcontig4355, bmsbwbcontig17701	map00620	map00620_20140806163003.png
Pyruvate metabolism	42	lyase	ec:4.4.1.5	1	bmsbwbcontig5295	map00620	map00620_20140806163003.png
Pyruvate metabolism	42	acetylphosphatase	ec:3.6.1.7	1	bmsbwbcontig2850	map00620	map00620_20140806163003.png
Pyruvate metabolism	42	dehydrogenase (NAD+)	ec:1.2.1.3	4	bmsbwbcontig4368, bmsbwbcontig864, bmsbwbcontig9125, bmsbwbcontig2900	map00620	map00620_20140806163003.png
Pyruvate metabolism	42	dehydrogenase (oxaloacetate-decarboxylating)	ec:1.1.1.38	2	bmsbwbcontig3848, bmsbwbcontig1173	map00620	map00620_20140806163003.png
Pyruvate metabolism	42	dehydrogenase	ec:1.1.1.37	11	bmsbwbcontig1639, bmsbwbcontig4684, bmsbwbcontig642, bmsbwbcontig77189, bmsbwbcontig62353, bmsbwbcontig63402, bmsbwbcontig59290, bmsbwbcontig929, bmsbwbcontig67213, bmsbwbcontig63198, bmsbwbcontig63401	map00620	map00620_20140806163003.png
Pyruvate metabolism	42	C-acetyltransferase	ec:2.3.1.9	1	bmsbwbcontig9272	map00620	map00620_20140806163003.png
Pyruvate metabolism	42	dehydrogenase (acetyl-transferring)	ec:1.2.4.1	5	bmsbwbcontig10899, bmsbwbcontig6697, bmsbwbcontig7217, bmsbwbcontig74155, bmsbwbcontig5797	map00620	map00620_20140806163003.png
Pyruvate metabolism	42	dehydrogenase	ec:1.8.1.4	1	bmsbwbcontig218	map00620	map00620_20140806163003.png
Pyruvate metabolism	42	dehydrogenase (acetylating)	ec:1.2.1.10	3	bmsbwbcontig4368, bmsbwbcontig864, bmsbwbcontig9125	map00620	map00620_20140806163003.png
Pyruvate metabolism	42	kinase	ec:2.7.1.40	3	bmsbwbcontig40868, bmsbwbcontig47425, bmsbwbcontig1759	map00620	map00620_20140806163003.png
Pyruvate metabolism	42	hydratase	ec:4.2.1.2	1	bmsbwbcontig404	map00620	map00620_20140806163003.png
Butirosin and neomycin biosynthesis	1	hexokinase type IV glucokinase	ec:2.7.1.1	1	bmsbwbcontig19980	map00524	map00524_20140806163006.png
Polyketide sugar unit biosynthesis	1	4,6-dehydratase	ec:4.2.1.46	1	bmsbwbcontig6018	map00523	map00523_20140806163012.png
Oxidative phosphorylation	58	dehydrogenase	ec:1.6.99.3	8	bmsbwbcontig28335, bmsbwbcontig1412, bmsbwbcontig63585, bmsbwbcontig2194, bmsbwbcontig1751, bmsbwbcontig32661, bmsbwbcontig4342, bmsbwbcontig3727	map00190	map00190_20140806163019.png
Oxidative phosphorylation	58	reductase	ec:1.10.2.2	4	bmsbwbcontig265, bmsbwbcontig5758, bmsbwbcontig162, bmsbwbcontig5236	map00190	map00190_20140806163019.png
Oxidative phosphorylation	58	ATPase	ec:3.6.3.6	12	bmsbwbcontig439, bmsbwbcontig258, bmsbwbcontig62, bmsbwbcontig3534, bmsbwbcontig1246, bmsbwbcontig488, bmsbwbcontig522, bmsbwbcontig590, bmsbwbcontig309, bmsbwbcontig1870, bmsbwbcontig1256, bmsbwbcontig1408	map00190	map00190_20140806163019.png
Oxidative phosphorylation	58	dehydrogenase	ec:1.3.5.1	2	bmsbwbcontig2171, bmsbwbcontig6806	map00190	map00190_20140806163019.png
Oxidative phosphorylation	58	reductase (H+-translocating)	ec:1.6.5.3	17	bmsbwbcontig1901, bmsbwbcontig1975, bmsbwbcontig310, bmsbwbcontig3803, bmsbwbcontig38971, bmsbwbcontig485, bmsbwbcontig574, bmsbwbcontig61901, bmsbwbcontig691, bmsbwbcontig1869, bmsbwbcontig23, bmsbwbcontig179, bmsbwbcontig416, bmsbwbcontig808, bmsbwbcontig113, bmsbwbcontig1922, bmsbwbcontig2303	map00190	map00190_20140806163019.png
Oxidative phosphorylation	58	oxidase	ec:1.9.3.1	15	bmsbwbcontig69386, bmsbwbcontig1514, bmsbwbcontig13, bmsbwbcontig59539, bmsbwbcontig40, bmsbwbcontig100, bmsbwbcontig899, bmsbwbcontig191, bmsbwbcontig165, bmsbwbcontig62713, bmsbwbcontig39329, bmsbwbcontig59028, bmsbwbcontig621, bmsbwbcontig248, bmsbwbcontig4158	map00190	map00190_20140806163019.png
Pentose phosphate pathway	27	phosphohexokinase	ec:2.7.1.11	2	bmsbwbcontig56032, bmsbwbcontig6078	map00030	map00030_20140806163026.png
Pentose phosphate pathway	27	diphosphokinase	ec:2.7.6.1	2	bmsbwbcontig12103, bmsbwbcontig1272	map00030	map00030_20140806163026.png
Pentose phosphate pathway	27	isomerase	ec:5.3.1.9	1	bmsbwbcontig2420	map00030	map00030_20140806163026.png
Pentose phosphate pathway	27	isomerase	ec:5.3.1.6	1	bmsbwbcontig7076	map00030	map00030_20140806163026.png
Pentose phosphate pathway	27	3-epimerase	ec:5.1.3.1	2	bmsbwbcontig4374, bmsbwbcontig9147	map00030	map00030_20140806163026.png
Pentose phosphate pathway	27	dihydroxyacetonetransferase	ec:2.2.1.2	2	bmsbwbcontig56640, bmsbwbcontig1485	map00030	map00030_20140806163026.png
Pentose phosphate pathway	27	hexose diphosphatase	ec:3.1.3.11	5	bmsbwbcontig8393, bmsbwbcontig8394, bmsbwbcontig8395, bmsbwbcontig8396, bmsbwbcontig5649	map00030	map00030_20140806163026.png
Pentose phosphate pathway	27	aldolase	ec:4.1.2.13	5	bmsbwbcontig48792, bmsbwbcontig5738, bmsbwbcontig62074, bmsbwbcontig189, bmsbwbcontig63687	map00030	map00030_20140806163026.png
Pentose phosphate pathway	27	dehydrogenase (NADP+)	ec:1.1.1.49	1	bmsbwbcontig3692	map00030	map00030_20140806163026.png
Pentose phosphate pathway	27	1-dehydrogenase [NAD(P)+]	ec:1.1.1.47	1	bmsbwbcontig2125	map00030	map00030_20140806163026.png
Pentose phosphate pathway	27	dehydrogenase (NADP+-dependent, decarboxylating)	ec:1.1.1.44	2	bmsbwbcontig753, bmsbwbcontig78357	map00030	map00030_20140806163026.png
Pentose phosphate pathway	27	phosphotransferase	ec:2.7.1.69	1	bmsbwbcontig59055	map00030	map00030_20140806163026.png
Pentose phosphate pathway	27	(alpha-D-glucose-1,6-bisphosphate-dependent)	ec:5.4.2.2	1	bmsbwbcontig532	map00030	map00030_20140806163026.png
Pentose phosphate pathway	27	aldolase	ec:4.1.2.4	1	bmsbwbcontig11782	map00030	map00030_20140806163026.png
Streptomycin biosynthesis	4	4,6-dehydratase	ec:4.2.1.46	1	bmsbwbcontig6018	map00521	map00521_20140806163030.png
Streptomycin biosynthesis	4	hexokinase type IV glucokinase	ec:2.7.1.1	1	bmsbwbcontig19980	map00521	map00521_20140806163030.png
Streptomycin biosynthesis	4	phosphatase	ec:3.1.3.25	1	bmsbwbcontig6444	map00521	map00521_20140806163030.png
Streptomycin biosynthesis	4	(alpha-D-glucose-1,6-bisphosphate-dependent)	ec:5.4.2.2	1	bmsbwbcontig532	map00521	map00521_20140806163030.png
Methane metabolism	36	phosphohexokinase	ec:2.7.1.11	2	bmsbwbcontig56032, bmsbwbcontig6078	map00680	map00680_20140806163035.png
Methane metabolism	36	hydratase	ec:4.2.1.11	1	bmsbwbcontig1297	map00680	map00680_20140806163035.png
Methane metabolism	36	hydroxymethyltransferase	ec:2.1.2.1	1	bmsbwbcontig1891	map00680	map00680_20140806163035.png
Methane metabolism	36	hexose diphosphatase	ec:3.1.3.11	5	bmsbwbcontig8393, bmsbwbcontig8394, bmsbwbcontig8395, bmsbwbcontig8396, bmsbwbcontig5649	map00680	map00680_20140806163035.png
Methane metabolism	36	ligase	ec:6.2.1.1	3	bmsbwbcontig78238, bmsbwbcontig4355, bmsbwbcontig17701	map00680	map00680_20140806163035.png
Methane metabolism	36	dehydrogenase	ec:1.1.1.95	2	bmsbwbcontig2060, bmsbwbcontig1251	map00680	map00680_20140806163035.png
Methane metabolism	36	phosphatase	ec:3.1.3.3	1	bmsbwbcontig5644	map00680	map00680_20140806163035.png
Methane metabolism	36	dehydrogenase	ec:1.1.1.284	1	bmsbwbcontig4028	map00680	map00680_20140806163035.png
Methane metabolism	36	aldolase	ec:4.1.2.13	5	bmsbwbcontig48792, bmsbwbcontig5738, bmsbwbcontig62074, bmsbwbcontig189, bmsbwbcontig63687	map00680	map00680_20140806163035.png
Methane metabolism	36	dehydrogenase	ec:1.1.1.37	11	bmsbwbcontig1639, bmsbwbcontig4684, bmsbwbcontig642, bmsbwbcontig77189, bmsbwbcontig62353, bmsbwbcontig63402, bmsbwbcontig59290, bmsbwbcontig929, bmsbwbcontig67213, bmsbwbcontig63198, bmsbwbcontig63401	map00680	map00680_20140806163035.png
Methane metabolism	36	dehydrogenase	ec:1.1.1.244	2	bmsbwbcontig8038, bmsbwbcontig8039	map00680	map00680_20140806163035.png
Methane metabolism	36	transaminase	ec:2.6.1.52	1	bmsbwbcontig1203	map00680	map00680_20140806163035.png
Methane metabolism	36	hydrolase	ec:3.1.2.12	1	bmsbwbcontig9362	map00680	map00680_20140806163035.png
Amino sugar and nucleotide sugar metabolism	42	4,6-dehydratase	ec:4.2.1.47	1	bmsbwbcontig4545	map00520	map00520_20140806163045.png
Amino sugar and nucleotide sugar metabolism	42	isomerase	ec:5.3.1.9	1	bmsbwbcontig2420	map00520	map00520_20140806163045.png
Amino sugar and nucleotide sugar metabolism	42	hexokinase type IV glucokinase	ec:2.7.1.1	1	bmsbwbcontig19980	map00520	map00520_20140806163045.png
Amino sugar and nucleotide sugar metabolism	42	4-epimerase	ec:5.1.3.2	2	bmsbwbcontig15626, bmsbwbcontig21017	map00520	map00520_20140806163045.png
Amino sugar and nucleotide sugar metabolism	42	hexosaminidase	ec:3.2.1.52	1	bmsbwbcontig12989	map00520	map00520_20140806163045.png
Amino sugar and nucleotide sugar metabolism	42	chitodextrinase	ec:3.2.1.14	14	bmsbwbcontig78543, bmsbwbcontig17248, bmsbwbcontig8279, bmsbwbcontig45518, bmsbwbcontig57631, bmsbwbcontig172, bmsbwbcontig5250, bmsbwbcontig8175, bmsbwbcontig36143, bmsbwbcontig18208, bmsbwbcontig15390, bmsbwbcontig46427, bmsbwbcontig840, bmsbwbcontig70511	map00520	map00520_20140806163045.png
Amino sugar and nucleotide sugar metabolism	42	uridylyltransferase	ec:2.7.7.9	1	bmsbwbcontig219	map00520	map00520_20140806163045.png
Amino sugar and nucleotide sugar metabolism	42	diphosphorylase	ec:2.7.7.23	2	bmsbwbcontig56620, bmsbwbcontig79148	map00520	map00520_20140806163045.png
Amino sugar and nucleotide sugar metabolism	42	N-acetyltransferase	ec:2.3.1.157	2	bmsbwbcontig56620, bmsbwbcontig79148	map00520	map00520_20140806163045.png
Amino sugar and nucleotide sugar metabolism	42	deaminase	ec:3.5.99.6	1	bmsbwbcontig4957	map00520	map00520_20140806163045.png
Amino sugar and nucleotide sugar metabolism	42	deacetylase	ec:3.5.1.41	3	bmsbwbcontig931, bmsbwbcontig1687, bmsbwbcontig13131	map00520	map00520_20140806163045.png
Amino sugar and nucleotide sugar metabolism	42	synthase	ec:1.1.1.271	1	bmsbwbcontig5270	map00520	map00520_20140806163045.png
Amino sugar and nucleotide sugar metabolism	42	synthase	ec:2.4.1.16	2	bmsbwbcontig1791, bmsbwbcontig31607	map00520	map00520_20140806163045.png
Amino sugar and nucleotide sugar metabolism	42	synthase	ec:2.5.1.57	1	bmsbwbcontig17378	map00520	map00520_20140806163045.png
Amino sugar and nucleotide sugar metabolism	42	6-dehydrogenase	ec:1.1.1.22	1	bmsbwbcontig12028	map00520	map00520_20140806163045.png
Amino sugar and nucleotide sugar metabolism	42	mutase	ec:5.4.2.10	1	bmsbwbcontig31720	map00520	map00520_20140806163045.png
Amino sugar and nucleotide sugar metabolism	42	phosphotransferase	ec:2.7.1.69	1	bmsbwbcontig59055	map00520	map00520_20140806163045.png
Amino sugar and nucleotide sugar metabolism	42	mannose phosphomutase	ec:5.4.2.8	2	bmsbwbcontig78841, bmsbwbcontig2249	map00520	map00520_20140806163045.png
Amino sugar and nucleotide sugar metabolism	42	mutase	ec:5.4.2.3	1	bmsbwbcontig25926	map00520	map00520_20140806163045.png
Amino sugar and nucleotide sugar metabolism	42	(alpha-D-glucose-1,6-bisphosphate-dependent)	ec:5.4.2.2	1	bmsbwbcontig532	map00520	map00520_20140806163045.png
Amino sugar and nucleotide sugar metabolism	42	transaminase (isomerizing)	ec:2.6.1.16	4	bmsbwbcontig5147, bmsbwbcontig593, bmsbwbcontig7867, bmsbwbcontig491	map00520	map00520_20140806163045.png
Nitrogen metabolism	9	synthase (NADH)	ec:1.4.1.14	1	bmsbwbcontig32	map00910	map00910_20140806163050.png
Nitrogen metabolism	9	dehydrogenase [NAD(P)+]	ec:1.4.1.3	1	bmsbwbcontig1260	map00910	map00910_20140806163050.png
Nitrogen metabolism	9	dehydrogenase	ec:1.4.1.2	1	bmsbwbcontig1260	map00910	map00910_20140806163050.png
Nitrogen metabolism	9	synthase (ammonia)	ec:6.3.4.16	3	bmsbwbcontig31831, bmsbwbcontig6803, bmsbwbcontig8136	map00910	map00910_20140806163050.png
Nitrogen metabolism	9	ligase	ec:6.3.1.2	2	bmsbwbcontig936, bmsbwbcontig935	map00910	map00910_20140806163050.png
Nitrogen metabolism	9	dehydratase	ec:4.2.1.1	2	bmsbwbcontig3614, bmsbwbcontig44050	map00910	map00910_20140806163050.png
Glutathione metabolism	28	synthase	ec:6.3.2.3	2	bmsbwbcontig75878, bmsbwbcontig76940	map00480	map00480_20140806163055.png
Glutathione metabolism	28	ligase	ec:6.3.2.2	1	bmsbwbcontig10048	map00480	map00480_20140806163055.png
Glutathione metabolism	28	peroxidase	ec:1.11.1.9	1	bmsbwbcontig44404	map00480	map00480_20140806163055.png
Glutathione metabolism	28	thioredoxin peroxidase	ec:1.11.1.15	6	bmsbwbcontig74013, bmsbwbcontig5671, bmsbwbcontig9098, bmsbwbcontig1993, bmsbwbcontig4066, bmsbwbcontig2339	map00480	map00480_20140806163055.png
Glutathione metabolism	28	dehydrogenase (ascorbate)	ec:1.8.5.1	1	bmsbwbcontig6275	map00480	map00480_20140806163055.png
Glutathione metabolism	28	reductase	ec:1.17.4.1	5	bmsbwbcontig78293, bmsbwbcontig7380, bmsbwbcontig10083, bmsbwbcontig67788, bmsbwbcontig75434	map00480	map00480_20140806163055.png
Glutathione metabolism	28	dehydrogenase (NADP+)	ec:1.1.1.49	1	bmsbwbcontig3692	map00480	map00480_20140806163055.png
Glutathione metabolism	28	dehydrogenase (NADP+-dependent, decarboxylating)	ec:1.1.1.44	2	bmsbwbcontig753, bmsbwbcontig78357	map00480	map00480_20140806163055.png
Glutathione metabolism	28	dehydrogenase (NADP+)	ec:1.1.1.42	2	bmsbwbcontig2078, bmsbwbcontig652	map00480	map00480_20140806163055.png
Glutathione metabolism	28	transferase	ec:2.5.1.18	7	bmsbwbcontig103, bmsbwbcontig44404, bmsbwbcontig1510, bmsbwbcontig2829, bmsbwbcontig2690, bmsbwbcontig2691, bmsbwbcontig6275	map00480	map00480_20140806163055.png
Glutathione metabolism	28	synthase	ec:2.5.1.16	2	bmsbwbcontig7151, bmsbwbcontig12892	map00480	map00480_20140806163055.png
Glutathione metabolism	28	synthase	ec:1.5.4.1	1	bmsbwbcontig6275	map00480	map00480_20140806163055.png
Aminoacyl-tRNA biosynthesis	23	ligase	ec:6.1.1.9	2	bmsbwbcontig6764, bmsbwbcontig78261	map00970	map00970_20140806163101.png
Aminoacyl-tRNA biosynthesis	23	ligase	ec:6.1.1.7	1	bmsbwbcontig3888	map00970	map00970_20140806163101.png
Aminoacyl-tRNA biosynthesis	23	ligase	ec:6.1.1.6	1	bmsbwbcontig6447	map00970	map00970_20140806163101.png
Aminoacyl-tRNA biosynthesis	23	ligase	ec:6.1.1.5	1	bmsbwbcontig60167	map00970	map00970_20140806163101.png
Aminoacyl-tRNA biosynthesis	23	ligase	ec:6.1.1.4	3	bmsbwbcontig5260, bmsbwbcontig50298, bmsbwbcontig79391	map00970	map00970_20140806163101.png
Aminoacyl-tRNA biosynthesis	23	ligase	ec:6.1.1.3	1	bmsbwbcontig5853	map00970	map00970_20140806163101.png
Aminoacyl-tRNA biosynthesis	23	ligase	ec:6.1.1.2	1	bmsbwbcontig6347	map00970	map00970_20140806163101.png
Aminoacyl-tRNA biosynthesis	23	ligase	ec:6.1.1.1	2	bmsbwbcontig4614, bmsbwbcontig6626	map00970	map00970_20140806163101.png
Aminoacyl-tRNA biosynthesis	23	ligase	ec:6.1.1.22	1	bmsbwbcontig2121	map00970	map00970_20140806163101.png
Aminoacyl-tRNA biosynthesis	23	ligase	ec:6.1.1.21	1	bmsbwbcontig10956	map00970	map00970_20140806163101.png
Aminoacyl-tRNA biosynthesis	23	ligase	ec:6.1.1.20	2	bmsbwbcontig21491, bmsbwbcontig1073	map00970	map00970_20140806163101.png
Aminoacyl-tRNA biosynthesis	23	ligase	ec:6.1.1.19	2	bmsbwbcontig3917, bmsbwbcontig61732	map00970	map00970_20140806163101.png
Aminoacyl-tRNA biosynthesis	23	ligase	ec:6.1.1.17	1	bmsbwbcontig6764	map00970	map00970_20140806163101.png
Aminoacyl-tRNA biosynthesis	23	ligase	ec:6.1.1.15	1	bmsbwbcontig52489	map00970	map00970_20140806163101.png
Aminoacyl-tRNA biosynthesis	23	ligase	ec:6.1.1.14	1	bmsbwbcontig658	map00970	map00970_20140806163101.png
Aminoacyl-tRNA biosynthesis	23	ligase	ec:6.1.1.12	1	bmsbwbcontig2411	map00970	map00970_20140806163101.png
Aminoacyl-tRNA biosynthesis	23	ligase	ec:6.1.1.11	2	bmsbwbcontig4561, bmsbwbcontig32999	map00970	map00970_20140806163101.png
Tryptophan metabolism	45	decarboxylase	ec:4.1.1.28	7	bmsbwbcontig6680, bmsbwbcontig68682, bmsbwbcontig70147, bmsbwbcontig19458, bmsbwbcontig39800, bmsbwbcontig61048, bmsbwbcontig21268	map00380	map00380_20140806163107.png
Tryptophan metabolism	45	hydratase	ec:4.2.1.17	9	bmsbwbcontig16, bmsbwbcontig11182, bmsbwbcontig6889, bmsbwbcontig16450, bmsbwbcontig11801, bmsbwbcontig9659, bmsbwbcontig11800, bmsbwbcontig3118, bmsbwbcontig3116	map00380	map00380_20140806163107.png
Tryptophan metabolism	45	equilase	ec:1.11.1.6	3	bmsbwbcontig575, bmsbwbcontig67502, bmsbwbcontig1220	map00380	map00380_20140806163107.png
Tryptophan metabolism	45	acylamidase	ec:3.5.1.4	1	bmsbwbcontig73955	map00380	map00380_20140806163107.png
Tryptophan metabolism	45	3-monooxygenase	ec:1.14.13.9	1	bmsbwbcontig20099	map00380	map00380_20140806163107.png
Tryptophan metabolism	45	5-monooxygenase	ec:1.14.16.4	4	bmsbwbcontig2112, bmsbwbcontig36893, bmsbwbcontig29878, bmsbwbcontig41486	map00380	map00380_20140806163107.png
Tryptophan metabolism	45	dehydrogenase (NAD+)	ec:1.2.1.3	4	bmsbwbcontig4368, bmsbwbcontig864, bmsbwbcontig9125, bmsbwbcontig2900	map00380	map00380_20140806163107.png
Tryptophan metabolism	45	C-acetyltransferase	ec:2.3.1.9	1	bmsbwbcontig9272	map00380	map00380_20140806163107.png
Tryptophan metabolism	45	dehydrogenase	ec:1.1.1.35	5	bmsbwbcontig4687, bmsbwbcontig16, bmsbwbcontig4733, bmsbwbcontig129, bmsbwbcontig3378	map00380	map00380_20140806163107.png
Tryptophan metabolism	45	2,3-dioxygenase	ec:1.13.11.11	1	bmsbwbcontig4934	map00380	map00380_20140806163107.png
Tryptophan metabolism	45	dehydrogenase (succinyl-transferring)	ec:1.2.4.2	6	bmsbwbcontig32516, bmsbwbcontig59981, bmsbwbcontig18, bmsbwbcontig19, bmsbwbcontig3196, bmsbwbcontig1792	map00380	map00380_20140806163107.png
Tryptophan metabolism	45	transaminase	ec:2.6.1.7	2	bmsbwbcontig2776, bmsbwbcontig5635	map00380	map00380_20140806163107.png
Tryptophan metabolism	45	monooxygenase	ec:1.14.14.1	2	bmsbwbcontig72143, bmsbwbcontig46353	map00380	map00380_20140806163107.png
Carbon fixation in photosynthetic organisms	39	isomerase	ec:5.3.1.6	1	bmsbwbcontig7076	map00710	map00710_20140806163111.png
Carbon fixation in photosynthetic organisms	39	isomerase	ec:5.3.1.1	2	bmsbwbcontig2838, bmsbwbcontig61516	map00710	map00710_20140806163111.png
Carbon fixation in photosynthetic organisms	39	3-epimerase	ec:5.1.3.1	2	bmsbwbcontig4374, bmsbwbcontig9147	map00710	map00710_20140806163111.png
Carbon fixation in photosynthetic organisms	39	hexose diphosphatase	ec:3.1.3.11	5	bmsbwbcontig8393, bmsbwbcontig8394, bmsbwbcontig8395, bmsbwbcontig8396, bmsbwbcontig5649	map00710	map00710_20140806163111.png
Carbon fixation in photosynthetic organisms	39	kinase	ec:2.7.2.3	3	bmsbwbcontig12936, bmsbwbcontig3393, bmsbwbcontig4726	map00710	map00710_20140806163111.png
Carbon fixation in photosynthetic organisms	39	aldolase	ec:4.1.2.13	5	bmsbwbcontig48792, bmsbwbcontig5738, bmsbwbcontig62074, bmsbwbcontig189, bmsbwbcontig63687	map00710	map00710_20140806163111.png
Carbon fixation in photosynthetic organisms	39	dehydrogenase	ec:1.1.1.37	11	bmsbwbcontig1639, bmsbwbcontig4684, bmsbwbcontig642, bmsbwbcontig77189, bmsbwbcontig62353, bmsbwbcontig63402, bmsbwbcontig59290, bmsbwbcontig929, bmsbwbcontig67213, bmsbwbcontig63198, bmsbwbcontig63401	map00710	map00710_20140806163111.png
Carbon fixation in photosynthetic organisms	39	transaminase	ec:2.6.1.2	5	bmsbwbcontig3014, bmsbwbcontig4894, bmsbwbcontig61841, bmsbwbcontig9738, bmsbwbcontig39079	map00710	map00710_20140806163111.png
Carbon fixation in photosynthetic organisms	39	transaminase	ec:2.6.1.1	2	bmsbwbcontig73408, bmsbwbcontig844	map00710	map00710_20140806163111.png
Carbon fixation in photosynthetic organisms	39	dehydrogenase (phosphorylating)	ec:1.2.1.12	3	bmsbwbcontig61377, bmsbwbcontig1264, bmsbwbcontig1265	map00710	map00710_20140806163111.png
Geraniol degradation	14	hydratase	ec:4.2.1.17	9	bmsbwbcontig16, bmsbwbcontig11182, bmsbwbcontig6889, bmsbwbcontig16450, bmsbwbcontig11801, bmsbwbcontig9659, bmsbwbcontig11800, bmsbwbcontig3118, bmsbwbcontig3116	map00281	map00281_20140806163115.png
Geraniol degradation	14	lyase	ec:4.1.3.4	1	bmsbwbcontig3044	map00281	map00281_20140806163115.png
Geraniol degradation	14	dehydrogenase	ec:1.1.1.35	5	bmsbwbcontig4687, bmsbwbcontig16, bmsbwbcontig4733, bmsbwbcontig129, bmsbwbcontig3378	map00281	map00281_20140806163115.png
Valine, leucine and isoleucine degradation	25	hydratase	ec:4.2.1.17	9	bmsbwbcontig16, bmsbwbcontig11182, bmsbwbcontig6889, bmsbwbcontig16450, bmsbwbcontig11801, bmsbwbcontig9659, bmsbwbcontig11800, bmsbwbcontig3118, bmsbwbcontig3116	map00280	map00280_20140806163120.png
Valine, leucine and isoleucine degradation	25	carboxylase	ec:6.4.1.4	1	bmsbwbcontig14546	map00280	map00280_20140806163120.png
Valine, leucine and isoleucine degradation	25	carboxylase	ec:6.4.1.3	1	bmsbwbcontig203	map00280	map00280_20140806163120.png
Valine, leucine and isoleucine degradation	25	lyase	ec:4.1.3.4	1	bmsbwbcontig3044	map00280	map00280_20140806163120.png
Valine, leucine and isoleucine degradation	25	dehydrogenase (NAD+)	ec:1.2.1.3	4	bmsbwbcontig4368, bmsbwbcontig864, bmsbwbcontig9125, bmsbwbcontig2900	map00280	map00280_20140806163120.png
Valine, leucine and isoleucine degradation	25	C-acetyltransferase	ec:2.3.1.9	1	bmsbwbcontig9272	map00280	map00280_20140806163120.png
Valine, leucine and isoleucine degradation	25	dehydrogenase	ec:1.1.1.35	5	bmsbwbcontig4687, bmsbwbcontig16, bmsbwbcontig4733, bmsbwbcontig129, bmsbwbcontig3378	map00280	map00280_20140806163120.png
Valine, leucine and isoleucine degradation	25	synthase	ec:2.3.3.10	1	bmsbwbcontig1237	map00280	map00280_20140806163120.png
Valine, leucine and isoleucine degradation	25	dehydrogenase	ec:1.8.1.4	1	bmsbwbcontig218	map00280	map00280_20140806163120.png
Valine, leucine and isoleucine degradation	25	transaminase	ec:2.6.1.42	1	bmsbwbcontig1935	map00280	map00280_20140806163120.png
Valine, leucine and isoleucine degradation	25	dehydrogenase (CoA-acylating)	ec:1.2.1.27	1	bmsbwbcontig1399	map00280	map00280_20140806163120.png
Primary bile acid biosynthesis	5	dehydrogenase	ec:1.1.1.35	5	bmsbwbcontig4687, bmsbwbcontig16, bmsbwbcontig4733, bmsbwbcontig129, bmsbwbcontig3378	map00120	map00120_20140806163123.png
Pantothenate and CoA biosynthesis	13	dehydrogenase (NADP+)	ec:1.3.1.2	1	bmsbwbcontig687	map00770	map00770_20140806163128.png
Pantothenate and CoA biosynthesis	13	hydroxymethyltransferase	ec:2.1.2.11	1	bmsbwbcontig48674	map00770	map00770_20140806163128.png
Pantothenate and CoA biosynthesis	13	decarboxylase	ec:4.1.1.36	1	bmsbwbcontig72998	map00770	map00770_20140806163128.png
Pantothenate and CoA biosynthesis	13	1-decarboxylase	ec:4.1.1.11	1	bmsbwbcontig15915	map00770	map00770_20140806163128.png
Pantothenate and CoA biosynthesis	13	ligase	ec:6.3.2.5	2	bmsbwbcontig14428, bmsbwbcontig72998	map00770	map00770_20140806163128.png
Pantothenate and CoA biosynthesis	13	ec:3.5.1.6 beta-ureidopropionase	ec:3.5.1.6	1	bmsbwbcontig5753	map00770	map00770_20140806163128.png
Pantothenate and CoA biosynthesis	13	synthase	ec:2.2.1.6	2	bmsbwbcontig57004, bmsbwbcontig47530	map00770	map00770_20140806163128.png
Pantothenate and CoA biosynthesis	13	hydantoinase	ec:3.5.2.2	1	bmsbwbcontig4816	map00770	map00770_20140806163128.png
Pantothenate and CoA biosynthesis	13	transaminase	ec:2.6.1.42	1	bmsbwbcontig1935	map00770	map00770_20140806163128.png
Pantothenate and CoA biosynthesis	13	kinase	ec:2.7.1.33	1	bmsbwbcontig9181	map00770	map00770_20140806163128.png
Pantothenate and CoA biosynthesis	13	dehydratase	ec:4.2.1.9	1	bmsbwbcontig49387	map00770	map00770_20140806163128.png
Pantothenate and CoA biosynthesis	13	kinase	ec:2.7.1.24	1	bmsbwbcontig3005	map00770	map00770_20140806163128.png
Other types of O-glycan biosynthesis	5	mannosyltransferase	ec:2.4.1.109	2	bmsbwbcontig27086, bmsbwbcontig30768	map00514	map00514_20140806163131.png
Other types of O-glycan biosynthesis	5	alpha-2,6-sialyltransferase	ec:2.4.99.1	1	bmsbwbcontig79770	map00514	map00514_20140806163131.png
Other types of O-glycan biosynthesis	5	3-beta-N-acetylglucosaminyltransferase	ec:2.4.1.222	1	bmsbwbcontig6842	map00514	map00514_20140806163131.png
Other types of O-glycan biosynthesis	5	GDP-L-fucose:polypeptide fucosyltransferase	ec:2.4.1.221	1	bmsbwbcontig7374	map00514	map00514_20140806163131.png
Various types of N-glycan biosynthesis	11	hexosaminidase	ec:3.2.1.52	1	bmsbwbcontig12989	map00513	map00513_20140806163135.png
Various types of N-glycan biosynthesis	11	2-beta-N-acetylglucosaminyltransferase	ec:2.4.1.143	3	bmsbwbcontig8788, bmsbwbcontig8789, bmsbwbcontig8790	map00513	map00513_20140806163135.png
Various types of N-glycan biosynthesis	11	alpha-1,3-mannosyltransferase	ec:2.4.1.132	1	bmsbwbcontig36100	map00513	map00513_20140806163135.png
Various types of N-glycan biosynthesis	11	2-beta-N-acetylglucosaminyltransferase	ec:2.4.1.101	2	bmsbwbcontig8436, bmsbwbcontig11447	map00513	map00513_20140806163135.png
Various types of N-glycan biosynthesis	11	1,2-alpha-mannosidase	ec:3.2.1.113	4	bmsbwbcontig6920, bmsbwbcontig5281, bmsbwbcontig2521, bmsbwbcontig1865	map00513	map00513_20140806163135.png
Various types of N-glycan biosynthesis	11	alpha-1,6-mannosyltransferase	ec:2.4.1.232	1	bmsbwbcontig36100	map00513	map00513_20140806163135.png
Mucin type O-Glycan biosynthesis	6	3-beta-galactosyltransferase	ec:2.4.1.122	1	bmsbwbcontig3132	map00512	map00512_20140806163138.png
Mucin type O-Glycan biosynthesis	6	N-acetylgalactosaminyltransferase	ec:2.4.1.41	5	bmsbwbcontig24588, bmsbwbcontig14959, bmsbwbcontig11553, bmsbwbcontig1468, bmsbwbcontig8555	map00512	map00512_20140806163138.png
Other glycan degradation	7	hexosaminidase	ec:3.2.1.52	1	bmsbwbcontig12989	map00511	map00511_20140806163141.png
Other glycan degradation	7	mannanase	ec:3.2.1.25	2	bmsbwbcontig10029, bmsbwbcontig9934	map00511	map00511_20140806163141.png
Other glycan degradation	7	alpha-D-mannosidase	ec:3.2.1.24	4	bmsbwbcontig15832, bmsbwbcontig654, bmsbwbcontig18866, bmsbwbcontig46281	map00511	map00511_20140806163141.png
Citrate cycle (TCA cycle)	56	carboxykinase (GTP)	ec:4.1.1.32	5	bmsbwbcontig597, bmsbwbcontig61391, bmsbwbcontig737, bmsbwbcontig61722, bmsbwbcontig61222	map00020	map00020_20140806163147.png
Citrate cycle (TCA cycle)	56	citrate synthase	ec:2.3.3.8	7	bmsbwbcontig5214, bmsbwbcontig5215, bmsbwbcontig5972, bmsbwbcontig9, bmsbwbcontig3784, bmsbwbcontig877, bmsbwbcontig42031	map00020	map00020_20140806163147.png
Citrate cycle (TCA cycle)	56	(Si)-synthase	ec:2.3.3.1	1	bmsbwbcontig27	map00020	map00020_20140806163147.png
Citrate cycle (TCA cycle)	56	ligase (ADP-forming)	ec:6.2.1.5	9	bmsbwbcontig5214, bmsbwbcontig5215, bmsbwbcontig5972, bmsbwbcontig9, bmsbwbcontig3784, bmsbwbcontig63090, bmsbwbcontig63089, bmsbwbcontig877, bmsbwbcontig42031	map00020	map00020_20140806163147.png
Citrate cycle (TCA cycle)	56	ligase (GDP-forming)	ec:6.2.1.4	2	bmsbwbcontig63090, bmsbwbcontig877	map00020	map00020_20140806163147.png
Citrate cycle (TCA cycle)	56	succinyltransferase	ec:2.3.1.61	6	bmsbwbcontig75725, bmsbwbcontig62517, bmsbwbcontig62806, bmsbwbcontig444, bmsbwbcontig62516, bmsbwbcontig70698	map00020	map00020_20140806163147.png
Citrate cycle (TCA cycle)	56	dehydrogenase	ec:1.3.5.1	2	bmsbwbcontig2171, bmsbwbcontig6806	map00020	map00020_20140806163147.png
Citrate cycle (TCA cycle)	56	dehydrogenase (NADP+)	ec:1.1.1.42	2	bmsbwbcontig2078, bmsbwbcontig652	map00020	map00020_20140806163147.png
Citrate cycle (TCA cycle)	56	dehydrogenase (NAD+)	ec:1.1.1.41	3	bmsbwbcontig127, bmsbwbcontig1898, bmsbwbcontig665	map00020	map00020_20140806163147.png
Citrate cycle (TCA cycle)	56	dehydrogenase	ec:1.1.1.37	11	bmsbwbcontig1639, bmsbwbcontig4684, bmsbwbcontig642, bmsbwbcontig77189, bmsbwbcontig62353, bmsbwbcontig63402, bmsbwbcontig59290, bmsbwbcontig929, bmsbwbcontig67213, bmsbwbcontig63198, bmsbwbcontig63401	map00020	map00020_20140806163147.png
Citrate cycle (TCA cycle)	56	dehydrogenase (succinyl-transferring)	ec:1.2.4.2	6	bmsbwbcontig32516, bmsbwbcontig59981, bmsbwbcontig18, bmsbwbcontig19, bmsbwbcontig3196, bmsbwbcontig1792	map00020	map00020_20140806163147.png
Citrate cycle (TCA cycle)	56	dehydrogenase (acetyl-transferring)	ec:1.2.4.1	5	bmsbwbcontig10899, bmsbwbcontig6697, bmsbwbcontig7217, bmsbwbcontig74155, bmsbwbcontig5797	map00020	map00020_20140806163147.png
Citrate cycle (TCA cycle)	56	dehydrogenase	ec:1.8.1.4	1	bmsbwbcontig218	map00020	map00020_20140806163147.png
Citrate cycle (TCA cycle)	56	hydratase	ec:4.2.1.3	4	bmsbwbcontig972, bmsbwbcontig241, bmsbwbcontig4130, bmsbwbcontig685	map00020	map00020_20140806163147.png
Citrate cycle (TCA cycle)	56	hydratase	ec:4.2.1.2	1	bmsbwbcontig404	map00020	map00020_20140806163147.png
One carbon pool by folate	7	ligase	ec:6.3.4.3	1	bmsbwbcontig1910	map00670	map00670_20140806163156.png
One carbon pool by folate	7	S-aminomethyldihydrolipoylprotein:(6S)-tetrahydrofolate aminomethyltransferase (ammonia-forming)	ec:2.1.2.10	1	bmsbwbcontig4120	map00670	map00670_20140806163156.png
One carbon pool by folate	7	synthase	ec:2.1.1.45	1	bmsbwbcontig6900	map00670	map00670_20140806163156.png
One carbon pool by folate	7	formyltransferase	ec:2.1.2.3	1	bmsbwbcontig611	map00670	map00670_20140806163156.png
One carbon pool by folate	7	hydroxymethyltransferase	ec:2.1.2.1	1	bmsbwbcontig1891	map00670	map00670_20140806163156.png
One carbon pool by folate	7	cyclohydrolase	ec:3.5.4.9	1	bmsbwbcontig49650	map00670	map00670_20140806163156.png
One carbon pool by folate	7	dehydrogenase (NADP+)	ec:1.5.1.5	2	bmsbwbcontig1910, bmsbwbcontig49650	map00670	map00670_20140806163156.png
One carbon pool by folate	7	reductase	ec:1.5.1.3	1	bmsbwbcontig2911	map00670	map00670_20140806163156.png
N-Glycan biosynthesis	15	N-acetylglucosaminephosphotransferase	ec:2.7.8.15	1	bmsbwbcontig28805	map00510	map00510_20140806163159.png
N-Glycan biosynthesis	15	2-beta-N-acetylglucosaminyltransferase	ec:2.4.1.143	3	bmsbwbcontig8788, bmsbwbcontig8789, bmsbwbcontig8790	map00510	map00510_20140806163159.png
N-Glycan biosynthesis	15	alpha-1,3-mannosyltransferase	ec:2.4.1.132	1	bmsbwbcontig36100	map00510	map00510_20140806163159.png
N-Glycan biosynthesis	15	beta-glucosyltransferase	ec:2.4.1.117	2	bmsbwbcontig13371, bmsbwbcontig13370	map00510	map00510_20140806163159.png
N-Glycan biosynthesis	15	2-beta-N-acetylglucosaminyltransferase	ec:2.4.1.101	2	bmsbwbcontig8436, bmsbwbcontig11447	map00510	map00510_20140806163159.png
N-Glycan biosynthesis	15	1,2-alpha-mannosidase	ec:3.2.1.113	4	bmsbwbcontig6920, bmsbwbcontig5281, bmsbwbcontig2521, bmsbwbcontig1865	map00510	map00510_20140806163159.png
N-Glycan biosynthesis	15	alpha-2,6-sialyltransferase	ec:2.4.99.1	1	bmsbwbcontig79770	map00510	map00510_20140806163159.png
N-Glycan biosynthesis	15	dolichol diphosphatase	ec:3.6.1.43	1	bmsbwbcontig3919	map00510	map00510_20140806163159.png
Limonene and pinene degradation	13	hydratase	ec:4.2.1.17	9	bmsbwbcontig16, bmsbwbcontig11182, bmsbwbcontig6889, bmsbwbcontig16450, bmsbwbcontig11801, bmsbwbcontig9659, bmsbwbcontig11800, bmsbwbcontig3118, bmsbwbcontig3116	map00903	map00903_20140806163205.png
Limonene and pinene degradation	13	dehydrogenase (NAD+)	ec:1.2.1.3	4	bmsbwbcontig4368, bmsbwbcontig864, bmsbwbcontig9125, bmsbwbcontig2900	map00903	map00903_20140806163205.png
Glucosinolate biosynthesis	1	transaminase	ec:2.6.1.42	1	bmsbwbcontig1935	map00966	map00966_20140806163208.png
beta-Alanine metabolism	21	dehydrogenase (NADP+)	ec:1.3.1.2	1	bmsbwbcontig687	map00410	map00410_20140806163215.png
beta-Alanine metabolism	21	decarboxylase	ec:4.1.1.15	1	bmsbwbcontig15915	map00410	map00410_20140806163215.png
beta-Alanine metabolism	21	1-decarboxylase	ec:4.1.1.11	1	bmsbwbcontig15915	map00410	map00410_20140806163215.png
beta-Alanine metabolism	21	hydratase	ec:4.2.1.17	9	bmsbwbcontig16, bmsbwbcontig11182, bmsbwbcontig6889, bmsbwbcontig16450, bmsbwbcontig11801, bmsbwbcontig9659, bmsbwbcontig11800, bmsbwbcontig3118, bmsbwbcontig3116	map00410	map00410_20140806163215.png
beta-Alanine metabolism	21	ec:3.5.1.6 beta-ureidopropionase	ec:3.5.1.6	1	bmsbwbcontig5753	map00410	map00410_20140806163215.png
beta-Alanine metabolism	21	dehydrogenase [NAD(P)+]	ec:1.2.1.5	1	bmsbwbcontig9002	map00410	map00410_20140806163215.png
beta-Alanine metabolism	21	dehydrogenase (NAD+)	ec:1.2.1.3	4	bmsbwbcontig4368, bmsbwbcontig864, bmsbwbcontig9125, bmsbwbcontig2900	map00410	map00410_20140806163215.png
beta-Alanine metabolism	21	hydantoinase	ec:3.5.2.2	1	bmsbwbcontig4816	map00410	map00410_20140806163215.png
beta-Alanine metabolism	21	synthase	ec:2.5.1.16	2	bmsbwbcontig7151, bmsbwbcontig12892	map00410	map00410_20140806163215.png
beta-Alanine metabolism	21	dehydrogenase (acetylating)	ec:1.2.1.18	1	bmsbwbcontig1399	map00410	map00410_20140806163215.png
Indole alkaloid biosynthesis	7	decarboxylase	ec:4.1.1.28	7	bmsbwbcontig6680, bmsbwbcontig68682, bmsbwbcontig70147, bmsbwbcontig19458, bmsbwbcontig39800, bmsbwbcontig61048, bmsbwbcontig21268	map00901	map00901_20140806163218.png
Terpenoid backbone biosynthesis	4	C-acetyltransferase	ec:2.3.1.9	1	bmsbwbcontig9272	map00900	map00900_20140806163225.png
Terpenoid backbone biosynthesis	4	reductase (NADPH)	ec:1.1.1.34	1	bmsbwbcontig8524	map00900	map00900_20140806163225.png
Terpenoid backbone biosynthesis	4	synthase	ec:2.3.3.10	1	bmsbwbcontig1237	map00900	map00900_20140806163225.png
Terpenoid backbone biosynthesis	4	Delta-isomerase	ec:5.3.3.2	1	bmsbwbcontig13577	map00900	map00900_20140806163225.png
Betalain biosynthesis	12	decarboxylase	ec:4.1.1.28	7	bmsbwbcontig6680, bmsbwbcontig68682, bmsbwbcontig70147, bmsbwbcontig19458, bmsbwbcontig39800, bmsbwbcontig61048, bmsbwbcontig21268	map00965	map00965_20140806163228.png
Betalain biosynthesis	12	monophenol monooxygenase	ec:1.14.18.1	5	bmsbwbcontig10684, bmsbwbcontig4738, bmsbwbcontig4848, bmsbwbcontig5191, bmsbwbcontig8471	map00965	map00965_20140806163228.png
D-Alanine metabolism	1	ligase	ec:6.3.2.4	1	bmsbwbcontig53054	map00473	map00473_20140806163234.png
D-Glutamine and D-glutamate metabolism	3	glutaminase I	ec:3.5.1.2	1	bmsbwbcontig20017	map00471	map00471_20140806163239.png
D-Glutamine and D-glutamate metabolism	3	dehydrogenase [NAD(P)+]	ec:1.4.1.3	1	bmsbwbcontig1260	map00471	map00471_20140806163239.png
D-Glutamine and D-glutamate metabolism	3	racemase	ec:5.1.1.3	1	bmsbwbcontig57860	map00471	map00471_20140806163239.png
Tropane, piperidine and pyridine alkaloid biosynthesis	3	transaminase	ec:2.6.1.57	2	bmsbwbcontig73408, bmsbwbcontig844	map00960	map00960_20140806163243.png
Tropane, piperidine and pyridine alkaloid biosynthesis	3	transaminase	ec:2.6.1.9	2	bmsbwbcontig73408, bmsbwbcontig844	map00960	map00960_20140806163243.png
Tropane, piperidine and pyridine alkaloid biosynthesis	3	transaminase	ec:2.6.1.5	3	bmsbwbcontig73408, bmsbwbcontig844, bmsbwbcontig6589	map00960	map00960_20140806163243.png
Tropane, piperidine and pyridine alkaloid biosynthesis	3	transaminase	ec:2.6.1.1	2	bmsbwbcontig73408, bmsbwbcontig844	map00960	map00960_20140806163243.png
Lysine degradation	39	hydratase	ec:4.2.1.17	9	bmsbwbcontig16, bmsbwbcontig11182, bmsbwbcontig6889, bmsbwbcontig16450, bmsbwbcontig11801, bmsbwbcontig9659, bmsbwbcontig11800, bmsbwbcontig3118, bmsbwbcontig3116	map00310	map00310_20140806163250.png
Lysine degradation	39	N-methyltransferase	ec:2.1.1.43	8	bmsbwbcontig5608, bmsbwbcontig3681, bmsbwbcontig36380, bmsbwbcontig42839, bmsbwbcontig15580, bmsbwbcontig13571, bmsbwbcontig56541, bmsbwbcontig14628	map00310	map00310_20140806163250.png
Lysine degradation	39	succinyltransferase	ec:2.3.1.61	6	bmsbwbcontig75725, bmsbwbcontig62517, bmsbwbcontig62806, bmsbwbcontig444, bmsbwbcontig62516, bmsbwbcontig70698	map00310	map00310_20140806163250.png
Lysine degradation	39	dehydrogenase (NAD+)	ec:1.2.1.3	4	bmsbwbcontig4368, bmsbwbcontig864, bmsbwbcontig9125, bmsbwbcontig2900	map00310	map00310_20140806163250.png
Lysine degradation	39	dioxygenase	ec:1.14.11.1	1	bmsbwbcontig15915	map00310	map00310_20140806163250.png
Lysine degradation	39	C-acetyltransferase	ec:2.3.1.9	1	bmsbwbcontig9272	map00310	map00310_20140806163250.png
Lysine degradation	39	dehydrogenase	ec:1.1.1.35	5	bmsbwbcontig4687, bmsbwbcontig16, bmsbwbcontig4733, bmsbwbcontig129, bmsbwbcontig3378	map00310	map00310_20140806163250.png
Lysine degradation	39	dehydrogenase (succinyl-transferring)	ec:1.2.4.2	6	bmsbwbcontig32516, bmsbwbcontig59981, bmsbwbcontig18, bmsbwbcontig19, bmsbwbcontig3196, bmsbwbcontig1792	map00310	map00310_20140806163250.png
Porphyrin and chlorophyll metabolism	12	decarboxylase	ec:4.1.1.37	1	bmsbwbcontig3644	map00860	map00860_20140806163258.png
Porphyrin and chlorophyll metabolism	12	ferro-protoporphyrin chelatase	ec:4.99.1.1	1	bmsbwbcontig17382	map00860	map00860_20140806163258.png
Porphyrin and chlorophyll metabolism	12	beta-glucuronide glucuronohydrolase glucuronidase	ec:3.2.1.31	2	bmsbwbcontig24820, bmsbwbcontig4037	map00860	map00860_20140806163258.png
Porphyrin and chlorophyll metabolism	12	synthase	ec:4.4.1.17	1	bmsbwbcontig4276	map00860	map00860_20140806163258.png
Porphyrin and chlorophyll metabolism	12	oxygenase (biliverdin-producing)	ec:1.14.99.3	1	bmsbwbcontig25815	map00860	map00860_20140806163258.png
Porphyrin and chlorophyll metabolism	12	1-naphthol glucuronyltransferase	ec:2.4.1.17	4	bmsbwbcontig12916, bmsbwbcontig14109, bmsbwbcontig17082, bmsbwbcontig35983	map00860	map00860_20140806163258.png
Porphyrin and chlorophyll metabolism	12	ligase	ec:6.1.1.17	1	bmsbwbcontig6764	map00860	map00860_20140806163258.png
Porphyrin and chlorophyll metabolism	12	oxidase	ec:1.3.3.3	1	bmsbwbcontig1397	map00860	map00860_20140806163258.png
Glycosphingolipid biosynthesis - ganglio series	1	hexosaminidase	ec:3.2.1.52	1	bmsbwbcontig12989	map00604	map00604_20140806163301.png
Glycosphingolipid biosynthesis - globo series	4	hexosaminidase	ec:3.2.1.52	1	bmsbwbcontig12989	map00603	map00603_20140806163304.png
Glycosphingolipid biosynthesis - globo series	4	alpha-acetylgalactosaminidase	ec:3.2.1.49	1	bmsbwbcontig2106	map00603	map00603_20140806163304.png
Glycosphingolipid biosynthesis - globo series	4	melibiase	ec:3.2.1.22	2	bmsbwbcontig1973, bmsbwbcontig62403	map00603	map00603_20140806163304.png
Cysteine and methionine metabolism	50	decarboxylase	ec:4.1.1.50	1	bmsbwbcontig18229	map00270	map00270_20140806163313.png
Cysteine and methionine metabolism	50	dehydrogenase	ec:1.1.1.3	2	bmsbwbcontig49271, bmsbwbcontig73523	map00270	map00270_20140806163313.png
Cysteine and methionine metabolism	50	(cytosine-5-)-methyltransferase	ec:2.1.1.37	3	bmsbwbcontig19330, bmsbwbcontig24455, bmsbwbcontig30305	map00270	map00270_20140806163313.png
Cysteine and methionine metabolism	50	S-methyltransferase	ec:2.1.1.14	2	bmsbwbcontig27558, bmsbwbcontig77251	map00270	map00270_20140806163313.png
Cysteine and methionine metabolism	50	adenosyltransferase	ec:2.5.1.6	4	bmsbwbcontig78572, bmsbwbcontig1054, bmsbwbcontig34063, bmsbwbcontig78356	map00270	map00270_20140806163313.png
Cysteine and methionine metabolism	50	kinase	ec:2.7.2.4	2	bmsbwbcontig49271, bmsbwbcontig73523	map00270	map00270_20140806163313.png
Cysteine and methionine metabolism	50	S-adenosylhomocysteine synthase	ec:3.3.1.1	5	bmsbwbcontig13955, bmsbwbcontig17478, bmsbwbcontig9446, bmsbwbcontig2086, bmsbwbcontig1602	map00270	map00270_20140806163313.png
Cysteine and methionine metabolism	50	gamma-lyase	ec:4.4.1.1	16	bmsbwbcontig47955, bmsbwbcontig10582, bmsbwbcontig12488, bmsbwbcontig16254, bmsbwbcontig1730, bmsbwbcontig1731, bmsbwbcontig48339, bmsbwbcontig26121, bmsbwbcontig8974, bmsbwbcontig70515, bmsbwbcontig26120, bmsbwbcontig27705, bmsbwbcontig28134, bmsbwbcontig52139, bmsbwbcontig56803, bmsbwbcontig1939	map00270	map00270_20140806163313.png
Cysteine and methionine metabolism	50	dioxygenase [iron(II)-requiring]	ec:1.13.11.54	1	bmsbwbcontig5112	map00270	map00270_20140806163313.png
Cysteine and methionine metabolism	50	dehydrogenase	ec:1.1.1.37	11	bmsbwbcontig1639, bmsbwbcontig4684, bmsbwbcontig642, bmsbwbcontig77189, bmsbwbcontig62353, bmsbwbcontig63402, bmsbwbcontig59290, bmsbwbcontig929, bmsbwbcontig67213, bmsbwbcontig63198, bmsbwbcontig63401	map00270	map00270_20140806163313.png
Cysteine and methionine metabolism	50	synthase	ec:2.5.1.16	2	bmsbwbcontig7151, bmsbwbcontig12892	map00270	map00270_20140806163313.png
Cysteine and methionine metabolism	50	transaminase	ec:2.6.1.57	2	bmsbwbcontig73408, bmsbwbcontig844	map00270	map00270_20140806163313.png
Cysteine and methionine metabolism	50	transaminase	ec:2.6.1.5	3	bmsbwbcontig73408, bmsbwbcontig844, bmsbwbcontig6589	map00270	map00270_20140806163313.png
Cysteine and methionine metabolism	50	transaminase	ec:2.6.1.1	2	bmsbwbcontig73408, bmsbwbcontig844	map00270	map00270_20140806163313.png
Glycosphingolipid biosynthesis - lacto and neolacto series	1	beta-1,6-N-acetylglucosaminyl-transferase	ec:2.4.1.150	1	bmsbwbcontig8980	map00601	map00601_20140806163317.png
Nicotinate and nicotinamide metabolism	10	transhydrogenase (Re/Si-specific)	ec:1.6.1.2	1	bmsbwbcontig4307	map00760	map00760_20140806163324.png
Nicotinate and nicotinamide metabolism	10	diphosphorylase (carboxylating)	ec:2.4.2.19	1	bmsbwbcontig3084	map00760	map00760_20140806163324.png
Nicotinate and nicotinamide metabolism	10	synthase (glutamine-hydrolysing)	ec:6.3.5.1	1	bmsbwbcontig3555	map00760	map00760_20140806163324.png
Nicotinate and nicotinamide metabolism	10	nicotinamide deaminase	ec:3.5.1.19	2	bmsbwbcontig12811, bmsbwbcontig14625	map00760	map00760_20140806163324.png
Nicotinate and nicotinamide metabolism	10	uridine 5'-nucleotidase	ec:3.1.3.5	3	bmsbwbcontig12481, bmsbwbcontig5399, bmsbwbcontig5398	map00760	map00760_20140806163324.png
Nicotinate and nicotinamide metabolism	10	kinase	ec:2.7.1.23	2	bmsbwbcontig5922, bmsbwbcontig12836	map00760	map00760_20140806163324.png
Sphingolipid metabolism	25	phosphodiesterase	ec:3.1.4.12	19	bmsbwbcontig11622, bmsbwbcontig18393, bmsbwbcontig2116, bmsbwbcontig13149, bmsbwbcontig6947, bmsbwbcontig11066, bmsbwbcontig9344, bmsbwbcontig59148, bmsbwbcontig58353, bmsbwbcontig10034, bmsbwbcontig12416, bmsbwbcontig12240, bmsbwbcontig15744, bmsbwbcontig27311, bmsbwbcontig8136, bmsbwbcontig4858, bmsbwbcontig10084, bmsbwbcontig4856, bmsbwbcontig4857	map00600	map00600_20140806163328.png
Sphingolipid metabolism	25	melibiase	ec:3.2.1.22	2	bmsbwbcontig1973, bmsbwbcontig62403	map00600	map00600_20140806163328.png
Sphingolipid metabolism	25	reductase	ec:1.1.1.102	1	bmsbwbcontig13873	map00600	map00600_20140806163328.png
Sphingolipid metabolism	25	C-palmitoyltransferase	ec:2.3.1.50	2	bmsbwbcontig3499, bmsbwbcontig4313	map00600	map00600_20140806163328.png
Sphingolipid metabolism	25	phosphatase	ec:3.1.3.4	1	bmsbwbcontig11706	map00600	map00600_20140806163328.png
C5-Branched dibasic acid metabolism	14	mutase	ec:5.4.99.1	1	bmsbwbcontig43326	map00660	map00660_20140806163334.png
C5-Branched dibasic acid metabolism	14	synthase	ec:2.2.1.6	2	bmsbwbcontig57004, bmsbwbcontig47530	map00660	map00660_20140806163334.png
C5-Branched dibasic acid metabolism	14	ligase (ADP-forming)	ec:6.2.1.5	9	bmsbwbcontig5214, bmsbwbcontig5215, bmsbwbcontig5972, bmsbwbcontig9, bmsbwbcontig3784, bmsbwbcontig63090, bmsbwbcontig63089, bmsbwbcontig877, bmsbwbcontig42031	map00660	map00660_20140806163334.png
C5-Branched dibasic acid metabolism	14	dehydrogenase	ec:1.1.1.85	2	bmsbwbcontig51255, bmsbwbcontig52346	map00660	map00660_20140806163334.png
Glycolysis / Gluconeogenesis	77	phosphohexokinase	ec:2.7.1.11	2	bmsbwbcontig56032, bmsbwbcontig6078	map00010	map00010_20140806163342.png
Glycolysis / Gluconeogenesis	77	carboxykinase (GTP)	ec:4.1.1.32	5	bmsbwbcontig597, bmsbwbcontig61391, bmsbwbcontig737, bmsbwbcontig61722, bmsbwbcontig61222	map00010	map00010_20140806163342.png
Glycolysis / Gluconeogenesis	77	isomerase	ec:5.3.1.9	1	bmsbwbcontig2420	map00010	map00010_20140806163342.png
Glycolysis / Gluconeogenesis	77	isomerase	ec:5.3.1.1	2	bmsbwbcontig2838, bmsbwbcontig61516	map00010	map00010_20140806163342.png
Glycolysis / Gluconeogenesis	77	hexokinase type IV glucokinase	ec:2.7.1.1	1	bmsbwbcontig19980	map00010	map00010_20140806163342.png
Glycolysis / Gluconeogenesis	77	hydratase	ec:4.2.1.11	1	bmsbwbcontig1297	map00010	map00010_20140806163342.png
Glycolysis / Gluconeogenesis	77	dehydrogenase (NADP+)	ec:1.1.1.2	10	bmsbwbcontig4809, bmsbwbcontig1170, bmsbwbcontig216, bmsbwbcontig2574, bmsbwbcontig6558, bmsbwbcontig7323, bmsbwbcontig898, bmsbwbcontig1169, bmsbwbcontig5302, bmsbwbcontig8877	map00010	map00010_20140806163342.png
Glycolysis / Gluconeogenesis	77	dehydrogenase	ec:1.1.1.1	20	bmsbwbcontig67095, bmsbwbcontig32771, bmsbwbcontig37157, bmsbwbcontig40321, bmsbwbcontig40111, bmsbwbcontig45239, bmsbwbcontig51311, bmsbwbcontig54952, bmsbwbcontig58591, bmsbwbcontig76974, bmsbwbcontig58448, bmsbwbcontig9200, bmsbwbcontig54903, bmsbwbcontig35094, bmsbwbcontig49829, bmsbwbcontig57538, bmsbwbcontig57109, bmsbwbcontig29784, bmsbwbcontig32480, bmsbwbcontig39564	map00010	map00010_20140806163342.png
Glycolysis / Gluconeogenesis	77	hexose diphosphatase	ec:3.1.3.11	5	bmsbwbcontig8393, bmsbwbcontig8394, bmsbwbcontig8395, bmsbwbcontig8396, bmsbwbcontig5649	map00010	map00010_20140806163342.png
Glycolysis / Gluconeogenesis	77	ligase	ec:6.2.1.1	3	bmsbwbcontig78238, bmsbwbcontig4355, bmsbwbcontig17701	map00010	map00010_20140806163342.png
Glycolysis / Gluconeogenesis	77	kinase	ec:2.7.2.3	3	bmsbwbcontig12936, bmsbwbcontig3393, bmsbwbcontig4726	map00010	map00010_20140806163342.png
Glycolysis / Gluconeogenesis	77	dehydrogenase [NAD(P)+]	ec:1.2.1.5	1	bmsbwbcontig9002	map00010	map00010_20140806163342.png
Glycolysis / Gluconeogenesis	77	dehydrogenase (NAD+)	ec:1.2.1.3	4	bmsbwbcontig4368, bmsbwbcontig864, bmsbwbcontig9125, bmsbwbcontig2900	map00010	map00010_20140806163342.png
Glycolysis / Gluconeogenesis	77	aldolase	ec:4.1.2.13	5	bmsbwbcontig48792, bmsbwbcontig5738, bmsbwbcontig62074, bmsbwbcontig189, bmsbwbcontig63687	map00010	map00010_20140806163342.png
Glycolysis / Gluconeogenesis	77	dehydrogenase (acetyl-transferring)	ec:1.2.4.1	5	bmsbwbcontig10899, bmsbwbcontig6697, bmsbwbcontig7217, bmsbwbcontig74155, bmsbwbcontig5797	map00010	map00010_20140806163342.png
Glycolysis / Gluconeogenesis	77	dehydrogenase	ec:1.8.1.4	1	bmsbwbcontig218	map00010	map00010_20140806163342.png
Glycolysis / Gluconeogenesis	77	dehydrogenase (phosphorylating)	ec:1.2.1.12	3	bmsbwbcontig61377, bmsbwbcontig1264, bmsbwbcontig1265	map00010	map00010_20140806163342.png
Glycolysis / Gluconeogenesis	77	phosphotransferase	ec:2.7.1.69	1	bmsbwbcontig59055	map00010	map00010_20140806163342.png
Glycolysis / Gluconeogenesis	77	(alpha-D-glucose-1,6-bisphosphate-dependent)	ec:5.4.2.2	1	bmsbwbcontig532	map00010	map00010_20140806163342.png
Glycolysis / Gluconeogenesis	77	kinase	ec:2.7.1.40	3	bmsbwbcontig40868, bmsbwbcontig47425, bmsbwbcontig1759	map00010	map00010_20140806163342.png
Ether lipid metabolism	10	esterase	ec:3.1.1.47	1	bmsbwbcontig25924	map00565	map00565_20140806163346.png
Ether lipid metabolism	10	phosphatase	ec:3.1.3.4	1	bmsbwbcontig11706	map00565	map00565_20140806163346.png
Ether lipid metabolism	10	synthase	ec:2.5.1.26	2	bmsbwbcontig30299, bmsbwbcontig29581	map00565	map00565_20140806163346.png
Ether lipid metabolism	10	A2	ec:3.1.1.4	6	bmsbwbcontig2077, bmsbwbcontig155, bmsbwbcontig1632, bmsbwbcontig8335, bmsbwbcontig6122, bmsbwbcontig77441	map00565	map00565_20140806163346.png
Starch and sucrose metabolism	25	isomerase	ec:5.3.1.9	1	bmsbwbcontig2420	map00500	map00500_20140806163354.png
Starch and sucrose metabolism	25	hexokinase type IV glucokinase	ec:2.7.1.1	1	bmsbwbcontig19980	map00500	map00500_20140806163354.png
Starch and sucrose metabolism	25	beta-glucuronide glucuronohydrolase glucuronidase	ec:3.2.1.31	2	bmsbwbcontig24820, bmsbwbcontig4037	map00500	map00500_20140806163354.png
Starch and sucrose metabolism	25	trehalase	ec:3.2.1.28	2	bmsbwbcontig62624, bmsbwbcontig36142	map00500	map00500_20140806163354.png
Starch and sucrose metabolism	25	gentiobiase	ec:3.2.1.21	2	bmsbwbcontig17712, bmsbwbcontig17547	map00500	map00500_20140806163354.png
Starch and sucrose metabolism	25	maltase	ec:3.2.1.20	5	bmsbwbcontig3168, bmsbwbcontig307, bmsbwbcontig3308, bmsbwbcontig4934, bmsbwbcontig744	map00500	map00500_20140806163354.png
Starch and sucrose metabolism	25	uridylyltransferase	ec:2.7.7.9	1	bmsbwbcontig219	map00500	map00500_20140806163354.png
Starch and sucrose metabolism	25	branching enzyme	ec:2.4.1.18	1	bmsbwbcontig1674	map00500	map00500_20140806163354.png
Starch and sucrose metabolism	25	1-naphthol glucuronyltransferase	ec:2.4.1.17	4	bmsbwbcontig12916, bmsbwbcontig14109, bmsbwbcontig17082, bmsbwbcontig35983	map00500	map00500_20140806163354.png
Starch and sucrose metabolism	25	synthase	ec:2.4.1.11	3	bmsbwbcontig6987, bmsbwbcontig6986, bmsbwbcontig437	map00500	map00500_20140806163354.png
Starch and sucrose metabolism	25	6-dehydrogenase	ec:1.1.1.22	1	bmsbwbcontig12028	map00500	map00500_20140806163354.png
Starch and sucrose metabolism	25	phosphotransferase	ec:2.7.1.69	1	bmsbwbcontig59055	map00500	map00500_20140806163354.png
Starch and sucrose metabolism	25	(alpha-D-glucose-1,6-bisphosphate-dependent)	ec:5.4.2.2	1	bmsbwbcontig532	map00500	map00500_20140806163354.png
Cutin, suberine and wax biosynthesis	1	O-acyltransferase	ec:2.3.1.20	1	bmsbwbcontig15251	map00073	map00073_20140806163407.png
Glycerophospholipid metabolism	38	phosphodiesterase	ec:3.1.4.46	1	bmsbwbcontig5238	map00564	map00564_20140806163417.png
Glycerophospholipid metabolism	38	A1	ec:3.1.1.32	2	bmsbwbcontig17712, bmsbwbcontig17547	map00564	map00564_20140806163417.png
Glycerophospholipid metabolism	38	dehydrogenase (NAD+)	ec:1.1.1.8	3	bmsbwbcontig1260, bmsbwbcontig1244, bmsbwbcontig51616	map00564	map00564_20140806163417.png
Glycerophospholipid metabolism	38	cytidylyltransferase	ec:2.7.7.41	1	bmsbwbcontig9366	map00564	map00564_20140806163417.png
Glycerophospholipid metabolism	38	cytidylyltransferase	ec:2.7.7.15	1	bmsbwbcontig2085	map00564	map00564_20140806163417.png
Glycerophospholipid metabolism	38	O-acyltransferase	ec:2.3.1.51	3	bmsbwbcontig54313, bmsbwbcontig19259, bmsbwbcontig1780	map00564	map00564_20140806163417.png
Glycerophospholipid metabolism	38	dehydrogenase [NAD(P)+]	ec:1.1.1.94	1	bmsbwbcontig51616	map00564	map00564_20140806163417.png
Glycerophospholipid metabolism	38	phosphatase	ec:3.1.3.4	1	bmsbwbcontig11706	map00564	map00564_20140806163417.png
Glycerophospholipid metabolism	38	O-acetyltransferase	ec:2.3.1.6	3	bmsbwbcontig36609, bmsbwbcontig22263, bmsbwbcontig34546	map00564	map00564_20140806163417.png
Glycerophospholipid metabolism	38	kinase (ATP)	ec:2.7.1.107	8	bmsbwbcontig14520, bmsbwbcontig17330, bmsbwbcontig28612, bmsbwbcontig20144, bmsbwbcontig22831, bmsbwbcontig11097, bmsbwbcontig34818, bmsbwbcontig32855	map00564	map00564_20140806163417.png
Glycerophospholipid metabolism	38	dehydrogenase	ec:1.1.5.3	2	bmsbwbcontig75859, bmsbwbcontig1855	map00564	map00564_20140806163417.png
Glycerophospholipid metabolism	38	true cholinesterase	ec:3.1.1.7	4	bmsbwbcontig10776, bmsbwbcontig25766, bmsbwbcontig24905, bmsbwbcontig30559	map00564	map00564_20140806163417.png
Glycerophospholipid metabolism	38	lecithinase B	ec:3.1.1.5	3	bmsbwbcontig17211, bmsbwbcontig43595, bmsbwbcontig7784	map00564	map00564_20140806163417.png
Glycerophospholipid metabolism	38	A2	ec:3.1.1.4	6	bmsbwbcontig2077, bmsbwbcontig155, bmsbwbcontig1632, bmsbwbcontig8335, bmsbwbcontig6122, bmsbwbcontig77441	map00564	map00564_20140806163417.png
Synthesis and degradation of ketone bodies	3	lyase	ec:4.1.3.4	1	bmsbwbcontig3044	map00072	map00072_20140806163422.png
Synthesis and degradation of ketone bodies	3	C-acetyltransferase	ec:2.3.1.9	1	bmsbwbcontig9272	map00072	map00072_20140806163422.png
Synthesis and degradation of ketone bodies	3	synthase	ec:2.3.3.10	1	bmsbwbcontig1237	map00072	map00072_20140806163422.png
Inositol phosphate metabolism	35	phospholipase C	ec:3.1.4.11	8	bmsbwbcontig16570, bmsbwbcontig31159, bmsbwbcontig10564, bmsbwbcontig25361, bmsbwbcontig27072, bmsbwbcontig9829, bmsbwbcontig44088, bmsbwbcontig4690	map00562	map00562_20140806163429.png
Inositol phosphate metabolism	35	isomerase	ec:5.3.1.1	2	bmsbwbcontig2838, bmsbwbcontig61516	map00562	map00562_20140806163429.png
Inositol phosphate metabolism	35	inositol-1,3-bisphosphate 3-phosphatase	ec:3.1.3.64	2	bmsbwbcontig62892, bmsbwbcontig22201	map00562	map00562_20140806163429.png
Inositol phosphate metabolism	35	5-phosphatase	ec:3.1.3.56	2	bmsbwbcontig31992, bmsbwbcontig5396	map00562	map00562_20140806163429.png
Inositol phosphate metabolism	35	phosphatase	ec:3.1.3.25	1	bmsbwbcontig6444	map00562	map00562_20140806163429.png
Inositol phosphate metabolism	35	5/6-kinase	ec:2.7.1.159	1	bmsbwbcontig11024	map00562	map00562_20140806163429.png
Inositol phosphate metabolism	35	3-kinase	ec:2.7.1.154	2	bmsbwbcontig10198, bmsbwbcontig10954	map00562	map00562_20140806163429.png
Inositol phosphate metabolism	35	3-kinase	ec:2.7.1.153	1	bmsbwbcontig1103	map00562	map00562_20140806163429.png
Inositol phosphate metabolism	35	multikinase	ec:2.7.1.151	1	bmsbwbcontig27332	map00562	map00562_20140806163429.png
Inositol phosphate metabolism	35	4-kinase	ec:2.7.1.149	1	bmsbwbcontig4433	map00562	map00562_20140806163429.png
Inositol phosphate metabolism	35	5-kinase	ec:2.7.1.140	1	bmsbwbcontig27332	map00562	map00562_20140806163429.png
Inositol phosphate metabolism	35	3-kinase	ec:2.7.1.137	3	bmsbwbcontig16061, bmsbwbcontig4744, bmsbwbcontig45025	map00562	map00562_20140806163429.png
Inositol phosphate metabolism	35	1-kinase	ec:2.7.1.134	1	bmsbwbcontig11024	map00562	map00562_20140806163429.png
Inositol phosphate metabolism	35	3-kinase	ec:2.7.1.127	6	bmsbwbcontig27332, bmsbwbcontig12322, bmsbwbcontig6341, bmsbwbcontig3572, bmsbwbcontig1216, bmsbwbcontig8507	map00562	map00562_20140806163429.png
Inositol phosphate metabolism	35	dehydrogenase (acetylating)	ec:1.2.1.18	1	bmsbwbcontig1399	map00562	map00562_20140806163429.png
Inositol phosphate metabolism	35	5-kinase	ec:2.7.1.68	3	bmsbwbcontig18328, bmsbwbcontig12684, bmsbwbcontig4433	map00562	map00562_20140806163429.png
Inositol phosphate metabolism	35	4-kinase	ec:2.7.1.67	3	bmsbwbcontig12451, bmsbwbcontig3433, bmsbwbcontig6128	map00562	map00562_20140806163429.png
Fatty acid degradation	46	hydratase	ec:4.2.1.17	9	bmsbwbcontig16, bmsbwbcontig11182, bmsbwbcontig6889, bmsbwbcontig16450, bmsbwbcontig11801, bmsbwbcontig9659, bmsbwbcontig11800, bmsbwbcontig3118, bmsbwbcontig3116	map00071	map00071_20140806163436.png
Fatty acid degradation	46	dehydrogenase	ec:1.1.1.1	20	bmsbwbcontig67095, bmsbwbcontig32771, bmsbwbcontig37157, bmsbwbcontig40321, bmsbwbcontig40111, bmsbwbcontig45239, bmsbwbcontig51311, bmsbwbcontig54952, bmsbwbcontig58591, bmsbwbcontig76974, bmsbwbcontig58448, bmsbwbcontig9200, bmsbwbcontig54903, bmsbwbcontig35094, bmsbwbcontig49829, bmsbwbcontig57538, bmsbwbcontig57109, bmsbwbcontig29784, bmsbwbcontig32480, bmsbwbcontig39564	map00071	map00071_20140806163436.png
Fatty acid degradation	46	ligase	ec:6.2.1.3	2	bmsbwbcontig2319, bmsbwbcontig1596	map00071	map00071_20140806163436.png
Fatty acid degradation	46	dehydrogenase (NAD+)	ec:1.2.1.3	4	bmsbwbcontig4368, bmsbwbcontig864, bmsbwbcontig9125, bmsbwbcontig2900	map00071	map00071_20140806163436.png
Fatty acid degradation	46	C-acetyltransferase	ec:2.3.1.9	1	bmsbwbcontig9272	map00071	map00071_20140806163436.png
Fatty acid degradation	46	dehydrogenase	ec:1.1.1.35	5	bmsbwbcontig4687, bmsbwbcontig16, bmsbwbcontig4733, bmsbwbcontig129, bmsbwbcontig3378	map00071	map00071_20140806163436.png
Fatty acid degradation	46	oxidase	ec:1.3.3.6	2	bmsbwbcontig14731, bmsbwbcontig7850	map00071	map00071_20140806163436.png
Fatty acid degradation	46	monooxygenase	ec:1.14.14.1	2	bmsbwbcontig72143, bmsbwbcontig46353	map00071	map00071_20140806163436.png
Fatty acid degradation	46	isomerase	ec:5.3.3.8	2	bmsbwbcontig970, bmsbwbcontig12717	map00071	map00071_20140806163436.png
Glycerolipid metabolism	41	dehydrogenase (NADP+)	ec:1.1.1.2	10	bmsbwbcontig4809, bmsbwbcontig1170, bmsbwbcontig216, bmsbwbcontig2574, bmsbwbcontig6558, bmsbwbcontig7323, bmsbwbcontig898, bmsbwbcontig1169, bmsbwbcontig5302, bmsbwbcontig8877	map00561	map00561_20140806163443.png
Glycerolipid metabolism	41	melibiase	ec:3.2.1.22	2	bmsbwbcontig1973, bmsbwbcontig62403	map00561	map00561_20140806163443.png
Glycerolipid metabolism	41	O-acyltransferase	ec:2.3.1.51	3	bmsbwbcontig54313, bmsbwbcontig19259, bmsbwbcontig1780	map00561	map00561_20140806163443.png
Glycerolipid metabolism	41	O-acyltransferase	ec:2.3.1.22	1	bmsbwbcontig21399	map00561	map00561_20140806163443.png
Glycerolipid metabolism	41	O-acyltransferase	ec:2.3.1.20	1	bmsbwbcontig15251	map00561	map00561_20140806163443.png
Glycerolipid metabolism	41	phosphatase	ec:3.1.3.4	1	bmsbwbcontig11706	map00561	map00561_20140806163443.png
Glycerolipid metabolism	41	dehydrogenase (NAD+)	ec:1.2.1.3	4	bmsbwbcontig4368, bmsbwbcontig864, bmsbwbcontig9125, bmsbwbcontig2900	map00561	map00561_20140806163443.png
Glycerolipid metabolism	41	kinase (ATP)	ec:2.7.1.107	8	bmsbwbcontig14520, bmsbwbcontig17330, bmsbwbcontig28612, bmsbwbcontig20144, bmsbwbcontig22831, bmsbwbcontig11097, bmsbwbcontig34818, bmsbwbcontig32855	map00561	map00561_20140806163443.png
Glycerolipid metabolism	41	lipase	ec:3.1.1.3	9	bmsbwbcontig50843, bmsbwbcontig35919, bmsbwbcontig67685, bmsbwbcontig74374, bmsbwbcontig3826, bmsbwbcontig4655, bmsbwbcontig18175, bmsbwbcontig70401, bmsbwbcontig76455	map00561	map00561_20140806163443.png
Glycerolipid metabolism	41	kinase	ec:2.7.1.30	2	bmsbwbcontig16177, bmsbwbcontig4143	map00561	map00561_20140806163443.png
Novobiocin biosynthesis	4	transaminase	ec:2.6.1.57	2	bmsbwbcontig73408, bmsbwbcontig844	map00401	map00401_20140806163449.png
Novobiocin biosynthesis	4	transaminase	ec:2.6.1.9	2	bmsbwbcontig73408, bmsbwbcontig844	map00401	map00401_20140806163449.png
Novobiocin biosynthesis	4	transaminase	ec:2.6.1.5	3	bmsbwbcontig73408, bmsbwbcontig844, bmsbwbcontig6589	map00401	map00401_20140806163449.png
Novobiocin biosynthesis	4	transaminase	ec:2.6.1.1	2	bmsbwbcontig73408, bmsbwbcontig844	map00401	map00401_20140806163449.png
Novobiocin biosynthesis	4	dehydrogenase	ec:1.3.1.12	1	bmsbwbcontig42918	map00401	map00401_20140806163449.png
Phenylalanine, tyrosine and tryptophan biosynthesis	12	mutase	ec:5.4.99.5	2	bmsbwbcontig75804, bmsbwbcontig42918	map00400	map00400_20140806163457.png
Phenylalanine, tyrosine and tryptophan biosynthesis	12	dehydratase	ec:4.2.1.51	1	bmsbwbcontig75804	map00400	map00400_20140806163457.png
Phenylalanine, tyrosine and tryptophan biosynthesis	12	synthase	ec:4.2.1.20	2	bmsbwbcontig50406, bmsbwbcontig69975	map00400	map00400_20140806163457.png
Phenylalanine, tyrosine and tryptophan biosynthesis	12	4-monooxygenase	ec:1.14.16.1	2	bmsbwbcontig2112, bmsbwbcontig36893	map00400	map00400_20140806163457.png
Phenylalanine, tyrosine and tryptophan biosynthesis	12	synthase	ec:4.2.3.4	1	bmsbwbcontig57287	map00400	map00400_20140806163457.png
Phenylalanine, tyrosine and tryptophan biosynthesis	12	1-carboxyvinyltransferase	ec:2.5.1.19	1	bmsbwbcontig14994	map00400	map00400_20140806163457.png
Phenylalanine, tyrosine and tryptophan biosynthesis	12	transaminase	ec:2.6.1.57	2	bmsbwbcontig73408, bmsbwbcontig844	map00400	map00400_20140806163457.png
Phenylalanine, tyrosine and tryptophan biosynthesis	12	transaminase	ec:2.6.1.9	2	bmsbwbcontig73408, bmsbwbcontig844	map00400	map00400_20140806163457.png
Phenylalanine, tyrosine and tryptophan biosynthesis	12	transaminase	ec:2.6.1.5	3	bmsbwbcontig73408, bmsbwbcontig844, bmsbwbcontig6589	map00400	map00400_20140806163457.png
Phenylalanine, tyrosine and tryptophan biosynthesis	12	transaminase	ec:2.6.1.1	2	bmsbwbcontig73408, bmsbwbcontig844	map00400	map00400_20140806163457.png
Phenylalanine, tyrosine and tryptophan biosynthesis	12	kinase	ec:2.7.1.71	1	bmsbwbcontig21745	map00400	map00400_20140806163457.png
Phenylalanine, tyrosine and tryptophan biosynthesis	12	dehydrogenase (NADP+)	ec:1.3.1.13	1	bmsbwbcontig42918	map00400	map00400_20140806163457.png
Phenylalanine, tyrosine and tryptophan biosynthesis	12	dehydrogenase	ec:1.3.1.12	1	bmsbwbcontig42918	map00400	map00400_20140806163457.png
Cyanoamino acid metabolism	4	asparaginase II	ec:3.5.1.1	1	bmsbwbcontig23284	map00460	map00460_20140806163503.png
Cyanoamino acid metabolism	4	gentiobiase	ec:3.2.1.21	2	bmsbwbcontig17712, bmsbwbcontig17547	map00460	map00460_20140806163503.png
Cyanoamino acid metabolism	4	hydroxymethyltransferase	ec:2.1.2.1	1	bmsbwbcontig1891	map00460	map00460_20140806163503.png
Isoquinoline alkaloid biosynthesis	17	decarboxylase	ec:4.1.1.28	7	bmsbwbcontig6680, bmsbwbcontig68682, bmsbwbcontig70147, bmsbwbcontig19458, bmsbwbcontig39800, bmsbwbcontig61048, bmsbwbcontig21268	map00950	map00950_20140806163509.png
Isoquinoline alkaloid biosynthesis	17	decarboxylase	ec:4.1.1.25	3	bmsbwbcontig6680, bmsbwbcontig68682, bmsbwbcontig70147	map00950	map00950_20140806163509.png
Isoquinoline alkaloid biosynthesis	17	monophenol monooxygenase	ec:1.14.18.1	5	bmsbwbcontig10684, bmsbwbcontig4738, bmsbwbcontig4848, bmsbwbcontig5191, bmsbwbcontig8471	map00950	map00950_20140806163509.png
Isoquinoline alkaloid biosynthesis	17	3-monooxygenase	ec:1.14.16.2	2	bmsbwbcontig956, bmsbwbcontig957	map00950	map00950_20140806163509.png
Isoquinoline alkaloid biosynthesis	17	oxidase	ec:1.10.3.1	2	bmsbwbcontig10684, bmsbwbcontig8471	map00950	map00950_20140806163509.png
Isoquinoline alkaloid biosynthesis	17	transaminase	ec:2.6.1.57	2	bmsbwbcontig73408, bmsbwbcontig844	map00950	map00950_20140806163509.png
Isoquinoline alkaloid biosynthesis	17	transaminase	ec:2.6.1.5	3	bmsbwbcontig73408, bmsbwbcontig844, bmsbwbcontig6589	map00950	map00950_20140806163509.png
Isoquinoline alkaloid biosynthesis	17	transaminase	ec:2.6.1.1	2	bmsbwbcontig73408, bmsbwbcontig844	map00950	map00950_20140806163509.png
Lysine biosynthesis	10	decarboxylase	ec:4.1.1.20	1	bmsbwbcontig77070	map00300	map00300_20140806163515.png
Lysine biosynthesis	10	dehydrogenase	ec:1.1.1.3	2	bmsbwbcontig49271, bmsbwbcontig73523	map00300	map00300_20140806163515.png
Lysine biosynthesis	10	reductase	ec:1.17.1.8	2	bmsbwbcontig47912, bmsbwbcontig52872	map00300	map00300_20140806163515.png
Lysine biosynthesis	10	kinase	ec:2.7.2.4	2	bmsbwbcontig49271, bmsbwbcontig73523	map00300	map00300_20140806163515.png
Lysine biosynthesis	10	N-succinyltransferase	ec:2.3.1.117	1	bmsbwbcontig48547	map00300	map00300_20140806163515.png
Lysine biosynthesis	10	transaminase	ec:2.6.1.57	2	bmsbwbcontig73408, bmsbwbcontig844	map00300	map00300_20140806163515.png
Lysine biosynthesis	10	transaminase	ec:2.6.1.17	2	bmsbwbcontig50080, bmsbwbcontig56066	map00300	map00300_20140806163515.png
Benzoate degradation	13	hydratase	ec:4.2.1.17	9	bmsbwbcontig16, bmsbwbcontig11182, bmsbwbcontig6889, bmsbwbcontig16450, bmsbwbcontig11801, bmsbwbcontig9659, bmsbwbcontig11800, bmsbwbcontig3118, bmsbwbcontig3116	map00362	map00362_20140806163521.png
Benzoate degradation	13	C-acetyltransferase	ec:2.3.1.9	1	bmsbwbcontig9272	map00362	map00362_20140806163521.png
Benzoate degradation	13	dehydrogenase (acetylating)	ec:1.2.1.10	3	bmsbwbcontig4368, bmsbwbcontig864, bmsbwbcontig9125	map00362	map00362_20140806163521.png
Phenylalanine metabolism	52	decarboxylase	ec:4.1.1.28	7	bmsbwbcontig6680, bmsbwbcontig68682, bmsbwbcontig70147, bmsbwbcontig19458, bmsbwbcontig39800, bmsbwbcontig61048, bmsbwbcontig21268	map00360	map00360_20140806163529.png
Phenylalanine metabolism	52	hydratase	ec:4.2.1.17	9	bmsbwbcontig16, bmsbwbcontig11182, bmsbwbcontig6889, bmsbwbcontig16450, bmsbwbcontig11801, bmsbwbcontig9659, bmsbwbcontig11800, bmsbwbcontig3118, bmsbwbcontig3116	map00360	map00360_20140806163529.png
Phenylalanine metabolism	52	lactoperoxidase	ec:1.11.1.7	24	bmsbwbcontig74013, bmsbwbcontig25141, bmsbwbcontig68303, bmsbwbcontig77817, bmsbwbcontig18047, bmsbwbcontig27686, bmsbwbcontig60382, bmsbwbcontig40305, bmsbwbcontig73390, bmsbwbcontig14262, bmsbwbcontig3232, bmsbwbcontig9448, bmsbwbcontig26751, bmsbwbcontig70642, bmsbwbcontig26648, bmsbwbcontig39891, bmsbwbcontig25040, bmsbwbcontig33969, bmsbwbcontig27421, bmsbwbcontig58160, bmsbwbcontig5671, bms…	map00360	map00360_20140806163529.png
Phenylalanine metabolism	52	acylamidase	ec:3.5.1.4	1	bmsbwbcontig73955	map00360	map00360_20140806163529.png
Phenylalanine metabolism	52	N-benzoyltransferase	ec:2.3.1.71	1	bmsbwbcontig575	map00360	map00360_20140806163529.png
Phenylalanine metabolism	52	4-monooxygenase	ec:1.14.16.1	2	bmsbwbcontig2112, bmsbwbcontig36893	map00360	map00360_20140806163529.png
Phenylalanine metabolism	52	dehydrogenase [NAD(P)+]	ec:1.2.1.5	1	bmsbwbcontig9002	map00360	map00360_20140806163529.png
Phenylalanine metabolism	52	dioxygenase	ec:1.13.11.27	1	bmsbwbcontig1285	map00360	map00360_20140806163529.png
Phenylalanine metabolism	52	transaminase	ec:2.6.1.57	2	bmsbwbcontig73408, bmsbwbcontig844	map00360	map00360_20140806163529.png
Phenylalanine metabolism	52	transaminase	ec:2.6.1.9	2	bmsbwbcontig73408, bmsbwbcontig844	map00360	map00360_20140806163529.png
Phenylalanine metabolism	52	transaminase	ec:2.6.1.5	3	bmsbwbcontig73408, bmsbwbcontig844, bmsbwbcontig6589	map00360	map00360_20140806163529.png
Phenylalanine metabolism	52	transaminase	ec:2.6.1.1	2	bmsbwbcontig73408, bmsbwbcontig844	map00360	map00360_20140806163529.png
Phenylalanine metabolism	52	dehydrogenase (acetylating)	ec:1.2.1.10	3	bmsbwbcontig4368, bmsbwbcontig864, bmsbwbcontig9125	map00360	map00360_20140806163529.png
T cell receptor signaling pathway	58	phosphatase	ec:3.1.3.16	42	bmsbwbcontig5230, bmsbwbcontig9021, bmsbwbcontig13373, bmsbwbcontig61666, bmsbwbcontig61276, bmsbwbcontig10394, bmsbwbcontig12022, bmsbwbcontig32525, bmsbwbcontig44532, bmsbwbcontig12155, bmsbwbcontig8621, bmsbwbcontig36902, bmsbwbcontig57373, bmsbwbcontig1360, bmsbwbcontig23516, bmsbwbcontig4621, bmsbwbcontig5178, bmsbwbcontig7753, bmsbwbcontig2889, bmsbwbcontig14100, bmsbwbcontig11794, bmsbwbco…	map04660	map04660_20140806163532.png
T cell receptor signaling pathway	58	protein-tyrosine kinase	ec:2.7.10.2	16	bmsbwbcontig16353, bmsbwbcontig24538, bmsbwbcontig2290, bmsbwbcontig78429, bmsbwbcontig13121, bmsbwbcontig31017, bmsbwbcontig14339, bmsbwbcontig8702, bmsbwbcontig18303, bmsbwbcontig20516, bmsbwbcontig16646, bmsbwbcontig7062, bmsbwbcontig1501, bmsbwbcontig4814, bmsbwbcontig15224, bmsbwbcontig5926	map04660	map04660_20140806163532.png
Glycine, serine and threonine metabolism	76	S-aminomethyldihydrolipoylprotein:(6S)-tetrahydrofolate aminomethyltransferase (ammonia-forming)	ec:2.1.2.10	1	bmsbwbcontig4120	map00260	map00260_20140806163541.png
Glycine, serine and threonine metabolism	76	synthase	ec:4.2.1.20	2	bmsbwbcontig50406, bmsbwbcontig69975	map00260	map00260_20140806163541.png
Glycine, serine and threonine metabolism	76	ammonia-lyase	ec:4.3.1.19	3	bmsbwbcontig60101, bmsbwbcontig9760, bmsbwbcontig9037	map00260	map00260_20140806163541.png
Glycine, serine and threonine metabolism	76	dehydrogenase	ec:1.1.1.3	2	bmsbwbcontig49271, bmsbwbcontig73523	map00260	map00260_20140806163541.png
Glycine, serine and threonine metabolism	76	dehydrogenase	ec:1.1.1.1	20	bmsbwbcontig67095, bmsbwbcontig32771, bmsbwbcontig37157, bmsbwbcontig40321, bmsbwbcontig40111, bmsbwbcontig45239, bmsbwbcontig51311, bmsbwbcontig54952, bmsbwbcontig58591, bmsbwbcontig76974, bmsbwbcontig58448, bmsbwbcontig9200, bmsbwbcontig54903, bmsbwbcontig35094, bmsbwbcontig49829, bmsbwbcontig57538, bmsbwbcontig57109, bmsbwbcontig29784, bmsbwbcontig32480, bmsbwbcontig39564	map00260	map00260_20140806163541.png
Glycine, serine and threonine metabolism	76	hydroxymethyltransferase	ec:2.1.2.1	1	bmsbwbcontig1891	map00260	map00260_20140806163541.png
Glycine, serine and threonine metabolism	76	dehydrogenase (aminomethyl-transferring)	ec:1.4.4.2	3	bmsbwbcontig7606, bmsbwbcontig19794, bmsbwbcontig51617	map00260	map00260_20140806163541.png
Glycine, serine and threonine metabolism	76	kinase	ec:2.7.2.4	2	bmsbwbcontig49271, bmsbwbcontig73523	map00260	map00260_20140806163541.png
Glycine, serine and threonine metabolism	76	dehydrogenase	ec:1.1.1.95	2	bmsbwbcontig2060, bmsbwbcontig1251	map00260	map00260_20140806163541.png
Glycine, serine and threonine metabolism	76	phosphatase	ec:3.1.3.3	1	bmsbwbcontig5644	map00260	map00260_20140806163541.png
Glycine, serine and threonine metabolism	76	gamma-lyase	ec:4.4.1.1	16	bmsbwbcontig47955, bmsbwbcontig10582, bmsbwbcontig12488, bmsbwbcontig16254, bmsbwbcontig1730, bmsbwbcontig1731, bmsbwbcontig48339, bmsbwbcontig26121, bmsbwbcontig8974, bmsbwbcontig70515, bmsbwbcontig26120, bmsbwbcontig27705, bmsbwbcontig28134, bmsbwbcontig52139, bmsbwbcontig56803, bmsbwbcontig1939	map00260	map00260_20140806163541.png
Glycine, serine and threonine metabolism	76	dehydrogenase	ec:1.1.99.1	19	bmsbwbcontig32751, bmsbwbcontig32752, bmsbwbcontig66610, bmsbwbcontig16245, bmsbwbcontig19180, bmsbwbcontig23352, bmsbwbcontig25275, bmsbwbcontig31390, bmsbwbcontig67869, bmsbwbcontig67920, bmsbwbcontig77633, bmsbwbcontig8406, bmsbwbcontig43511, bmsbwbcontig42455, bmsbwbcontig45601, bmsbwbcontig57410, bmsbwbcontig75383, bmsbwbcontig1260, bmsbwbcontig4607	map00260	map00260_20140806163541.png
Glycine, serine and threonine metabolism	76	transaminase	ec:2.6.1.52	1	bmsbwbcontig1203	map00260	map00260_20140806163541.png
Glycine, serine and threonine metabolism	76	transaminase	ec:2.6.1.51	1	bmsbwbcontig35929	map00260	map00260_20140806163541.png
Glycine, serine and threonine metabolism	76	dehydrogenase	ec:1.8.1.4	1	bmsbwbcontig218	map00260	map00260_20140806163541.png
Glycine, serine and threonine metabolism	76	transaminase	ec:2.6.1.44	3	bmsbwbcontig829, bmsbwbcontig1471, bmsbwbcontig35929	map00260	map00260_20140806163541.png
Glycine, serine and threonine metabolism	76	kinase	ec:2.7.1.39	1	bmsbwbcontig73726	map00260	map00260_20140806163541.png
Vitamin B6 metabolism	1	transaminase	ec:2.6.1.52	1	bmsbwbcontig1203	map00750	map00750_20140806163546.png
Steroid biosynthesis	3	esterase	ec:3.1.1.13	2	bmsbwbcontig50843, bmsbwbcontig46	map00100	map00100_20140806163550.png
Steroid biosynthesis	3	3-dehydrogenase	ec:1.1.1.270	1	bmsbwbcontig9347	map00100	map00100_20140806163550.png
Phosphatidylinositol signaling system	61	phospholipase C	ec:3.1.4.11	8	bmsbwbcontig16570, bmsbwbcontig31159, bmsbwbcontig10564, bmsbwbcontig25361, bmsbwbcontig27072, bmsbwbcontig9829, bmsbwbcontig44088, bmsbwbcontig4690	map04070	map04070_20140806163555.png
Phosphatidylinositol signaling system	61	inositol-1,3-bisphosphate 3-phosphatase	ec:3.1.3.64	2	bmsbwbcontig62892, bmsbwbcontig22201	map04070	map04070_20140806163555.png
Phosphatidylinositol signaling system	61	kinase C	ec:2.7.11.13	20	bmsbwbcontig15172, bmsbwbcontig62227, bmsbwbcontig63704, bmsbwbcontig63705, bmsbwbcontig61164, bmsbwbcontig9978, bmsbwbcontig1670, bmsbwbcontig29148, bmsbwbcontig696, bmsbwbcontig29149, bmsbwbcontig290, bmsbwbcontig5956, bmsbwbcontig3529, bmsbwbcontig16829, bmsbwbcontig56368, bmsbwbcontig25649, bmsbwbcontig1908, bmsbwbcontig7312, bmsbwbcontig4069, bmsbwbcontig6834	map04070	map04070_20140806163555.png
Phosphatidylinositol signaling system	61	5-phosphatase	ec:3.1.3.56	2	bmsbwbcontig31992, bmsbwbcontig5396	map04070	map04070_20140806163555.png
Phosphatidylinositol signaling system	61	phosphatase	ec:3.1.3.25	1	bmsbwbcontig6444	map04070	map04070_20140806163555.png
Phosphatidylinositol signaling system	61	cytidylyltransferase	ec:2.7.7.41	1	bmsbwbcontig9366	map04070	map04070_20140806163555.png
Phosphatidylinositol signaling system	61	5/6-kinase	ec:2.7.1.159	1	bmsbwbcontig11024	map04070	map04070_20140806163555.png
Phosphatidylinositol signaling system	61	3-kinase	ec:2.7.1.154	2	bmsbwbcontig10198, bmsbwbcontig10954	map04070	map04070_20140806163555.png
Phosphatidylinositol signaling system	61	3-kinase	ec:2.7.1.153	1	bmsbwbcontig1103	map04070	map04070_20140806163555.png
Phosphatidylinositol signaling system	61	4-kinase	ec:2.7.1.149	1	bmsbwbcontig4433	map04070	map04070_20140806163555.png
Phosphatidylinositol signaling system	61	5-kinase	ec:2.7.1.140	1	bmsbwbcontig27332	map04070	map04070_20140806163555.png
Phosphatidylinositol signaling system	61	3-kinase	ec:2.7.1.137	3	bmsbwbcontig16061, bmsbwbcontig4744, bmsbwbcontig45025	map04070	map04070_20140806163555.png
Phosphatidylinositol signaling system	61	3-kinase	ec:2.7.1.127	6	bmsbwbcontig27332, bmsbwbcontig12322, bmsbwbcontig6341, bmsbwbcontig3572, bmsbwbcontig1216, bmsbwbcontig8507	map04070	map04070_20140806163555.png
Phosphatidylinositol signaling system	61	kinase (ATP)	ec:2.7.1.107	8	bmsbwbcontig14520, bmsbwbcontig17330, bmsbwbcontig28612, bmsbwbcontig20144, bmsbwbcontig22831, bmsbwbcontig11097, bmsbwbcontig34818, bmsbwbcontig32855	map04070	map04070_20140806163555.png
Phosphatidylinositol signaling system	61	5-kinase	ec:2.7.1.68	3	bmsbwbcontig18328, bmsbwbcontig12684, bmsbwbcontig4433	map04070	map04070_20140806163555.png
Phosphatidylinositol signaling system	61	4-kinase	ec:2.7.1.67	3	bmsbwbcontig12451, bmsbwbcontig3433, bmsbwbcontig6128	map04070	map04070_20140806163555.png
Butanoate metabolism	24	decarboxylase	ec:4.1.1.15	1	bmsbwbcontig15915	map00650	map00650_20140806163602.png
Butanoate metabolism	24	hydratase	ec:4.2.1.17	9	bmsbwbcontig16, bmsbwbcontig11182, bmsbwbcontig6889, bmsbwbcontig16450, bmsbwbcontig11801, bmsbwbcontig9659, bmsbwbcontig11800, bmsbwbcontig3118, bmsbwbcontig3116	map00650	map00650_20140806163602.png
Butanoate metabolism	24	lyase	ec:4.1.3.4	1	bmsbwbcontig3044	map00650	map00650_20140806163602.png
Butanoate metabolism	24	synthase	ec:2.2.1.6	2	bmsbwbcontig57004, bmsbwbcontig47530	map00650	map00650_20140806163602.png
Butanoate metabolism	24	dehydrogenase	ec:1.3.5.1	2	bmsbwbcontig2171, bmsbwbcontig6806	map00650	map00650_20140806163602.png
Butanoate metabolism	24	C-acetyltransferase	ec:2.3.1.9	1	bmsbwbcontig9272	map00650	map00650_20140806163602.png
Butanoate metabolism	24	reductase	ec:1.1.1.36	1	bmsbwbcontig4687	map00650	map00650_20140806163602.png
Butanoate metabolism	24	dehydrogenase	ec:1.1.1.35	5	bmsbwbcontig4687, bmsbwbcontig16, bmsbwbcontig4733, bmsbwbcontig129, bmsbwbcontig3378	map00650	map00650_20140806163602.png
Butanoate metabolism	24	synthase	ec:2.3.3.10	1	bmsbwbcontig1237	map00650	map00650_20140806163602.png
Butanoate metabolism	24	dehydrogenase (acetylating)	ec:1.2.1.10	3	bmsbwbcontig4368, bmsbwbcontig864, bmsbwbcontig9125	map00650	map00650_20140806163602.png
Fatty acid elongation	15	hydratase	ec:4.2.1.17	9	bmsbwbcontig16, bmsbwbcontig11182, bmsbwbcontig6889, bmsbwbcontig16450, bmsbwbcontig11801, bmsbwbcontig9659, bmsbwbcontig11800, bmsbwbcontig3118, bmsbwbcontig3116	map00062	map00062_20140806163606.png
Fatty acid elongation	15	dehydrogenase	ec:1.1.1.35	5	bmsbwbcontig4687, bmsbwbcontig16, bmsbwbcontig4733, bmsbwbcontig129, bmsbwbcontig3378	map00062	map00062_20140806163606.png
Fatty acid elongation	15	hydrolase	ec:3.1.2.22	2	bmsbwbcontig25503, bmsbwbcontig2752	map00062	map00062_20140806163606.png
Fatty acid biosynthesis	31	dehydratase	ec:4.2.1.59	1	bmsbwbcontig35765	map00061	map00061_20140806163615.png
Fatty acid biosynthesis	31	carboxylase	ec:6.4.1.2	4	bmsbwbcontig203, bmsbwbcontig24430, bmsbwbcontig75604, bmsbwbcontig4589	map00061	map00061_20140806163615.png
Fatty acid biosynthesis	31	reductase	ec:1.1.1.100	5	bmsbwbcontig14870, bmsbwbcontig20545, bmsbwbcontig35765, bmsbwbcontig12814, bmsbwbcontig12341	map00061	map00061_20140806163615.png
Fatty acid biosynthesis	31	synthase	ec:2.3.1.85	3	bmsbwbcontig32348, bmsbwbcontig66048, bmsbwbcontig8004	map00061	map00061_20140806163615.png
Fatty acid biosynthesis	31	synthase I	ec:2.3.1.41	5	bmsbwbcontig16297, bmsbwbcontig14870, bmsbwbcontig20545, bmsbwbcontig35765, bmsbwbcontig12814	map00061	map00061_20140806163615.png
Fatty acid biosynthesis	31	S-malonyltransferase	ec:2.3.1.39	5	bmsbwbcontig14870, bmsbwbcontig20545, bmsbwbcontig35765, bmsbwbcontig12814, bmsbwbcontig13666	map00061	map00061_20140806163615.png
Fatty acid biosynthesis	31	carboxylase	ec:6.3.4.14	2	bmsbwbcontig203, bmsbwbcontig14546	map00061	map00061_20140806163615.png
Fatty acid biosynthesis	31	hydrolase	ec:3.1.2.14	20	bmsbwbcontig1329, bmsbwbcontig14870, bmsbwbcontig26536, bmsbwbcontig27687, bmsbwbcontig3788, bmsbwbcontig1840, bmsbwbcontig20545, bmsbwbcontig26031, bmsbwbcontig26531, bmsbwbcontig28, bmsbwbcontig34376, bmsbwbcontig3446, bmsbwbcontig35765, bmsbwbcontig36818, bmsbwbcontig38553, bmsbwbcontig64115, bmsbwbcontig7766, bmsbwbcontig8944, bmsbwbcontig78383, bmsbwbcontig12814	map00061	map00061_20140806163615.png
Peptidoglycan biosynthesis	5	MraY transferase	ec:2.7.8.13	3	bmsbwbcontig12305, bmsbwbcontig23396, bmsbwbcontig28805	map00550	map00550_20140806163621.png
Peptidoglycan biosynthesis	5	ligase	ec:6.3.2.4	1	bmsbwbcontig53054	map00550	map00550_20140806163621.png
Peptidoglycan biosynthesis	5	glycosyltransferase	ec:2.4.1.129	1	bmsbwbcontig42518	map00550	map00550_20140806163621.png
Flavone and flavonol biosynthesis	2	beta-glucuronide glucuronohydrolase glucuronidase	ec:3.2.1.31	2	bmsbwbcontig24820, bmsbwbcontig4037	map00944	map00944_20140806163624.png
Selenocompound metabolism	24	water dikinase	ec:2.7.9.3	1	bmsbwbcontig8600	map00450	map00450_20140806163630.png
Selenocompound metabolism	24	adenylyltransferase	ec:2.7.7.4	4	bmsbwbcontig7909, bmsbwbcontig5771, bmsbwbcontig9531, bmsbwbcontig46772	map00450	map00450_20140806163630.png
Selenocompound metabolism	24	S-methyltransferase	ec:2.1.1.14	2	bmsbwbcontig27558, bmsbwbcontig77251	map00450	map00450_20140806163630.png
Selenocompound metabolism	24	gamma-lyase	ec:4.4.1.1	16	bmsbwbcontig47955, bmsbwbcontig10582, bmsbwbcontig12488, bmsbwbcontig16254, bmsbwbcontig1730, bmsbwbcontig1731, bmsbwbcontig48339, bmsbwbcontig26121, bmsbwbcontig8974, bmsbwbcontig70515, bmsbwbcontig26120, bmsbwbcontig27705, bmsbwbcontig28134, bmsbwbcontig52139, bmsbwbcontig56803, bmsbwbcontig1939	map00450	map00450_20140806163630.png
Selenocompound metabolism	24	reductase	ec:1.8.1.9	1	bmsbwbcontig566	map00450	map00450_20140806163630.png
Phenylpropanoid biosynthesis	26	lactoperoxidase	ec:1.11.1.7	24	bmsbwbcontig74013, bmsbwbcontig25141, bmsbwbcontig68303, bmsbwbcontig77817, bmsbwbcontig18047, bmsbwbcontig27686, bmsbwbcontig60382, bmsbwbcontig40305, bmsbwbcontig73390, bmsbwbcontig14262, bmsbwbcontig3232, bmsbwbcontig9448, bmsbwbcontig26751, bmsbwbcontig70642, bmsbwbcontig26648, bmsbwbcontig39891, bmsbwbcontig25040, bmsbwbcontig33969, bmsbwbcontig27421, bmsbwbcontig58160, bmsbwbcontig5671, bms…	map00940	map00940_20140806163634.png
Phenylpropanoid biosynthesis	26	gentiobiase	ec:3.2.1.21	2	bmsbwbcontig17712, bmsbwbcontig17547	map00940	map00940_20140806163634.png
DDT degradation	1	DDT-ase	ec:4.5.1.1	1	bmsbwbcontig103	map00351	map00351_20140806163637.png
Tyrosine metabolism	40	decarboxylase	ec:4.1.1.28	7	bmsbwbcontig6680, bmsbwbcontig68682, bmsbwbcontig70147, bmsbwbcontig19458, bmsbwbcontig39800, bmsbwbcontig61048, bmsbwbcontig21268	map00350	map00350_20140806163645.png
Tyrosine metabolism	40	decarboxylase	ec:4.1.1.25	3	bmsbwbcontig6680, bmsbwbcontig68682, bmsbwbcontig70147	map00350	map00350_20140806163645.png
Tyrosine metabolism	40	dehydrogenase	ec:1.1.1.1	20	bmsbwbcontig67095, bmsbwbcontig32771, bmsbwbcontig37157, bmsbwbcontig40321, bmsbwbcontig40111, bmsbwbcontig45239, bmsbwbcontig51311, bmsbwbcontig54952, bmsbwbcontig58591, bmsbwbcontig76974, bmsbwbcontig58448, bmsbwbcontig9200, bmsbwbcontig54903, bmsbwbcontig35094, bmsbwbcontig49829, bmsbwbcontig57538, bmsbwbcontig57109, bmsbwbcontig29784, bmsbwbcontig32480, bmsbwbcontig39564	map00350	map00350_20140806163645.png
Tyrosine metabolism	40	monophenol monooxygenase	ec:1.14.18.1	5	bmsbwbcontig10684, bmsbwbcontig4738, bmsbwbcontig4848, bmsbwbcontig5191, bmsbwbcontig8471	map00350	map00350_20140806163645.png
Tyrosine metabolism	40	3-monooxygenase	ec:1.14.16.2	2	bmsbwbcontig956, bmsbwbcontig957	map00350	map00350_20140806163645.png
Tyrosine metabolism	40	oxidase	ec:1.10.3.1	2	bmsbwbcontig10684, bmsbwbcontig8471	map00350	map00350_20140806163645.png
Tyrosine metabolism	40	dehydrogenase [NAD(P)+]	ec:1.2.1.5	1	bmsbwbcontig9002	map00350	map00350_20140806163645.png
Tyrosine metabolism	40	dioxygenase	ec:1.13.11.27	1	bmsbwbcontig1285	map00350	map00350_20140806163645.png
Tyrosine metabolism	40	isomerase	ec:5.2.1.2	1	bmsbwbcontig13002	map00350	map00350_20140806163645.png
Tyrosine metabolism	40	transaminase	ec:2.6.1.57	2	bmsbwbcontig73408, bmsbwbcontig844	map00350	map00350_20140806163645.png
Tyrosine metabolism	40	transaminase	ec:2.6.1.9	2	bmsbwbcontig73408, bmsbwbcontig844	map00350	map00350_20140806163645.png
Tyrosine metabolism	40	transaminase	ec:2.6.1.5	3	bmsbwbcontig73408, bmsbwbcontig844, bmsbwbcontig6589	map00350	map00350_20140806163645.png
Tyrosine metabolism	40	transaminase	ec:2.6.1.1	2	bmsbwbcontig73408, bmsbwbcontig844	map00350	map00350_20140806163645.png
Aflatoxin biosynthesis	4	carboxylase	ec:6.4.1.2	4	bmsbwbcontig203, bmsbwbcontig24430, bmsbwbcontig75604, bmsbwbcontig4589	map00254	map00254_20140806163648.png
Tetracycline biosynthesis	4	carboxylase	ec:6.4.1.2	4	bmsbwbcontig203, bmsbwbcontig24430, bmsbwbcontig75604, bmsbwbcontig4589	map00253	map00253_20140806163651.png
Alanine, aspartate and glutamate metabolism	32	synthase	ec:6.3.4.5	3	bmsbwbcontig26857, bmsbwbcontig4189, bmsbwbcontig44703	map00250	map00250_20140806163659.png
Alanine, aspartate and glutamate metabolism	32	synthase	ec:6.3.4.4	1	bmsbwbcontig3272	map00250	map00250_20140806163659.png
Alanine, aspartate and glutamate metabolism	32	synthase (NADH)	ec:1.4.1.14	1	bmsbwbcontig32	map00250	map00250_20140806163659.png
Alanine, aspartate and glutamate metabolism	32	decarboxylase	ec:4.1.1.15	1	bmsbwbcontig15915	map00250	map00250_20140806163659.png
Alanine, aspartate and glutamate metabolism	32	phosphoribosyldiphosphate 5-amidotransferase	ec:2.4.2.14	1	bmsbwbcontig489	map00250	map00250_20140806163659.png
Alanine, aspartate and glutamate metabolism	32	glutaminase I	ec:3.5.1.2	1	bmsbwbcontig20017	map00250	map00250_20140806163659.png
Alanine, aspartate and glutamate metabolism	32	asparaginase II	ec:3.5.1.1	1	bmsbwbcontig23284	map00250	map00250_20140806163659.png
Alanine, aspartate and glutamate metabolism	32	synthase (glutamine-hydrolysing)	ec:6.3.5.5	2	bmsbwbcontig6803, bmsbwbcontig8136	map00250	map00250_20140806163659.png
Alanine, aspartate and glutamate metabolism	32	synthase (glutamine-hydrolysing)	ec:6.3.5.4	1	bmsbwbcontig58185	map00250	map00250_20140806163659.png
Alanine, aspartate and glutamate metabolism	32	dehydrogenase [NAD(P)+]	ec:1.4.1.3	1	bmsbwbcontig1260	map00250	map00250_20140806163659.png
Alanine, aspartate and glutamate metabolism	32	dehydrogenase	ec:1.4.1.2	1	bmsbwbcontig1260	map00250	map00250_20140806163659.png
Alanine, aspartate and glutamate metabolism	32	lyase	ec:4.3.2.2	1	bmsbwbcontig2476	map00250	map00250_20140806163659.png
Alanine, aspartate and glutamate metabolism	32	synthase (ammonia)	ec:6.3.4.16	3	bmsbwbcontig31831, bmsbwbcontig6803, bmsbwbcontig8136	map00250	map00250_20140806163659.png
Alanine, aspartate and glutamate metabolism	32	carbamoyltransferase	ec:2.1.3.2	4	bmsbwbcontig31831, bmsbwbcontig10556, bmsbwbcontig6803, bmsbwbcontig8136	map00250	map00250_20140806163659.png
Alanine, aspartate and glutamate metabolism	32	transaminase	ec:2.6.1.2	5	bmsbwbcontig3014, bmsbwbcontig4894, bmsbwbcontig61841, bmsbwbcontig9738, bmsbwbcontig39079	map00250	map00250_20140806163659.png
Alanine, aspartate and glutamate metabolism	32	transaminase	ec:2.6.1.1	2	bmsbwbcontig73408, bmsbwbcontig844	map00250	map00250_20140806163659.png
Alanine, aspartate and glutamate metabolism	32	transaminase	ec:2.6.1.44	3	bmsbwbcontig829, bmsbwbcontig1471, bmsbwbcontig35929	map00250	map00250_20140806163659.png
Alanine, aspartate and glutamate metabolism	32	ligase	ec:6.3.1.2	2	bmsbwbcontig936, bmsbwbcontig935	map00250	map00250_20140806163659.png
Alanine, aspartate and glutamate metabolism	32	transaminase (isomerizing)	ec:2.6.1.16	4	bmsbwbcontig5147, bmsbwbcontig593, bmsbwbcontig7867, bmsbwbcontig491	map00250	map00250_20140806163659.png
Riboflavin metabolism	19	monophenol monooxygenase	ec:1.14.18.1	5	bmsbwbcontig10684, bmsbwbcontig4738, bmsbwbcontig4848, bmsbwbcontig5191, bmsbwbcontig8471	map00740	map00740_20140806163705.png
Riboflavin metabolism	19	cyclohydrolase II	ec:3.5.4.25	1	bmsbwbcontig52928	map00740	map00740_20140806163705.png
Riboflavin metabolism	19	synthase	ec:2.5.1.9	1	bmsbwbcontig73048	map00740	map00740_20140806163705.png
Riboflavin metabolism	19	phosphatase	ec:3.1.3.2	10	bmsbwbcontig79043, bmsbwbcontig10647, bmsbwbcontig5551, bmsbwbcontig5552, bmsbwbcontig3261, bmsbwbcontig2624, bmsbwbcontig3406, bmsbwbcontig4973, bmsbwbcontig1098, bmsbwbcontig6899	map00740	map00740_20140806163705.png
Riboflavin metabolism	19	synthase	ec:4.1.99.12	1	bmsbwbcontig44488	map00740	map00740_20140806163705.png
Riboflavin metabolism	19	kinase	ec:2.7.1.26	1	bmsbwbcontig11729	map00740	map00740_20140806163705.png
Styrene degradation	2	acylamidase	ec:3.5.1.4	1	bmsbwbcontig73955	map00643	map00643_20140806163709.png
Styrene degradation	2	isomerase	ec:5.2.1.2	1	bmsbwbcontig13002	map00643	map00643_20140806163709.png
Propanoate metabolism	31	hydratase	ec:4.2.1.17	9	bmsbwbcontig16, bmsbwbcontig11182, bmsbwbcontig6889, bmsbwbcontig16450, bmsbwbcontig11801, bmsbwbcontig9659, bmsbwbcontig11800, bmsbwbcontig3118, bmsbwbcontig3116	map00640	map00640_20140806163716.png
Propanoate metabolism	31	carboxylase	ec:6.4.1.3	1	bmsbwbcontig203	map00640	map00640_20140806163716.png
Propanoate metabolism	31	carboxylase	ec:6.4.1.2	4	bmsbwbcontig203, bmsbwbcontig24430, bmsbwbcontig75604, bmsbwbcontig4589	map00640	map00640_20140806163716.png
Propanoate metabolism	31	ligase (ADP-forming)	ec:6.2.1.5	9	bmsbwbcontig5214, bmsbwbcontig5215, bmsbwbcontig5972, bmsbwbcontig9, bmsbwbcontig3784, bmsbwbcontig63090, bmsbwbcontig63089, bmsbwbcontig877, bmsbwbcontig42031	map00640	map00640_20140806163716.png
Propanoate metabolism	31	ligase (GDP-forming)	ec:6.2.1.4	2	bmsbwbcontig63090, bmsbwbcontig877	map00640	map00640_20140806163716.png
Propanoate metabolism	31	ligase	ec:6.2.1.1	3	bmsbwbcontig78238, bmsbwbcontig4355, bmsbwbcontig17701	map00640	map00640_20140806163716.png
Propanoate metabolism	31	dehydrogenase (NAD+)	ec:1.2.1.3	4	bmsbwbcontig4368, bmsbwbcontig864, bmsbwbcontig9125, bmsbwbcontig2900	map00640	map00640_20140806163716.png
Propanoate metabolism	31	C-acetyltransferase	ec:2.3.1.9	1	bmsbwbcontig9272	map00640	map00640_20140806163716.png
Propanoate metabolism	31	dehydrogenase (CoA-acylating)	ec:1.2.1.27	1	bmsbwbcontig1399	map00640	map00640_20140806163716.png
Propanoate metabolism	31	dehydrogenase (acetylating)	ec:1.2.1.18	1	bmsbwbcontig1399	map00640	map00640_20140806163716.png
Ascorbate and aldarate metabolism	12	dehydrogenase (ascorbate)	ec:1.8.5.1	1	bmsbwbcontig6275	map00053	map00053_20140806163723.png
Ascorbate and aldarate metabolism	12	oxidase	ec:1.10.3.3	1	bmsbwbcontig35450	map00053	map00053_20140806163723.png
Ascorbate and aldarate metabolism	12	dehydrogenase (NAD+)	ec:1.2.1.3	4	bmsbwbcontig4368, bmsbwbcontig864, bmsbwbcontig9125, bmsbwbcontig2900	map00053	map00053_20140806163723.png
Ascorbate and aldarate metabolism	12	1-naphthol glucuronyltransferase	ec:2.4.1.17	4	bmsbwbcontig12916, bmsbwbcontig14109, bmsbwbcontig17082, bmsbwbcontig35983	map00053	map00053_20140806163723.png
Ascorbate and aldarate metabolism	12	6-dehydrogenase	ec:1.1.1.22	1	bmsbwbcontig12028	map00053	map00053_20140806163723.png
Ascorbate and aldarate metabolism	12	phosphotransferase	ec:2.7.1.69	1	bmsbwbcontig59055	map00053	map00053_20140806163723.png
Galactose metabolism	15	phosphohexokinase	ec:2.7.1.11	2	bmsbwbcontig56032, bmsbwbcontig6078	map00052	map00052_20140806163730.png
Galactose metabolism	15	hexokinase type IV glucokinase	ec:2.7.1.1	1	bmsbwbcontig19980	map00052	map00052_20140806163730.png
Galactose metabolism	15	4-epimerase	ec:5.1.3.2	2	bmsbwbcontig15626, bmsbwbcontig21017	map00052	map00052_20140806163730.png
Galactose metabolism	15	melibiase	ec:3.2.1.22	2	bmsbwbcontig1973, bmsbwbcontig62403	map00052	map00052_20140806163730.png
Galactose metabolism	15	maltase	ec:3.2.1.20	5	bmsbwbcontig3168, bmsbwbcontig307, bmsbwbcontig3308, bmsbwbcontig4934, bmsbwbcontig744	map00052	map00052_20140806163730.png
Galactose metabolism	15	uridylyltransferase	ec:2.7.7.9	1	bmsbwbcontig219	map00052	map00052_20140806163730.png
Galactose metabolism	15	phosphotransferase	ec:2.7.1.69	1	bmsbwbcontig59055	map00052	map00052_20140806163730.png
Galactose metabolism	15	(alpha-D-glucose-1,6-bisphosphate-dependent)	ec:5.4.2.2	1	bmsbwbcontig532	map00052	map00052_20140806163730.png
Fructose and mannose metabolism	24	phosphohexokinase	ec:2.7.1.11	2	bmsbwbcontig56032, bmsbwbcontig6078	map00051	map00051_20140806163738.png
Fructose and mannose metabolism	24	4,6-dehydratase	ec:4.2.1.47	1	bmsbwbcontig4545	map00051	map00051_20140806163738.png
Fructose and mannose metabolism	24	isomerase	ec:5.3.1.6	1	bmsbwbcontig7076	map00051	map00051_20140806163738.png
Fructose and mannose metabolism	24	isomerase	ec:5.3.1.1	2	bmsbwbcontig2838, bmsbwbcontig61516	map00051	map00051_20140806163738.png
Fructose and mannose metabolism	24	hexokinase type IV glucokinase	ec:2.7.1.1	1	bmsbwbcontig19980	map00051	map00051_20140806163738.png
Fructose and mannose metabolism	24	2-phosphatase	ec:3.1.3.46	1	bmsbwbcontig117	map00051	map00051_20140806163738.png
Fructose and mannose metabolism	24	hexose diphosphatase	ec:3.1.3.11	5	bmsbwbcontig8393, bmsbwbcontig8394, bmsbwbcontig8395, bmsbwbcontig8396, bmsbwbcontig5649	map00051	map00051_20140806163738.png
Fructose and mannose metabolism	24	synthase	ec:1.1.1.271	1	bmsbwbcontig5270	map00051	map00051_20140806163738.png
Fructose and mannose metabolism	24	aldolase	ec:4.1.2.13	5	bmsbwbcontig48792, bmsbwbcontig5738, bmsbwbcontig62074, bmsbwbcontig189, bmsbwbcontig63687	map00051	map00051_20140806163738.png
Fructose and mannose metabolism	24	phosphofructokinase 2	ec:2.7.1.105	1	bmsbwbcontig117	map00051	map00051_20140806163738.png
Fructose and mannose metabolism	24	2-dehydrogenase	ec:1.1.1.14	2	bmsbwbcontig3762, bmsbwbcontig3763	map00051	map00051_20140806163738.png
Fructose and mannose metabolism	24	phosphotransferase	ec:2.7.1.69	1	bmsbwbcontig59055	map00051	map00051_20140806163738.png
Fructose and mannose metabolism	24	mannose phosphomutase	ec:5.4.2.8	2	bmsbwbcontig78841, bmsbwbcontig2249	map00051	map00051_20140806163738.png
Biosynthesis of vancomycin group antibiotics	1	4,6-dehydratase	ec:4.2.1.46	1	bmsbwbcontig6018	map01055	map01055_20140806163741.png
Lipopolysaccharide biosynthesis	1	synthase	ec:2.5.1.55	1	bmsbwbcontig72899	map00540	map00540_20140806163746.png
Phosphonate and phosphinate metabolism	1	cytidylyltransferase	ec:2.7.7.15	1	bmsbwbcontig2085	map00440	map00440_20140806163751.png
Caprolactam degradation	23	hydratase	ec:4.2.1.17	9	bmsbwbcontig16, bmsbwbcontig11182, bmsbwbcontig6889, bmsbwbcontig16450, bmsbwbcontig11801, bmsbwbcontig9659, bmsbwbcontig11800, bmsbwbcontig3118, bmsbwbcontig3116	map00930	map00930_20140806163755.png
Caprolactam degradation	23	dehydrogenase (NADP+)	ec:1.1.1.2	10	bmsbwbcontig4809, bmsbwbcontig1170, bmsbwbcontig216, bmsbwbcontig2574, bmsbwbcontig6558, bmsbwbcontig7323, bmsbwbcontig898, bmsbwbcontig1169, bmsbwbcontig5302, bmsbwbcontig8877	map00930	map00930_20140806163755.png
Caprolactam degradation	23	dehydrogenase	ec:1.1.1.35	5	bmsbwbcontig4687, bmsbwbcontig16, bmsbwbcontig4733, bmsbwbcontig129, bmsbwbcontig3378	map00930	map00930_20140806163755.png
PI3K-Akt signaling pathway	1	3-kinase	ec:2.7.1.153	1	bmsbwbcontig1103	map04151	map04151_20140806163758.png
Histidine metabolism	18	decarboxylase	ec:4.1.1.28	7	bmsbwbcontig6680, bmsbwbcontig68682, bmsbwbcontig70147, bmsbwbcontig19458, bmsbwbcontig39800, bmsbwbcontig61048, bmsbwbcontig21268	map00340	map00340_20140806163805.png
Histidine metabolism	18	decarboxylase	ec:4.1.1.22	1	bmsbwbcontig52836	map00340	map00340_20140806163805.png
Histidine metabolism	18	dehydratase	ec:4.2.1.19	1	bmsbwbcontig79331	map00340	map00340_20140806163805.png
Histidine metabolism	18	cyclohydrolase	ec:3.5.4.19	1	bmsbwbcontig31133	map00340	map00340_20140806163805.png
Histidine metabolism	18	histidinol phosphate phosphatase	ec:3.1.3.15	1	bmsbwbcontig79331	map00340	map00340_20140806163805.png
Histidine metabolism	18	diphosphatase	ec:3.6.1.31	1	bmsbwbcontig31133	map00340	map00340_20140806163805.png
Histidine metabolism	18	dehydrogenase [NAD(P)+]	ec:1.2.1.5	1	bmsbwbcontig9002	map00340	map00340_20140806163805.png
Histidine metabolism	18	dehydrogenase (NAD+)	ec:1.2.1.3	4	bmsbwbcontig4368, bmsbwbcontig864, bmsbwbcontig9125, bmsbwbcontig2900	map00340	map00340_20140806163805.png
Histidine metabolism	18	dehydrogenase	ec:1.1.1.23	1	bmsbwbcontig45604	map00340	map00340_20140806163805.png
Histidine metabolism	18	transaminase	ec:2.6.1.9	2	bmsbwbcontig73408, bmsbwbcontig844	map00340	map00340_20140806163805.png
mTOR signaling pathway	16	protein kinase	ec:2.7.11.24	5	bmsbwbcontig13993, bmsbwbcontig37442, bmsbwbcontig4528, bmsbwbcontig8814, bmsbwbcontig7972	map04150	map04150_20140806163808.png
mTOR signaling pathway	16	protein kinase	ec:2.7.11.11	10	bmsbwbcontig15842, bmsbwbcontig4117, bmsbwbcontig63396, bmsbwbcontig62320, bmsbwbcontig62227, bmsbwbcontig63704, bmsbwbcontig63705, bmsbwbcontig61164, bmsbwbcontig61900, bmsbwbcontig4246	map04150	map04150_20140806163808.png
mTOR signaling pathway	16	3-kinase	ec:2.7.1.153	1	bmsbwbcontig1103	map04150	map04150_20140806163808.png
Retinol metabolism	30	15,15'-monooxygenase	ec:1.14.99.36	1	bmsbwbcontig6315	map00830	map00830_20140806163811.png
Retinol metabolism	30	dehydrogenase	ec:1.1.1.1	20	bmsbwbcontig67095, bmsbwbcontig32771, bmsbwbcontig37157, bmsbwbcontig40321, bmsbwbcontig40111, bmsbwbcontig45239, bmsbwbcontig51311, bmsbwbcontig54952, bmsbwbcontig58591, bmsbwbcontig76974, bmsbwbcontig58448, bmsbwbcontig9200, bmsbwbcontig54903, bmsbwbcontig35094, bmsbwbcontig49829, bmsbwbcontig57538, bmsbwbcontig57109, bmsbwbcontig29784, bmsbwbcontig32480, bmsbwbcontig39564	map00830	map00830_20140806163811.png
Retinol metabolism	30	1-naphthol glucuronyltransferase	ec:2.4.1.17	4	bmsbwbcontig12916, bmsbwbcontig14109, bmsbwbcontig17082, bmsbwbcontig35983	map00830	map00830_20140806163811.png
Retinol metabolism	30	dehydrogenase	ec:1.2.1.36	3	bmsbwbcontig10276, bmsbwbcontig864, bmsbwbcontig3344	map00830	map00830_20140806163811.png
Retinol metabolism	30	monooxygenase	ec:1.14.14.1	2	bmsbwbcontig72143, bmsbwbcontig46353	map00830	map00830_20140806163811.png
Pyrimidine metabolism	89	synthase (glutamine hydrolysing)	ec:6.3.4.2	6	bmsbwbcontig78382, bmsbwbcontig18259, bmsbwbcontig43326, bmsbwbcontig47080, bmsbwbcontig35345, bmsbwbcontig60856	map00240	map00240_20140806163820.png
Pyrimidine metabolism	89	dehydrogenase (NADP+)	ec:1.3.1.2	1	bmsbwbcontig687	map00240	map00240_20140806163820.png
Pyrimidine metabolism	89	synthase	ec:4.2.1.70	2	bmsbwbcontig3304, bmsbwbcontig10797	map00240	map00240_20140806163820.png
Pyrimidine metabolism	89	decarboxylase	ec:4.1.1.23	1	bmsbwbcontig8664	map00240	map00240_20140806163820.png
Pyrimidine metabolism	89	kinase	ec:2.7.4.6	2	bmsbwbcontig538, bmsbwbcontig683	map00240	map00240_20140806163820.png
Pyrimidine metabolism	89	ec:3.5.1.6 beta-ureidopropionase	ec:3.5.1.6	1	bmsbwbcontig5753	map00240	map00240_20140806163820.png
Pyrimidine metabolism	89	phosphoribosyltransferase	ec:2.4.2.10	1	bmsbwbcontig8664	map00240	map00240_20140806163820.png
Pyrimidine metabolism	89	synthase (glutamine-hydrolysing)	ec:6.3.5.5	2	bmsbwbcontig6803, bmsbwbcontig8136	map00240	map00240_20140806163820.png
Pyrimidine metabolism	89	synthase	ec:2.1.1.45	1	bmsbwbcontig6900	map00240	map00240_20140806163820.png
Pyrimidine metabolism	89	deaminase	ec:3.5.4.12	1	bmsbwbcontig20978	map00240	map00240_20140806163820.png
Pyrimidine metabolism	89	nucleotidyltransferase	ec:2.7.7.8	4	bmsbwbcontig30453, bmsbwbcontig77665, bmsbwbcontig6985, bmsbwbcontig15420	map00240	map00240_20140806163820.png
Pyrimidine metabolism	89	DNA polymerase	ec:2.7.7.7	17	bmsbwbcontig24576, bmsbwbcontig68775, bmsbwbcontig19994, bmsbwbcontig28124, bmsbwbcontig4697, bmsbwbcontig39467, bmsbwbcontig34251, bmsbwbcontig34951, bmsbwbcontig66192, bmsbwbcontig76704, bmsbwbcontig1018, bmsbwbcontig23587, bmsbwbcontig67860, bmsbwbcontig23765, bmsbwbcontig70263, bmsbwbcontig26244, bmsbwbcontig980	map00240	map00240_20140806163820.png
Pyrimidine metabolism	89	RNA polymerase	ec:2.7.7.6	28	bmsbwbcontig1503, bmsbwbcontig15267, bmsbwbcontig12443, bmsbwbcontig17270, bmsbwbcontig17524, bmsbwbcontig5942, bmsbwbcontig15609, bmsbwbcontig3583, bmsbwbcontig22185, bmsbwbcontig9385, bmsbwbcontig12746, bmsbwbcontig12281, bmsbwbcontig13651, bmsbwbcontig16347, bmsbwbcontig24930, bmsbwbcontig33510, bmsbwbcontig11309, bmsbwbcontig22596, bmsbwbcontig30150, bmsbwbcontig40420, bmsbwbcontig56483, bmsb…	map00240	map00240_20140806163820.png
Pyrimidine metabolism	89	phosphorylase	ec:2.4.2.3	1	bmsbwbcontig9413	map00240	map00240_20140806163820.png
Pyrimidine metabolism	89	reductase	ec:1.17.4.1	5	bmsbwbcontig78293, bmsbwbcontig7380, bmsbwbcontig10083, bmsbwbcontig67788, bmsbwbcontig75434	map00240	map00240_20140806163820.png
Pyrimidine metabolism	89	dehydrogenase (quinone)	ec:1.3.5.2	1	bmsbwbcontig10354	map00240	map00240_20140806163820.png
Pyrimidine metabolism	89	uridine 5'-nucleotidase	ec:3.1.3.5	3	bmsbwbcontig12481, bmsbwbcontig5399, bmsbwbcontig5398	map00240	map00240_20140806163820.png
Pyrimidine metabolism	89	carbamoylaspartic dehydrase	ec:3.5.2.3	3	bmsbwbcontig31831, bmsbwbcontig6803, bmsbwbcontig8136	map00240	map00240_20140806163820.png
Pyrimidine metabolism	89	hydantoinase	ec:3.5.2.2	1	bmsbwbcontig4816	map00240	map00240_20140806163820.png
Pyrimidine metabolism	89	diphosphatase	ec:3.6.1.23	2	bmsbwbcontig19700, bmsbwbcontig44163	map00240	map00240_20140806163820.png
Pyrimidine metabolism	89	diphosphatase	ec:3.6.1.19	3	bmsbwbcontig4896, bmsbwbcontig1685, bmsbwbcontig1684	map00240	map00240_20140806163820.png
Pyrimidine metabolism	89	kinase	ec:2.7.4.14	2	bmsbwbcontig64796, bmsbwbcontig72596	map00240	map00240_20140806163820.png
Pyrimidine metabolism	89	carbamoyltransferase	ec:2.1.3.2	4	bmsbwbcontig31831, bmsbwbcontig10556, bmsbwbcontig6803, bmsbwbcontig8136	map00240	map00240_20140806163820.png
Pyrimidine metabolism	89	reductase	ec:1.8.1.9	1	bmsbwbcontig566	map00240	map00240_20140806163820.png
Pyrimidine metabolism	89	kinase	ec:2.7.1.48	2	bmsbwbcontig13576, bmsbwbcontig5433	map00240	map00240_20140806163820.png
Thiamine metabolism	126	kinase	ec:2.7.4.7	2	bmsbwbcontig51929, bmsbwbcontig77239	map00730	map00730_20140806163826.png
Thiamine metabolism	126	desulfurase	ec:2.8.1.7	2	bmsbwbcontig51760, bmsbwbcontig1939	map00730	map00730_20140806163826.png
Thiamine metabolism	126	synthase	ec:4.1.99.19	1	bmsbwbcontig45097	map00730	map00730_20140806163826.png
Thiamine metabolism	126	phosphatase	ec:3.6.1.15	121	bmsbwbcontig27453, bmsbwbcontig9305, bmsbwbcontig1984, bmsbwbcontig5487, bmsbwbcontig1492, bmsbwbcontig2898, bmsbwbcontig1746, bmsbwbcontig4795, bmsbwbcontig6771, bmsbwbcontig27985, bmsbwbcontig5971, bmsbwbcontig6248, bmsbwbcontig60354, bmsbwbcontig13317, bmsbwbcontig13125, bmsbwbcontig17730, bmsbwbcontig13169, bmsbwbcontig6149, bmsbwbcontig6323, bmsbwbcontig6822, bmsbwbcontig2193, bmsbwbcontig46…	map00730	map00730_20140806163826.png
Steroid hormone biosynthesis	8	dehydrogenase	ec:1.1.1.146	1	bmsbwbcontig19246	map00140	map00140_20140806163831.png
Steroid hormone biosynthesis	8	17-dehydrogenase	ec:1.1.1.62	1	bmsbwbcontig4687	map00140	map00140_20140806163831.png
Steroid hormone biosynthesis	8	1-naphthol glucuronyltransferase	ec:2.4.1.17	4	bmsbwbcontig12916, bmsbwbcontig14109, bmsbwbcontig17082, bmsbwbcontig35983	map00140	map00140_20140806163831.png
Steroid hormone biosynthesis	8	dehydrogenase (NAD+)	ec:1.1.1.239	1	bmsbwbcontig4687	map00140	map00140_20140806163831.png
Steroid hormone biosynthesis	8	monooxygenase	ec:1.14.14.1	2	bmsbwbcontig72143, bmsbwbcontig46353	map00140	map00140_20140806163831.png
Folate biosynthesis	12	reductase	ec:1.5.1.34	1	bmsbwbcontig15062	map00790	map00790_20140806163838.png
Folate biosynthesis	12	reductase (L-erythro-7,8-dihydrobiopterin forming)	ec:1.1.1.153	2	bmsbwbcontig58478, bmsbwbcontig9014	map00790	map00790_20140806163838.png
Folate biosynthesis	12	synthase	ec:4.2.3.12	1	bmsbwbcontig12195	map00790	map00790_20140806163838.png
Folate biosynthesis	12	cyclohydrolase I	ec:3.5.4.16	1	bmsbwbcontig4645	map00790	map00790_20140806163838.png
Folate biosynthesis	12	synthase	ec:6.3.2.17	1	bmsbwbcontig18240	map00790	map00790_20140806163838.png
Folate biosynthesis	12	phosphatase	ec:3.1.3.1	4	bmsbwbcontig11627, bmsbwbcontig530, bmsbwbcontig50786, bmsbwbcontig29894	map00790	map00790_20140806163838.png
Folate biosynthesis	12	synthase	ec:2.6.1.85	1	bmsbwbcontig34337	map00790	map00790_20140806163838.png
Folate biosynthesis	12	reductase	ec:1.5.1.3	1	bmsbwbcontig2911	map00790	map00790_20140806163838.png
Glyoxylate and dicarboxylate metabolism	25	carboxylase	ec:6.4.1.3	1	bmsbwbcontig203	map00630	map00630_20140806163845.png
Glyoxylate and dicarboxylate metabolism	25	equilase	ec:1.11.1.6	3	bmsbwbcontig575, bmsbwbcontig67502, bmsbwbcontig1220	map00630	map00630_20140806163845.png
Glyoxylate and dicarboxylate metabolism	25	hydroxymethyltransferase	ec:2.1.2.1	1	bmsbwbcontig1891	map00630	map00630_20140806163845.png
Glyoxylate and dicarboxylate metabolism	25	(Si)-synthase	ec:2.3.3.1	1	bmsbwbcontig27	map00630	map00630_20140806163845.png
Glyoxylate and dicarboxylate metabolism	25	dehydrogenase	ec:1.1.1.37	11	bmsbwbcontig1639, bmsbwbcontig4684, bmsbwbcontig642, bmsbwbcontig77189, bmsbwbcontig62353, bmsbwbcontig63402, bmsbwbcontig59290, bmsbwbcontig929, bmsbwbcontig67213, bmsbwbcontig63198, bmsbwbcontig63401	map00630	map00630_20140806163845.png
Glyoxylate and dicarboxylate metabolism	25	C-acetyltransferase	ec:2.3.1.9	1	bmsbwbcontig9272	map00630	map00630_20140806163845.png
Glyoxylate and dicarboxylate metabolism	25	reductase	ec:1.1.1.36	1	bmsbwbcontig4687	map00630	map00630_20140806163845.png
Glyoxylate and dicarboxylate metabolism	25	ligase	ec:6.3.1.2	2	bmsbwbcontig936, bmsbwbcontig935	map00630	map00630_20140806163845.png
Glyoxylate and dicarboxylate metabolism	25	hydratase	ec:4.2.1.3	4	bmsbwbcontig972, bmsbwbcontig241, bmsbwbcontig4130, bmsbwbcontig685	map00630	map00630_20140806163845.png
Glycosaminoglycan biosynthesis - heparan sulfate / heparin	9	xylosyltransferase	ec:2.4.2.26	6	bmsbwbcontig35274, bmsbwbcontig826, bmsbwbcontig27967, bmsbwbcontig32905, bmsbwbcontig38260, bmsbwbcontig6547	map00534	map00534_20140806163849.png
Glycosaminoglycan biosynthesis - heparan sulfate / heparin	9	4-beta-galactosyltransferase	ec:2.4.1.133	1	bmsbwbcontig19206	map00534	map00534_20140806163849.png
Glycosaminoglycan biosynthesis - heparan sulfate / heparin	9	sulfate]-glucosamine 3-sulfotransferase 1	ec:2.8.2.23	1	bmsbwbcontig18252	map00534	map00534_20140806163849.png
Glycosaminoglycan biosynthesis - heparan sulfate / heparin	9	4-beta-glucuronosyltransferase	ec:2.4.1.225	1	bmsbwbcontig1407	map00534	map00534_20140806163849.png
Glycosaminoglycan biosynthesis - heparan sulfate / heparin	9	4-alpha-N-acetylglucosaminyltransferase	ec:2.4.1.224	1	bmsbwbcontig1407	map00534	map00534_20140806163849.png
Glycosaminoglycan biosynthesis - chondroitin sulfate / dermatan sulfate	8	xylosyltransferase	ec:2.4.2.26	6	bmsbwbcontig35274, bmsbwbcontig826, bmsbwbcontig27967, bmsbwbcontig32905, bmsbwbcontig38260, bmsbwbcontig6547	map00532	map00532_20140806163852.png
Glycosaminoglycan biosynthesis - chondroitin sulfate / dermatan sulfate	8	4-beta-N-acetylgalactosaminyltransferase	ec:2.4.1.175	1	bmsbwbcontig29743	map00532	map00532_20140806163852.png
Glycosaminoglycan biosynthesis - chondroitin sulfate / dermatan sulfate	8	4-beta-galactosyltransferase	ec:2.4.1.133	1	bmsbwbcontig19206	map00532	map00532_20140806163852.png
Glycosaminoglycan degradation	8	chondroitinsulfatase	ec:3.1.6.13	1	bmsbwbcontig33942	map00531	map00531_20140806163856.png
Glycosaminoglycan degradation	8	chondroitinsulfatase	ec:3.1.6.12	3	bmsbwbcontig21934, bmsbwbcontig23856, bmsbwbcontig1700	map00531	map00531_20140806163856.png
Glycosaminoglycan degradation	8	hexosaminidase	ec:3.2.1.52	1	bmsbwbcontig12989	map00531	map00531_20140806163856.png
Glycosaminoglycan degradation	8	beta-glucuronide glucuronohydrolase glucuronidase	ec:3.2.1.31	2	bmsbwbcontig24820, bmsbwbcontig4037	map00531	map00531_20140806163856.png
Glycosaminoglycan degradation	8	sulfohydrolase	ec:3.10.1.1	1	bmsbwbcontig32255	map00531	map00531_20140806163856.png
Pentose and glucuronate interconversions	26	3-epimerase	ec:5.1.3.1	2	bmsbwbcontig4374, bmsbwbcontig9147	map00040	map00040_20140806163903.png
Pentose and glucuronate interconversions	26	dehydrogenase (NADP+)	ec:1.1.1.2	10	bmsbwbcontig4809, bmsbwbcontig1170, bmsbwbcontig216, bmsbwbcontig2574, bmsbwbcontig6558, bmsbwbcontig7323, bmsbwbcontig898, bmsbwbcontig1169, bmsbwbcontig5302, bmsbwbcontig8877	map00040	map00040_20140806163903.png
Pentose and glucuronate interconversions	26	beta-glucuronide glucuronohydrolase glucuronidase	ec:3.2.1.31	2	bmsbwbcontig24820, bmsbwbcontig4037	map00040	map00040_20140806163903.png
Pentose and glucuronate interconversions	26	uridylyltransferase	ec:2.7.7.9	1	bmsbwbcontig219	map00040	map00040_20140806163903.png
Pentose and glucuronate interconversions	26	dehydrogenase (NAD+)	ec:1.2.1.3	4	bmsbwbcontig4368, bmsbwbcontig864, bmsbwbcontig9125, bmsbwbcontig2900	map00040	map00040_20140806163903.png
Pentose and glucuronate interconversions	26	1-naphthol glucuronyltransferase	ec:2.4.1.17	4	bmsbwbcontig12916, bmsbwbcontig14109, bmsbwbcontig17082, bmsbwbcontig35983	map00040	map00040_20140806163903.png
Pentose and glucuronate interconversions	26	6-dehydrogenase	ec:1.1.1.22	1	bmsbwbcontig12028	map00040	map00040_20140806163903.png
Pentose and glucuronate interconversions	26	2-dehydrogenase	ec:1.1.1.14	2	bmsbwbcontig3762, bmsbwbcontig3763	map00040	map00040_20140806163903.png
