# Supplementary material for: Expansion of cytochrome P450 and cathepsin genes in the generalist herbivore brown marmorated stink bug
Source: BMC Genomics. 2018 Jan 18;19:60. doi: 10.1186/s12864-017-4281-6 (PMC5774168; doi:10.1186/s12864-017-4281-6)
Supplement: Supplementary file 8 — Predicted Pfam domains in Halyomorpha halys transcripts. This file contains two spreadsheets. The “Detailed” spreadsheet contains putative Pfam assignments to individual H. halys transcripts, while the “Summary” spreadsheet lists a summary of the counts of all Pfams identified. (XLSX 3871 kb) [file 12864_2017_4281_MOESM8_ESM.xlsx]

## Sheet: Detailed
Sequence	Start	End	Note 1	Accession	Score	E-value	Domain	Note 2	Predicted from database	Note 3	<html><a href="http
bmsbwbcontig2_ORF	409	465	Homeobox domain	PF00046	56.1	2.4e-13	Homeobox	Predicted by CLC Genomics Workbench version 7.0.4	Full PFAM	Predicted from a fragment model	Link to PFAM
bmsbwbcontig2_ORF	87	109	Zinc finger, C2H2 type	PF00096	113.2	1.6e-30	zf-C2H2	Predicted by CLC Genomics Workbench version 7.0.4	Full PFAM	Predicted from a fragment model	Link to PFAM
bmsbwbcontig2_ORF	115	137	Zinc finger, C2H2 type	PF00096	113.2	1.6e-30	zf-C2H2	Predicted by CLC Genomics Workbench version 7.0.4	Full PFAM	Predicted from a fragment model	Link to PFAM
bmsbwbcontig2_ORF	146	168	Zinc finger, C2H2 type	PF00096	113.2	1.6e-30	zf-C2H2	Predicted by CLC Genomics Workbench version 7.0.4	Full PFAM	Predicted from a fragment model	Link to PFAM
bmsbwbcontig2_ORF	174	198	Zinc finger, C2H2 type	PF00096	113.2	1.6e-30	zf-C2H2	Predicted by CLC Genomics Workbench version 7.0.4	Full PFAM	Predicted from a fragment model	Link to PFAM
bmsbwbcontig2_ORF	334	357	Zinc finger, C2H2 type	PF00096	113.2	1.6e-30	zf-C2H2	Predicted by CLC Genomics Workbench version 7.0.4	Full PFAM	Predicted from a fragment model	Link to PFAM
bmsbwbcontig2_ORF	575	597	Zinc finger, C2H2 type	PF00096	113.2	1.6e-30	zf-C2H2	Predicted by CLC Genomics Workbench version 7.0.4	Full PFAM	Predicted from a fragment model	Link to PFAM
bmsbwbcontig2_ORF	603	625	Zinc finger, C2H2 type	PF00096	113.2	1.6e-30	zf-C2H2	Predicted by CLC Genomics Workbench version 7.0.4	Full PFAM	Predicted from a fragment model	Link to PFAM
bmsbwbcontig2_ORF	631	651	Zinc finger, C2H2 type	PF00096	113.2	1.6e-30	zf-C2H2	Predicted by CLC Genomics Workbench version 7.0.4	Full PFAM	Predicted from a fragment model	Link to PFAM
bmsbwbcontig2_ORF	409	465	Homeobox domain	PF00046	58.1	6e-14	Homeobox	Predicted by CLC Genomics Workbench version 7.0.4	Full PFAM	Predicted from a full length model	Link to PFAM
bmsbwbcontig2_ORF	87	109	Zinc finger, C2H2 type	PF00096	121	7.2e-33	zf-C2H2	Predicted by CLC Genomics Workbench version 7.0.4	Full PFAM	Predicted from a full length model	Link to PFAM
bmsbwbcontig2_ORF	115	137	Zinc finger, C2H2 type	PF00096	121	7.2e-33	zf-C2H2	Predicted by CLC Genomics Workbench version 7.0.4	Full PFAM	Predicted from a full length model	Link to PFAM
bmsbwbcontig2_ORF	146	168	Zinc finger, C2H2 type	PF00096	121	7.2e-33	zf-C2H2	Predicted by CLC Genomics Workbench version 7.0.4	Full PFAM	Predicted from a full length model	Link to PFAM
bmsbwbcontig2_ORF	174	198	Zinc finger, C2H2 type	PF00096	121	7.2e-33	zf-C2H2	Predicted by CLC Genomics Workbench version 7.0.4	Full PFAM	Predicted from a full length model	Link to PFAM
bmsbwbcontig2_ORF	334	357	Zinc finger, C2H2 type	PF00096	121	7.2e-33	zf-C2H2	Predicted by CLC Genomics Workbench version 7.0.4	Full PFAM	Predicted from a full length model	Link to PFAM
bmsbwbcontig2_ORF	575	597	Zinc finger, C2H2 type	PF00096	121	7.2e-33	zf-C2H2	Predicted by CLC Genomics Workbench version 7.0.4	Full PFAM	Predicted from a full length model	Link to PFAM
bmsbwbcontig2_ORF	603	625	Zinc finger, C2H2 type	PF00096	121	7.2e-33	zf-C2H2	Predicted by CLC Genomics Workbench version 7.0.4	Full PFAM	Predicted from a full length model	Link to PFAM
bmsbwbcontig2_ORF	631	657	Zinc finger, C2H2 type	PF00096	121	7.2e-33	zf-C2H2	Predicted by CLC Genomics Workbench version 7.0.4	Full PFAM	Predicted from a full length model	Link to PFAM
bmsbwbcontig5_ORF	166	201	Ankyrin repeat	PF00023	108.4	4.3e-29	Ank	Predicted by CLC Genomics Workbench version 7.0.4	Full PFAM	Predicted from a fragment model	Link to PFAM
bmsbwbcontig5_ORF	202	234	Ankyrin repeat	PF00023	108.4	4.3e-29	Ank	Predicted by CLC Genomics Workbench version 7.0.4	Full PFAM	Predicted from a fragment model	Link to PFAM
bmsbwbcontig5_ORF	235	255	Ankyrin repeat	PF00023	108.4	4.3e-29	Ank	Predicted by CLC Genomics Workbench version 7.0.4	Full PFAM	Predicted from a fragment model	Link to PFAM
bmsbwbcontig5_ORF	287	320	Ankyrin repeat	PF00023	108.4	4.3e-29	Ank	Predicted by CLC Genomics Workbench version 7.0.4	Full PFAM	Predicted from a fragment model	Link to PFAM
bmsbwbcontig5_ORF	322	355	Ankyrin repeat	PF00023	108.4	4.3e-29	Ank	Predicted by CLC Genomics Workbench version 7.0.4	Full PFAM	Predicted from a fragment model	Link to PFAM
bmsbwbcontig5_ORF	363	386	Ankyrin repeat	PF00023	108.4	4.3e-29	Ank	Predicted by CLC Genomics Workbench version 7.0.4	Full PFAM	Predicted from a fragment model	Link to PFAM
bmsbwbcontig5_ORF	166	201	Ankyrin repeat	PF00023	116.8	1.3e-31	Ank	Predicted by CLC Genomics Workbench version 7.0.4	Full PFAM	Predicted from a full length model	Link to PFAM
bmsbwbcontig5_ORF	202	234	Ankyrin repeat	PF00023	116.8	1.3e-31	Ank	Predicted by CLC Genomics Workbench version 7.0.4	Full PFAM	Predicted from a full length model	Link to PFAM
bmsbwbcontig5_ORF	235	269	Ankyrin repeat	PF00023	116.8	1.3e-31	Ank	Predicted by CLC Genomics Workbench version 7.0.4	Full PFAM	Predicted from a full length model	Link to PFAM
bmsbwbcontig5_ORF	287	320	Ankyrin repeat	PF00023	116.8	1.3e-31	Ank	Predicted by CLC Genomics Workbench version 7.0.4	Full PFAM	Predicted from a full length model	Link to PFAM
bmsbwbcontig5_ORF	322	355	Ankyrin repeat	PF00023	116.8	1.3e-31	Ank	Predicted by CLC Genomics Workbench version 7.0.4	Full PFAM	Predicted from a full length model	Link to PFAM
bmsbwbcontig5_ORF	356	386	Ankyrin repeat	PF00023	116.8	1.3e-31	Ank	Predicted by CLC Genomics Workbench version 7.0.4	Full PFAM	Predicted from a full length model	Link to PFAM
bmsbwbcontig6_ORF	15	116	Calponin homology (CH) domain	PF00307	58.2	1.4e-14	CH	Predicted by CLC Genomics Workbench version 7.0.4	Full PFAM	Predicted from a fragment model	Link to PFAM
bmsbwbcontig6_ORF	238	284	EB1-like C-terminal motif	PF03271	87	8.6e-25	EB1	Predicted by CLC Genomics Workbench version 7.0.4	Full PFAM	Predicted from a fragment model	Link to PFAM
bmsbwbcontig6_ORF	15	116	Calponin homology (CH) domain	PF00307	60	1.6e-14	CH	Predicted by CLC Genomics Workbench version 7.0.4	Full PFAM	Predicted from a full length model	Link to PFAM
bmsbwbcontig6_ORF	238	284	EB1-like C-terminal motif	PF03271	88.8	3.6e-23	EB1	Predicted by CLC Genomics Workbench version 7.0.4	Full PFAM	Predicted from a full length model	Link to PFAM
bmsbwbcontig7_ORF	1	171	Papain family cysteine protease	PF00112	194.8	1e-56	Peptidase_C1	Predicted by CLC Genomics Workbench version 7.0.4	Full PFAM	Predicted from a fragment model	Link to PFAM
bmsbwbcontig7_ORF	3	171	Papain family cysteine protease	PF00112	77	1.3e-19	Peptidase_C1	Predicted by CLC Genomics Workbench version 7.0.4	Full PFAM	Predicted from a full length model	Link to PFAM
bmsbwbcontig8_ORF	1	221	Alpha amylase, catalytic domain	PF00128	128.7	7.9e-36	Alpha-amylase	Predicted by CLC Genomics Workbench version 7.0.4	Full PFAM	Predicted from a fragment model	Link to PFAM
bmsbwbcontig8_ORF	233	278	Alpha amylase, C-terminal all-beta domain	PF02806	41.4	4.3e-11	Alpha-amylase_C	Predicted by CLC Genomics Workbench version 7.0.4	Full PFAM	Predicted from a fragment model	Link to PFAM
bmsbwbcontig8_ORF	1	221	Alpha amylase, catalytic domain	PF00128	-75.4	7.6e-05	Alpha-amylase	Predicted by CLC Genomics Workbench version 7.0.4	Full PFAM	Predicted from a full length model	Link to PFAM
bmsbwbcontig9_ORF	207	220	CoA binding domain	PF02629	26.7	1e-06	CoA_binding	Predicted by CLC Genomics Workbench version 7.0.4	Full PFAM	Predicted from a fragment model	Link to PFAM
bmsbwbcontig9_ORF	265	316	CoA binding domain	PF02629	26.7	1e-06	CoA_binding	Predicted by CLC Genomics Workbench version 7.0.4	Full PFAM	Predicted from a fragment model	Link to PFAM
bmsbwbcontig9_ORF	357	502	CoA-ligase	PF00549	174.5	5.4e-49	Ligase_CoA	Predicted by CLC Genomics Workbench version 7.0.4	Full PFAM	Predicted from a fragment model	Link to PFAM
bmsbwbcontig9_ORF	207	316	CoA binding domain	PF02629	18.8	0.00018	CoA_binding	Predicted by CLC Genomics Workbench version 7.0.4	Full PFAM	Predicted from a full length model	Link to PFAM
bmsbwbcontig9_ORF	357	502	CoA-ligase	PF00549	176.5	1.4e-49	Ligase_CoA	Predicted by CLC Genomics Workbench version 7.0.4	Full PFAM	Predicted from a full length model	Link to PFAM
bmsbwbcontig11_ORF	142	205	bZIP transcription factor	PF00170	27.2	1.2e-06	bZIP_1	Predicted by CLC Genomics Workbench version 7.0.4	Full PFAM	Predicted from a fragment model	Link to PFAM
bmsbwbcontig11_ORF	142	196	Basic region leucine zipper	PF07716	25.6	1e-05	bZIP_2	Predicted by CLC Genomics Workbench version 7.0.4	Full PFAM	Predicted from a fragment model	Link to PFAM
bmsbwbcontig11_ORF	142	205	bZIP transcription factor	PF00170	29.2	3.1e-05	bZIP_1	Predicted by CLC Genomics Workbench version 7.0.4	Full PFAM	Predicted from a full length model	Link to PFAM
bmsbwbcontig11_ORF	142	196	Basic region leucine zipper	PF07716	27.5	9.7e-05	bZIP_2	Predicted by CLC Genomics Workbench version 7.0.4	Full PFAM	Predicted from a full length model	Link to PFAM
bmsbwbcontig16_ORF	543	638	3-hydroxyacyl-CoA dehydrogenase, C-terminal domain	PF00725	129.3	4.8e-37	3HCDH	Predicted by CLC Genomics Workbench version 7.0.4	Full PFAM	Predicted from a fragment model	Link to PFAM
bmsbwbcontig16_ORF	674	741	3-hydroxyacyl-CoA dehydrogenase, C-terminal domain	PF00725	129.3	4.8e-37	3HCDH	Predicted by CLC Genomics Workbench version 7.0.4	Full PFAM	Predicted from a fragment model	Link to PFAM
bmsbwbcontig16_ORF	362	541	3-hydroxyacyl-CoA dehydrogenase, NAD binding domain	PF02737	281.6	2.6e-81	3HCDH_N	Predicted by CLC Genomics Workbench version 7.0.4	Full PFAM	Predicted from a fragment model	Link to PFAM
bmsbwbcontig16_ORF	48	221	Enoyl-CoA hydratase/isomerase family	PF00378	224.9	3.7e-64	ECH	Predicted by CLC Genomics Workbench version 7.0.4	Full PFAM	Predicted from a fragment model	Link to PFAM
bmsbwbcontig16_ORF	543	638	3-hydroxyacyl-CoA dehydrogenase, C-terminal domain	PF00725	130.5	9.8e-36	3HCDH	Predicted by CLC Genomics Workbench version 7.0.4	Full PFAM	Predicted from a full length model	Link to PFAM
bmsbwbcontig16_ORF	362	541	3-hydroxyacyl-CoA dehydrogenase, NAD binding domain	PF02737	283.5	8.4e-82	3HCDH_N	Predicted by CLC Genomics Workbench version 7.0.4	Full PFAM	Predicted from a full length model	Link to PFAM
bmsbwbcontig16_ORF	48	221	Enoyl-CoA hydratase/isomerase family	PF00378	226.9	9.3e-65	ECH	Predicted by CLC Genomics Workbench version 7.0.4	Full PFAM	Predicted from a full length model	Link to PFAM
bmsbwbcontig18_ORF	75	398	Dehydrogenase E1 component	PF00676	374.7	3.1e-109	E1_dh	Predicted by CLC Genomics Workbench version 7.0.4	Full PFAM	Predicted from a fragment model	Link to PFAM
bmsbwbcontig18_ORF	466	682	Transketolase, pyrimidine binding domain	PF02779	245.2	2.3e-71	Transket_pyr	Predicted by CLC Genomics Workbench version 7.0.4	Full PFAM	Predicted from a fragment model	Link to PFAM
bmsbwbcontig18_ORF	75	398	Dehydrogenase E1 component	PF00676	376.6	7.7e-110	E1_dh	Predicted by CLC Genomics Workbench version 7.0.4	Full PFAM	Predicted from a full length model	Link to PFAM
bmsbwbcontig18_ORF	466	682	Transketolase, pyrimidine binding domain	PF02779	247.2	7.3e-71	Transket_pyr	Predicted by CLC Genomics Workbench version 7.0.4	Full PFAM	Predicted from a full length model	Link to PFAM
bmsbwbcontig19_ORF	268	593	Dehydrogenase E1 component	PF00676	346.3	1e-100	E1_dh	Predicted by CLC Genomics Workbench version 7.0.4	Full PFAM	Predicted from a fragment model	Link to PFAM
bmsbwbcontig19_ORF	659	803	Transketolase, pyrimidine binding domain	PF02779	158.9	4.9e-46	Transket_pyr	Predicted by CLC Genomics Workbench version 7.0.4	Full PFAM	Predicted from a fragment model	Link to PFAM
bmsbwbcontig19_ORF	268	593	Dehydrogenase E1 component	PF00676	348.3	2.6e-101	E1_dh	Predicted by CLC Genomics Workbench version 7.0.4	Full PFAM	Predicted from a full length model	Link to PFAM
bmsbwbcontig19_ORF	659	803	Transketolase, pyrimidine binding domain	PF02779	74.6	6.4e-19	Transket_pyr	Predicted by CLC Genomics Workbench version 7.0.4	Full PFAM	Predicted from a full length model	Link to PFAM
bmsbwbcontig21_ORF	24	83	Ribosomal S13/S15 N-terminal domain	PF08069	141.6	1.3e-39	Ribosomal_S13_N	Predicted by CLC Genomics Workbench version 7.0.4	Full PFAM	Predicted from a fragment model	Link to PFAM
bmsbwbcontig21_ORF	88	174	Ribosomal protein S15	PF00312	100.6	1.8e-28	Ribosomal_S15	Predicted by CLC Genomics Workbench version 7.0.4	Full PFAM	Predicted from a fragment model	Link to PFAM
bmsbwbcontig21_ORF	24	83	Ribosomal S13/S15 N-terminal domain	PF08069	143.6	1.1e-39	Ribosomal_S13_N	Predicted by CLC Genomics Workbench version 7.0.4	Full PFAM	Predicted from a full length model	Link to PFAM
bmsbwbcontig21_ORF	88	174	Ribosomal protein S15	PF00312	102.6	2.4e-27	Ribosomal_S15	Predicted by CLC Genomics Workbench version 7.0.4	Full PFAM	Predicted from a full length model	Link to PFAM
bmsbwbcontig23_ORF	3	166	NADH dehydrogenase	PF00146	274.9	3.3e-79	NADHdh	Predicted by CLC Genomics Workbench version 7.0.4	Full PFAM	Predicted from a fragment model	Link to PFAM
bmsbwbcontig23_ORF	1	167	NADH dehydrogenase	PF00146	103.1	1.7e-27	NADHdh	Predicted by CLC Genomics Workbench version 7.0.4	Full PFAM	Predicted from a full length model	Link to PFAM
bmsbwbcontig24_ORF	1	82	Ribosomal L15	PF00827	169.8	6.6e-49	Ribosomal_L15e	Predicted by CLC Genomics Workbench version 7.0.4	Full PFAM	Predicted from a fragment model	Link to PFAM
bmsbwbcontig24_ORF	1	82	Ribosomal L15	PF00827	25.9	3.6e-10	Ribosomal_L15e	Predicted by CLC Genomics Workbench version 7.0.4	Full PFAM	Predicted from a full length model	Link to PFAM
bmsbwbcontig25_ORF	1	70	Ribosomal L15	PF00827	146	5.7e-42	Ribosomal_L15e	Predicted by CLC Genomics Workbench version 7.0.4	Full PFAM	Predicted from a fragment model	Link to PFAM
bmsbwbcontig25_ORF	1	70	Ribosomal L15	PF00827	-16.8	8.4e-07	Ribosomal_L15e	Predicted by CLC Genomics Workbench version 7.0.4	Full PFAM	Predicted from a full length model	Link to PFAM
bmsbwbcontig26_ORF	81	206	Glycosyl hydrolases family 31	PF01055	93.8	2.9e-26	Glyco_hydro_31	Predicted by CLC Genomics Workbench version 7.0.4	Full PFAM	Predicted from a fragment model	Link to PFAM
bmsbwbcontig26_ORF	271	346	Glycosyl hydrolases family 31	PF01055	93.8	2.9e-26	Glyco_hydro_31	Predicted by CLC Genomics Workbench version 7.0.4	Full PFAM	Predicted from a fragment model	Link to PFAM
bmsbwbcontig26_ORF	37	386	Glycosyl hydrolases family 31	PF01055	-51.2	7.8e-11	Glyco_hydro_31	Predicted by CLC Genomics Workbench version 7.0.4	Full PFAM	Predicted from a full length model	Link to PFAM
bmsbwbcontig27_ORF	74	454	Citrate synthase	PF00285	719.3	1.6e-226	Citrate_synt	Predicted by CLC Genomics Workbench version 7.0.4	Full PFAM	Predicted from a fragment model	Link to PFAM
bmsbwbcontig27_ORF	74	454	Citrate synthase	PF00285	721.2	1.4e-213	Citrate_synt	Predicted by CLC Genomics Workbench version 7.0.4	Full PFAM	Predicted from a full length model	Link to PFAM
bmsbwbcontig28_ORF	515	833	Acyl transferase domain	PF00698	298.7	2.2e-86	Acyl_transf_1	Predicted by CLC Genomics Workbench version 7.0.4	Full PFAM	Predicted from a fragment model	Link to PFAM
bmsbwbcontig28_ORF	1548	1692	Zinc-binding dehydrogenase	PF00107	97	2e-27	ADH_zinc_N	Predicted by CLC Genomics Workbench version 7.0.4	Full PFAM	Predicted from a fragment model	Link to PFAM
bmsbwbcontig28_ORF	26	263	Beta-ketoacyl synthase, N-terminal domain	PF00109	297.8	4.1e-86	ketoacyl-synt	Predicted by CLC Genomics Workbench version 7.0.4	Full PFAM	Predicted from a fragment model	Link to PFAM
bmsbwbcontig28_ORF	267	384	Beta-ketoacyl synthase, C-terminal domain	PF02801	190.6	7.8e-54	Ketoacyl-synt_C	Predicted by CLC Genomics Workbench version 7.0.4	Full PFAM	Predicted from a fragment model	Link to PFAM
bmsbwbcontig28_ORF	515	833	Acyl transferase domain	PF00698	300.6	6.2e-87	Acyl_transf_1	Predicted by CLC Genomics Workbench version 7.0.4	Full PFAM	Predicted from a full length model	Link to PFAM
bmsbwbcontig28_ORF	1548	1692	Zinc-binding dehydrogenase	PF00107	98.9	3.1e-26	ADH_zinc_N	Predicted by CLC Genomics Workbench version 7.0.4	Full PFAM	Predicted from a full length model	Link to PFAM
bmsbwbcontig28_ORF	26	263	Beta-ketoacyl synthase, N-terminal domain	PF00109	299.6	1.2e-86	ketoacyl-synt	Predicted by CLC Genomics Workbench version 7.0.4	Full PFAM	Predicted from a full length model	Link to PFAM
bmsbwbcontig28_ORF	267	384	Beta-ketoacyl synthase, C-terminal domain	PF02801	192.5	2e-54	Ketoacyl-synt_C	Predicted by CLC Genomics Workbench version 7.0.4	Full PFAM	Predicted from a full length model	Link to PFAM
bmsbwbcontig29_ORF	1	70	Ribosomal L15	PF00827	146	5.7e-42	Ribosomal_L15e	Predicted by CLC Genomics Workbench version 7.0.4	Full PFAM	Predicted from a fragment model	Link to PFAM
bmsbwbcontig29_ORF	1	70	Ribosomal L15	PF00827	-16.8	8.4e-07	Ribosomal_L15e	Predicted by CLC Genomics Workbench version 7.0.4	Full PFAM	Predicted from a full length model	Link to PFAM
bmsbwbcontig31_ORF	3	376	Actin	PF00022	828.8	4.4e-258	Actin	Predicted by CLC Genomics Workbench version 7.0.4	Full PFAM	Predicted from a fragment model	Link to PFAM
bmsbwbcontig31_ORF	3	376	Actin	PF00022	830.5	1.8e-246	Actin	Predicted by CLC Genomics Workbench version 7.0.4	Full PFAM	Predicted from a full length model	Link to PFAM
bmsbwbcontig33_ORF	852	864	ATPase family associated with various cellular activities (AAA)	PF07726	15.6	0.00042	AAA_3	Predicted by CLC Genomics Workbench version 7.0.4	Full PFAM	Predicted from a fragment model	Link to PFAM
bmsbwbcontig33_ORF	1306	1325	ATPase family associated with various cellular activities (AAA)	PF07726	15.6	0.00042	AAA_3	Predicted by CLC Genomics Workbench version 7.0.4	Full PFAM	Predicted from a fragment model	Link to PFAM
bmsbwbcontig33_ORF	376	417	ATPase family associated with various cellular activities (AAA)	PF07728	105.8	2.9e-30	AAA_5	Predicted by CLC Genomics Workbench version 7.0.4	Full PFAM	Predicted from a fragment model	Link to PFAM
bmsbwbcontig33_ORF	590	738	ATPase family associated with various cellular activities (AAA)	PF07728	105.8	2.9e-30	AAA_5	Predicted by CLC Genomics Workbench version 7.0.4	Full PFAM	Predicted from a fragment model	Link to PFAM
bmsbwbcontig33_ORF	964	1003	ATPase family associated with various cellular activities (AAA)	PF07728	105.8	2.9e-30	AAA_5	Predicted by CLC Genomics Workbench version 7.0.4	Full PFAM	Predicted from a fragment model	Link to PFAM
bmsbwbcontig33_ORF	1078	1113	ATPase family associated with various cellular activities (AAA)	PF07728	105.8	2.9e-30	AAA_5	Predicted by CLC Genomics Workbench version 7.0.4	Full PFAM	Predicted from a fragment model	Link to PFAM
bmsbwbcontig33_ORF	1306	1346	ATPase family associated with various cellular activities (AAA)	PF07728	105.8	2.9e-30	AAA_5	Predicted by CLC Genomics Workbench version 7.0.4	Full PFAM	Predicted from a fragment model	Link to PFAM
bmsbwbcontig33_ORF	1	106	Dynein heavy chain, N-terminal region 2	PF08393	176.8	2.6e-52	DHC_N2	Predicted by CLC Genomics Workbench version 7.0.4	Full PFAM	Predicted from a fragment model	Link to PFAM
bmsbwbcontig33_ORF	2292	3031	Dynein heavy chain	PF03028	824.9	2.3e-248	Dynein_heavy	Predicted by CLC Genomics Workbench version 7.0.4	Full PFAM	Predicted from a fragment model	Link to PFAM
bmsbwbcontig33_ORF	590	738	ATPase family associated with various cellular activities (AAA)	PF07728	81	7.8e-21	AAA_5	Predicted by CLC Genomics Workbench version 7.0.4	Full PFAM	Predicted from a full length model	Link to PFAM
bmsbwbcontig33_ORF	964	1113	ATPase family associated with various cellular activities (AAA)	PF07728	81	7.8e-21	AAA_5	Predicted by CLC Genomics Workbench version 7.0.4	Full PFAM	Predicted from a full length model	Link to PFAM
bmsbwbcontig33_ORF	1306	1471	ATPase family associated with various cellular activities (AAA)	PF07728	81	7.8e-21	AAA_5	Predicted by CLC Genomics Workbench version 7.0.4	Full PFAM	Predicted from a full length model	Link to PFAM
bmsbwbcontig33_ORF	2292	3031	Dynein heavy chain	PF03028	826.8	2.3e-245	Dynein_heavy	Predicted by CLC Genomics Workbench version 7.0.4	Full PFAM	Predicted from a full length model	Link to PFAM
bmsbwbcontig34_ORF	27	621	Angiotensin-converting enzyme	PF01401	829.8	3e-246	Peptidase_M2	Predicted by CLC Genomics Workbench version 7.0.4	Full PFAM	Predicted from a fragment model	Link to PFAM
bmsbwbcontig34_ORF	27	623	Angiotensin-converting enzyme	PF01401	830.5	1.9e-246	Peptidase_M2	Predicted by CLC Genomics Workbench version 7.0.4	Full PFAM	Predicted from a full length model	Link to PFAM
bmsbwbcontig36_ORF	23	80	LIM domain	PF00412	106	7e-30	LIM	Predicted by CLC Genomics Workbench version 7.0.4	Full PFAM	Predicted from a fragment model	Link to PFAM
bmsbwbcontig36_ORF	126	183	LIM domain	PF00412	106	7e-30	LIM	Predicted by CLC Genomics Workbench version 7.0.4	Full PFAM	Predicted from a fragment model	Link to PFAM
bmsbwbcontig36_ORF	224	281	LIM domain	PF00412	106	7e-30	LIM	Predicted by CLC Genomics Workbench version 7.0.4	Full PFAM	Predicted from a fragment model	Link to PFAM
bmsbwbcontig36_ORF	23	80	LIM domain	PF00412	111.8	4.1e-30	LIM	Predicted by CLC Genomics Workbench version 7.0.4	Full PFAM	Predicted from a full length model	Link to PFAM
bmsbwbcontig36_ORF	126	183	LIM domain	PF00412	111.8	4.1e-30	LIM	Predicted by CLC Genomics Workbench version 7.0.4	Full PFAM	Predicted from a full length model	Link to PFAM
bmsbwbcontig36_ORF	224	281	LIM domain	PF00412	111.8	4.1e-30	LIM	Predicted by CLC Genomics Workbench version 7.0.4	Full PFAM	Predicted from a full length model	Link to PFAM
bmsbwbcontig39_ORF	67	93	Ankyrin repeat	PF00023	37.7	3.1e-09	Ank	Predicted by CLC Genomics Workbench version 7.0.4	Full PFAM	Predicted from a fragment model	Link to PFAM
bmsbwbcontig39_ORF	96	128	Ankyrin repeat	PF00023	37.7	3.1e-09	Ank	Predicted by CLC Genomics Workbench version 7.0.4	Full PFAM	Predicted from a fragment model	Link to PFAM
bmsbwbcontig39_ORF	129	136	Ankyrin repeat	PF00023	37.7	3.1e-09	Ank	Predicted by CLC Genomics Workbench version 7.0.4	Full PFAM	Predicted from a fragment model	Link to PFAM
bmsbwbcontig39_ORF	61	93	Ankyrin repeat	PF00023	31	8.8e-06	Ank	Predicted by CLC Genomics Workbench version 7.0.4	Full PFAM	Predicted from a full length model	Link to PFAM
bmsbwbcontig39_ORF	96	128	Ankyrin repeat	PF00023	31	8.8e-06	Ank	Predicted by CLC Genomics Workbench version 7.0.4	Full PFAM	Predicted from a full length model	Link to PFAM
bmsbwbcontig42_ORF	45	245	Tubulin/FtsZ family, GTPase domain	PF00091	381.9	2.1e-111	Tubulin	Predicted by CLC Genomics Workbench version 7.0.4	Full PFAM	Predicted from a fragment model	Link to PFAM
bmsbwbcontig42_ORF	247	384	Tubulin/FtsZ family, C-terminal domain	PF03953	287.1	6.9e-83	Tubulin_C	Predicted by CLC Genomics Workbench version 7.0.4	Full PFAM	Predicted from a fragment model	Link to PFAM
bmsbwbcontig42_ORF	45	245	Tubulin/FtsZ family, GTPase domain	PF00091	383.8	5.5e-112	Tubulin	Predicted by CLC Genomics Workbench version 7.0.4	Full PFAM	Predicted from a full length model	Link to PFAM
bmsbwbcontig42_ORF	247	384	Tubulin/FtsZ family, C-terminal domain	PF03953	289	1.9e-83	Tubulin_C	Predicted by CLC Genomics Workbench version 7.0.4	Full PFAM	Predicted from a full length model	Link to PFAM
bmsbwbcontig43_ORF	461	474	haloacid dehalogenase-like hydrolase	PF00702	29.4	9.6e-08	Hydrolase	Predicted by CLC Genomics Workbench version 7.0.4	Full PFAM	Predicted from a fragment model	Link to PFAM
bmsbwbcontig43_ORF	722	756	haloacid dehalogenase-like hydrolase	PF00702	29.4	9.6e-08	Hydrolase	Predicted by CLC Genomics Workbench version 7.0.4	Full PFAM	Predicted from a fragment model	Link to PFAM
bmsbwbcontig43_ORF	878	919	haloacid dehalogenase-like hydrolase	PF00702	29.4	9.6e-08	Hydrolase	Predicted by CLC Genomics Workbench version 7.0.4	Full PFAM	Predicted from a fragment model	Link to PFAM
bmsbwbcontig45_ORF	433	594	AIR synthase related protein, N-terminal domain	PF00586	207.8	5.2e-59	AIRS	Predicted by CLC Genomics Workbench version 7.0.4	Full PFAM	Predicted from a fragment model	Link to PFAM
bmsbwbcontig45_ORF	606	771	AIR synthase related protein, C-terminal domain	PF02769	141.4	4.9e-39	AIRS_C	Predicted by CLC Genomics Workbench version 7.0.4	Full PFAM	Predicted from a fragment model	Link to PFAM
bmsbwbcontig45_ORF	798	978	Formyl transferase	PF00551	238.5	3e-68	Formyl_trans_N	Predicted by CLC Genomics Workbench version 7.0.4	Full PFAM	Predicted from a fragment model	Link to PFAM
bmsbwbcontig45_ORF	104	297	Phosphoribosylglycinamide synthetase, ATP-grasp (A) domain	PF01071	406.1	1e-118	GARS_A	Predicted by CLC Genomics Workbench version 7.0.4	Full PFAM	Predicted from a fragment model	Link to PFAM
bmsbwbcontig45_ORF	332	425	Phosphoribosylglycinamide synthetase, C domain	PF02843	128.5	2.5e-38	GARS_C	Predicted by CLC Genomics Workbench version 7.0.4	Full PFAM	Predicted from a fragment model	Link to PFAM
bmsbwbcontig45_ORF	2	103	Phosphoribosylglycinamide synthetase, N domain	PF02844	161.9	3.3e-45	GARS_N	Predicted by CLC Genomics Workbench version 7.0.4	Full PFAM	Predicted from a fragment model	Link to PFAM
bmsbwbcontig45_ORF	433	594	AIR synthase related protein, N-terminal domain	PF00586	209.6	1.5e-59	AIRS	Predicted by CLC Genomics Workbench version 7.0.4	Full PFAM	Predicted from a full length model	Link to PFAM
bmsbwbcontig45_ORF	606	771	AIR synthase related protein, C-terminal domain	PF02769	143.3	1.4e-39	AIRS_C	Predicted by CLC Genomics Workbench version 7.0.4	Full PFAM	Predicted from a full length model	Link to PFAM
bmsbwbcontig45_ORF	798	978	Formyl transferase	PF00551	240.5	7.7e-69	Formyl_trans_N	Predicted by CLC Genomics Workbench version 7.0.4	Full PFAM	Predicted from a full length model	Link to PFAM
bmsbwbcontig45_ORF	104	297	Phosphoribosylglycinamide synthetase, ATP-grasp (A) domain	PF01071	408.1	2.7e-119	GARS_A	Predicted by CLC Genomics Workbench version 7.0.4	Full PFAM	Predicted from a full length model	Link to PFAM
bmsbwbcontig45_ORF	332	425	Phosphoribosylglycinamide synthetase, C domain	PF02843	130.5	9.7e-36	GARS_C	Predicted by CLC Genomics Workbench version 7.0.4	Full PFAM	Predicted from a full length model	Link to PFAM
bmsbwbcontig45_ORF	2	103	Phosphoribosylglycinamide synthetase, N domain	PF02844	163.9	8.6e-46	GARS_N	Predicted by CLC Genomics Workbench version 7.0.4	Full PFAM	Predicted from a full length model	Link to PFAM
bmsbwbcontig46_ORF	27	95	ab-hydrolase associated lipase region	PF04083	79.1	3.7e-21	Abhydro_lipase	Predicted by CLC Genomics Workbench version 7.0.4	Full PFAM	Predicted from a fragment model	Link to PFAM
bmsbwbcontig46_ORF	27	95	ab-hydrolase associated lipase region	PF04083	81.1	7.3e-21	Abhydro_lipase	Predicted by CLC Genomics Workbench version 7.0.4	Full PFAM	Predicted from a full length model	Link to PFAM
bmsbwbcontig48_ORF	15	92	Ferritin-like domain	PF00210	128.6	3.7e-35	Ferritin	Predicted by CLC Genomics Workbench version 7.0.4	Full PFAM	Predicted from a fragment model	Link to PFAM
bmsbwbcontig48_ORF	15	97	Ferritin-like domain	PF00210	56.9	1.3e-13	Ferritin	Predicted by CLC Genomics Workbench version 7.0.4	Full PFAM	Predicted from a full length model	Link to PFAM
bmsbwbcontig52_ORF	188	412	ATP synthase alpha/beta family, nucleotide-binding domain	PF00006	427.5	4.7e-127	ATP-synt_ab	Predicted by CLC Genomics Workbench version 7.0.4	Full PFAM	Predicted from a fragment model	Link to PFAM
bmsbwbcontig52_ORF	424	528	ATP synthase alpha/beta chain, C terminal domain	PF00306	149.7	1.7e-41	ATP-synt_ab_C	Predicted by CLC Genomics Workbench version 7.0.4	Full PFAM	Predicted from a fragment model	Link to PFAM
bmsbwbcontig52_ORF	64	132	ATP synthase alpha/beta family, beta-barrel domain	PF02874	80.8	9.8e-25	ATP-synt_ab_N	Predicted by CLC Genomics Workbench version 7.0.4	Full PFAM	Predicted from a fragment model	Link to PFAM
bmsbwbcontig52_ORF	64	130	HAS barrel domain	PF09378	43.4	2.9e-11	HAS-barrel	Predicted by CLC Genomics Workbench version 7.0.4	Full PFAM	Predicted from a fragment model	Link to PFAM
bmsbwbcontig52_ORF	188	412	ATP synthase alpha/beta family, nucleotide-binding domain	PF00006	429.5	9.6e-126	ATP-synt_ab	Predicted by CLC Genomics Workbench version 7.0.4	Full PFAM	Predicted from a full length model	Link to PFAM
bmsbwbcontig52_ORF	424	528	ATP synthase alpha/beta chain, C terminal domain	PF00306	151.4	5e-42	ATP-synt_ab_C	Predicted by CLC Genomics Workbench version 7.0.4	Full PFAM	Predicted from a full length model	Link to PFAM
bmsbwbcontig52_ORF	64	132	ATP synthase alpha/beta family, beta-barrel domain	PF02874	82.8	2.1e-21	ATP-synt_ab_N	Predicted by CLC Genomics Workbench version 7.0.4	Full PFAM	Predicted from a full length model	Link to PFAM
bmsbwbcontig52_ORF	64	130	HAS barrel domain	PF09378	45	5.4e-10	HAS-barrel	Predicted by CLC Genomics Workbench version 7.0.4	Full PFAM	Predicted from a full length model	Link to PFAM
bmsbwbcontig53_ORF	2	362	Myosin tail	PF01576	522.1	1.2e-153	Myosin_tail_1	Predicted by CLC Genomics Workbench version 7.0.4	Full PFAM	Predicted from a fragment model	Link to PFAM
bmsbwbcontig53_ORF	2	362	Myosin tail	PF01576	-145.9	1.2e-06	Myosin_tail_1	Predicted by CLC Genomics Workbench version 7.0.4	Full PFAM	Predicted from a full length model	Link to PFAM
bmsbwbcontig54_ORF	26	168	Zinc-binding dehydrogenase	PF00107	119.4	6.3e-34	ADH_zinc_N	Predicted by CLC Genomics Workbench version 7.0.4	Full PFAM	Predicted from a fragment model	Link to PFAM
bmsbwbcontig54_ORF	26	168	Zinc-binding dehydrogenase	PF00107	121.3	5.7e-33	ADH_zinc_N	Predicted by CLC Genomics Workbench version 7.0.4	Full PFAM	Predicted from a full length model	Link to PFAM
bmsbwbcontig56_ORF	14	57	Tumour protein D52 family	PF04201	30.3	3.1e-08	TPD52	Predicted by CLC Genomics Workbench version 7.0.4	Full PFAM	Predicted from a fragment model	Link to PFAM
bmsbwbcontig62_ORF	71	139	ATP synthase subunit C	PF00137	107.8	6.6e-29	ATP-synt_C	Predicted by CLC Genomics Workbench version 7.0.4	Full PFAM	Predicted from a fragment model	Link to PFAM
bmsbwbcontig62_ORF	71	139	ATP synthase subunit C	PF00137	109.8	1.7e-29	ATP-synt_C	Predicted by CLC Genomics Workbench version 7.0.4	Full PFAM	Predicted from a full length model	Link to PFAM
bmsbwbcontig63_ORF	23	206	Electron transfer flavoprotein domain	PF01012	172.7	2.5e-49	ETF	Predicted by CLC Genomics Workbench version 7.0.4	Full PFAM	Predicted from a fragment model	Link to PFAM
bmsbwbcontig63_ORF	211	296	Electron transfer flavoprotein FAD-binding domain	PF00766	201.7	3.6e-57	ETF_alpha	Predicted by CLC Genomics Workbench version 7.0.4	Full PFAM	Predicted from a fragment model	Link to PFAM
bmsbwbcontig63_ORF	23	206	Electron transfer flavoprotein domain	PF01012	174.6	5.1e-49	ETF	Predicted by CLC Genomics Workbench version 7.0.4	Full PFAM	Predicted from a full length model	Link to PFAM
bmsbwbcontig63_ORF	211	296	Electron transfer flavoprotein FAD-binding domain	PF00766	203.7	9.1e-58	ETF_alpha	Predicted by CLC Genomics Workbench version 7.0.4	Full PFAM	Predicted from a full length model	Link to PFAM
bmsbwbcontig65_ORF	24	190	short chain dehydrogenase	PF00106	89.3	5.5e-24	adh_short	Predicted by CLC Genomics Workbench version 7.0.4	Full PFAM	Predicted from a fragment model	Link to PFAM
bmsbwbcontig65_ORF	24	190	short chain dehydrogenase	PF00106	91.3	6.3e-24	adh_short	Predicted by CLC Genomics Workbench version 7.0.4	Full PFAM	Predicted from a full length model	Link to PFAM
bmsbwbcontig65_ORF	26	265	NAD dependent epimerase/dehydratase family	PF01370	-31.3	0.00016	Epimerase	Predicted by CLC Genomics Workbench version 7.0.4	Full PFAM	Predicted from a full length model	Link to PFAM
bmsbwbcontig71_ORF	60	116	Cystatin domain	PF00031	105.7	6.8e-31	Cystatin	Predicted by CLC Genomics Workbench version 7.0.4	Full PFAM	Predicted from a fragment model	Link to PFAM
bmsbwbcontig71_ORF	128	221	Cystatin domain	PF00031	105.7	6.8e-31	Cystatin	Predicted by CLC Genomics Workbench version 7.0.4	Full PFAM	Predicted from a fragment model	Link to PFAM
bmsbwbcontig71_ORF	241	302	Cystatin domain	PF00031	105.7	6.8e-31	Cystatin	Predicted by CLC Genomics Workbench version 7.0.4	Full PFAM	Predicted from a fragment model	Link to PFAM
bmsbwbcontig71_ORF	25	116	Cystatin domain	PF00031	103.2	1.6e-27	Cystatin	Predicted by CLC Genomics Workbench version 7.0.4	Full PFAM	Predicted from a full length model	Link to PFAM
bmsbwbcontig71_ORF	128	221	Cystatin domain	PF00031	103.2	1.6e-27	Cystatin	Predicted by CLC Genomics Workbench version 7.0.4	Full PFAM	Predicted from a full length model	Link to PFAM
bmsbwbcontig71_ORF	241	331	Cystatin domain	PF00031	103.2	1.6e-27	Cystatin	Predicted by CLC Genomics Workbench version 7.0.4	Full PFAM	Predicted from a full length model	Link to PFAM
bmsbwbcontig75_ORF	42	292	Protein kinase domain	PF00069	318.8	2.1e-92	Pkinase	Predicted by CLC Genomics Workbench version 7.0.4	Full PFAM	Predicted from a fragment model	Link to PFAM
bmsbwbcontig75_ORF	42	289	Protein tyrosine kinase	PF07714	140.8	2.4e-40	Pkinase_Tyr	Predicted by CLC Genomics Workbench version 7.0.4	Full PFAM	Predicted from a fragment model	Link to PFAM
bmsbwbcontig75_ORF	42	292	Protein kinase domain	PF00069	320.6	5.7e-93	Pkinase	Predicted by CLC Genomics Workbench version 7.0.4	Full PFAM	Predicted from a full length model	Link to PFAM
bmsbwbcontig75_ORF	42	290	Protein tyrosine kinase	PF07714	142.6	2.3e-39	Pkinase_Tyr	Predicted by CLC Genomics Workbench version 7.0.4	Full PFAM	Predicted from a full length model	Link to PFAM
bmsbwbcontig76_ORF	25	124	Mitochondrial carrier protein	PF00153	100.3	1.2e-28	Mito_carr	Predicted by CLC Genomics Workbench version 7.0.4	Full PFAM	Predicted from a fragment model	Link to PFAM
bmsbwbcontig76_ORF	130	160	Mitochondrial carrier protein	PF00153	100.3	1.2e-28	Mito_carr	Predicted by CLC Genomics Workbench version 7.0.4	Full PFAM	Predicted from a fragment model	Link to PFAM
bmsbwbcontig76_ORF	25	124	Mitochondrial carrier protein	PF00153	76	2.4e-19	Mito_carr	Predicted by CLC Genomics Workbench version 7.0.4	Full PFAM	Predicted from a full length model	Link to PFAM
bmsbwbcontig78_ORF	84	117	FERM central domain	PF00373	24.4	6.1e-06	FERM_M	Predicted by CLC Genomics Workbench version 7.0.4	Full PFAM	Predicted from a fragment model	Link to PFAM
bmsbwbcontig78_ORF	136	157	FERM central domain	PF00373	24.4	6.1e-06	FERM_M	Predicted by CLC Genomics Workbench version 7.0.4	Full PFAM	Predicted from a fragment model	Link to PFAM
bmsbwbcontig78_ORF	5	83	FERM N-terminal domain	PF09379	58.4	1.4e-15	FERM_N	Predicted by CLC Genomics Workbench version 7.0.4	Full PFAM	Predicted from a fragment model	Link to PFAM
bmsbwbcontig78_ORF	5	83	FERM N-terminal domain	PF09379	60.2	1.4e-14	FERM_N	Predicted by CLC Genomics Workbench version 7.0.4	Full PFAM	Predicted from a full length model	Link to PFAM
bmsbwbcontig80_ORF	6	612	Hsp70 protein	PF00012	1412.9	0	HSP70	Predicted by CLC Genomics Workbench version 7.0.4	Full PFAM	Predicted from a fragment model	Link to PFAM
bmsbwbcontig80_ORF	6	612	Hsp70 protein	PF00012	1414.9	0	HSP70	Predicted by CLC Genomics Workbench version 7.0.4	Full PFAM	Predicted from a full length model	Link to PFAM
bmsbwbcontig80_ORF	4	385	MreB/Mbl protein	PF06723	-227.6	5.2e-05	MreB_Mbl	Predicted by CLC Genomics Workbench version 7.0.4	Full PFAM	Predicted from a full length model	Link to PFAM
bmsbwbcontig88_ORF	227	429	Peptidase family M48	PF01435	184.7	8.4e-53	Peptidase_M48	Predicted by CLC Genomics Workbench version 7.0.4	Full PFAM	Predicted from a fragment model	Link to PFAM
bmsbwbcontig88_ORF	227	429	Peptidase family M48	PF01435	186.5	1.4e-52	Peptidase_M48	Predicted by CLC Genomics Workbench version 7.0.4	Full PFAM	Predicted from a full length model	Link to PFAM
bmsbwbcontig89_ORF	6	22	Tropomyosin	PF00261	425.9	1.2e-124	Tropomyosin	Predicted by CLC Genomics Workbench version 7.0.4	Full PFAM	Predicted from a fragment model	Link to PFAM
bmsbwbcontig89_ORF	48	257	Tropomyosin	PF00261	425.9	1.2e-124	Tropomyosin	Predicted by CLC Genomics Workbench version 7.0.4	Full PFAM	Predicted from a fragment model	Link to PFAM
bmsbwbcontig89_ORF	48	257	Tropomyosin	PF00261	396.8	6.6e-116	Tropomyosin	Predicted by CLC Genomics Workbench version 7.0.4	Full PFAM	Predicted from a full length model	Link to PFAM
bmsbwbcontig91_ORF	79	229	Insulinase (Peptidase family M16)	PF00675	128.8	3e-35	Peptidase_M16	Predicted by CLC Genomics Workbench version 7.0.4	Full PFAM	Predicted from a fragment model	Link to PFAM
bmsbwbcontig91_ORF	234	414	Peptidase M16 inactive domain	PF05193	116	6.5e-32	Peptidase_M16_C	Predicted by CLC Genomics Workbench version 7.0.4	Full PFAM	Predicted from a fragment model	Link to PFAM
bmsbwbcontig91_ORF	79	229	Insulinase (Peptidase family M16)	PF00675	130.8	8e-36	Peptidase_M16	Predicted by CLC Genomics Workbench version 7.0.4	Full PFAM	Predicted from a full length model	Link to PFAM
bmsbwbcontig91_ORF	234	414	Peptidase M16 inactive domain	PF05193	95.8	2.7e-25	Peptidase_M16_C	Predicted by CLC Genomics Workbench version 7.0.4	Full PFAM	Predicted from a full length model	Link to PFAM
bmsbwbcontig92_ORF	522	643	EF hand	PF09068	248.1	3.9e-71	efhand_1	Predicted by CLC Genomics Workbench version 7.0.4	Full PFAM	Predicted from a fragment model	Link to PFAM
bmsbwbcontig92_ORF	647	739	EF-hand	PF09069	202.3	2.4e-57	efhand_2	Predicted by CLC Genomics Workbench version 7.0.4	Full PFAM	Predicted from a fragment model	Link to PFAM
bmsbwbcontig92_ORF	27	133	Spectrin repeat	PF00435	64.5	2.6e-18	Spectrin	Predicted by CLC Genomics Workbench version 7.0.4	Full PFAM	Predicted from a fragment model	Link to PFAM
bmsbwbcontig92_ORF	136	240	Spectrin repeat	PF00435	64.5	2.6e-18	Spectrin	Predicted by CLC Genomics Workbench version 7.0.4	Full PFAM	Predicted from a fragment model	Link to PFAM
bmsbwbcontig92_ORF	243	368	Spectrin repeat	PF00435	64.5	2.6e-18	Spectrin	Predicted by CLC Genomics Workbench version 7.0.4	Full PFAM	Predicted from a fragment model	Link to PFAM
bmsbwbcontig92_ORF	445	475	Spectrin repeat	PF00435	64.5	2.6e-18	Spectrin	Predicted by CLC Genomics Workbench version 7.0.4	Full PFAM	Predicted from a fragment model	Link to PFAM
bmsbwbcontig92_ORF	492	521	WW domain	PF00397	43.3	1.9e-12	WW	Predicted by CLC Genomics Workbench version 7.0.4	Full PFAM	Predicted from a fragment model	Link to PFAM
bmsbwbcontig92_ORF	744	789	Zinc finger, ZZ type	PF00569	74.7	1.3e-19	ZZ	Predicted by CLC Genomics Workbench version 7.0.4	Full PFAM	Predicted from a fragment model	Link to PFAM
bmsbwbcontig92_ORF	522	643	EF hand	PF09068	250	1e-71	efhand_1	Predicted by CLC Genomics Workbench version 7.0.4	Full PFAM	Predicted from a full length model	Link to PFAM
bmsbwbcontig92_ORF	647	739	EF-hand	PF09069	204.3	6e-58	efhand_2	Predicted by CLC Genomics Workbench version 7.0.4	Full PFAM	Predicted from a full length model	Link to PFAM
bmsbwbcontig92_ORF	27	133	Spectrin repeat	PF00435	66.9	1.4e-16	Spectrin	Predicted by CLC Genomics Workbench version 7.0.4	Full PFAM	Predicted from a full length model	Link to PFAM
bmsbwbcontig92_ORF	136	240	Spectrin repeat	PF00435	66.9	1.4e-16	Spectrin	Predicted by CLC Genomics Workbench version 7.0.4	Full PFAM	Predicted from a full length model	Link to PFAM
bmsbwbcontig92_ORF	243	368	Spectrin repeat	PF00435	66.9	1.4e-16	Spectrin	Predicted by CLC Genomics Workbench version 7.0.4	Full PFAM	Predicted from a full length model	Link to PFAM
bmsbwbcontig92_ORF	492	521	WW domain	PF00397	45.3	4.3e-10	WW	Predicted by CLC Genomics Workbench version 7.0.4	Full PFAM	Predicted from a full length model	Link to PFAM
bmsbwbcontig92_ORF	744	789	Zinc finger, ZZ type	PF00569	76.7	1.5e-19	ZZ	Predicted by CLC Genomics Workbench version 7.0.4	Full PFAM	Predicted from a full length model	Link to PFAM
bmsbwbcontig94_ORF	7	706	Myosin tail	PF01576	1394.4	0	Myosin_tail_1	Predicted by CLC Genomics Workbench version 7.0.4	Full PFAM	Predicted from a fragment model	Link to PFAM
bmsbwbcontig94_ORF	1	706	Myosin tail	PF01576	1204.6	0	Myosin_tail_1	Predicted by CLC Genomics Workbench version 7.0.4	Full PFAM	Predicted from a full length model	Link to PFAM
bmsbwbcontig95_ORF	23	83	Cathepsin propeptide inhibitor domain (I29)	PF08246	84.1	3e-24	Inhibitor_I29	Predicted by CLC Genomics Workbench version 7.0.4	Full PFAM	Predicted from a fragment model	Link to PFAM
bmsbwbcontig95_ORF	110	327	Papain family cysteine protease	PF00112	410.6	4.8e-120	Peptidase_C1	Predicted by CLC Genomics Workbench version 7.0.4	Full PFAM	Predicted from a fragment model	Link to PFAM
bmsbwbcontig95_ORF	23	83	Cathepsin propeptide inhibitor domain (I29)	PF08246	86.1	2.2e-22	Inhibitor_I29	Predicted by CLC Genomics Workbench version 7.0.4	Full PFAM	Predicted from a full length model	Link to PFAM
bmsbwbcontig95_ORF	110	327	Papain family cysteine protease	PF00112	412.3	1.4e-120	Peptidase_C1	Predicted by CLC Genomics Workbench version 7.0.4	Full PFAM	Predicted from a full length model	Link to PFAM
bmsbwbcontig99_ORF	17	39	Zinc finger, C2H2 type	PF00096	39.4	2.6e-08	zf-C2H2	Predicted by CLC Genomics Workbench version 7.0.4	Full PFAM	Predicted from a fragment model	Link to PFAM
bmsbwbcontig99_ORF	45	69	Zinc finger, C2H2 type	PF00096	39.4	2.6e-08	zf-C2H2	Predicted by CLC Genomics Workbench version 7.0.4	Full PFAM	Predicted from a fragment model	Link to PFAM
bmsbwbcontig99_ORF	114	138	Zinc finger, C2H2 type	PF00096	39.4	2.6e-08	zf-C2H2	Predicted by CLC Genomics Workbench version 7.0.4	Full PFAM	Predicted from a fragment model	Link to PFAM
bmsbwbcontig99_ORF	147	166	Zinc finger, C2H2 type	PF00096	39.4	2.6e-08	zf-C2H2	Predicted by CLC Genomics Workbench version 7.0.4	Full PFAM	Predicted from a fragment model	Link to PFAM
bmsbwbcontig99_ORF	187	210	Zinc finger, C2H2 type	PF00096	39.4	2.6e-08	zf-C2H2	Predicted by CLC Genomics Workbench version 7.0.4	Full PFAM	Predicted from a fragment model	Link to PFAM
bmsbwbcontig99_ORF	215	240	Zinc finger, C2H2 type	PF00096	39.4	2.6e-08	zf-C2H2	Predicted by CLC Genomics Workbench version 7.0.4	Full PFAM	Predicted from a fragment model	Link to PFAM
bmsbwbcontig99_ORF	248	272	Zinc finger, C2H2 type	PF00096	39.4	2.6e-08	zf-C2H2	Predicted by CLC Genomics Workbench version 7.0.4	Full PFAM	Predicted from a fragment model	Link to PFAM
bmsbwbcontig99_ORF	303	326	Zinc finger, C2H2 type	PF00096	39.4	2.6e-08	zf-C2H2	Predicted by CLC Genomics Workbench version 7.0.4	Full PFAM	Predicted from a fragment model	Link to PFAM
bmsbwbcontig99_ORF	17	39	Zinc finger, C2H2 type	PF00096	49.6	2.2e-11	zf-C2H2	Predicted by CLC Genomics Workbench version 7.0.4	Full PFAM	Predicted from a full length model	Link to PFAM
bmsbwbcontig99_ORF	45	69	Zinc finger, C2H2 type	PF00096	49.6	2.2e-11	zf-C2H2	Predicted by CLC Genomics Workbench version 7.0.4	Full PFAM	Predicted from a full length model	Link to PFAM
bmsbwbcontig99_ORF	76	100	Zinc finger, C2H2 type	PF00096	49.6	2.2e-11	zf-C2H2	Predicted by CLC Genomics Workbench version 7.0.4	Full PFAM	Predicted from a full length model	Link to PFAM
bmsbwbcontig99_ORF	114	138	Zinc finger, C2H2 type	PF00096	49.6	2.2e-11	zf-C2H2	Predicted by CLC Genomics Workbench version 7.0.4	Full PFAM	Predicted from a full length model	Link to PFAM
bmsbwbcontig99_ORF	147	170	Zinc finger, C2H2 type	PF00096	49.6	2.2e-11	zf-C2H2	Predicted by CLC Genomics Workbench version 7.0.4	Full PFAM	Predicted from a full length model	Link to PFAM
bmsbwbcontig99_ORF	187	210	Zinc finger, C2H2 type	PF00096	49.6	2.2e-11	zf-C2H2	Predicted by CLC Genomics Workbench version 7.0.4	Full PFAM	Predicted from a full length model	Link to PFAM
bmsbwbcontig99_ORF	215	240	Zinc finger, C2H2 type	PF00096	49.6	2.2e-11	zf-C2H2	Predicted by CLC Genomics Workbench version 7.0.4	Full PFAM	Predicted from a full length model	Link to PFAM
bmsbwbcontig99_ORF	248	272	Zinc finger, C2H2 type	PF00096	49.6	2.2e-11	zf-C2H2	Predicted by CLC Genomics Workbench version 7.0.4	Full PFAM	Predicted from a full length model	Link to PFAM
bmsbwbcontig99_ORF	303	326	Zinc finger, C2H2 type	PF00096	49.6	2.2e-11	zf-C2H2	Predicted by CLC Genomics Workbench version 7.0.4	Full PFAM	Predicted from a full length model	Link to PFAM
bmsbwbcontig100_ORF	1	72	NADH-ubiquinone/plastoquinone oxidoreductase, chain 3	PF00507	121.1	1.9e-38	Oxidored_q4	Predicted by CLC Genomics Workbench version 7.0.4	Full PFAM	Predicted from a fragment model	Link to PFAM
bmsbwbcontig100_ORF	1	76	NADH-ubiquinone/plastoquinone oxidoreductase, chain 3	PF00507	85.5	3.4e-22	Oxidored_q4	Predicted by CLC Genomics Workbench version 7.0.4	Full PFAM	Predicted from a full length model	Link to PFAM
bmsbwbcontig101_ORF	15	41	Ankyrin repeat	PF00023	119.7	1.7e-32	Ank	Predicted by CLC Genomics Workbench version 7.0.4	Full PFAM	Predicted from a fragment model	Link to PFAM
bmsbwbcontig101_ORF	48	84	Ankyrin repeat	PF00023	119.7	1.7e-32	Ank	Predicted by CLC Genomics Workbench version 7.0.4	Full PFAM	Predicted from a fragment model	Link to PFAM
bmsbwbcontig101_ORF	86	117	Ankyrin repeat	PF00023	119.7	1.7e-32	Ank	Predicted by CLC Genomics Workbench version 7.0.4	Full PFAM	Predicted from a fragment model	Link to PFAM
bmsbwbcontig101_ORF	118	150	Ankyrin repeat	PF00023	119.7	1.7e-32	Ank	Predicted by CLC Genomics Workbench version 7.0.4	Full PFAM	Predicted from a fragment model	Link to PFAM
bmsbwbcontig101_ORF	152	184	Ankyrin repeat	PF00023	119.7	1.7e-32	Ank	Predicted by CLC Genomics Workbench version 7.0.4	Full PFAM	Predicted from a fragment model	Link to PFAM
bmsbwbcontig101_ORF	15	47	Ankyrin repeat	PF00023	121.7	4.4e-33	Ank	Predicted by CLC Genomics Workbench version 7.0.4	Full PFAM	Predicted from a full length model	Link to PFAM
bmsbwbcontig101_ORF	48	84	Ankyrin repeat	PF00023	121.7	4.4e-33	Ank	Predicted by CLC Genomics Workbench version 7.0.4	Full PFAM	Predicted from a full length model	Link to PFAM
bmsbwbcontig101_ORF	86	116	Ankyrin repeat	PF00023	121.7	4.4e-33	Ank	Predicted by CLC Genomics Workbench version 7.0.4	Full PFAM	Predicted from a full length model	Link to PFAM
bmsbwbcontig101_ORF	118	150	Ankyrin repeat	PF00023	121.7	4.4e-33	Ank	Predicted by CLC Genomics Workbench version 7.0.4	Full PFAM	Predicted from a full length model	Link to PFAM
bmsbwbcontig101_ORF	152	184	Ankyrin repeat	PF00023	121.7	4.4e-33	Ank	Predicted by CLC Genomics Workbench version 7.0.4	Full PFAM	Predicted from a full length model	Link to PFAM
bmsbwbcontig102_ORF	1	13	Ankyrin repeat	PF00023	121.6	4.7e-33	Ank	Predicted by CLC Genomics Workbench version 7.0.4	Full PFAM	Predicted from a fragment model	Link to PFAM
bmsbwbcontig102_ORF	21	47	Ankyrin repeat	PF00023	121.6	4.7e-33	Ank	Predicted by CLC Genomics Workbench version 7.0.4	Full PFAM	Predicted from a fragment model	Link to PFAM
bmsbwbcontig102_ORF	113	145	Ankyrin repeat	PF00023	121.6	4.7e-33	Ank	Predicted by CLC Genomics Workbench version 7.0.4	Full PFAM	Predicted from a fragment model	Link to PFAM
bmsbwbcontig102_ORF	217	249	Ankyrin repeat	PF00023	121.6	4.7e-33	Ank	Predicted by CLC Genomics Workbench version 7.0.4	Full PFAM	Predicted from a fragment model	Link to PFAM
bmsbwbcontig102_ORF	284	316	Ankyrin repeat	PF00023	121.6	4.7e-33	Ank	Predicted by CLC Genomics Workbench version 7.0.4	Full PFAM	Predicted from a fragment model	Link to PFAM
bmsbwbcontig102_ORF	317	339	Ankyrin repeat	PF00023	121.6	4.7e-33	Ank	Predicted by CLC Genomics Workbench version 7.0.4	Full PFAM	Predicted from a fragment model	Link to PFAM
bmsbwbcontig102_ORF	15	47	Ankyrin repeat	PF00023	119	2.9e-32	Ank	Predicted by CLC Genomics Workbench version 7.0.4	Full PFAM	Predicted from a full length model	Link to PFAM
bmsbwbcontig102_ORF	113	145	Ankyrin repeat	PF00023	119	2.9e-32	Ank	Predicted by CLC Genomics Workbench version 7.0.4	Full PFAM	Predicted from a full length model	Link to PFAM
bmsbwbcontig102_ORF	217	249	Ankyrin repeat	PF00023	119	2.9e-32	Ank	Predicted by CLC Genomics Workbench version 7.0.4	Full PFAM	Predicted from a full length model	Link to PFAM
bmsbwbcontig102_ORF	284	316	Ankyrin repeat	PF00023	119	2.9e-32	Ank	Predicted by CLC Genomics Workbench version 7.0.4	Full PFAM	Predicted from a full length model	Link to PFAM
bmsbwbcontig102_ORF	317	343	Ankyrin repeat	PF00023	119	2.9e-32	Ank	Predicted by CLC Genomics Workbench version 7.0.4	Full PFAM	Predicted from a full length model	Link to PFAM
bmsbwbcontig103_ORF	8	67	Glutathione S-transferase, N-terminal domain	PF02798	47	1.9e-11	GST_N	Predicted by CLC Genomics Workbench version 7.0.4	Full PFAM	Predicted from a fragment model	Link to PFAM
bmsbwbcontig103_ORF	1	67	Glutathione S-transferase, N-terminal domain	PF02798	37.4	1e-07	GST_N	Predicted by CLC Genomics Workbench version 7.0.4	Full PFAM	Predicted from a full length model	Link to PFAM
bmsbwbcontig104_ORF	31	55	Flavin-binding monooxygenase-like	PF00743	16.1	0.00049	FMO-like	Predicted by CLC Genomics Workbench version 7.0.4	Full PFAM	Predicted from a fragment model	Link to PFAM
bmsbwbcontig107_ORF	10	106	Mitochondrial carrier protein	PF00153	298.3	5.3e-87	Mito_carr	Predicted by CLC Genomics Workbench version 7.0.4	Full PFAM	Predicted from a fragment model	Link to PFAM
bmsbwbcontig107_ORF	115	209	Mitochondrial carrier protein	PF00153	298.3	5.3e-87	Mito_carr	Predicted by CLC Genomics Workbench version 7.0.4	Full PFAM	Predicted from a fragment model	Link to PFAM
bmsbwbcontig107_ORF	212	302	Mitochondrial carrier protein	PF00153	298.3	5.3e-87	Mito_carr	Predicted by CLC Genomics Workbench version 7.0.4	Full PFAM	Predicted from a fragment model	Link to PFAM
bmsbwbcontig107_ORF	10	106	Mitochondrial carrier protein	PF00153	300.9	5e-87	Mito_carr	Predicted by CLC Genomics Workbench version 7.0.4	Full PFAM	Predicted from a full length model	Link to PFAM
bmsbwbcontig107_ORF	115	209	Mitochondrial carrier protein	PF00153	300.9	5e-87	Mito_carr	Predicted by CLC Genomics Workbench version 7.0.4	Full PFAM	Predicted from a full length model	Link to PFAM
bmsbwbcontig107_ORF	212	302	Mitochondrial carrier protein	PF00153	300.9	5e-87	Mito_carr	Predicted by CLC Genomics Workbench version 7.0.4	Full PFAM	Predicted from a full length model	Link to PFAM
bmsbwbcontig108_ORF	139	486	Aminotransferase class I and II	PF00155	299	1.9e-86	Aminotran_1_2	Predicted by CLC Genomics Workbench version 7.0.4	Full PFAM	Predicted from a fragment model	Link to PFAM
bmsbwbcontig108_ORF	139	486	Aminotransferase class I and II	PF00155	300.8	5.2e-87	Aminotran_1_2	Predicted by CLC Genomics Workbench version 7.0.4	Full PFAM	Predicted from a full length model	Link to PFAM
bmsbwbcontig111_ORF	15	168	PRELI-like family	PF04707	246.6	3.1e-72	PRELI	Predicted by CLC Genomics Workbench version 7.0.4	Full PFAM	Predicted from a fragment model	Link to PFAM
bmsbwbcontig111_ORF	15	168	PRELI-like family	PF04707	248.5	2.9e-71	PRELI	Predicted by CLC Genomics Workbench version 7.0.4	Full PFAM	Predicted from a full length model	Link to PFAM
bmsbwbcontig113_ORF	146	232	EF-1 guanine nucleotide exchange domain	PF00736	187.5	2e-53	EF1_GNE	Predicted by CLC Genomics Workbench version 7.0.4	Full PFAM	Predicted from a fragment model	Link to PFAM
bmsbwbcontig113_ORF	146	232	EF-1 guanine nucleotide exchange domain	PF00736	189.5	1.7e-53	EF1_GNE	Predicted by CLC Genomics Workbench version 7.0.4	Full PFAM	Predicted from a full length model	Link to PFAM
bmsbwbcontig115_ORF	31	48	WH2 motif	PF02205	20.3	0.00089	WH2	Predicted by CLC Genomics Workbench version 7.0.4	Full PFAM	Predicted from a fragment model	Link to PFAM
bmsbwbcontig116_ORF	1	209	Papain family cysteine protease	PF00112	386.5	6.4e-113	Peptidase_C1	Predicted by CLC Genomics Workbench version 7.0.4	Full PFAM	Predicted from a fragment model	Link to PFAM
bmsbwbcontig116_ORF	1	209	Papain family cysteine protease	PF00112	377.8	3.4e-110	Peptidase_C1	Predicted by CLC Genomics Workbench version 7.0.4	Full PFAM	Predicted from a full length model	Link to PFAM
bmsbwbcontig117_ORF	1	220	6-phosphofructo-2-kinase	PF01591	391.8	2.1e-114	6PF2K	Predicted by CLC Genomics Workbench version 7.0.4	Full PFAM	Predicted from a fragment model	Link to PFAM
bmsbwbcontig117_ORF	222	369	Phosphoglycerate mutase family	PF00300	149.1	1.2e-43	PGAM	Predicted by CLC Genomics Workbench version 7.0.4	Full PFAM	Predicted from a fragment model	Link to PFAM
bmsbwbcontig117_ORF	1	220	6-phosphofructo-2-kinase	PF01591	392.6	1.2e-114	6PF2K	Predicted by CLC Genomics Workbench version 7.0.4	Full PFAM	Predicted from a full length model	Link to PFAM
bmsbwbcontig117_ORF	222	369	Phosphoglycerate mutase family	PF00300	150.7	8e-42	PGAM	Predicted by CLC Genomics Workbench version 7.0.4	Full PFAM	Predicted from a full length model	Link to PFAM
bmsbwbcontig119_ORF	2	212	Ubiquitin carboxyl-terminal hydrolase, family 1	PF01088	289.8	1.1e-83	Peptidase_C12	Predicted by CLC Genomics Workbench version 7.0.4	Full PFAM	Predicted from a fragment model	Link to PFAM
bmsbwbcontig119_ORF	2	212	Ubiquitin carboxyl-terminal hydrolase, family 1	PF01088	291.5	3.3e-84	Peptidase_C12	Predicted by CLC Genomics Workbench version 7.0.4	Full PFAM	Predicted from a full length model	Link to PFAM
bmsbwbcontig121_ORF	16	192	Putative cyclase	PF04199	97.7	7.4e-26	Cyclase	Predicted by CLC Genomics Workbench version 7.0.4	Full PFAM	Predicted from a fragment model	Link to PFAM
bmsbwbcontig121_ORF	1	192	Putative cyclase	PF04199	81.1	7e-21	Cyclase	Predicted by CLC Genomics Workbench version 7.0.4	Full PFAM	Predicted from a full length model	Link to PFAM
bmsbwbcontig122_ORF	9	41	Ankyrin repeat	PF00023	157.8	5.9e-44	Ank	Predicted by CLC Genomics Workbench version 7.0.4	Full PFAM	Predicted from a fragment model	Link to PFAM
bmsbwbcontig122_ORF	42	74	Ankyrin repeat	PF00023	157.8	5.9e-44	Ank	Predicted by CLC Genomics Workbench version 7.0.4	Full PFAM	Predicted from a fragment model	Link to PFAM
bmsbwbcontig122_ORF	75	107	Ankyrin repeat	PF00023	157.8	5.9e-44	Ank	Predicted by CLC Genomics Workbench version 7.0.4	Full PFAM	Predicted from a fragment model	Link to PFAM
bmsbwbcontig122_ORF	108	140	Ankyrin repeat	PF00023	157.8	5.9e-44	Ank	Predicted by CLC Genomics Workbench version 7.0.4	Full PFAM	Predicted from a fragment model	Link to PFAM
bmsbwbcontig122_ORF	141	151	Ankyrin repeat	PF00023	157.8	5.9e-44	Ank	Predicted by CLC Genomics Workbench version 7.0.4	Full PFAM	Predicted from a fragment model	Link to PFAM
bmsbwbcontig122_ORF	9	41	Ankyrin repeat	PF00023	160.9	6.7e-45	Ank	Predicted by CLC Genomics Workbench version 7.0.4	Full PFAM	Predicted from a full length model	Link to PFAM
bmsbwbcontig122_ORF	42	74	Ankyrin repeat	PF00023	160.9	6.7e-45	Ank	Predicted by CLC Genomics Workbench version 7.0.4	Full PFAM	Predicted from a full length model	Link to PFAM
bmsbwbcontig122_ORF	75	107	Ankyrin repeat	PF00023	160.9	6.7e-45	Ank	Predicted by CLC Genomics Workbench version 7.0.4	Full PFAM	Predicted from a full length model	Link to PFAM
bmsbwbcontig122_ORF	108	140	Ankyrin repeat	PF00023	160.9	6.7e-45	Ank	Predicted by CLC Genomics Workbench version 7.0.4	Full PFAM	Predicted from a full length model	Link to PFAM
bmsbwbcontig124_ORF	248	488	Protein kinase domain	PF00069	67.2	1.3e-18	Pkinase	Predicted by CLC Genomics Workbench version 7.0.4	Full PFAM	Predicted from a fragment model	Link to PFAM
bmsbwbcontig124_ORF	148	488	Protein kinase domain	PF00069	62.9	2.2e-15	Pkinase	Predicted by CLC Genomics Workbench version 7.0.4	Full PFAM	Predicted from a full length model	Link to PFAM
bmsbwbcontig124_ORF	204	484	Protein tyrosine kinase	PF07714	-116.8	5.9e-05	Pkinase_Tyr	Predicted by CLC Genomics Workbench version 7.0.4	Full PFAM	Predicted from a full length model	Link to PFAM
bmsbwbcontig127_ORF	25	349	Isocitrate/isopropylmalate dehydrogenase	PF00180	490.3	6.9e-148	Iso_dh	Predicted by CLC Genomics Workbench version 7.0.4	Full PFAM	Predicted from a fragment model	Link to PFAM
bmsbwbcontig127_ORF	25	349	Isocitrate/isopropylmalate dehydrogenase	PF00180	492.2	1.3e-144	Iso_dh	Predicted by CLC Genomics Workbench version 7.0.4	Full PFAM	Predicted from a full length model	Link to PFAM
bmsbwbcontig129_ORF	211	308	3-hydroxyacyl-CoA dehydrogenase, C-terminal domain	PF00725	159.3	7.7e-46	3HCDH	Predicted by CLC Genomics Workbench version 7.0.4	Full PFAM	Predicted from a fragment model	Link to PFAM
bmsbwbcontig129_ORF	24	209	3-hydroxyacyl-CoA dehydrogenase, NAD binding domain	PF02737	306.3	1.2e-88	3HCDH_N	Predicted by CLC Genomics Workbench version 7.0.4	Full PFAM	Predicted from a fragment model	Link to PFAM
bmsbwbcontig129_ORF	25	71	Saccharopine dehydrogenase	PF03435	23.6	1.4e-05	Saccharop_dh	Predicted by CLC Genomics Workbench version 7.0.4	Full PFAM	Predicted from a fragment model	Link to PFAM
bmsbwbcontig129_ORF	25	61	TrkA-N domain	PF02254	20.3	0.00018	TrkA_N	Predicted by CLC Genomics Workbench version 7.0.4	Full PFAM	Predicted from a fragment model	Link to PFAM
bmsbwbcontig129_ORF	211	308	3-hydroxyacyl-CoA dehydrogenase, C-terminal domain	PF00725	161.3	5.3e-45	3HCDH	Predicted by CLC Genomics Workbench version 7.0.4	Full PFAM	Predicted from a full length model	Link to PFAM
bmsbwbcontig129_ORF	24	209	3-hydroxyacyl-CoA dehydrogenase, NAD binding domain	PF02737	308.3	3e-89	3HCDH_N	Predicted by CLC Genomics Workbench version 7.0.4	Full PFAM	Predicted from a full length model	Link to PFAM
bmsbwbcontig132_ORF	2	69	Ribosomal L38e protein family	PF01781	163.2	1.2e-48	Ribosomal_L38e	Predicted by CLC Genomics Workbench version 7.0.4	Full PFAM	Predicted from a fragment model	Link to PFAM
bmsbwbcontig132_ORF	2	69	Ribosomal L38e protein family	PF01781	165.1	3.8e-46	Ribosomal_L38e	Predicted by CLC Genomics Workbench version 7.0.4	Full PFAM	Predicted from a full length model	Link to PFAM
bmsbwbcontig134_ORF	39	189	Ferritin-like domain	PF00210	155.2	3.5e-43	Ferritin	Predicted by CLC Genomics Workbench version 7.0.4	Full PFAM	Predicted from a fragment model	Link to PFAM
bmsbwbcontig134_ORF	39	189	Ferritin-like domain	PF00210	157.2	8.9e-44	Ferritin	Predicted by CLC Genomics Workbench version 7.0.4	Full PFAM	Predicted from a full length model	Link to PFAM
bmsbwbcontig136_ORF	431	582	AMOP domain	PF03782	98.3	4.7e-26	AMOP	Predicted by CLC Genomics Workbench version 7.0.4	Full PFAM	Predicted from a fragment model	Link to PFAM
bmsbwbcontig136_ORF	108	199	Nidogen-like	PF06119	72.8	4.2e-20	NIDO	Predicted by CLC Genomics Workbench version 7.0.4	Full PFAM	Predicted from a fragment model	Link to PFAM
bmsbwbcontig136_ORF	897	944	Sushi domain (SCR repeat)	PF00084	30.2	1.9e-06	Sushi	Predicted by CLC Genomics Workbench version 7.0.4	Full PFAM	Predicted from a fragment model	Link to PFAM
bmsbwbcontig136_ORF	597	645	von Willebrand factor type D domain	PF00094	64	1.2e-18	VWD	Predicted by CLC Genomics Workbench version 7.0.4	Full PFAM	Predicted from a fragment model	Link to PFAM
bmsbwbcontig136_ORF	746	775	von Willebrand factor type D domain	PF00094	64	1.2e-18	VWD	Predicted by CLC Genomics Workbench version 7.0.4	Full PFAM	Predicted from a fragment model	Link to PFAM
bmsbwbcontig136_ORF	431	582	AMOP domain	PF03782	100.1	1.4e-26	AMOP	Predicted by CLC Genomics Workbench version 7.0.4	Full PFAM	Predicted from a full length model	Link to PFAM
bmsbwbcontig136_ORF	108	199	Nidogen-like	PF06119	74.7	6.1e-19	NIDO	Predicted by CLC Genomics Workbench version 7.0.4	Full PFAM	Predicted from a full length model	Link to PFAM
bmsbwbcontig136_ORF	897	952	Sushi domain (SCR repeat)	PF00084	28.7	4.4e-05	Sushi	Predicted by CLC Genomics Workbench version 7.0.4	Full PFAM	Predicted from a full length model	Link to PFAM
bmsbwbcontig136_ORF	597	775	von Willebrand factor type D domain	PF00094	59.1	2.9e-14	VWD	Predicted by CLC Genomics Workbench version 7.0.4	Full PFAM	Predicted from a full length model	Link to PFAM
bmsbwbcontig140_ORF	61	170	Thioredoxin	PF00085	69.5	8.4e-19	Thioredoxin	Predicted by CLC Genomics Workbench version 7.0.4	Full PFAM	Predicted from a fragment model	Link to PFAM
bmsbwbcontig140_ORF	61	170	Thioredoxin	PF00085	71.4	5.8e-18	Thioredoxin	Predicted by CLC Genomics Workbench version 7.0.4	Full PFAM	Predicted from a full length model	Link to PFAM
bmsbwbcontig141_ORF	29	229	Hexokinase	PF00349	242.4	1.1e-76	Hexokinase_1	Predicted by CLC Genomics Workbench version 7.0.4	Full PFAM	Predicted from a fragment model	Link to PFAM
bmsbwbcontig141_ORF	231	469	Hexokinase	PF03727	288.7	2.3e-83	Hexokinase_2	Predicted by CLC Genomics Workbench version 7.0.4	Full PFAM	Predicted from a fragment model	Link to PFAM
bmsbwbcontig141_ORF	29	229	Hexokinase	PF00349	244.3	5.5e-70	Hexokinase_1	Predicted by CLC Genomics Workbench version 7.0.4	Full PFAM	Predicted from a full length model	Link to PFAM
bmsbwbcontig141_ORF	231	469	Hexokinase	PF03727	290.6	6e-84	Hexokinase_2	Predicted by CLC Genomics Workbench version 7.0.4	Full PFAM	Predicted from a full length model	Link to PFAM
bmsbwbcontig144_ORF	2439	2474	C8 domain	PF08742	28.3	1.6e-09	C8	Predicted by CLC Genomics Workbench version 7.0.4	Full PFAM	Predicted from a fragment model	Link to PFAM
bmsbwbcontig144_ORF	2262	2291	von Willebrand factor type D domain	PF00094	31.7	6e-09	VWD	Predicted by CLC Genomics Workbench version 7.0.4	Full PFAM	Predicted from a fragment model	Link to PFAM
bmsbwbcontig144_ORF	2376	2406	von Willebrand factor type D domain	PF00094	31.7	6e-09	VWD	Predicted by CLC Genomics Workbench version 7.0.4	Full PFAM	Predicted from a fragment model	Link to PFAM
bmsbwbcontig144_ORF	2439	2510	C8 domain	PF08742	28.5	1.4e-06	C8	Predicted by CLC Genomics Workbench version 7.0.4	Full PFAM	Predicted from a full length model	Link to PFAM
bmsbwbcontig144_ORF	2262	2406	von Willebrand factor type D domain	PF00094	28.4	9.2e-06	VWD	Predicted by CLC Genomics Workbench version 7.0.4	Full PFAM	Predicted from a full length model	Link to PFAM
bmsbwbcontig146_ORF	102	119	Immunoglobulin domain	PF00047	23.8	2.1e-05	ig	Predicted by CLC Genomics Workbench version 7.0.4	Full PFAM	Predicted from a fragment model	Link to PFAM
bmsbwbcontig146_ORF	160	236	Immunoglobulin domain	PF00047	23.8	2.1e-05	ig	Predicted by CLC Genomics Workbench version 7.0.4	Full PFAM	Predicted from a fragment model	Link to PFAM
bmsbwbcontig147_ORF	194	414	ATP synthase alpha/beta family, nucleotide-binding domain	PF00006	334.1	3.7e-99	ATP-synt_ab	Predicted by CLC Genomics Workbench version 7.0.4	Full PFAM	Predicted from a fragment model	Link to PFAM
bmsbwbcontig147_ORF	427	534	ATP synthase alpha/beta chain, C terminal domain	PF00306	163.7	9.5e-46	ATP-synt_ab_C	Predicted by CLC Genomics Workbench version 7.0.4	Full PFAM	Predicted from a fragment model	Link to PFAM
bmsbwbcontig147_ORF	72	138	ATP synthase alpha/beta family, beta-barrel domain	PF02874	95.8	1.7e-29	ATP-synt_ab_N	Predicted by CLC Genomics Workbench version 7.0.4	Full PFAM	Predicted from a fragment model	Link to PFAM
bmsbwbcontig147_ORF	194	414	ATP synthase alpha/beta family, nucleotide-binding domain	PF00006	336	1.3e-97	ATP-synt_ab	Predicted by CLC Genomics Workbench version 7.0.4	Full PFAM	Predicted from a full length model	Link to PFAM
bmsbwbcontig147_ORF	427	534	ATP synthase alpha/beta chain, C terminal domain	PF00306	165.5	2.8e-46	ATP-synt_ab_C	Predicted by CLC Genomics Workbench version 7.0.4	Full PFAM	Predicted from a full length model	Link to PFAM
bmsbwbcontig147_ORF	72	138	ATP synthase alpha/beta family, beta-barrel domain	PF02874	97.8	6.8e-26	ATP-synt_ab_N	Predicted by CLC Genomics Workbench version 7.0.4	Full PFAM	Predicted from a full length model	Link to PFAM
bmsbwbcontig150_ORF	52	134	Alpha mannosidase, middle domain	PF09261	110.3	1.1e-29	Alpha-mann_mid	Predicted by CLC Genomics Workbench version 7.0.4	Full PFAM	Predicted from a fragment model	Link to PFAM
bmsbwbcontig150_ORF	14	48	Glycosyl hydrolases family 38 N-terminal domain	PF01074	31.6	7.2e-09	Glyco_hydro_38	Predicted by CLC Genomics Workbench version 7.0.4	Full PFAM	Predicted from a fragment model	Link to PFAM
bmsbwbcontig150_ORF	195	543	Glycosyl hydrolases family 38 C-terminal domain	PF07748	195.5	3.5e-57	Glyco_hydro_38C	Predicted by CLC Genomics Workbench version 7.0.4	Full PFAM	Predicted from a fragment model	Link to PFAM
bmsbwbcontig150_ORF	52	134	Alpha mannosidase, middle domain	PF09261	112.3	3e-30	Alpha-mann_mid	Predicted by CLC Genomics Workbench version 7.0.4	Full PFAM	Predicted from a full length model	Link to PFAM
bmsbwbcontig150_ORF	195	569	Glycosyl hydrolases family 38 C-terminal domain	PF07748	127.1	1.1e-34	Glyco_hydro_38C	Predicted by CLC Genomics Workbench version 7.0.4	Full PFAM	Predicted from a full length model	Link to PFAM
bmsbwbcontig151_ORF	453	535	Alpha mannosidase, middle domain	PF09261	116.1	2.1e-31	Alpha-mann_mid	Predicted by CLC Genomics Workbench version 7.0.4	Full PFAM	Predicted from a fragment model	Link to PFAM
bmsbwbcontig151_ORF	124	449	Glycosyl hydrolases family 38 N-terminal domain	PF01074	491	2.9e-144	Glyco_hydro_38	Predicted by CLC Genomics Workbench version 7.0.4	Full PFAM	Predicted from a fragment model	Link to PFAM
bmsbwbcontig151_ORF	596	998	Glycosyl hydrolases family 38 C-terminal domain	PF07748	190.5	9.8e-56	Glyco_hydro_38C	Predicted by CLC Genomics Workbench version 7.0.4	Full PFAM	Predicted from a fragment model	Link to PFAM
bmsbwbcontig151_ORF	453	535	Alpha mannosidase, middle domain	PF09261	118	5.5e-32	Alpha-mann_mid	Predicted by CLC Genomics Workbench version 7.0.4	Full PFAM	Predicted from a full length model	Link to PFAM
bmsbwbcontig151_ORF	124	449	Glycosyl hydrolases family 38 N-terminal domain	PF01074	493	7.4e-145	Glyco_hydro_38	Predicted by CLC Genomics Workbench version 7.0.4	Full PFAM	Predicted from a full length model	Link to PFAM
bmsbwbcontig151_ORF	596	1020	Glycosyl hydrolases family 38 C-terminal domain	PF07748	157.2	8.8e-44	Glyco_hydro_38C	Predicted by CLC Genomics Workbench version 7.0.4	Full PFAM	Predicted from a full length model	Link to PFAM
bmsbwbcontig152_ORF	2	72	RNA recognition motif. (a.k.a. RRM, RBD, or RNP domain)	PF00076	171.3	5.1e-48	RRM_1	Predicted by CLC Genomics Workbench version 7.0.4	Full PFAM	Predicted from a fragment model	Link to PFAM
bmsbwbcontig152_ORF	82	152	RNA recognition motif. (a.k.a. RRM, RBD, or RNP domain)	PF00076	171.3	5.1e-48	RRM_1	Predicted by CLC Genomics Workbench version 7.0.4	Full PFAM	Predicted from a fragment model	Link to PFAM
bmsbwbcontig152_ORF	2	72	RNA recognition motif. (a.k.a. RRM, RBD, or RNP domain)	PF00076	175.2	3.4e-49	RRM_1	Predicted by CLC Genomics Workbench version 7.0.4	Full PFAM	Predicted from a full length model	Link to PFAM
bmsbwbcontig152_ORF	82	152	RNA recognition motif. (a.k.a. RRM, RBD, or RNP domain)	PF00076	175.2	3.4e-49	RRM_1	Predicted by CLC Genomics Workbench version 7.0.4	Full PFAM	Predicted from a full length model	Link to PFAM
bmsbwbcontig155_ORF	15	47	Ankyrin repeat	PF00023	719.4	5e-213	Ank	Predicted by CLC Genomics Workbench version 7.0.4	Full PFAM	Predicted from a fragment model	Link to PFAM
bmsbwbcontig155_ORF	48	80	Ankyrin repeat	PF00023	719.4	5e-213	Ank	Predicted by CLC Genomics Workbench version 7.0.4	Full PFAM	Predicted from a fragment model	Link to PFAM
bmsbwbcontig155_ORF	81	113	Ankyrin repeat	PF00023	719.4	5e-213	Ank	Predicted by CLC Genomics Workbench version 7.0.4	Full PFAM	Predicted from a fragment model	Link to PFAM
bmsbwbcontig155_ORF	114	146	Ankyrin repeat	PF00023	719.4	5e-213	Ank	Predicted by CLC Genomics Workbench version 7.0.4	Full PFAM	Predicted from a fragment model	Link to PFAM
bmsbwbcontig155_ORF	147	170	Ankyrin repeat	PF00023	719.4	5e-213	Ank	Predicted by CLC Genomics Workbench version 7.0.4	Full PFAM	Predicted from a fragment model	Link to PFAM
bmsbwbcontig155_ORF	180	208	Ankyrin repeat	PF00023	719.4	5e-213	Ank	Predicted by CLC Genomics Workbench version 7.0.4	Full PFAM	Predicted from a fragment model	Link to PFAM
bmsbwbcontig155_ORF	209	241	Ankyrin repeat	PF00023	719.4	5e-213	Ank	Predicted by CLC Genomics Workbench version 7.0.4	Full PFAM	Predicted from a fragment model	Link to PFAM
bmsbwbcontig155_ORF	242	274	Ankyrin repeat	PF00023	719.4	5e-213	Ank	Predicted by CLC Genomics Workbench version 7.0.4	Full PFAM	Predicted from a fragment model	Link to PFAM
bmsbwbcontig155_ORF	275	307	Ankyrin repeat	PF00023	719.4	5e-213	Ank	Predicted by CLC Genomics Workbench version 7.0.4	Full PFAM	Predicted from a fragment model	Link to PFAM
bmsbwbcontig155_ORF	308	340	Ankyrin repeat	PF00023	719.4	5e-213	Ank	Predicted by CLC Genomics Workbench version 7.0.4	Full PFAM	Predicted from a fragment model	Link to PFAM
bmsbwbcontig155_ORF	341	373	Ankyrin repeat	PF00023	719.4	5e-213	Ank	Predicted by CLC Genomics Workbench version 7.0.4	Full PFAM	Predicted from a fragment model	Link to PFAM
bmsbwbcontig155_ORF	374	406	Ankyrin repeat	PF00023	719.4	5e-213	Ank	Predicted by CLC Genomics Workbench version 7.0.4	Full PFAM	Predicted from a fragment model	Link to PFAM
bmsbwbcontig155_ORF	407	439	Ankyrin repeat	PF00023	719.4	5e-213	Ank	Predicted by CLC Genomics Workbench version 7.0.4	Full PFAM	Predicted from a fragment model	Link to PFAM
bmsbwbcontig155_ORF	440	472	Ankyrin repeat	PF00023	719.4	5e-213	Ank	Predicted by CLC Genomics Workbench version 7.0.4	Full PFAM	Predicted from a fragment model	Link to PFAM
bmsbwbcontig155_ORF	473	505	Ankyrin repeat	PF00023	719.4	5e-213	Ank	Predicted by CLC Genomics Workbench version 7.0.4	Full PFAM	Predicted from a fragment model	Link to PFAM
bmsbwbcontig155_ORF	506	538	Ankyrin repeat	PF00023	719.4	5e-213	Ank	Predicted by CLC Genomics Workbench version 7.0.4	Full PFAM	Predicted from a fragment model	Link to PFAM
bmsbwbcontig155_ORF	539	571	Ankyrin repeat	PF00023	719.4	5e-213	Ank	Predicted by CLC Genomics Workbench version 7.0.4	Full PFAM	Predicted from a fragment model	Link to PFAM
bmsbwbcontig155_ORF	572	604	Ankyrin repeat	PF00023	719.4	5e-213	Ank	Predicted by CLC Genomics Workbench version 7.0.4	Full PFAM	Predicted from a fragment model	Link to PFAM
bmsbwbcontig155_ORF	605	637	Ankyrin repeat	PF00023	719.4	5e-213	Ank	Predicted by CLC Genomics Workbench version 7.0.4	Full PFAM	Predicted from a fragment model	Link to PFAM
bmsbwbcontig155_ORF	638	670	Ankyrin repeat	PF00023	719.4	5e-213	Ank	Predicted by CLC Genomics Workbench version 7.0.4	Full PFAM	Predicted from a fragment model	Link to PFAM
bmsbwbcontig155_ORF	671	703	Ankyrin repeat	PF00023	719.4	5e-213	Ank	Predicted by CLC Genomics Workbench version 7.0.4	Full PFAM	Predicted from a fragment model	Link to PFAM
bmsbwbcontig155_ORF	704	736	Ankyrin repeat	PF00023	719.4	5e-213	Ank	Predicted by CLC Genomics Workbench version 7.0.4	Full PFAM	Predicted from a fragment model	Link to PFAM
bmsbwbcontig155_ORF	737	769	Ankyrin repeat	PF00023	719.4	5e-213	Ank	Predicted by CLC Genomics Workbench version 7.0.4	Full PFAM	Predicted from a fragment model	Link to PFAM
bmsbwbcontig155_ORF	1388	1462	Death domain	PF00531	50.3	1.8e-13	Death	Predicted by CLC Genomics Workbench version 7.0.4	Full PFAM	Predicted from a fragment model	Link to PFAM
bmsbwbcontig155_ORF	906	1010	ZU5 domain	PF00791	203.7	8.9e-58	ZU5	Predicted by CLC Genomics Workbench version 7.0.4	Full PFAM	Predicted from a fragment model	Link to PFAM
bmsbwbcontig155_ORF	1123	1145	ZU5 domain	PF00791	203.7	8.9e-58	ZU5	Predicted by CLC Genomics Workbench version 7.0.4	Full PFAM	Predicted from a fragment model	Link to PFAM
bmsbwbcontig155_ORF	15	47	Ankyrin repeat	PF00023	756.3	4.1e-224	Ank	Predicted by CLC Genomics Workbench version 7.0.4	Full PFAM	Predicted from a full length model	Link to PFAM
bmsbwbcontig155_ORF	48	80	Ankyrin repeat	PF00023	756.3	4.1e-224	Ank	Predicted by CLC Genomics Workbench version 7.0.4	Full PFAM	Predicted from a full length model	Link to PFAM
bmsbwbcontig155_ORF	81	113	Ankyrin repeat	PF00023	756.3	4.1e-224	Ank	Predicted by CLC Genomics Workbench version 7.0.4	Full PFAM	Predicted from a full length model	Link to PFAM
bmsbwbcontig155_ORF	114	146	Ankyrin repeat	PF00023	756.3	4.1e-224	Ank	Predicted by CLC Genomics Workbench version 7.0.4	Full PFAM	Predicted from a full length model	Link to PFAM
bmsbwbcontig155_ORF	147	175	Ankyrin repeat	PF00023	756.3	4.1e-224	Ank	Predicted by CLC Genomics Workbench version 7.0.4	Full PFAM	Predicted from a full length model	Link to PFAM
bmsbwbcontig155_ORF	176	208	Ankyrin repeat	PF00023	756.3	4.1e-224	Ank	Predicted by CLC Genomics Workbench version 7.0.4	Full PFAM	Predicted from a full length model	Link to PFAM
bmsbwbcontig155_ORF	209	241	Ankyrin repeat	PF00023	756.3	4.1e-224	Ank	Predicted by CLC Genomics Workbench version 7.0.4	Full PFAM	Predicted from a full length model	Link to PFAM
bmsbwbcontig155_ORF	242	274	Ankyrin repeat	PF00023	756.3	4.1e-224	Ank	Predicted by CLC Genomics Workbench version 7.0.4	Full PFAM	Predicted from a full length model	Link to PFAM
bmsbwbcontig155_ORF	275	307	Ankyrin repeat	PF00023	756.3	4.1e-224	Ank	Predicted by CLC Genomics Workbench version 7.0.4	Full PFAM	Predicted from a full length model	Link to PFAM
bmsbwbcontig155_ORF	308	340	Ankyrin repeat	PF00023	756.3	4.1e-224	Ank	Predicted by CLC Genomics Workbench version 7.0.4	Full PFAM	Predicted from a full length model	Link to PFAM
bmsbwbcontig155_ORF	341	373	Ankyrin repeat	PF00023	756.3	4.1e-224	Ank	Predicted by CLC Genomics Workbench version 7.0.4	Full PFAM	Predicted from a full length model	Link to PFAM
bmsbwbcontig155_ORF	374	406	Ankyrin repeat	PF00023	756.3	4.1e-224	Ank	Predicted by CLC Genomics Workbench version 7.0.4	Full PFAM	Predicted from a full length model	Link to PFAM
bmsbwbcontig155_ORF	407	439	Ankyrin repeat	PF00023	756.3	4.1e-224	Ank	Predicted by CLC Genomics Workbench version 7.0.4	Full PFAM	Predicted from a full length model	Link to PFAM
bmsbwbcontig155_ORF	440	472	Ankyrin repeat	PF00023	756.3	4.1e-224	Ank	Predicted by CLC Genomics Workbench version 7.0.4	Full PFAM	Predicted from a full length model	Link to PFAM
bmsbwbcontig155_ORF	473	505	Ankyrin repeat	PF00023	756.3	4.1e-224	Ank	Predicted by CLC Genomics Workbench version 7.0.4	Full PFAM	Predicted from a full length model	Link to PFAM
bmsbwbcontig155_ORF	506	538	Ankyrin repeat	PF00023	756.3	4.1e-224	Ank	Predicted by CLC Genomics Workbench version 7.0.4	Full PFAM	Predicted from a full length model	Link to PFAM
bmsbwbcontig155_ORF	539	571	Ankyrin repeat	PF00023	756.3	4.1e-224	Ank	Predicted by CLC Genomics Workbench version 7.0.4	Full PFAM	Predicted from a full length model	Link to PFAM
bmsbwbcontig155_ORF	572	604	Ankyrin repeat	PF00023	756.3	4.1e-224	Ank	Predicted by CLC Genomics Workbench version 7.0.4	Full PFAM	Predicted from a full length model	Link to PFAM
bmsbwbcontig155_ORF	605	637	Ankyrin repeat	PF00023	756.3	4.1e-224	Ank	Predicted by CLC Genomics Workbench version 7.0.4	Full PFAM	Predicted from a full length model	Link to PFAM
bmsbwbcontig155_ORF	638	670	Ankyrin repeat	PF00023	756.3	4.1e-224	Ank	Predicted by CLC Genomics Workbench version 7.0.4	Full PFAM	Predicted from a full length model	Link to PFAM
bmsbwbcontig155_ORF	671	703	Ankyrin repeat	PF00023	756.3	4.1e-224	Ank	Predicted by CLC Genomics Workbench version 7.0.4	Full PFAM	Predicted from a full length model	Link to PFAM
bmsbwbcontig155_ORF	704	736	Ankyrin repeat	PF00023	756.3	4.1e-224	Ank	Predicted by CLC Genomics Workbench version 7.0.4	Full PFAM	Predicted from a full length model	Link to PFAM
bmsbwbcontig155_ORF	737	769	Ankyrin repeat	PF00023	756.3	4.1e-224	Ank	Predicted by CLC Genomics Workbench version 7.0.4	Full PFAM	Predicted from a full length model	Link to PFAM
bmsbwbcontig155_ORF	1388	1466	Death domain	PF00531	49.3	2.6e-11	Death	Predicted by CLC Genomics Workbench version 7.0.4	Full PFAM	Predicted from a full length model	Link to PFAM
bmsbwbcontig155_ORF	906	1010	ZU5 domain	PF00791	211.2	5.1e-60	ZU5	Predicted by CLC Genomics Workbench version 7.0.4	Full PFAM	Predicted from a full length model	Link to PFAM
bmsbwbcontig156_ORF	130	157	Armadillo/beta-catenin-like repeat	PF00514	39.9	7.1e-10	Arm	Predicted by CLC Genomics Workbench version 7.0.4	Full PFAM	Predicted from a fragment model	Link to PFAM
bmsbwbcontig156_ORF	433	471	Armadillo/beta-catenin-like repeat	PF00514	39.9	7.1e-10	Arm	Predicted by CLC Genomics Workbench version 7.0.4	Full PFAM	Predicted from a fragment model	Link to PFAM
bmsbwbcontig156_ORF	489	507	Armadillo/beta-catenin-like repeat	PF00514	39.9	7.1e-10	Arm	Predicted by CLC Genomics Workbench version 7.0.4	Full PFAM	Predicted from a fragment model	Link to PFAM
bmsbwbcontig156_ORF	660	700	Armadillo/beta-catenin-like repeat	PF00514	39.9	7.1e-10	Arm	Predicted by CLC Genomics Workbench version 7.0.4	Full PFAM	Predicted from a fragment model	Link to PFAM
bmsbwbcontig156_ORF	714	741	Armadillo/beta-catenin-like repeat	PF00514	39.9	7.1e-10	Arm	Predicted by CLC Genomics Workbench version 7.0.4	Full PFAM	Predicted from a fragment model	Link to PFAM
bmsbwbcontig156_ORF	81	121	HEAT repeat	PF02985	156.9	1.1e-43	HEAT	Predicted by CLC Genomics Workbench version 7.0.4	Full PFAM	Predicted from a fragment model	Link to PFAM
bmsbwbcontig156_ORF	123	159	HEAT repeat	PF02985	156.9	1.1e-43	HEAT	Predicted by CLC Genomics Workbench version 7.0.4	Full PFAM	Predicted from a fragment model	Link to PFAM
bmsbwbcontig156_ORF	169	205	HEAT repeat	PF02985	156.9	1.1e-43	HEAT	Predicted by CLC Genomics Workbench version 7.0.4	Full PFAM	Predicted from a fragment model	Link to PFAM
bmsbwbcontig156_ORF	210	246	HEAT repeat	PF02985	156.9	1.1e-43	HEAT	Predicted by CLC Genomics Workbench version 7.0.4	Full PFAM	Predicted from a fragment model	Link to PFAM
bmsbwbcontig156_ORF	251	287	HEAT repeat	PF02985	156.9	1.1e-43	HEAT	Predicted by CLC Genomics Workbench version 7.0.4	Full PFAM	Predicted from a fragment model	Link to PFAM
bmsbwbcontig156_ORF	375	394	HEAT repeat	PF02985	156.9	1.1e-43	HEAT	Predicted by CLC Genomics Workbench version 7.0.4	Full PFAM	Predicted from a fragment model	Link to PFAM
bmsbwbcontig156_ORF	396	432	HEAT repeat	PF02985	156.9	1.1e-43	HEAT	Predicted by CLC Genomics Workbench version 7.0.4	Full PFAM	Predicted from a fragment model	Link to PFAM
bmsbwbcontig156_ORF	437	473	HEAT repeat	PF02985	156.9	1.1e-43	HEAT	Predicted by CLC Genomics Workbench version 7.0.4	Full PFAM	Predicted from a fragment model	Link to PFAM
bmsbwbcontig156_ORF	479	515	HEAT repeat	PF02985	156.9	1.1e-43	HEAT	Predicted by CLC Genomics Workbench version 7.0.4	Full PFAM	Predicted from a fragment model	Link to PFAM
bmsbwbcontig156_ORF	666	702	HEAT repeat	PF02985	156.9	1.1e-43	HEAT	Predicted by CLC Genomics Workbench version 7.0.4	Full PFAM	Predicted from a fragment model	Link to PFAM
bmsbwbcontig156_ORF	707	743	HEAT repeat	PF02985	156.9	1.1e-43	HEAT	Predicted by CLC Genomics Workbench version 7.0.4	Full PFAM	Predicted from a fragment model	Link to PFAM
bmsbwbcontig156_ORF	33	101	Importin-beta N-terminal domain	PF03810	42.2	1e-10	IBN_N	Predicted by CLC Genomics Workbench version 7.0.4	Full PFAM	Predicted from a fragment model	Link to PFAM
bmsbwbcontig156_ORF	119	157	Armadillo/beta-catenin-like repeat	PF00514	39.8	1.9e-08	Arm	Predicted by CLC Genomics Workbench version 7.0.4	Full PFAM	Predicted from a full length model	Link to PFAM
bmsbwbcontig156_ORF	433	471	Armadillo/beta-catenin-like repeat	PF00514	39.8	1.9e-08	Arm	Predicted by CLC Genomics Workbench version 7.0.4	Full PFAM	Predicted from a full length model	Link to PFAM
bmsbwbcontig156_ORF	660	700	Armadillo/beta-catenin-like repeat	PF00514	39.8	1.9e-08	Arm	Predicted by CLC Genomics Workbench version 7.0.4	Full PFAM	Predicted from a full length model	Link to PFAM
bmsbwbcontig156_ORF	703	741	Armadillo/beta-catenin-like repeat	PF00514	39.8	1.9e-08	Arm	Predicted by CLC Genomics Workbench version 7.0.4	Full PFAM	Predicted from a full length model	Link to PFAM
bmsbwbcontig156_ORF	81	121	HEAT repeat	PF02985	176.4	1.5e-49	HEAT	Predicted by CLC Genomics Workbench version 7.0.4	Full PFAM	Predicted from a full length model	Link to PFAM
bmsbwbcontig156_ORF	123	159	HEAT repeat	PF02985	176.4	1.5e-49	HEAT	Predicted by CLC Genomics Workbench version 7.0.4	Full PFAM	Predicted from a full length model	Link to PFAM
bmsbwbcontig156_ORF	169	205	HEAT repeat	PF02985	176.4	1.5e-49	HEAT	Predicted by CLC Genomics Workbench version 7.0.4	Full PFAM	Predicted from a full length model	Link to PFAM
bmsbwbcontig156_ORF	210	246	HEAT repeat	PF02985	176.4	1.5e-49	HEAT	Predicted by CLC Genomics Workbench version 7.0.4	Full PFAM	Predicted from a full length model	Link to PFAM
bmsbwbcontig156_ORF	251	287	HEAT repeat	PF02985	176.4	1.5e-49	HEAT	Predicted by CLC Genomics Workbench version 7.0.4	Full PFAM	Predicted from a full length model	Link to PFAM
bmsbwbcontig156_ORF	396	432	HEAT repeat	PF02985	176.4	1.5e-49	HEAT	Predicted by CLC Genomics Workbench version 7.0.4	Full PFAM	Predicted from a full length model	Link to PFAM
bmsbwbcontig156_ORF	437	473	HEAT repeat	PF02985	176.4	1.5e-49	HEAT	Predicted by CLC Genomics Workbench version 7.0.4	Full PFAM	Predicted from a full length model	Link to PFAM
bmsbwbcontig156_ORF	479	515	HEAT repeat	PF02985	176.4	1.5e-49	HEAT	Predicted by CLC Genomics Workbench version 7.0.4	Full PFAM	Predicted from a full length model	Link to PFAM
bmsbwbcontig156_ORF	666	702	HEAT repeat	PF02985	176.4	1.5e-49	HEAT	Predicted by CLC Genomics Workbench version 7.0.4	Full PFAM	Predicted from a full length model	Link to PFAM
bmsbwbcontig156_ORF	707	743	HEAT repeat	PF02985	176.4	1.5e-49	HEAT	Predicted by CLC Genomics Workbench version 7.0.4	Full PFAM	Predicted from a full length model	Link to PFAM
bmsbwbcontig156_ORF	33	101	Importin-beta N-terminal domain	PF03810	44	1e-09	IBN_N	Predicted by CLC Genomics Workbench version 7.0.4	Full PFAM	Predicted from a full length model	Link to PFAM
bmsbwbcontig157_ORF	438	472	Ankyrin repeat	PF00023	65.5	5.1e-17	Ank	Predicted by CLC Genomics Workbench version 7.0.4	Full PFAM	Predicted from a fragment model	Link to PFAM
bmsbwbcontig157_ORF	474	510	Ankyrin repeat	PF00023	65.5	5.1e-17	Ank	Predicted by CLC Genomics Workbench version 7.0.4	Full PFAM	Predicted from a fragment model	Link to PFAM
bmsbwbcontig157_ORF	514	550	Ankyrin repeat	PF00023	65.5	5.1e-17	Ank	Predicted by CLC Genomics Workbench version 7.0.4	Full PFAM	Predicted from a fragment model	Link to PFAM
bmsbwbcontig157_ORF	551	561	Ankyrin repeat	PF00023	65.5	5.1e-17	Ank	Predicted by CLC Genomics Workbench version 7.0.4	Full PFAM	Predicted from a fragment model	Link to PFAM
bmsbwbcontig157_ORF	589	627	Ankyrin repeat	PF00023	65.5	5.1e-17	Ank	Predicted by CLC Genomics Workbench version 7.0.4	Full PFAM	Predicted from a fragment model	Link to PFAM
bmsbwbcontig157_ORF	438	472	Ankyrin repeat	PF00023	72	4e-18	Ank	Predicted by CLC Genomics Workbench version 7.0.4	Full PFAM	Predicted from a full length model	Link to PFAM
bmsbwbcontig157_ORF	474	510	Ankyrin repeat	PF00023	72	4e-18	Ank	Predicted by CLC Genomics Workbench version 7.0.4	Full PFAM	Predicted from a full length model	Link to PFAM
bmsbwbcontig157_ORF	514	550	Ankyrin repeat	PF00023	72	4e-18	Ank	Predicted by CLC Genomics Workbench version 7.0.4	Full PFAM	Predicted from a full length model	Link to PFAM
bmsbwbcontig157_ORF	551	588	Ankyrin repeat	PF00023	72	4e-18	Ank	Predicted by CLC Genomics Workbench version 7.0.4	Full PFAM	Predicted from a full length model	Link to PFAM
bmsbwbcontig157_ORF	589	627	Ankyrin repeat	PF00023	72	4e-18	Ank	Predicted by CLC Genomics Workbench version 7.0.4	Full PFAM	Predicted from a full length model	Link to PFAM
bmsbwbcontig159_ORF	111	162	Ribosomal protein L30p/L7e	PF00327	89	4e-25	Ribosomal_L30	Predicted by CLC Genomics Workbench version 7.0.4	Full PFAM	Predicted from a fragment model	Link to PFAM
bmsbwbcontig159_ORF	39	109	Ribosomal L30 N-terminal domain	PF08079	104.2	8.2e-28	Ribosomal_L30_N	Predicted by CLC Genomics Workbench version 7.0.4	Full PFAM	Predicted from a fragment model	Link to PFAM
bmsbwbcontig159_ORF	111	162	Ribosomal protein L30p/L7e	PF00327	90.9	7.9e-24	Ribosomal_L30	Predicted by CLC Genomics Workbench version 7.0.4	Full PFAM	Predicted from a full length model	Link to PFAM
bmsbwbcontig159_ORF	39	109	Ribosomal L30 N-terminal domain	PF08079	106.2	2e-28	Ribosomal_L30_N	Predicted by CLC Genomics Workbench version 7.0.4	Full PFAM	Predicted from a full length model	Link to PFAM
bmsbwbcontig161_ORF	81	242	Mitochondrial ATP synthase B chain precursor (ATP-synt_B)	PF05405	183.6	1e-51	Mt_ATP-synt_B	Predicted by CLC Genomics Workbench version 7.0.4	Full PFAM	Predicted from a fragment model	Link to PFAM
bmsbwbcontig161_ORF	81	242	Mitochondrial ATP synthase B chain precursor (ATP-synt_B)	PF05405	185.5	2.6e-52	Mt_ATP-synt_B	Predicted by CLC Genomics Workbench version 7.0.4	Full PFAM	Predicted from a full length model	Link to PFAM
bmsbwbcontig162_ORF	77	224	Insulinase (Peptidase family M16)	PF00675	269.2	1.7e-77	Peptidase_M16	Predicted by CLC Genomics Workbench version 7.0.4	Full PFAM	Predicted from a fragment model	Link to PFAM
bmsbwbcontig162_ORF	149	187	Peptidase M16 inactive domain	PF05193	180.8	6.8e-51	Peptidase_M16_C	Predicted by CLC Genomics Workbench version 7.0.4	Full PFAM	Predicted from a fragment model	Link to PFAM
bmsbwbcontig162_ORF	229	413	Peptidase M16 inactive domain	PF05193	180.8	6.8e-51	Peptidase_M16_C	Predicted by CLC Genomics Workbench version 7.0.4	Full PFAM	Predicted from a fragment model	Link to PFAM
bmsbwbcontig162_ORF	77	224	Insulinase (Peptidase family M16)	PF00675	271.1	4.4e-78	Peptidase_M16	Predicted by CLC Genomics Workbench version 7.0.4	Full PFAM	Predicted from a full length model	Link to PFAM
bmsbwbcontig162_ORF	229	413	Peptidase M16 inactive domain	PF05193	179.5	1.7e-50	Peptidase_M16_C	Predicted by CLC Genomics Workbench version 7.0.4	Full PFAM	Predicted from a full length model	Link to PFAM
bmsbwbcontig163_ORF	579	650	Poly-adenylate binding protein, unique domain	PF00658	146.3	8.2e-42	PABP	Predicted by CLC Genomics Workbench version 7.0.4	Full PFAM	Predicted from a fragment model	Link to PFAM
bmsbwbcontig163_ORF	15	86	RNA recognition motif. (a.k.a. RRM, RBD, or RNP domain)	PF00076	355.7	1.6e-103	RRM_1	Predicted by CLC Genomics Workbench version 7.0.4	Full PFAM	Predicted from a fragment model	Link to PFAM
bmsbwbcontig163_ORF	103	173	RNA recognition motif. (a.k.a. RRM, RBD, or RNP domain)	PF00076	355.7	1.6e-103	RRM_1	Predicted by CLC Genomics Workbench version 7.0.4	Full PFAM	Predicted from a fragment model	Link to PFAM
bmsbwbcontig163_ORF	196	267	RNA recognition motif. (a.k.a. RRM, RBD, or RNP domain)	PF00076	355.7	1.6e-103	RRM_1	Predicted by CLC Genomics Workbench version 7.0.4	Full PFAM	Predicted from a fragment model	Link to PFAM
bmsbwbcontig163_ORF	300	369	RNA recognition motif. (a.k.a. RRM, RBD, or RNP domain)	PF00076	355.7	1.6e-103	RRM_1	Predicted by CLC Genomics Workbench version 7.0.4	Full PFAM	Predicted from a fragment model	Link to PFAM
bmsbwbcontig163_ORF	579	650	Poly-adenylate binding protein, unique domain	PF00658	148.3	4.4e-41	PABP	Predicted by CLC Genomics Workbench version 7.0.4	Full PFAM	Predicted from a full length model	Link to PFAM
bmsbwbcontig163_ORF	15	86	RNA recognition motif. (a.k.a. RRM, RBD, or RNP domain)	PF00076	363.5	6.8e-106	RRM_1	Predicted by CLC Genomics Workbench version 7.0.4	Full PFAM	Predicted from a full length model	Link to PFAM
bmsbwbcontig163_ORF	103	173	RNA recognition motif. (a.k.a. RRM, RBD, or RNP domain)	PF00076	363.5	6.8e-106	RRM_1	Predicted by CLC Genomics Workbench version 7.0.4	Full PFAM	Predicted from a full length model	Link to PFAM
bmsbwbcontig163_ORF	196	267	RNA recognition motif. (a.k.a. RRM, RBD, or RNP domain)	PF00076	363.5	6.8e-106	RRM_1	Predicted by CLC Genomics Workbench version 7.0.4	Full PFAM	Predicted from a full length model	Link to PFAM
bmsbwbcontig163_ORF	300	369	RNA recognition motif. (a.k.a. RRM, RBD, or RNP domain)	PF00076	363.5	6.8e-106	RRM_1	Predicted by CLC Genomics Workbench version 7.0.4	Full PFAM	Predicted from a full length model	Link to PFAM
bmsbwbcontig164_ORF	139	172	Tetratricopeptide repeat	PF00515	24	1.8e-05	TPR_1	Predicted by CLC Genomics Workbench version 7.0.4	Full PFAM	Predicted from a fragment model	Link to PFAM
bmsbwbcontig164_ORF	207	240	Tetratricopeptide repeat	PF00515	24	1.8e-05	TPR_1	Predicted by CLC Genomics Workbench version 7.0.4	Full PFAM	Predicted from a fragment model	Link to PFAM
bmsbwbcontig164_ORF	139	172	Tetratricopeptide repeat	PF07719	34.1	3.6e-08	TPR_2	Predicted by CLC Genomics Workbench version 7.0.4	Full PFAM	Predicted from a fragment model	Link to PFAM
bmsbwbcontig164_ORF	173	206	Tetratricopeptide repeat	PF07719	34.1	3.6e-08	TPR_2	Predicted by CLC Genomics Workbench version 7.0.4	Full PFAM	Predicted from a fragment model	Link to PFAM
bmsbwbcontig164_ORF	207	240	Tetratricopeptide repeat	PF07719	34.1	3.6e-08	TPR_2	Predicted by CLC Genomics Workbench version 7.0.4	Full PFAM	Predicted from a fragment model	Link to PFAM
bmsbwbcontig164_ORF	80	96	Zinc finger, C3HC4 type (RING finger)	PF00097	26.4	8e-09	zf-C3HC4	Predicted by CLC Genomics Workbench version 7.0.4	Full PFAM	Predicted from a fragment model	Link to PFAM
bmsbwbcontig164_ORF	345	382	Zinc finger, C3HC4 type (RING finger)	PF00097	26.4	8e-09	zf-C3HC4	Predicted by CLC Genomics Workbench version 7.0.4	Full PFAM	Predicted from a fragment model	Link to PFAM
bmsbwbcontig164_ORF	429	634	ATP-dependent protease La (LON) domain	PF02190	-30.9	0.00042	LON	Predicted by CLC Genomics Workbench version 7.0.4	Full PFAM	Predicted from a full length model	Link to PFAM
bmsbwbcontig164_ORF	139	172	Tetratricopeptide repeat	PF00515	28	6.8e-05	TPR_1	Predicted by CLC Genomics Workbench version 7.0.4	Full PFAM	Predicted from a full length model	Link to PFAM
bmsbwbcontig164_ORF	207	240	Tetratricopeptide repeat	PF00515	28	6.8e-05	TPR_1	Predicted by CLC Genomics Workbench version 7.0.4	Full PFAM	Predicted from a full length model	Link to PFAM
bmsbwbcontig164_ORF	139	172	Tetratricopeptide repeat	PF07719	40.1	1.6e-08	TPR_2	Predicted by CLC Genomics Workbench version 7.0.4	Full PFAM	Predicted from a full length model	Link to PFAM
bmsbwbcontig164_ORF	173	206	Tetratricopeptide repeat	PF07719	40.1	1.6e-08	TPR_2	Predicted by CLC Genomics Workbench version 7.0.4	Full PFAM	Predicted from a full length model	Link to PFAM
bmsbwbcontig164_ORF	207	240	Tetratricopeptide repeat	PF07719	40.1	1.6e-08	TPR_2	Predicted by CLC Genomics Workbench version 7.0.4	Full PFAM	Predicted from a full length model	Link to PFAM
bmsbwbcontig166_ORF	263	412	Acyl-CoA dehydrogenase, C-terminal domain	PF00441	207.4	7e-59	Acyl-CoA_dh_1	Predicted by CLC Genomics Workbench version 7.0.4	Full PFAM	Predicted from a fragment model	Link to PFAM
bmsbwbcontig166_ORF	278	401	Acyl-CoA dehydrogenase, C-terminal domain	PF08028	70	5.2e-18	Acyl-CoA_dh_2	Predicted by CLC Genomics Workbench version 7.0.4	Full PFAM	Predicted from a fragment model	Link to PFAM
bmsbwbcontig166_ORF	153	204	Acyl-CoA dehydrogenase, middle domain	PF02770	115.5	6.6e-32	Acyl-CoA_dh_M	Predicted by CLC Genomics Workbench version 7.0.4	Full PFAM	Predicted from a fragment model	Link to PFAM
bmsbwbcontig166_ORF	38	149	Acyl-CoA dehydrogenase, N-terminal domain	PF02771	129.4	2.1e-35	Acyl-CoA_dh_N	Predicted by CLC Genomics Workbench version 7.0.4	Full PFAM	Predicted from a fragment model	Link to PFAM
bmsbwbcontig166_ORF	263	412	Acyl-CoA dehydrogenase, C-terminal domain	PF00441	209.3	1.8e-59	Acyl-CoA_dh_1	Predicted by CLC Genomics Workbench version 7.0.4	Full PFAM	Predicted from a full length model	Link to PFAM
bmsbwbcontig166_ORF	278	401	Acyl-CoA dehydrogenase, C-terminal domain	PF08028	71.9	4.3e-18	Acyl-CoA_dh_2	Predicted by CLC Genomics Workbench version 7.0.4	Full PFAM	Predicted from a full length model	Link to PFAM
bmsbwbcontig166_ORF	153	204	Acyl-CoA dehydrogenase, middle domain	PF02770	117.4	8.5e-32	Acyl-CoA_dh_M	Predicted by CLC Genomics Workbench version 7.0.4	Full PFAM	Predicted from a full length model	Link to PFAM
bmsbwbcontig166_ORF	38	149	Acyl-CoA dehydrogenase, N-terminal domain	PF02771	131.3	5.7e-36	Acyl-CoA_dh_N	Predicted by CLC Genomics Workbench version 7.0.4	Full PFAM	Predicted from a full length model	Link to PFAM
bmsbwbcontig167_ORF	148	445	Cation efflux family	PF01545	287.8	4.4e-83	Cation_efflux	Predicted by CLC Genomics Workbench version 7.0.4	Full PFAM	Predicted from a fragment model	Link to PFAM
bmsbwbcontig167_ORF	148	445	Cation efflux family	PF01545	289.7	1.2e-83	Cation_efflux	Predicted by CLC Genomics Workbench version 7.0.4	Full PFAM	Predicted from a full length model	Link to PFAM
bmsbwbcontig168_ORF	51	119	Insect cuticle protein	PF00379	91	3.5e-25	Chitin_bind_4	Predicted by CLC Genomics Workbench version 7.0.4	Full PFAM	Predicted from a fragment model	Link to PFAM
bmsbwbcontig168_ORF	51	119	Insect cuticle protein	PF00379	93	1.9e-24	Chitin_bind_4	Predicted by CLC Genomics Workbench version 7.0.4	Full PFAM	Predicted from a full length model	Link to PFAM
bmsbwbcontig169_ORF	11	73	Insect cuticle protein	PF00379	83.2	6.3e-23	Chitin_bind_4	Predicted by CLC Genomics Workbench version 7.0.4	Full PFAM	Predicted from a fragment model	Link to PFAM
bmsbwbcontig169_ORF	11	78	Insect cuticle protein	PF00379	80.6	1e-20	Chitin_bind_4	Predicted by CLC Genomics Workbench version 7.0.4	Full PFAM	Predicted from a full length model	Link to PFAM
bmsbwbcontig170_ORF	49	94	Insect cuticle protein	PF00379	32.6	2.3e-08	Chitin_bind_4	Predicted by CLC Genomics Workbench version 7.0.4	Full PFAM	Predicted from a fragment model	Link to PFAM
bmsbwbcontig171_ORF	1	296	Glycosyl hydrolases family 18	PF00704	168.3	1.2e-48	Glyco_hydro_18	Predicted by CLC Genomics Workbench version 7.0.4	Full PFAM	Predicted from a fragment model	Link to PFAM
bmsbwbcontig171_ORF	1	306	Glycosyl hydrolases family 18	PF00704	129.4	2.1e-35	Glyco_hydro_18	Predicted by CLC Genomics Workbench version 7.0.4	Full PFAM	Predicted from a full length model	Link to PFAM
bmsbwbcontig172_ORF	51	93	Glycosyl hydrolases family 18	PF00704	20.7	9.2e-06	Glyco_hydro_18	Predicted by CLC Genomics Workbench version 7.0.4	Full PFAM	Predicted from a fragment model	Link to PFAM
bmsbwbcontig174_ORF	41	61	IQ calmodulin-binding motif	PF00612	20.3	0.00013	IQ	Predicted by CLC Genomics Workbench version 7.0.4	Full PFAM	Predicted from a fragment model	Link to PFAM
bmsbwbcontig174_ORF	72	87	IQ calmodulin-binding motif	PF00612	20.3	0.00013	IQ	Predicted by CLC Genomics Workbench version 7.0.4	Full PFAM	Predicted from a fragment model	Link to PFAM
bmsbwbcontig174_ORF	5	25	Myosin head (motor domain)	PF00063	23.1	1e-06	Myosin_head	Predicted by CLC Genomics Workbench version 7.0.4	Full PFAM	Predicted from a fragment model	Link to PFAM
bmsbwbcontig174_ORF	161	234	Myosin tail	PF01576	274.6	4.1e-79	Myosin_tail_1	Predicted by CLC Genomics Workbench version 7.0.4	Full PFAM	Predicted from a fragment model	Link to PFAM
bmsbwbcontig174_ORF	268	304	Myosin tail	PF01576	274.6	4.1e-79	Myosin_tail_1	Predicted by CLC Genomics Workbench version 7.0.4	Full PFAM	Predicted from a fragment model	Link to PFAM
bmsbwbcontig174_ORF	327	496	Myosin tail	PF01576	274.6	4.1e-79	Myosin_tail_1	Predicted by CLC Genomics Workbench version 7.0.4	Full PFAM	Predicted from a fragment model	Link to PFAM
bmsbwbcontig175_ORF	380	453	Alpha mannosidase, middle domain	PF09261	91.3	6.1e-24	Alpha-mann_mid	Predicted by CLC Genomics Workbench version 7.0.4	Full PFAM	Predicted from a fragment model	Link to PFAM
bmsbwbcontig175_ORF	61	376	Glycosyl hydrolases family 38 N-terminal domain	PF01074	416.8	6.2e-122	Glyco_hydro_38	Predicted by CLC Genomics Workbench version 7.0.4	Full PFAM	Predicted from a fragment model	Link to PFAM
bmsbwbcontig175_ORF	502	997	Glycosyl hydrolases family 38 C-terminal domain	PF07748	296.4	9.1e-87	Glyco_hydro_38C	Predicted by CLC Genomics Workbench version 7.0.4	Full PFAM	Predicted from a fragment model	Link to PFAM
bmsbwbcontig175_ORF	380	453	Alpha mannosidase, middle domain	PF09261	93.1	1.7e-24	Alpha-mann_mid	Predicted by CLC Genomics Workbench version 7.0.4	Full PFAM	Predicted from a full length model	Link to PFAM
bmsbwbcontig175_ORF	61	376	Glycosyl hydrolases family 38 N-terminal domain	PF01074	418.7	1.7e-122	Glyco_hydro_38	Predicted by CLC Genomics Workbench version 7.0.4	Full PFAM	Predicted from a full length model	Link to PFAM
bmsbwbcontig175_ORF	502	997	Glycosyl hydrolases family 38 C-terminal domain	PF07748	298.2	3.2e-86	Glyco_hydro_38C	Predicted by CLC Genomics Workbench version 7.0.4	Full PFAM	Predicted from a full length model	Link to PFAM
bmsbwbcontig176_ORF	33	136	Calponin homology (CH) domain	PF00307	267.9	4.3e-77	CH	Predicted by CLC Genomics Workbench version 7.0.4	Full PFAM	Predicted from a fragment model	Link to PFAM
bmsbwbcontig176_ORF	146	251	Calponin homology (CH) domain	PF00307	267.9	4.3e-77	CH	Predicted by CLC Genomics Workbench version 7.0.4	Full PFAM	Predicted from a fragment model	Link to PFAM
bmsbwbcontig176_ORF	751	779	EF hand	PF00036	39.1	2.8e-09	efhand	Predicted by CLC Genomics Workbench version 7.0.4	Full PFAM	Predicted from a fragment model	Link to PFAM
bmsbwbcontig176_ORF	792	820	EF hand	PF00036	39.1	2.8e-09	efhand	Predicted by CLC Genomics Workbench version 7.0.4	Full PFAM	Predicted from a fragment model	Link to PFAM
bmsbwbcontig176_ORF	823	889	Ca2+ insensitive EF hand	PF08726	155.1	3.4e-46	efhand_Ca_insen	Predicted by CLC Genomics Workbench version 7.0.4	Full PFAM	Predicted from a fragment model	Link to PFAM
bmsbwbcontig176_ORF	275	385	Spectrin repeat	PF00435	209.1	2.4e-61	Spectrin	Predicted by CLC Genomics Workbench version 7.0.4	Full PFAM	Predicted from a fragment model	Link to PFAM
bmsbwbcontig176_ORF	395	500	Spectrin repeat	PF00435	209.1	2.4e-61	Spectrin	Predicted by CLC Genomics Workbench version 7.0.4	Full PFAM	Predicted from a fragment model	Link to PFAM
bmsbwbcontig176_ORF	510	621	Spectrin repeat	PF00435	209.1	2.4e-61	Spectrin	Predicted by CLC Genomics Workbench version 7.0.4	Full PFAM	Predicted from a fragment model	Link to PFAM
bmsbwbcontig176_ORF	631	734	Spectrin repeat	PF00435	209.1	2.4e-61	Spectrin	Predicted by CLC Genomics Workbench version 7.0.4	Full PFAM	Predicted from a fragment model	Link to PFAM
bmsbwbcontig176_ORF	33	136	Calponin homology (CH) domain	PF00307	271.6	3.3e-78	CH	Predicted by CLC Genomics Workbench version 7.0.4	Full PFAM	Predicted from a full length model	Link to PFAM
bmsbwbcontig176_ORF	146	251	Calponin homology (CH) domain	PF00307	271.6	3.3e-78	CH	Predicted by CLC Genomics Workbench version 7.0.4	Full PFAM	Predicted from a full length model	Link to PFAM
bmsbwbcontig176_ORF	751	779	EF hand	PF00036	43.1	1.9e-09	efhand	Predicted by CLC Genomics Workbench version 7.0.4	Full PFAM	Predicted from a full length model	Link to PFAM
bmsbwbcontig176_ORF	792	820	EF hand	PF00036	43.1	1.9e-09	efhand	Predicted by CLC Genomics Workbench version 7.0.4	Full PFAM	Predicted from a full length model	Link to PFAM
bmsbwbcontig176_ORF	823	889	Ca2+ insensitive EF hand	PF08726	156.9	1.1e-43	efhand_Ca_insen	Predicted by CLC Genomics Workbench version 7.0.4	Full PFAM	Predicted from a full length model	Link to PFAM
bmsbwbcontig176_ORF	275	385	Spectrin repeat	PF00435	217	9.1e-62	Spectrin	Predicted by CLC Genomics Workbench version 7.0.4	Full PFAM	Predicted from a full length model	Link to PFAM
bmsbwbcontig176_ORF	395	500	Spectrin repeat	PF00435	217	9.1e-62	Spectrin	Predicted by CLC Genomics Workbench version 7.0.4	Full PFAM	Predicted from a full length model	Link to PFAM
bmsbwbcontig176_ORF	510	621	Spectrin repeat	PF00435	217	9.1e-62	Spectrin	Predicted by CLC Genomics Workbench version 7.0.4	Full PFAM	Predicted from a full length model	Link to PFAM
bmsbwbcontig176_ORF	631	734	Spectrin repeat	PF00435	217	9.1e-62	Spectrin	Predicted by CLC Genomics Workbench version 7.0.4	Full PFAM	Predicted from a full length model	Link to PFAM
bmsbwbcontig180_ORF	1	186	Papain family cysteine protease	PF00112	294.3	6.7e-86	Peptidase_C1	Predicted by CLC Genomics Workbench version 7.0.4	Full PFAM	Predicted from a fragment model	Link to PFAM
bmsbwbcontig180_ORF	1	186	Papain family cysteine protease	PF00112	244.7	4e-70	Peptidase_C1	Predicted by CLC Genomics Workbench version 7.0.4	Full PFAM	Predicted from a full length model	Link to PFAM
bmsbwbcontig182_ORF	7	240	14-3-3 protein	PF00244	513.2	6e-151	14-3-3	Predicted by CLC Genomics Workbench version 7.0.4	Full PFAM	Predicted from a fragment model	Link to PFAM
bmsbwbcontig182_ORF	7	240	14-3-3 protein	PF00244	515.2	1.5e-151	14-3-3	Predicted by CLC Genomics Workbench version 7.0.4	Full PFAM	Predicted from a full length model	Link to PFAM
bmsbwbcontig183_ORF	73	239	DEAD/DEAH box helicase	PF00270	219.1	2.1e-62	DEAD	Predicted by CLC Genomics Workbench version 7.0.4	Full PFAM	Predicted from a fragment model	Link to PFAM
bmsbwbcontig183_ORF	307	383	Helicase conserved C-terminal domain	PF00271	122.3	2.1e-34	Helicase_C	Predicted by CLC Genomics Workbench version 7.0.4	Full PFAM	Predicted from a fragment model	Link to PFAM
bmsbwbcontig183_ORF	73	239	DEAD/DEAH box helicase	PF00270	220.8	6.2e-63	DEAD	Predicted by CLC Genomics Workbench version 7.0.4	Full PFAM	Predicted from a full length model	Link to PFAM
bmsbwbcontig183_ORF	307	383	Helicase conserved C-terminal domain	PF00271	124.3	7e-34	Helicase_C	Predicted by CLC Genomics Workbench version 7.0.4	Full PFAM	Predicted from a full length model	Link to PFAM
bmsbwbcontig185_ORF	9	88	PDZ domain (Also known as DHR or GLGF)	PF00595	53.2	6.2e-14	PDZ	Predicted by CLC Genomics Workbench version 7.0.4	Full PFAM	Predicted from a fragment model	Link to PFAM
bmsbwbcontig185_ORF	9	88	PDZ domain (Also known as DHR or GLGF)	PF00595	55.1	4.8e-13	PDZ	Predicted by CLC Genomics Workbench version 7.0.4	Full PFAM	Predicted from a full length model	Link to PFAM
bmsbwbcontig188_ORF	116	349	Zinc carboxypeptidase	PF00246	318.4	2.7e-92	Peptidase_M14	Predicted by CLC Genomics Workbench version 7.0.4	Full PFAM	Predicted from a fragment model	Link to PFAM
bmsbwbcontig188_ORF	36	94	Carboxypeptidase activation peptide	PF02244	42.6	4.8e-11	Propep_M14	Predicted by CLC Genomics Workbench version 7.0.4	Full PFAM	Predicted from a fragment model	Link to PFAM
bmsbwbcontig188_ORF	116	348	Zinc carboxypeptidase	PF00246	268	4.1e-77	Peptidase_M14	Predicted by CLC Genomics Workbench version 7.0.4	Full PFAM	Predicted from a full length model	Link to PFAM
bmsbwbcontig188_ORF	25	94	Carboxypeptidase activation peptide	PF02244	37.2	1.2e-07	Propep_M14	Predicted by CLC Genomics Workbench version 7.0.4	Full PFAM	Predicted from a full length model	Link to PFAM
bmsbwbcontig189_ORF	15	364	Fructose-bisphosphate aldolase class-I	PF00274	869.2	2.3e-261	Glycolytic	Predicted by CLC Genomics Workbench version 7.0.4	Full PFAM	Predicted from a fragment model	Link to PFAM
bmsbwbcontig189_ORF	15	364	Fructose-bisphosphate aldolase class-I	PF00274	871.2	1e-258	Glycolytic	Predicted by CLC Genomics Workbench version 7.0.4	Full PFAM	Predicted from a full length model	Link to PFAM
bmsbwbcontig190_ORF	952	1025	U-box domain	PF04564	127.8	2.4e-45	U-box	Predicted by CLC Genomics Workbench version 7.0.4	Full PFAM	Predicted from a fragment model	Link to PFAM
bmsbwbcontig190_ORF	952	1025	U-box domain	PF04564	129.7	1.7e-35	U-box	Predicted by CLC Genomics Workbench version 7.0.4	Full PFAM	Predicted from a full length model	Link to PFAM
bmsbwbcontig191_ORF	32	137	Cytochrome c oxidase subunit Va	PF02284	213.2	2e-68	COX5A	Predicted by CLC Genomics Workbench version 7.0.4	Full PFAM	Predicted from a fragment model	Link to PFAM
bmsbwbcontig191_ORF	29	137	Cytochrome c oxidase subunit Va	PF02284	214.9	3.9e-61	COX5A	Predicted by CLC Genomics Workbench version 7.0.4	Full PFAM	Predicted from a full length model	Link to PFAM
bmsbwbcontig192_ORF	6	46	Tropomyosin	PF00261	505.3	1.5e-148	Tropomyosin	Predicted by CLC Genomics Workbench version 7.0.4	Full PFAM	Predicted from a fragment model	Link to PFAM
bmsbwbcontig192_ORF	48	284	Tropomyosin	PF00261	505.3	1.5e-148	Tropomyosin	Predicted by CLC Genomics Workbench version 7.0.4	Full PFAM	Predicted from a fragment model	Link to PFAM
bmsbwbcontig192_ORF	48	284	Tropomyosin	PF00261	516.2	7.4e-152	Tropomyosin	Predicted by CLC Genomics Workbench version 7.0.4	Full PFAM	Predicted from a full length model	Link to PFAM
bmsbwbcontig196_ORF	271	376	Elongation factor 1 gamma, conserved domain	PF00647	251.6	3.2e-72	EF1G	Predicted by CLC Genomics Workbench version 7.0.4	Full PFAM	Predicted from a fragment model	Link to PFAM
bmsbwbcontig196_ORF	103	195	Glutathione S-transferase, C-terminal domain	PF00043	66.4	2.2e-18	GST_C	Predicted by CLC Genomics Workbench version 7.0.4	Full PFAM	Predicted from a fragment model	Link to PFAM
bmsbwbcontig196_ORF	2	78	Glutathione S-transferase, N-terminal domain	PF02798	54.8	1.7e-13	GST_N	Predicted by CLC Genomics Workbench version 7.0.4	Full PFAM	Predicted from a fragment model	Link to PFAM
bmsbwbcontig196_ORF	271	376	Elongation factor 1 gamma, conserved domain	PF00647	253.5	8.9e-73	EF1G	Predicted by CLC Genomics Workbench version 7.0.4	Full PFAM	Predicted from a full length model	Link to PFAM
bmsbwbcontig196_ORF	103	195	Glutathione S-transferase, C-terminal domain	PF00043	68.4	4.8e-17	GST_C	Predicted by CLC Genomics Workbench version 7.0.4	Full PFAM	Predicted from a full length model	Link to PFAM
bmsbwbcontig196_ORF	2	78	Glutathione S-transferase, N-terminal domain	PF02798	56.6	1.7e-13	GST_N	Predicted by CLC Genomics Workbench version 7.0.4	Full PFAM	Predicted from a full length model	Link to PFAM
bmsbwbcontig200_ORF	1	13	Tetratricopeptide repeat	PF00515	271	4.8e-78	TPR_1	Predicted by CLC Genomics Workbench version 7.0.4	Full PFAM	Predicted from a fragment model	Link to PFAM
bmsbwbcontig200_ORF	14	47	Tetratricopeptide repeat	PF00515	271	4.8e-78	TPR_1	Predicted by CLC Genomics Workbench version 7.0.4	Full PFAM	Predicted from a fragment model	Link to PFAM
bmsbwbcontig200_ORF	48	81	Tetratricopeptide repeat	PF00515	271	4.8e-78	TPR_1	Predicted by CLC Genomics Workbench version 7.0.4	Full PFAM	Predicted from a fragment model	Link to PFAM
bmsbwbcontig200_ORF	82	115	Tetratricopeptide repeat	PF00515	271	4.8e-78	TPR_1	Predicted by CLC Genomics Workbench version 7.0.4	Full PFAM	Predicted from a fragment model	Link to PFAM
bmsbwbcontig200_ORF	116	149	Tetratricopeptide repeat	PF00515	271	4.8e-78	TPR_1	Predicted by CLC Genomics Workbench version 7.0.4	Full PFAM	Predicted from a fragment model	Link to PFAM
bmsbwbcontig200_ORF	150	183	Tetratricopeptide repeat	PF00515	271	4.8e-78	TPR_1	Predicted by CLC Genomics Workbench version 7.0.4	Full PFAM	Predicted from a fragment model	Link to PFAM
bmsbwbcontig200_ORF	184	217	Tetratricopeptide repeat	PF00515	271	4.8e-78	TPR_1	Predicted by CLC Genomics Workbench version 7.0.4	Full PFAM	Predicted from a fragment model	Link to PFAM
bmsbwbcontig200_ORF	218	251	Tetratricopeptide repeat	PF00515	271	4.8e-78	TPR_1	Predicted by CLC Genomics Workbench version 7.0.4	Full PFAM	Predicted from a fragment model	Link to PFAM
bmsbwbcontig200_ORF	252	285	Tetratricopeptide repeat	PF00515	271	4.8e-78	TPR_1	Predicted by CLC Genomics Workbench version 7.0.4	Full PFAM	Predicted from a fragment model	Link to PFAM
bmsbwbcontig200_ORF	286	296	Tetratricopeptide repeat	PF00515	271	4.8e-78	TPR_1	Predicted by CLC Genomics Workbench version 7.0.4	Full PFAM	Predicted from a fragment model	Link to PFAM
bmsbwbcontig200_ORF	14	47	Tetratricopeptide repeat	PF07719	210.7	7.2e-60	TPR_2	Predicted by CLC Genomics Workbench version 7.0.4	Full PFAM	Predicted from a fragment model	Link to PFAM
bmsbwbcontig200_ORF	48	81	Tetratricopeptide repeat	PF07719	210.7	7.2e-60	TPR_2	Predicted by CLC Genomics Workbench version 7.0.4	Full PFAM	Predicted from a fragment model	Link to PFAM
bmsbwbcontig200_ORF	82	115	Tetratricopeptide repeat	PF07719	210.7	7.2e-60	TPR_2	Predicted by CLC Genomics Workbench version 7.0.4	Full PFAM	Predicted from a fragment model	Link to PFAM
bmsbwbcontig200_ORF	116	149	Tetratricopeptide repeat	PF07719	210.7	7.2e-60	TPR_2	Predicted by CLC Genomics Workbench version 7.0.4	Full PFAM	Predicted from a fragment model	Link to PFAM
bmsbwbcontig200_ORF	150	183	Tetratricopeptide repeat	PF07719	210.7	7.2e-60	TPR_2	Predicted by CLC Genomics Workbench version 7.0.4	Full PFAM	Predicted from a fragment model	Link to PFAM
bmsbwbcontig200_ORF	184	217	Tetratricopeptide repeat	PF07719	210.7	7.2e-60	TPR_2	Predicted by CLC Genomics Workbench version 7.0.4	Full PFAM	Predicted from a fragment model	Link to PFAM
bmsbwbcontig200_ORF	218	251	Tetratricopeptide repeat	PF07719	210.7	7.2e-60	TPR_2	Predicted by CLC Genomics Workbench version 7.0.4	Full PFAM	Predicted from a fragment model	Link to PFAM
bmsbwbcontig200_ORF	252	285	Tetratricopeptide repeat	PF07719	210.7	7.2e-60	TPR_2	Predicted by CLC Genomics Workbench version 7.0.4	Full PFAM	Predicted from a fragment model	Link to PFAM
bmsbwbcontig200_ORF	82	107	Tetratricopeptide repeat	PF07721	25.7	8.8e-06	TPR_4	Predicted by CLC Genomics Workbench version 7.0.4	Full PFAM	Predicted from a fragment model	Link to PFAM
bmsbwbcontig200_ORF	116	141	Tetratricopeptide repeat	PF07721	25.7	8.8e-06	TPR_4	Predicted by CLC Genomics Workbench version 7.0.4	Full PFAM	Predicted from a fragment model	Link to PFAM
bmsbwbcontig200_ORF	184	209	Tetratricopeptide repeat	PF07721	25.7	8.8e-06	TPR_4	Predicted by CLC Genomics Workbench version 7.0.4	Full PFAM	Predicted from a fragment model	Link to PFAM
bmsbwbcontig200_ORF	252	277	Tetratricopeptide repeat	PF07721	25.7	8.8e-06	TPR_4	Predicted by CLC Genomics Workbench version 7.0.4	Full PFAM	Predicted from a fragment model	Link to PFAM
bmsbwbcontig200_ORF	14	47	Tetratricopeptide repeat	PF00515	282	2.3e-81	TPR_1	Predicted by CLC Genomics Workbench version 7.0.4	Full PFAM	Predicted from a full length model	Link to PFAM
bmsbwbcontig200_ORF	48	81	Tetratricopeptide repeat	PF00515	282	2.3e-81	TPR_1	Predicted by CLC Genomics Workbench version 7.0.4	Full PFAM	Predicted from a full length model	Link to PFAM
bmsbwbcontig200_ORF	82	115	Tetratricopeptide repeat	PF00515	282	2.3e-81	TPR_1	Predicted by CLC Genomics Workbench version 7.0.4	Full PFAM	Predicted from a full length model	Link to PFAM
bmsbwbcontig200_ORF	116	149	Tetratricopeptide repeat	PF00515	282	2.3e-81	TPR_1	Predicted by CLC Genomics Workbench version 7.0.4	Full PFAM	Predicted from a full length model	Link to PFAM
bmsbwbcontig200_ORF	150	183	Tetratricopeptide repeat	PF00515	282	2.3e-81	TPR_1	Predicted by CLC Genomics Workbench version 7.0.4	Full PFAM	Predicted from a full length model	Link to PFAM
bmsbwbcontig200_ORF	184	217	Tetratricopeptide repeat	PF00515	282	2.3e-81	TPR_1	Predicted by CLC Genomics Workbench version 7.0.4	Full PFAM	Predicted from a full length model	Link to PFAM
bmsbwbcontig200_ORF	218	251	Tetratricopeptide repeat	PF00515	282	2.3e-81	TPR_1	Predicted by CLC Genomics Workbench version 7.0.4	Full PFAM	Predicted from a full length model	Link to PFAM
bmsbwbcontig200_ORF	252	285	Tetratricopeptide repeat	PF00515	282	2.3e-81	TPR_1	Predicted by CLC Genomics Workbench version 7.0.4	Full PFAM	Predicted from a full length model	Link to PFAM
bmsbwbcontig200_ORF	14	47	Tetratricopeptide repeat	PF07719	226.7	1.1e-64	TPR_2	Predicted by CLC Genomics Workbench version 7.0.4	Full PFAM	Predicted from a full length model	Link to PFAM
bmsbwbcontig200_ORF	48	81	Tetratricopeptide repeat	PF07719	226.7	1.1e-64	TPR_2	Predicted by CLC Genomics Workbench version 7.0.4	Full PFAM	Predicted from a full length model	Link to PFAM
bmsbwbcontig200_ORF	82	115	Tetratricopeptide repeat	PF07719	226.7	1.1e-64	TPR_2	Predicted by CLC Genomics Workbench version 7.0.4	Full PFAM	Predicted from a full length model	Link to PFAM
bmsbwbcontig200_ORF	116	149	Tetratricopeptide repeat	PF07719	226.7	1.1e-64	TPR_2	Predicted by CLC Genomics Workbench version 7.0.4	Full PFAM	Predicted from a full length model	Link to PFAM
bmsbwbcontig200_ORF	150	183	Tetratricopeptide repeat	PF07719	226.7	1.1e-64	TPR_2	Predicted by CLC Genomics Workbench version 7.0.4	Full PFAM	Predicted from a full length model	Link to PFAM
bmsbwbcontig200_ORF	184	217	Tetratricopeptide repeat	PF07719	226.7	1.1e-64	TPR_2	Predicted by CLC Genomics Workbench version 7.0.4	Full PFAM	Predicted from a full length model	Link to PFAM
bmsbwbcontig200_ORF	218	251	Tetratricopeptide repeat	PF07719	226.7	1.1e-64	TPR_2	Predicted by CLC Genomics Workbench version 7.0.4	Full PFAM	Predicted from a full length model	Link to PFAM
bmsbwbcontig200_ORF	252	285	Tetratricopeptide repeat	PF07719	226.7	1.1e-64	TPR_2	Predicted by CLC Genomics Workbench version 7.0.4	Full PFAM	Predicted from a full length model	Link to PFAM
bmsbwbcontig200_ORF	82	107	Tetratricopeptide repeat	PF07721	33.7	1.4e-06	TPR_4	Predicted by CLC Genomics Workbench version 7.0.4	Full PFAM	Predicted from a full length model	Link to PFAM
bmsbwbcontig200_ORF	116	141	Tetratricopeptide repeat	PF07721	33.7	1.4e-06	TPR_4	Predicted by CLC Genomics Workbench version 7.0.4	Full PFAM	Predicted from a full length model	Link to PFAM
bmsbwbcontig200_ORF	184	209	Tetratricopeptide repeat	PF07721	33.7	1.4e-06	TPR_4	Predicted by CLC Genomics Workbench version 7.0.4	Full PFAM	Predicted from a full length model	Link to PFAM
bmsbwbcontig200_ORF	252	277	Tetratricopeptide repeat	PF07721	33.7	1.4e-06	TPR_4	Predicted by CLC Genomics Workbench version 7.0.4	Full PFAM	Predicted from a full length model	Link to PFAM
bmsbwbcontig201_ORF	276	398	Thiolase, C-terminal domain	PF02803	244.7	3.3e-79	Thiolase_C	Predicted by CLC Genomics Workbench version 7.0.4	Full PFAM	Predicted from a fragment model	Link to PFAM
bmsbwbcontig201_ORF	5	269	Thiolase, N-terminal domain	PF00108	369.6	1e-107	Thiolase_N	Predicted by CLC Genomics Workbench version 7.0.4	Full PFAM	Predicted from a fragment model	Link to PFAM
bmsbwbcontig201_ORF	276	398	Thiolase, C-terminal domain	PF02803	246.6	1.1e-70	Thiolase_C	Predicted by CLC Genomics Workbench version 7.0.4	Full PFAM	Predicted from a full length model	Link to PFAM
bmsbwbcontig201_ORF	5	269	Thiolase, N-terminal domain	PF00108	371.6	2.6e-108	Thiolase_N	Predicted by CLC Genomics Workbench version 7.0.4	Full PFAM	Predicted from a full length model	Link to PFAM
bmsbwbcontig202_ORF	725	814	Elongation factor G C-terminus	PF00679	135.8	6.1e-40	EFG_C	Predicted by CLC Genomics Workbench version 7.0.4	Full PFAM	Predicted from a fragment model	Link to PFAM
bmsbwbcontig202_ORF	561	569	Elongation factor G, domain IV	PF03764	178.3	2.2e-50	EFG_IV	Predicted by CLC Genomics Workbench version 7.0.4	Full PFAM	Predicted from a fragment model	Link to PFAM
bmsbwbcontig202_ORF	606	723	Elongation factor G, domain IV	PF03764	178.3	2.2e-50	EFG_IV	Predicted by CLC Genomics Workbench version 7.0.4	Full PFAM	Predicted from a fragment model	Link to PFAM
bmsbwbcontig202_ORF	17	346	Elongation factor Tu GTP binding domain	PF00009	269.7	1.2e-77	GTP_EFTU	Predicted by CLC Genomics Workbench version 7.0.4	Full PFAM	Predicted from a fragment model	Link to PFAM
bmsbwbcontig202_ORF	395	472	Elongation factor Tu domain 2	PF03144	52	4.1e-13	GTP_EFTU_D2	Predicted by CLC Genomics Workbench version 7.0.4	Full PFAM	Predicted from a fragment model	Link to PFAM
bmsbwbcontig202_ORF	31	165	GTPase of unknown function	PF01926	24.2	1.5e-05	MMR_HSR1	Predicted by CLC Genomics Workbench version 7.0.4	Full PFAM	Predicted from a fragment model	Link to PFAM
bmsbwbcontig202_ORF	725	814	Elongation factor G C-terminus	PF00679	137.7	6.4e-38	EFG_C	Predicted by CLC Genomics Workbench version 7.0.4	Full PFAM	Predicted from a full length model	Link to PFAM
bmsbwbcontig202_ORF	606	723	Elongation factor G, domain IV	PF03764	179	2.5e-50	EFG_IV	Predicted by CLC Genomics Workbench version 7.0.4	Full PFAM	Predicted from a full length model	Link to PFAM
bmsbwbcontig202_ORF	17	346	Elongation factor Tu GTP binding domain	PF00009	271.4	3.7e-78	GTP_EFTU	Predicted by CLC Genomics Workbench version 7.0.4	Full PFAM	Predicted from a full length model	Link to PFAM
bmsbwbcontig202_ORF	395	472	Elongation factor Tu domain 2	PF03144	54	1.1e-12	GTP_EFTU_D2	Predicted by CLC Genomics Workbench version 7.0.4	Full PFAM	Predicted from a full length model	Link to PFAM
bmsbwbcontig202_ORF	20	165	GTPase of unknown function	PF01926	12.4	0.00016	MMR_HSR1	Predicted by CLC Genomics Workbench version 7.0.4	Full PFAM	Predicted from a full length model	Link to PFAM
bmsbwbcontig206_ORF	45	489	CD36 family	PF01130	257.2	6.8e-74	CD36	Predicted by CLC Genomics Workbench version 7.0.4	Full PFAM	Predicted from a fragment model	Link to PFAM
bmsbwbcontig206_ORF	45	489	CD36 family	PF01130	259	2e-74	CD36	Predicted by CLC Genomics Workbench version 7.0.4	Full PFAM	Predicted from a full length model	Link to PFAM
bmsbwbcontig210_ORF	1	249	Ribosomal protein L3	PF00297	474.6	2.4e-139	Ribosomal_L3	Predicted by CLC Genomics Workbench version 7.0.4	Full PFAM	Predicted from a fragment model	Link to PFAM
bmsbwbcontig210_ORF	1	249	Ribosomal protein L3	PF00297	429.6	9.1e-126	Ribosomal_L3	Predicted by CLC Genomics Workbench version 7.0.4	Full PFAM	Predicted from a full length model	Link to PFAM
bmsbwbcontig213_ORF	1	29	Ankyrin repeat	PF00023	39.6	9.1e-10	Ank	Predicted by CLC Genomics Workbench version 7.0.4	Full PFAM	Predicted from a fragment model	Link to PFAM
bmsbwbcontig213_ORF	30	62	Ankyrin repeat	PF00023	39.6	9.1e-10	Ank	Predicted by CLC Genomics Workbench version 7.0.4	Full PFAM	Predicted from a fragment model	Link to PFAM
bmsbwbcontig213_ORF	1	29	Ankyrin repeat	PF00023	33.8	1.3e-06	Ank	Predicted by CLC Genomics Workbench version 7.0.4	Full PFAM	Predicted from a full length model	Link to PFAM
bmsbwbcontig213_ORF	30	62	Ankyrin repeat	PF00023	33.8	1.3e-06	Ank	Predicted by CLC Genomics Workbench version 7.0.4	Full PFAM	Predicted from a full length model	Link to PFAM
bmsbwbcontig214_ORF	131	159	E1-E2 ATPase	PF00122	18.5	4.4e-05	E1-E2_ATPase	Predicted by CLC Genomics Workbench version 7.0.4	Full PFAM	Predicted from a fragment model	Link to PFAM
bmsbwbcontig214_ORF	221	259	E1-E2 ATPase	PF00122	18.5	4.4e-05	E1-E2_ATPase	Predicted by CLC Genomics Workbench version 7.0.4	Full PFAM	Predicted from a fragment model	Link to PFAM
bmsbwbcontig214_ORF	364	377	haloacid dehalogenase-like hydrolase	PF00702	25	1.8e-06	Hydrolase	Predicted by CLC Genomics Workbench version 7.0.4	Full PFAM	Predicted from a fragment model	Link to PFAM
bmsbwbcontig214_ORF	646	696	haloacid dehalogenase-like hydrolase	PF00702	25	1.8e-06	Hydrolase	Predicted by CLC Genomics Workbench version 7.0.4	Full PFAM	Predicted from a fragment model	Link to PFAM
bmsbwbcontig214_ORF	739	790	haloacid dehalogenase-like hydrolase	PF00702	25	1.8e-06	Hydrolase	Predicted by CLC Genomics Workbench version 7.0.4	Full PFAM	Predicted from a fragment model	Link to PFAM
bmsbwbcontig216_ORF	10	305	Aldo/keto reductase family	PF00248	412.9	9.8e-121	Aldo_ket_red	Predicted by CLC Genomics Workbench version 7.0.4	Full PFAM	Predicted from a fragment model	Link to PFAM
bmsbwbcontig216_ORF	10	305	Aldo/keto reductase family	PF00248	414.7	2.8e-121	Aldo_ket_red	Predicted by CLC Genomics Workbench version 7.0.4	Full PFAM	Predicted from a full length model	Link to PFAM
bmsbwbcontig217_ORF	191	340	Tim44-like domain	PF04280	210.3	8.3e-60	Tim44	Predicted by CLC Genomics Workbench version 7.0.4	Full PFAM	Predicted from a fragment model	Link to PFAM
bmsbwbcontig217_ORF	191	340	Tim44-like domain	PF04280	212.3	2.4e-60	Tim44	Predicted by CLC Genomics Workbench version 7.0.4	Full PFAM	Predicted from a full length model	Link to PFAM
bmsbwbcontig219_ORF	49	465	UTP--glucose-1-phosphate uridylyltransferase	PF01704	795.2	7.7e-236	UDPGP	Predicted by CLC Genomics Workbench version 7.0.4	Full PFAM	Predicted from a fragment model	Link to PFAM
bmsbwbcontig219_ORF	49	465	UTP--glucose-1-phosphate uridylyltransferase	PF01704	797.1	2.1e-236	UDPGP	Predicted by CLC Genomics Workbench version 7.0.4	Full PFAM	Predicted from a full length model	Link to PFAM
bmsbwbcontig222_ORF	57	78	Ankyrin repeat	PF00023	20.9	0.00016	Ank	Predicted by CLC Genomics Workbench version 7.0.4	Full PFAM	Predicted from a fragment model	Link to PFAM
bmsbwbcontig223_ORF	511	548	UBA/TS-N domain	PF00627	35.1	5.4e-09	UBA	Predicted by CLC Genomics Workbench version 7.0.4	Full PFAM	Predicted from a fragment model	Link to PFAM
bmsbwbcontig223_ORF	16	83	Ubiquitin family	PF00240	75.7	2.4e-20	ubiquitin	Predicted by CLC Genomics Workbench version 7.0.4	Full PFAM	Predicted from a fragment model	Link to PFAM
bmsbwbcontig223_ORF	511	548	UBA/TS-N domain	PF00627	37.1	1.3e-07	UBA	Predicted by CLC Genomics Workbench version 7.0.4	Full PFAM	Predicted from a full length model	Link to PFAM
bmsbwbcontig223_ORF	16	83	Ubiquitin family	PF00240	77.6	8.4e-20	ubiquitin	Predicted by CLC Genomics Workbench version 7.0.4	Full PFAM	Predicted from a full length model	Link to PFAM
bmsbwbcontig225_ORF	7	210	Uncharacterised protein family UPF0005	PF01027	57.2	3.4e-15	UPF0005	Predicted by CLC Genomics Workbench version 7.0.4	Full PFAM	Predicted from a fragment model	Link to PFAM
bmsbwbcontig225_ORF	4	210	Uncharacterised protein family UPF0005	PF01027	54.9	5.5e-13	UPF0005	Predicted by CLC Genomics Workbench version 7.0.4	Full PFAM	Predicted from a full length model	Link to PFAM
bmsbwbcontig226_ORF	12	85	Ribosomal protein L6	PF00347	134.1	7.8e-37	Ribosomal_L6	Predicted by CLC Genomics Workbench version 7.0.4	Full PFAM	Predicted from a fragment model	Link to PFAM
bmsbwbcontig226_ORF	97	176	Ribosomal protein L6	PF00347	134.1	7.8e-37	Ribosomal_L6	Predicted by CLC Genomics Workbench version 7.0.4	Full PFAM	Predicted from a fragment model	Link to PFAM
bmsbwbcontig226_ORF	12	85	Ribosomal protein L6	PF00347	138	5.5e-38	Ribosomal_L6	Predicted by CLC Genomics Workbench version 7.0.4	Full PFAM	Predicted from a full length model	Link to PFAM
bmsbwbcontig226_ORF	97	176	Ribosomal protein L6	PF00347	138	5.5e-38	Ribosomal_L6	Predicted by CLC Genomics Workbench version 7.0.4	Full PFAM	Predicted from a full length model	Link to PFAM
bmsbwbcontig227_ORF	34	134	Cadherin domain	PF00028	371.6	2.5e-108	Cadherin	Predicted by CLC Genomics Workbench version 7.0.4	Full PFAM	Predicted from a fragment model	Link to PFAM
bmsbwbcontig227_ORF	159	235	Cadherin domain	PF00028	371.6	2.5e-108	Cadherin	Predicted by CLC Genomics Workbench version 7.0.4	Full PFAM	Predicted from a fragment model	Link to PFAM
bmsbwbcontig227_ORF	250	336	Cadherin domain	PF00028	371.6	2.5e-108	Cadherin	Predicted by CLC Genomics Workbench version 7.0.4	Full PFAM	Predicted from a fragment model	Link to PFAM
bmsbwbcontig227_ORF	350	437	Cadherin domain	PF00028	371.6	2.5e-108	Cadherin	Predicted by CLC Genomics Workbench version 7.0.4	Full PFAM	Predicted from a fragment model	Link to PFAM
bmsbwbcontig227_ORF	451	538	Cadherin domain	PF00028	371.6	2.5e-108	Cadherin	Predicted by CLC Genomics Workbench version 7.0.4	Full PFAM	Predicted from a fragment model	Link to PFAM
bmsbwbcontig227_ORF	552	645	Cadherin domain	PF00028	371.6	2.5e-108	Cadherin	Predicted by CLC Genomics Workbench version 7.0.4	Full PFAM	Predicted from a fragment model	Link to PFAM
bmsbwbcontig227_ORF	663	709	Cadherin domain	PF00028	371.6	2.5e-108	Cadherin	Predicted by CLC Genomics Workbench version 7.0.4	Full PFAM	Predicted from a fragment model	Link to PFAM
bmsbwbcontig227_ORF	34	134	Cadherin domain	PF00028	377.9	3.1e-110	Cadherin	Predicted by CLC Genomics Workbench version 7.0.4	Full PFAM	Predicted from a full length model	Link to PFAM
bmsbwbcontig227_ORF	149	235	Cadherin domain	PF00028	377.9	3.1e-110	Cadherin	Predicted by CLC Genomics Workbench version 7.0.4	Full PFAM	Predicted from a full length model	Link to PFAM
bmsbwbcontig227_ORF	250	336	Cadherin domain	PF00028	377.9	3.1e-110	Cadherin	Predicted by CLC Genomics Workbench version 7.0.4	Full PFAM	Predicted from a full length model	Link to PFAM
bmsbwbcontig227_ORF	350	437	Cadherin domain	PF00028	377.9	3.1e-110	Cadherin	Predicted by CLC Genomics Workbench version 7.0.4	Full PFAM	Predicted from a full length model	Link to PFAM
bmsbwbcontig227_ORF	451	538	Cadherin domain	PF00028	377.9	3.1e-110	Cadherin	Predicted by CLC Genomics Workbench version 7.0.4	Full PFAM	Predicted from a full length model	Link to PFAM
bmsbwbcontig227_ORF	552	645	Cadherin domain	PF00028	377.9	3.1e-110	Cadherin	Predicted by CLC Genomics Workbench version 7.0.4	Full PFAM	Predicted from a full length model	Link to PFAM
bmsbwbcontig229_ORF	6	85	PDZ domain (Also known as DHR or GLGF)	PF00595	64.1	5.3e-17	PDZ	Predicted by CLC Genomics Workbench version 7.0.4	Full PFAM	Predicted from a fragment model	Link to PFAM
bmsbwbcontig229_ORF	6	85	PDZ domain (Also known as DHR or GLGF)	PF00595	66	2.5e-16	PDZ	Predicted by CLC Genomics Workbench version 7.0.4	Full PFAM	Predicted from a full length model	Link to PFAM
bmsbwbcontig232_ORF	26	120	Insect pheromone-binding family, A10/OS-D	PF03392	189	2e-60	OS-D	Predicted by CLC Genomics Workbench version 7.0.4	Full PFAM	Predicted from a fragment model	Link to PFAM
bmsbwbcontig232_ORF	26	120	Insect pheromone-binding family, A10/OS-D	PF03392	191	6.1e-54	OS-D	Predicted by CLC Genomics Workbench version 7.0.4	Full PFAM	Predicted from a full length model	Link to PFAM
bmsbwbcontig233_ORF	1	95	Methyltransferase domain	PF08241	47	1.1e-11	Methyltransf_11	Predicted by CLC Genomics Workbench version 7.0.4	Full PFAM	Predicted from a fragment model	Link to PFAM
bmsbwbcontig233_ORF	1	93	Methyltransferase domain	PF08242	47.1	1.2e-11	Methyltransf_12	Predicted by CLC Genomics Workbench version 7.0.4	Full PFAM	Predicted from a fragment model	Link to PFAM
bmsbwbcontig233_ORF	1	95	Methyltransferase domain	PF08241	38.6	4.3e-08	Methyltransf_11	Predicted by CLC Genomics Workbench version 7.0.4	Full PFAM	Predicted from a full length model	Link to PFAM
bmsbwbcontig233_ORF	1	93	Methyltransferase domain	PF08242	42.7	2.7e-09	Methyltransf_12	Predicted by CLC Genomics Workbench version 7.0.4	Full PFAM	Predicted from a full length model	Link to PFAM
bmsbwbcontig237_ORF	3	132	Galactoside-binding lectin	PF00337	199.7	1.5e-56	Gal-bind_lectin	Predicted by CLC Genomics Workbench version 7.0.4	Full PFAM	Predicted from a fragment model	Link to PFAM
bmsbwbcontig237_ORF	156	292	Galactoside-binding lectin	PF00337	199.7	1.5e-56	Gal-bind_lectin	Predicted by CLC Genomics Workbench version 7.0.4	Full PFAM	Predicted from a fragment model	Link to PFAM
bmsbwbcontig237_ORF	3	132	Galactoside-binding lectin	PF00337	203.5	1e-57	Gal-bind_lectin	Predicted by CLC Genomics Workbench version 7.0.4	Full PFAM	Predicted from a full length model	Link to PFAM
bmsbwbcontig237_ORF	156	292	Galactoside-binding lectin	PF00337	203.5	1e-57	Gal-bind_lectin	Predicted by CLC Genomics Workbench version 7.0.4	Full PFAM	Predicted from a full length model	Link to PFAM
bmsbwbcontig238_ORF	66	291	MIF4G domain	PF02854	51.6	2.2e-14	MIF4G	Predicted by CLC Genomics Workbench version 7.0.4	Full PFAM	Predicted from a fragment model	Link to PFAM
bmsbwbcontig238_ORF	66	291	MIF4G domain	PF02854	53.5	1.5e-12	MIF4G	Predicted by CLC Genomics Workbench version 7.0.4	Full PFAM	Predicted from a full length model	Link to PFAM
bmsbwbcontig239_ORF	26	122	BTB/POZ domain	PF00651	112.3	3e-30	BTB	Predicted by CLC Genomics Workbench version 7.0.4	Full PFAM	Predicted from a fragment model	Link to PFAM
bmsbwbcontig239_ORF	26	123	BTB/POZ domain	PF00651	109.6	1.9e-29	BTB	Predicted by CLC Genomics Workbench version 7.0.4	Full PFAM	Predicted from a full length model	Link to PFAM
bmsbwbcontig241_ORF	66	505	Aconitase family (aconitate hydratase)	PF00330	871	1.1e-258	Aconitase	Predicted by CLC Genomics Workbench version 7.0.4	Full PFAM	Predicted from a fragment model	Link to PFAM
bmsbwbcontig241_ORF	584	714	Aconitase C-terminal domain	PF00694	231.1	4.9e-66	Aconitase_C	Predicted by CLC Genomics Workbench version 7.0.4	Full PFAM	Predicted from a fragment model	Link to PFAM
bmsbwbcontig241_ORF	66	505	Aconitase family (aconitate hydratase)	PF00330	872.9	3.1e-259	Aconitase	Predicted by CLC Genomics Workbench version 7.0.4	Full PFAM	Predicted from a full length model	Link to PFAM
bmsbwbcontig241_ORF	584	714	Aconitase C-terminal domain	PF00694	233.1	1.3e-66	Aconitase_C	Predicted by CLC Genomics Workbench version 7.0.4	Full PFAM	Predicted from a full length model	Link to PFAM
bmsbwbcontig247_ORF	23	83	Cathepsin propeptide inhibitor domain (I29)	PF08246	96.3	6.7e-28	Inhibitor_I29	Predicted by CLC Genomics Workbench version 7.0.4	Full PFAM	Predicted from a fragment model	Link to PFAM
bmsbwbcontig247_ORF	110	292	Papain family cysteine protease	PF00112	323	2.6e-94	Peptidase_C1	Predicted by CLC Genomics Workbench version 7.0.4	Full PFAM	Predicted from a fragment model	Link to PFAM
bmsbwbcontig247_ORF	23	83	Cathepsin propeptide inhibitor domain (I29)	PF08246	98.3	4.8e-26	Inhibitor_I29	Predicted by CLC Genomics Workbench version 7.0.4	Full PFAM	Predicted from a full length model	Link to PFAM
bmsbwbcontig247_ORF	110	292	Papain family cysteine protease	PF00112	271.2	4.3e-78	Peptidase_C1	Predicted by CLC Genomics Workbench version 7.0.4	Full PFAM	Predicted from a full length model	Link to PFAM
bmsbwbcontig248_ORF	12	86	Cytochrome oxidase c subunit VIb	PF02297	138.8	1.5e-38	COX6B	Predicted by CLC Genomics Workbench version 7.0.4	Full PFAM	Predicted from a fragment model	Link to PFAM
bmsbwbcontig248_ORF	12	86	Cytochrome oxidase c subunit VIb	PF02297	140.7	8e-39	COX6B	Predicted by CLC Genomics Workbench version 7.0.4	Full PFAM	Predicted from a full length model	Link to PFAM
bmsbwbcontig249_ORF	493	655	Acyl-CoA oxidase	PF01756	159.9	1.4e-44	ACOX	Predicted by CLC Genomics Workbench version 7.0.4	Full PFAM	Predicted from a fragment model	Link to PFAM
bmsbwbcontig249_ORF	146	206	Acyl-CoA dehydrogenase, middle domain	PF02770	53.9	2.6e-14	Acyl-CoA_dh_M	Predicted by CLC Genomics Workbench version 7.0.4	Full PFAM	Predicted from a fragment model	Link to PFAM
bmsbwbcontig249_ORF	493	673	Acyl-CoA oxidase	PF01756	149.8	1.5e-41	ACOX	Predicted by CLC Genomics Workbench version 7.0.4	Full PFAM	Predicted from a full length model	Link to PFAM
bmsbwbcontig249_ORF	146	206	Acyl-CoA dehydrogenase, middle domain	PF02770	55.9	2.9e-13	Acyl-CoA_dh_M	Predicted by CLC Genomics Workbench version 7.0.4	Full PFAM	Predicted from a full length model	Link to PFAM
bmsbwbcontig250_ORF	17	283	Glycosyl hydrolases family 18	PF00704	120.6	8.2e-35	Glyco_hydro_18	Predicted by CLC Genomics Workbench version 7.0.4	Full PFAM	Predicted from a fragment model	Link to PFAM
bmsbwbcontig250_ORF	17	283	Glycosyl hydrolases family 18	PF00704	79	3.1e-20	Glyco_hydro_18	Predicted by CLC Genomics Workbench version 7.0.4	Full PFAM	Predicted from a full length model	Link to PFAM
bmsbwbcontig251_ORF	1	235	Myosin head (motor domain)	PF00063	372	8.6e-109	Myosin_head	Predicted by CLC Genomics Workbench version 7.0.4	Full PFAM	Predicted from a fragment model	Link to PFAM
bmsbwbcontig251_ORF	1	234	Myosin head (motor domain)	PF00063	-226.3	3.8e-07	Myosin_head	Predicted by CLC Genomics Workbench version 7.0.4	Full PFAM	Predicted from a full length model	Link to PFAM
bmsbwbcontig254_ORF	288	483	ATPase family associated with various cellular activities (AAA)	PF00004	189.3	5.9e-57	AAA	Predicted by CLC Genomics Workbench version 7.0.4	Full PFAM	Predicted from a fragment model	Link to PFAM
bmsbwbcontig254_ORF	288	315	ATPase family associated with various cellular activities (AAA)	PF07728	33.9	2.9e-09	AAA_5	Predicted by CLC Genomics Workbench version 7.0.4	Full PFAM	Predicted from a fragment model	Link to PFAM
bmsbwbcontig254_ORF	399	431	ATPase family associated with various cellular activities (AAA)	PF07728	33.9	2.9e-09	AAA_5	Predicted by CLC Genomics Workbench version 7.0.4	Full PFAM	Predicted from a fragment model	Link to PFAM
bmsbwbcontig254_ORF	24	138	ATP-dependent protease La (LON) domain	PF02190	146.2	1.2e-42	LON	Predicted by CLC Genomics Workbench version 7.0.4	Full PFAM	Predicted from a fragment model	Link to PFAM
bmsbwbcontig254_ORF	506	718	Lon protease (S16) C-terminal proteolytic domain	PF05362	308.7	6.9e-90	Lon_C	Predicted by CLC Genomics Workbench version 7.0.4	Full PFAM	Predicted from a fragment model	Link to PFAM
bmsbwbcontig254_ORF	295	315	Shikimate kinase	PF01202	19.1	0.00029	SKI	Predicted by CLC Genomics Workbench version 7.0.4	Full PFAM	Predicted from a fragment model	Link to PFAM
bmsbwbcontig254_ORF	288	483	ATPase family associated with various cellular activities (AAA)	PF00004	191.2	5.2e-54	AAA	Predicted by CLC Genomics Workbench version 7.0.4	Full PFAM	Predicted from a full length model	Link to PFAM
bmsbwbcontig254_ORF	283	426	ATPase family associated with various cellular activities (AAA)	PF07724	-18.9	0.0006	AAA_2	Predicted by CLC Genomics Workbench version 7.0.4	Full PFAM	Predicted from a full length model	Link to PFAM
bmsbwbcontig254_ORF	288	431	ATPase family associated with various cellular activities (AAA)	PF07728	27.4	4.8e-05	AAA_5	Predicted by CLC Genomics Workbench version 7.0.4	Full PFAM	Predicted from a full length model	Link to PFAM
bmsbwbcontig254_ORF	1	138	ATP-dependent protease La (LON) domain	PF02190	28.5	6.4e-08	LON	Predicted by CLC Genomics Workbench version 7.0.4	Full PFAM	Predicted from a full length model	Link to PFAM
bmsbwbcontig254_ORF	506	718	Lon protease (S16) C-terminal proteolytic domain	PF05362	310.7	5.6e-90	Lon_C	Predicted by CLC Genomics Workbench version 7.0.4	Full PFAM	Predicted from a full length model	Link to PFAM
bmsbwbcontig255_ORF	132	260	Domain found in IF2B/IF5	PF01873	252.5	1.8e-72	eIF-5_eIF-2B	Predicted by CLC Genomics Workbench version 7.0.4	Full PFAM	Predicted from a fragment model	Link to PFAM
bmsbwbcontig255_ORF	132	260	Domain found in IF2B/IF5	PF01873	254.5	4.6e-73	eIF-5_eIF-2B	Predicted by CLC Genomics Workbench version 7.0.4	Full PFAM	Predicted from a full length model	Link to PFAM
bmsbwbcontig256_ORF	1	446	Carboxylesterase	PF00135	309.5	1.2e-89	COesterase	Predicted by CLC Genomics Workbench version 7.0.4	Full PFAM	Predicted from a fragment model	Link to PFAM
bmsbwbcontig256_ORF	1	446	Carboxylesterase	PF00135	202.3	2.4e-57	COesterase	Predicted by CLC Genomics Workbench version 7.0.4	Full PFAM	Predicted from a full length model	Link to PFAM
bmsbwbcontig257_ORF	5	238	Elongation factor Tu GTP binding domain	PF00009	358.9	1.7e-104	GTP_EFTU	Predicted by CLC Genomics Workbench version 7.0.4	Full PFAM	Predicted from a fragment model	Link to PFAM
bmsbwbcontig257_ORF	260	327	Elongation factor Tu domain 2	PF03144	91.3	6.1e-24	GTP_EFTU_D2	Predicted by CLC Genomics Workbench version 7.0.4	Full PFAM	Predicted from a fragment model	Link to PFAM
bmsbwbcontig257_ORF	334	442	Elongation factor Tu C-terminal domain	PF03143	211	5.7e-60	GTP_EFTU_D3	Predicted by CLC Genomics Workbench version 7.0.4	Full PFAM	Predicted from a fragment model	Link to PFAM
bmsbwbcontig257_ORF	5	238	Elongation factor Tu GTP binding domain	PF00009	360.6	5.2e-105	GTP_EFTU	Predicted by CLC Genomics Workbench version 7.0.4	Full PFAM	Predicted from a full length model	Link to PFAM
bmsbwbcontig257_ORF	260	327	Elongation factor Tu domain 2	PF03144	93.2	1.7e-24	GTP_EFTU_D2	Predicted by CLC Genomics Workbench version 7.0.4	Full PFAM	Predicted from a full length model	Link to PFAM
bmsbwbcontig257_ORF	334	442	Elongation factor Tu C-terminal domain	PF03143	213	1.5e-60	GTP_EFTU_D3	Predicted by CLC Genomics Workbench version 7.0.4	Full PFAM	Predicted from a full length model	Link to PFAM
bmsbwbcontig258_ORF	22	288	ATP synthase	PF00231	329.9	5.2e-102	ATP-synt	Predicted by CLC Genomics Workbench version 7.0.4	Full PFAM	Predicted from a fragment model	Link to PFAM
bmsbwbcontig258_ORF	22	288	ATP synthase	PF00231	331.8	2.5e-96	ATP-synt	Predicted by CLC Genomics Workbench version 7.0.4	Full PFAM	Predicted from a full length model	Link to PFAM
bmsbwbcontig260_ORF	1	74	Myosin head (motor domain)	PF00063	117.1	3.1e-34	Myosin_head	Predicted by CLC Genomics Workbench version 7.0.4	Full PFAM	Predicted from a fragment model	Link to PFAM
bmsbwbcontig262_ORF	155	175	WD domain, G-beta repeat	PF00400	112.5	2.5e-30	WD40	Predicted by CLC Genomics Workbench version 7.0.4	Full PFAM	Predicted from a fragment model	Link to PFAM
bmsbwbcontig262_ORF	245	270	WD domain, G-beta repeat	PF00400	112.5	2.5e-30	WD40	Predicted by CLC Genomics Workbench version 7.0.4	Full PFAM	Predicted from a fragment model	Link to PFAM
bmsbwbcontig262_ORF	274	313	WD domain, G-beta repeat	PF00400	112.5	2.5e-30	WD40	Predicted by CLC Genomics Workbench version 7.0.4	Full PFAM	Predicted from a fragment model	Link to PFAM
bmsbwbcontig262_ORF	323	361	WD domain, G-beta repeat	PF00400	112.5	2.5e-30	WD40	Predicted by CLC Genomics Workbench version 7.0.4	Full PFAM	Predicted from a fragment model	Link to PFAM
bmsbwbcontig262_ORF	404	448	WD domain, G-beta repeat	PF00400	112.5	2.5e-30	WD40	Predicted by CLC Genomics Workbench version 7.0.4	Full PFAM	Predicted from a fragment model	Link to PFAM
bmsbwbcontig262_ORF	452	490	WD domain, G-beta repeat	PF00400	112.5	2.5e-30	WD40	Predicted by CLC Genomics Workbench version 7.0.4	Full PFAM	Predicted from a fragment model	Link to PFAM
bmsbwbcontig262_ORF	137	175	WD domain, G-beta repeat	PF00400	117.3	9.2e-32	WD40	Predicted by CLC Genomics Workbench version 7.0.4	Full PFAM	Predicted from a full length model	Link to PFAM
bmsbwbcontig262_ORF	232	270	WD domain, G-beta repeat	PF00400	117.3	9.2e-32	WD40	Predicted by CLC Genomics Workbench version 7.0.4	Full PFAM	Predicted from a full length model	Link to PFAM
bmsbwbcontig262_ORF	274	313	WD domain, G-beta repeat	PF00400	117.3	9.2e-32	WD40	Predicted by CLC Genomics Workbench version 7.0.4	Full PFAM	Predicted from a full length model	Link to PFAM
bmsbwbcontig262_ORF	323	361	WD domain, G-beta repeat	PF00400	117.3	9.2e-32	WD40	Predicted by CLC Genomics Workbench version 7.0.4	Full PFAM	Predicted from a full length model	Link to PFAM
bmsbwbcontig262_ORF	404	448	WD domain, G-beta repeat	PF00400	117.3	9.2e-32	WD40	Predicted by CLC Genomics Workbench version 7.0.4	Full PFAM	Predicted from a full length model	Link to PFAM
bmsbwbcontig262_ORF	452	490	WD domain, G-beta repeat	PF00400	117.3	9.2e-32	WD40	Predicted by CLC Genomics Workbench version 7.0.4	Full PFAM	Predicted from a full length model	Link to PFAM
bmsbwbcontig263_ORF	231	314	60s Acidic ribosomal protein	PF00428	68.8	1.3e-18	Ribosomal_60s	Predicted by CLC Genomics Workbench version 7.0.4	Full PFAM	Predicted from a fragment model	Link to PFAM
bmsbwbcontig263_ORF	5	107	Ribosomal protein L10	PF00466	161.4	2.4e-46	Ribosomal_L10	Predicted by CLC Genomics Workbench version 7.0.4	Full PFAM	Predicted from a fragment model	Link to PFAM
bmsbwbcontig263_ORF	231	314	60s Acidic ribosomal protein	PF00428	70.7	1e-17	Ribosomal_60s	Predicted by CLC Genomics Workbench version 7.0.4	Full PFAM	Predicted from a full length model	Link to PFAM
bmsbwbcontig263_ORF	5	107	Ribosomal protein L10	PF00466	163.4	1.2e-45	Ribosomal_L10	Predicted by CLC Genomics Workbench version 7.0.4	Full PFAM	Predicted from a full length model	Link to PFAM
bmsbwbcontig264_ORF	231	314	60s Acidic ribosomal protein	PF00428	67.2	3.8e-18	Ribosomal_60s	Predicted by CLC Genomics Workbench version 7.0.4	Full PFAM	Predicted from a fragment model	Link to PFAM
bmsbwbcontig264_ORF	5	107	Ribosomal protein L10	PF00466	156.3	7.7e-45	Ribosomal_L10	Predicted by CLC Genomics Workbench version 7.0.4	Full PFAM	Predicted from a fragment model	Link to PFAM
bmsbwbcontig264_ORF	231	314	60s Acidic ribosomal protein	PF00428	69	3.1e-17	Ribosomal_60s	Predicted by CLC Genomics Workbench version 7.0.4	Full PFAM	Predicted from a full length model	Link to PFAM
bmsbwbcontig264_ORF	5	107	Ribosomal protein L10	PF00466	158.3	4.3e-44	Ribosomal_L10	Predicted by CLC Genomics Workbench version 7.0.4	Full PFAM	Predicted from a full length model	Link to PFAM
bmsbwbcontig265_ORF	202	264	Rieske [2Fe-2S] domain	PF00355	61.4	1.7e-16	Rieske	Predicted by CLC Genomics Workbench version 7.0.4	Full PFAM	Predicted from a fragment model	Link to PFAM
bmsbwbcontig265_ORF	1	44	Ubiquinol-cytochrome c reductase 8 kDa, N-terminal	PF09165	17	0.00093	Ubiq-Cytc-red_N	Predicted by CLC Genomics Workbench version 7.0.4	Full PFAM	Predicted from a fragment model	Link to PFAM
bmsbwbcontig265_ORF	77	143	Ubiquinol cytochrome reductase transmembrane region	PF02921	113.4	8.1e-32	UCR_TM	Predicted by CLC Genomics Workbench version 7.0.4	Full PFAM	Predicted from a fragment model	Link to PFAM
bmsbwbcontig265_ORF	172	264	Rieske [2Fe-2S] domain	PF00355	62.8	2.3e-15	Rieske	Predicted by CLC Genomics Workbench version 7.0.4	Full PFAM	Predicted from a full length model	Link to PFAM
bmsbwbcontig265_ORF	77	143	Ubiquinol cytochrome reductase transmembrane region	PF02921	115.3	3.6e-31	UCR_TM	Predicted by CLC Genomics Workbench version 7.0.4	Full PFAM	Predicted from a full length model	Link to PFAM
bmsbwbcontig267_ORF	1	56	Domain of unknown function (DUF227)	PF02958	46.9	9e-13	DUF227	Predicted by CLC Genomics Workbench version 7.0.4	Full PFAM	Predicted from a fragment model	Link to PFAM
bmsbwbcontig268_ORF	46	258	Domain of unknown function (DUF227)	PF02958	88.6	1.5e-24	DUF227	Predicted by CLC Genomics Workbench version 7.0.4	Full PFAM	Predicted from a fragment model	Link to PFAM
bmsbwbcontig268_ORF	46	258	Domain of unknown function (DUF227)	PF02958	3	8.3e-09	DUF227	Predicted by CLC Genomics Workbench version 7.0.4	Full PFAM	Predicted from a full length model	Link to PFAM
bmsbwbcontig270_ORF	305	455	Acyl-CoA dehydrogenase, C-terminal domain	PF00441	154.5	5.6e-43	Acyl-CoA_dh_1	Predicted by CLC Genomics Workbench version 7.0.4	Full PFAM	Predicted from a fragment model	Link to PFAM
bmsbwbcontig270_ORF	337	366	Acyl-CoA dehydrogenase, C-terminal domain	PF08028	17.9	0.00063	Acyl-CoA_dh_2	Predicted by CLC Genomics Workbench version 7.0.4	Full PFAM	Predicted from a fragment model	Link to PFAM
bmsbwbcontig270_ORF	392	444	Acyl-CoA dehydrogenase, C-terminal domain	PF08028	17.9	0.00063	Acyl-CoA_dh_2	Predicted by CLC Genomics Workbench version 7.0.4	Full PFAM	Predicted from a fragment model	Link to PFAM
bmsbwbcontig270_ORF	191	244	Acyl-CoA dehydrogenase, middle domain	PF02770	97.6	8.9e-27	Acyl-CoA_dh_M	Predicted by CLC Genomics Workbench version 7.0.4	Full PFAM	Predicted from a fragment model	Link to PFAM
bmsbwbcontig270_ORF	101	187	Acyl-CoA dehydrogenase, N-terminal domain	PF02771	43.3	4.4e-11	Acyl-CoA_dh_N	Predicted by CLC Genomics Workbench version 7.0.4	Full PFAM	Predicted from a fragment model	Link to PFAM
bmsbwbcontig270_ORF	305	455	Acyl-CoA dehydrogenase, C-terminal domain	PF00441	156.5	1.4e-43	Acyl-CoA_dh_1	Predicted by CLC Genomics Workbench version 7.0.4	Full PFAM	Predicted from a full length model	Link to PFAM
bmsbwbcontig270_ORF	320	444	Acyl-CoA dehydrogenase, C-terminal domain	PF08028	13	7.3e-05	Acyl-CoA_dh_2	Predicted by CLC Genomics Workbench version 7.0.4	Full PFAM	Predicted from a full length model	Link to PFAM
bmsbwbcontig270_ORF	191	244	Acyl-CoA dehydrogenase, middle domain	PF02770	99.5	2.1e-26	Acyl-CoA_dh_M	Predicted by CLC Genomics Workbench version 7.0.4	Full PFAM	Predicted from a full length model	Link to PFAM
bmsbwbcontig270_ORF	77	187	Acyl-CoA dehydrogenase, N-terminal domain	PF02771	39.4	2.5e-08	Acyl-CoA_dh_N	Predicted by CLC Genomics Workbench version 7.0.4	Full PFAM	Predicted from a full length model	Link to PFAM
bmsbwbcontig274_ORF	56	281	Fatty acid desaturase	PF00487	310.5	6.2e-90	FA_desaturase	Predicted by CLC Genomics Workbench version 7.0.4	Full PFAM	Predicted from a fragment model	Link to PFAM
bmsbwbcontig274_ORF	56	281	Fatty acid desaturase	PF00487	312.3	1.8e-90	FA_desaturase	Predicted by CLC Genomics Workbench version 7.0.4	Full PFAM	Predicted from a full length model	Link to PFAM
bmsbwbcontig277_ORF	2	56	Carboxylesterase	PF00135	54.9	1.3e-15	COesterase	Predicted by CLC Genomics Workbench version 7.0.4	Full PFAM	Predicted from a fragment model	Link to PFAM
bmsbwbcontig278_ORF	59	188	SPRY domain	PF00622	102.7	6.9e-29	SPRY	Predicted by CLC Genomics Workbench version 7.0.4	Full PFAM	Predicted from a fragment model	Link to PFAM
bmsbwbcontig278_ORF	59	188	SPRY domain	PF00622	104.6	6.2e-28	SPRY	Predicted by CLC Genomics Workbench version 7.0.4	Full PFAM	Predicted from a full length model	Link to PFAM
bmsbwbcontig280_ORF	5	142	Ubiquitin-conjugating enzyme	PF00179	279.4	1.4e-80	UQ_con	Predicted by CLC Genomics Workbench version 7.0.4	Full PFAM	Predicted from a fragment model	Link to PFAM
bmsbwbcontig280_ORF	5	142	Ubiquitin-conjugating enzyme	PF00179	281.3	3.9e-81	UQ_con	Predicted by CLC Genomics Workbench version 7.0.4	Full PFAM	Predicted from a full length model	Link to PFAM
bmsbwbcontig281_ORF	1	82	Carboxylesterase	PF00135	78.1	2.8e-22	COesterase	Predicted by CLC Genomics Workbench version 7.0.4	Full PFAM	Predicted from a fragment model	Link to PFAM
bmsbwbcontig284_ORF	618	773	RUN domain	PF02759	214.7	1.4e-61	RUN	Predicted by CLC Genomics Workbench version 7.0.4	Full PFAM	Predicted from a fragment model	Link to PFAM
bmsbwbcontig284_ORF	538	592	SH3 domain	PF00018	61.6	1e-15	SH3_1	Predicted by CLC Genomics Workbench version 7.0.4	Full PFAM	Predicted from a fragment model	Link to PFAM
bmsbwbcontig284_ORF	539	592	Variant SH3 domain	PF07653	45.6	4.3e-12	SH3_2	Predicted by CLC Genomics Workbench version 7.0.4	Full PFAM	Predicted from a fragment model	Link to PFAM
bmsbwbcontig284_ORF	161	369	TBC domain	PF00566	193.9	8.2e-55	TBC	Predicted by CLC Genomics Workbench version 7.0.4	Full PFAM	Predicted from a fragment model	Link to PFAM
bmsbwbcontig284_ORF	618	773	RUN domain	PF02759	216.6	1.2e-61	RUN	Predicted by CLC Genomics Workbench version 7.0.4	Full PFAM	Predicted from a full length model	Link to PFAM
bmsbwbcontig284_ORF	538	592	SH3 domain	PF00018	63.6	1.4e-15	SH3_1	Predicted by CLC Genomics Workbench version 7.0.4	Full PFAM	Predicted from a full length model	Link to PFAM
bmsbwbcontig284_ORF	539	592	Variant SH3 domain	PF07653	47.4	1e-10	SH3_2	Predicted by CLC Genomics Workbench version 7.0.4	Full PFAM	Predicted from a full length model	Link to PFAM
bmsbwbcontig284_ORF	161	376	TBC domain	PF00566	195.4	2.9e-55	TBC	Predicted by CLC Genomics Workbench version 7.0.4	Full PFAM	Predicted from a full length model	Link to PFAM
bmsbwbcontig286_ORF	173	375	Hexokinase	PF00349	311.6	1e-98	Hexokinase_1	Predicted by CLC Genomics Workbench version 7.0.4	Full PFAM	Predicted from a fragment model	Link to PFAM
bmsbwbcontig286_ORF	377	612	Hexokinase	PF03727	328.8	1.9e-95	Hexokinase_2	Predicted by CLC Genomics Workbench version 7.0.4	Full PFAM	Predicted from a fragment model	Link to PFAM
bmsbwbcontig286_ORF	173	375	Hexokinase	PF00349	313.5	7.9e-91	Hexokinase_1	Predicted by CLC Genomics Workbench version 7.0.4	Full PFAM	Predicted from a full length model	Link to PFAM
bmsbwbcontig286_ORF	377	614	Hexokinase	PF03727	325.9	1.5e-94	Hexokinase_2	Predicted by CLC Genomics Workbench version 7.0.4	Full PFAM	Predicted from a full length model	Link to PFAM
bmsbwbcontig289_ORF	93	320	Myosin head (motor domain)	PF00063	450.4	4.7e-132	Myosin_head	Predicted by CLC Genomics Workbench version 7.0.4	Full PFAM	Predicted from a fragment model	Link to PFAM
bmsbwbcontig289_ORF	40	81	Myosin N-terminal SH3-like domain	PF02736	60.3	2.9e-16	Myosin_N	Predicted by CLC Genomics Workbench version 7.0.4	Full PFAM	Predicted from a fragment model	Link to PFAM
bmsbwbcontig289_ORF	93	320	Myosin head (motor domain)	PF00063	-146.5	1.2e-09	Myosin_head	Predicted by CLC Genomics Workbench version 7.0.4	Full PFAM	Predicted from a full length model	Link to PFAM
bmsbwbcontig289_ORF	40	81	Myosin N-terminal SH3-like domain	PF02736	62.3	3.4e-15	Myosin_N	Predicted by CLC Genomics Workbench version 7.0.4	Full PFAM	Predicted from a full length model	Link to PFAM
bmsbwbcontig291_ORF	15	121	Iron/manganese superoxide dismutases, C-terminal domain	PF02777	193.8	5.9e-63	Sod_Fe_C	Predicted by CLC Genomics Workbench version 7.0.4	Full PFAM	Predicted from a fragment model	Link to PFAM
bmsbwbcontig291_ORF	1	11	Iron/manganese superoxide dismutases, alpha-hairpin domain	PF00081	14.8	0.00067	Sod_Fe_N	Predicted by CLC Genomics Workbench version 7.0.4	Full PFAM	Predicted from a fragment model	Link to PFAM
bmsbwbcontig291_ORF	15	121	Iron/manganese superoxide dismutases, C-terminal domain	PF02777	195.8	2.1e-55	Sod_Fe_C	Predicted by CLC Genomics Workbench version 7.0.4	Full PFAM	Predicted from a full length model	Link to PFAM
bmsbwbcontig293_ORF	12	105	Mitochondrial carrier protein	PF00153	110	1.6e-31	Mito_carr	Predicted by CLC Genomics Workbench version 7.0.4	Full PFAM	Predicted from a fragment model	Link to PFAM
bmsbwbcontig293_ORF	109	138	Mitochondrial carrier protein	PF00153	110	1.6e-31	Mito_carr	Predicted by CLC Genomics Workbench version 7.0.4	Full PFAM	Predicted from a fragment model	Link to PFAM
bmsbwbcontig293_ORF	12	105	Mitochondrial carrier protein	PF00153	97.3	9.7e-26	Mito_carr	Predicted by CLC Genomics Workbench version 7.0.4	Full PFAM	Predicted from a full length model	Link to PFAM
bmsbwbcontig294_ORF	30	241	Neurotransmitter-gated ion-channel ligand binding domain	PF02931	232.2	2.4e-66	Neur_chan_LBD	Predicted by CLC Genomics Workbench version 7.0.4	Full PFAM	Predicted from a fragment model	Link to PFAM
bmsbwbcontig294_ORF	248	327	Neurotransmitter-gated ion-channel transmembrane region	PF02932	107	1.1e-30	Neur_chan_memb	Predicted by CLC Genomics Workbench version 7.0.4	Full PFAM	Predicted from a fragment model	Link to PFAM
bmsbwbcontig294_ORF	30	241	Neurotransmitter-gated ion-channel ligand binding domain	PF02931	234	6.7e-67	Neur_chan_LBD	Predicted by CLC Genomics Workbench version 7.0.4	Full PFAM	Predicted from a full length model	Link to PFAM
bmsbwbcontig294_ORF	248	327	Neurotransmitter-gated ion-channel transmembrane region	PF02932	-44.3	5.8e-05	Neur_chan_memb	Predicted by CLC Genomics Workbench version 7.0.4	Full PFAM	Predicted from a full length model	Link to PFAM
bmsbwbcontig296_ORF	8	104	Mitochondrial carrier protein	PF00153	315	6.8e-92	Mito_carr	Predicted by CLC Genomics Workbench version 7.0.4	Full PFAM	Predicted from a fragment model	Link to PFAM
bmsbwbcontig296_ORF	113	207	Mitochondrial carrier protein	PF00153	315	6.8e-92	Mito_carr	Predicted by CLC Genomics Workbench version 7.0.4	Full PFAM	Predicted from a fragment model	Link to PFAM
bmsbwbcontig296_ORF	211	304	Mitochondrial carrier protein	PF00153	315	6.8e-92	Mito_carr	Predicted by CLC Genomics Workbench version 7.0.4	Full PFAM	Predicted from a fragment model	Link to PFAM
bmsbwbcontig296_ORF	8	104	Mitochondrial carrier protein	PF00153	320.8	4.9e-93	Mito_carr	Predicted by CLC Genomics Workbench version 7.0.4	Full PFAM	Predicted from a full length model	Link to PFAM
bmsbwbcontig296_ORF	113	207	Mitochondrial carrier protein	PF00153	320.8	4.9e-93	Mito_carr	Predicted by CLC Genomics Workbench version 7.0.4	Full PFAM	Predicted from a full length model	Link to PFAM
bmsbwbcontig296_ORF	211	304	Mitochondrial carrier protein	PF00153	320.8	4.9e-93	Mito_carr	Predicted by CLC Genomics Workbench version 7.0.4	Full PFAM	Predicted from a full length model	Link to PFAM
bmsbwbcontig298_ORF	19	132	Peptidase family M1	PF01433	43.9	1.1e-15	Peptidase_M1	Predicted by CLC Genomics Workbench version 7.0.4	Full PFAM	Predicted from a fragment model	Link to PFAM
bmsbwbcontig298_ORF	148	171	Peptidase family M1	PF01433	43.9	1.1e-15	Peptidase_M1	Predicted by CLC Genomics Workbench version 7.0.4	Full PFAM	Predicted from a fragment model	Link to PFAM
bmsbwbcontig299_ORF	238	422	ATPase family associated with various cellular activities (AAA)	PF00004	643.5	7.7e-195	AAA	Predicted by CLC Genomics Workbench version 7.0.4	Full PFAM	Predicted from a fragment model	Link to PFAM
bmsbwbcontig299_ORF	511	698	ATPase family associated with various cellular activities (AAA)	PF00004	643.5	7.7e-195	AAA	Predicted by CLC Genomics Workbench version 7.0.4	Full PFAM	Predicted from a fragment model	Link to PFAM
bmsbwbcontig299_ORF	234	258	ATPase family associated with various cellular activities (AAA)	PF07724	25.1	3.5e-07	AAA_2	Predicted by CLC Genomics Workbench version 7.0.4	Full PFAM	Predicted from a fragment model	Link to PFAM
bmsbwbcontig299_ORF	507	531	ATPase family associated with various cellular activities (AAA)	PF07724	25.1	3.5e-07	AAA_2	Predicted by CLC Genomics Workbench version 7.0.4	Full PFAM	Predicted from a fragment model	Link to PFAM
bmsbwbcontig299_ORF	239	264	ATPase family associated with various cellular activities (AAA)	PF07726	30.2	1.8e-08	AAA_3	Predicted by CLC Genomics Workbench version 7.0.4	Full PFAM	Predicted from a fragment model	Link to PFAM
bmsbwbcontig299_ORF	512	537	ATPase family associated with various cellular activities (AAA)	PF07726	30.2	1.8e-08	AAA_3	Predicted by CLC Genomics Workbench version 7.0.4	Full PFAM	Predicted from a fragment model	Link to PFAM
bmsbwbcontig299_ORF	238	274	ATPase family associated with various cellular activities (AAA)	PF07728	40.1	4.4e-11	AAA_5	Predicted by CLC Genomics Workbench version 7.0.4	Full PFAM	Predicted from a fragment model	Link to PFAM
bmsbwbcontig299_ORF	511	530	ATPase family associated with various cellular activities (AAA)	PF07728	40.1	4.4e-11	AAA_5	Predicted by CLC Genomics Workbench version 7.0.4	Full PFAM	Predicted from a fragment model	Link to PFAM
bmsbwbcontig299_ORF	20	106	Cell division protein 48 (CDC48), N-terminal domain	PF02359	120.9	9.3e-35	CDC48_N	Predicted by CLC Genomics Workbench version 7.0.4	Full PFAM	Predicted from a fragment model	Link to PFAM
bmsbwbcontig299_ORF	239	255	Magnesium chelatase, subunit ChlI	PF01078	33.9	7.3e-09	Mg_chelatase	Predicted by CLC Genomics Workbench version 7.0.4	Full PFAM	Predicted from a fragment model	Link to PFAM
bmsbwbcontig299_ORF	512	529	Magnesium chelatase, subunit ChlI	PF01078	33.9	7.3e-09	Mg_chelatase	Predicted by CLC Genomics Workbench version 7.0.4	Full PFAM	Predicted from a fragment model	Link to PFAM
bmsbwbcontig299_ORF	237	259	NACHT domain	PF05729	19.7	3.2e-05	NACHT	Predicted by CLC Genomics Workbench version 7.0.4	Full PFAM	Predicted from a fragment model	Link to PFAM
bmsbwbcontig299_ORF	510	532	NACHT domain	PF05729	19.7	3.2e-05	NACHT	Predicted by CLC Genomics Workbench version 7.0.4	Full PFAM	Predicted from a fragment model	Link to PFAM
bmsbwbcontig299_ORF	239	262	Parvovirus non-structural protein NS1	PF01057	25.7	2.6e-07	Parvo_NS1	Predicted by CLC Genomics Workbench version 7.0.4	Full PFAM	Predicted from a fragment model	Link to PFAM
bmsbwbcontig299_ORF	512	530	Parvovirus non-structural protein NS1	PF01057	25.7	2.6e-07	Parvo_NS1	Predicted by CLC Genomics Workbench version 7.0.4	Full PFAM	Predicted from a fragment model	Link to PFAM
bmsbwbcontig299_ORF	239	256	Sigma-54 interaction domain	PF00158	14.6	0.00025	Sigma54_activat	Predicted by CLC Genomics Workbench version 7.0.4	Full PFAM	Predicted from a fragment model	Link to PFAM
bmsbwbcontig299_ORF	512	529	Sigma-54 interaction domain	PF00158	14.6	0.00025	Sigma54_activat	Predicted by CLC Genomics Workbench version 7.0.4	Full PFAM	Predicted from a fragment model	Link to PFAM
bmsbwbcontig299_ORF	245	265	Shikimate kinase	PF01202	18.1	0.00052	SKI	Predicted by CLC Genomics Workbench version 7.0.4	Full PFAM	Predicted from a fragment model	Link to PFAM
bmsbwbcontig299_ORF	518	532	Shikimate kinase	PF01202	18.1	0.00052	SKI	Predicted by CLC Genomics Workbench version 7.0.4	Full PFAM	Predicted from a fragment model	Link to PFAM
bmsbwbcontig299_ORF	726	756	Vps4 C terminal oligomerisation domain	PF09336	14.4	0.00081	Vps4_C	Predicted by CLC Genomics Workbench version 7.0.4	Full PFAM	Predicted from a fragment model	Link to PFAM
bmsbwbcontig299_ORF	238	422	ATPase family associated with various cellular activities (AAA)	PF00004	647.2	2.7e-191	AAA	Predicted by CLC Genomics Workbench version 7.0.4	Full PFAM	Predicted from a full length model	Link to PFAM
bmsbwbcontig299_ORF	511	698	ATPase family associated with various cellular activities (AAA)	PF00004	647.2	2.7e-191	AAA	Predicted by CLC Genomics Workbench version 7.0.4	Full PFAM	Predicted from a full length model	Link to PFAM
bmsbwbcontig299_ORF	20	106	Cell division protein 48 (CDC48), N-terminal domain	PF02359	122.9	1.9e-33	CDC48_N	Predicted by CLC Genomics Workbench version 7.0.4	Full PFAM	Predicted from a full length model	Link to PFAM
bmsbwbcontig300_ORF	11	67	LIM domain	PF00412	110.2	4.3e-31	LIM	Predicted by CLC Genomics Workbench version 7.0.4	Full PFAM	Predicted from a fragment model	Link to PFAM
bmsbwbcontig300_ORF	115	172	LIM domain	PF00412	110.2	4.3e-31	LIM	Predicted by CLC Genomics Workbench version 7.0.4	Full PFAM	Predicted from a fragment model	Link to PFAM
bmsbwbcontig300_ORF	11	67	LIM domain	PF00412	114.1	8.5e-31	LIM	Predicted by CLC Genomics Workbench version 7.0.4	Full PFAM	Predicted from a full length model	Link to PFAM
bmsbwbcontig300_ORF	115	172	LIM domain	PF00412	114.1	8.5e-31	LIM	Predicted by CLC Genomics Workbench version 7.0.4	Full PFAM	Predicted from a full length model	Link to PFAM
bmsbwbcontig301_ORF	75	143	Ribosomal protein L11, RNA binding domain	PF00298	84.6	6.4e-22	Ribosomal_L11	Predicted by CLC Genomics Workbench version 7.0.4	Full PFAM	Predicted from a fragment model	Link to PFAM
bmsbwbcontig301_ORF	12	70	Ribosomal protein L11, N-terminal domain	PF03946	82.8	2.6e-22	Ribosomal_L11_N	Predicted by CLC Genomics Workbench version 7.0.4	Full PFAM	Predicted from a fragment model	Link to PFAM
bmsbwbcontig301_ORF	75	143	Ribosomal protein L11, RNA binding domain	PF00298	86.6	1.6e-22	Ribosomal_L11	Predicted by CLC Genomics Workbench version 7.0.4	Full PFAM	Predicted from a full length model	Link to PFAM
bmsbwbcontig301_ORF	12	70	Ribosomal protein L11, N-terminal domain	PF03946	84.8	5.7e-22	Ribosomal_L11_N	Predicted by CLC Genomics Workbench version 7.0.4	Full PFAM	Predicted from a full length model	Link to PFAM
bmsbwbcontig303_ORF	58	82	A20-like zinc finger	PF01754	37.1	6.6e-08	zf-A20	Predicted by CLC Genomics Workbench version 7.0.4	Full PFAM	Predicted from a fragment model	Link to PFAM
bmsbwbcontig303_ORF	58	82	A20-like zinc finger	PF01754	39	3.3e-08	zf-A20	Predicted by CLC Genomics Workbench version 7.0.4	Full PFAM	Predicted from a full length model	Link to PFAM
bmsbwbcontig306_ORF	52	100	Chitin binding Peritrophin-A domain	PF01607	17.6	0.00015	CBM_14	Predicted by CLC Genomics Workbench version 7.0.4	Full PFAM	Predicted from a fragment model	Link to PFAM
bmsbwbcontig307_ORF	1	90	Alpha amylase, catalytic domain	PF00128	94.3	3.7e-26	Alpha-amylase	Predicted by CLC Genomics Workbench version 7.0.4	Full PFAM	Predicted from a fragment model	Link to PFAM
bmsbwbcontig308_ORF	2	152	TspO/MBR family	PF03073	191.9	1.3e-54	TspO_MBR	Predicted by CLC Genomics Workbench version 7.0.4	Full PFAM	Predicted from a fragment model	Link to PFAM
bmsbwbcontig308_ORF	2	152	TspO/MBR family	PF03073	193.9	8.2e-55	TspO_MBR	Predicted by CLC Genomics Workbench version 7.0.4	Full PFAM	Predicted from a full length model	Link to PFAM
bmsbwbcontig309_ORF	6	63	ATP synthase E chain	PF05680	50.4	5.3e-14	ATP-synt_E	Predicted by CLC Genomics Workbench version 7.0.4	Full PFAM	Predicted from a fragment model	Link to PFAM
bmsbwbcontig309_ORF	6	81	ATP synthase E chain	PF05680	46.6	1.8e-10	ATP-synt_E	Predicted by CLC Genomics Workbench version 7.0.4	Full PFAM	Predicted from a full length model	Link to PFAM
bmsbwbcontig311_ORF	18	155	Tubulin/FtsZ family, C-terminal domain	PF03953	282.5	1.7e-81	Tubulin_C	Predicted by CLC Genomics Workbench version 7.0.4	Full PFAM	Predicted from a fragment model	Link to PFAM
bmsbwbcontig311_ORF	18	155	Tubulin/FtsZ family, C-terminal domain	PF03953	284.3	4.8e-82	Tubulin_C	Predicted by CLC Genomics Workbench version 7.0.4	Full PFAM	Predicted from a full length model	Link to PFAM
bmsbwbcontig312_ORF	1	189	Tubulin/FtsZ family, GTPase domain	PF00091	355.6	1.7e-103	Tubulin	Predicted by CLC Genomics Workbench version 7.0.4	Full PFAM	Predicted from a fragment model	Link to PFAM
bmsbwbcontig312_ORF	191	328	Tubulin/FtsZ family, C-terminal domain	PF03953	287.1	6.9e-83	Tubulin_C	Predicted by CLC Genomics Workbench version 7.0.4	Full PFAM	Predicted from a fragment model	Link to PFAM
bmsbwbcontig312_ORF	1	189	Tubulin/FtsZ family, GTPase domain	PF00091	343.7	6.2e-100	Tubulin	Predicted by CLC Genomics Workbench version 7.0.4	Full PFAM	Predicted from a full length model	Link to PFAM
bmsbwbcontig312_ORF	191	328	Tubulin/FtsZ family, C-terminal domain	PF03953	289	1.9e-83	Tubulin_C	Predicted by CLC Genomics Workbench version 7.0.4	Full PFAM	Predicted from a full length model	Link to PFAM
bmsbwbcontig314_ORF	80	126	Papain family cysteine protease	PF00112	77.2	2.9e-22	Peptidase_C1	Predicted by CLC Genomics Workbench version 7.0.4	Full PFAM	Predicted from a fragment model	Link to PFAM
bmsbwbcontig314_ORF	25	64	Peptidase family C1 propeptide	PF08127	41.1	2.6e-11	Propeptide_C1	Predicted by CLC Genomics Workbench version 7.0.4	Full PFAM	Predicted from a fragment model	Link to PFAM
bmsbwbcontig314_ORF	25	64	Peptidase family C1 propeptide	PF08127	41	8.4e-09	Propeptide_C1	Predicted by CLC Genomics Workbench version 7.0.4	Full PFAM	Predicted from a full length model	Link to PFAM
bmsbwbcontig315_ORF	92	147	Papain family cysteine protease	PF00112	73.2	4.3e-21	Peptidase_C1	Predicted by CLC Genomics Workbench version 7.0.4	Full PFAM	Predicted from a fragment model	Link to PFAM
bmsbwbcontig315_ORF	37	76	Peptidase family C1 propeptide	PF08127	42.9	7.3e-12	Propeptide_C1	Predicted by CLC Genomics Workbench version 7.0.4	Full PFAM	Predicted from a fragment model	Link to PFAM
bmsbwbcontig315_ORF	37	76	Peptidase family C1 propeptide	PF08127	42.8	2.4e-09	Propeptide_C1	Predicted by CLC Genomics Workbench version 7.0.4	Full PFAM	Predicted from a full length model	Link to PFAM
bmsbwbcontig319_ORF	75	143	Ribosomal protein L11, RNA binding domain	PF00298	79.1	2.9e-20	Ribosomal_L11	Predicted by CLC Genomics Workbench version 7.0.4	Full PFAM	Predicted from a fragment model	Link to PFAM
bmsbwbcontig319_ORF	12	70	Ribosomal protein L11, N-terminal domain	PF03946	82.8	2.6e-22	Ribosomal_L11_N	Predicted by CLC Genomics Workbench version 7.0.4	Full PFAM	Predicted from a fragment model	Link to PFAM
bmsbwbcontig319_ORF	75	143	Ribosomal protein L11, RNA binding domain	PF00298	81.1	7.2e-21	Ribosomal_L11	Predicted by CLC Genomics Workbench version 7.0.4	Full PFAM	Predicted from a full length model	Link to PFAM
bmsbwbcontig319_ORF	12	70	Ribosomal protein L11, N-terminal domain	PF03946	84.8	5.7e-22	Ribosomal_L11_N	Predicted by CLC Genomics Workbench version 7.0.4	Full PFAM	Predicted from a full length model	Link to PFAM
bmsbwbcontig321_ORF	3	77	Cation transporter/ATPase, N-terminus	PF00690	115.9	3.2e-32	Cation_ATPase_N	Predicted by CLC Genomics Workbench version 7.0.4	Full PFAM	Predicted from a fragment model	Link to PFAM
bmsbwbcontig321_ORF	96	127	E1-E2 ATPase	PF00122	38.9	2.9e-11	E1-E2_ATPase	Predicted by CLC Genomics Workbench version 7.0.4	Full PFAM	Predicted from a fragment model	Link to PFAM
bmsbwbcontig321_ORF	3	77	Cation transporter/ATPase, N-terminus	PF00690	117.8	6.4e-32	Cation_ATPase_N	Predicted by CLC Genomics Workbench version 7.0.4	Full PFAM	Predicted from a full length model	Link to PFAM
bmsbwbcontig322_ORF	1	154	Papain family cysteine protease	PF00112	294.3	6.8e-86	Peptidase_C1	Predicted by CLC Genomics Workbench version 7.0.4	Full PFAM	Predicted from a fragment model	Link to PFAM
bmsbwbcontig322_ORF	1	154	Papain family cysteine protease	PF00112	195.2	3.2e-55	Peptidase_C1	Predicted by CLC Genomics Workbench version 7.0.4	Full PFAM	Predicted from a full length model	Link to PFAM
bmsbwbcontig323_ORF	1	71	Papain family cysteine protease	PF00112	53.3	3e-15	Peptidase_C1	Predicted by CLC Genomics Workbench version 7.0.4	Full PFAM	Predicted from a fragment model	Link to PFAM
bmsbwbcontig326_ORF	21	353	Neutral/alkaline non-lysosomal ceramidase	PF04734	541.1	2.5e-159	Ceramidase_alk	Predicted by CLC Genomics Workbench version 7.0.4	Full PFAM	Predicted from a fragment model	Link to PFAM
bmsbwbcontig326_ORF	21	353	Neutral/alkaline non-lysosomal ceramidase	PF04734	46.1	8.2e-21	Ceramidase_alk	Predicted by CLC Genomics Workbench version 7.0.4	Full PFAM	Predicted from a full length model	Link to PFAM
bmsbwbcontig327_ORF	1	183	Papain family cysteine protease	PF00112	375.7	9.5e-110	Peptidase_C1	Predicted by CLC Genomics Workbench version 7.0.4	Full PFAM	Predicted from a fragment model	Link to PFAM
bmsbwbcontig327_ORF	1	183	Papain family cysteine protease	PF00112	325.2	2.3e-94	Peptidase_C1	Predicted by CLC Genomics Workbench version 7.0.4	Full PFAM	Predicted from a full length model	Link to PFAM
bmsbwbcontig329_ORF	94	158	DHHC zinc finger domain	PF01529	74.8	3.2e-20	zf-DHHC	Predicted by CLC Genomics Workbench version 7.0.4	Full PFAM	Predicted from a fragment model	Link to PFAM
bmsbwbcontig329_ORF	94	158	DHHC zinc finger domain	PF01529	76.8	1.4e-19	zf-DHHC	Predicted by CLC Genomics Workbench version 7.0.4	Full PFAM	Predicted from a full length model	Link to PFAM
bmsbwbcontig331_ORF	34	139	Thioredoxin	PF00085	344.4	4.1e-100	Thioredoxin	Predicted by CLC Genomics Workbench version 7.0.4	Full PFAM	Predicted from a fragment model	Link to PFAM
bmsbwbcontig331_ORF	156	259	Thioredoxin	PF00085	344.4	4.1e-100	Thioredoxin	Predicted by CLC Genomics Workbench version 7.0.4	Full PFAM	Predicted from a fragment model	Link to PFAM
bmsbwbcontig331_ORF	278	383	Thioredoxin	PF00085	344.4	4.1e-100	Thioredoxin	Predicted by CLC Genomics Workbench version 7.0.4	Full PFAM	Predicted from a fragment model	Link to PFAM
bmsbwbcontig331_ORF	34	139	Thioredoxin	PF00085	350.2	6.9e-102	Thioredoxin	Predicted by CLC Genomics Workbench version 7.0.4	Full PFAM	Predicted from a full length model	Link to PFAM
bmsbwbcontig331_ORF	156	259	Thioredoxin	PF00085	350.2	6.9e-102	Thioredoxin	Predicted by CLC Genomics Workbench version 7.0.4	Full PFAM	Predicted from a full length model	Link to PFAM
bmsbwbcontig331_ORF	278	383	Thioredoxin	PF00085	350.2	6.9e-102	Thioredoxin	Predicted by CLC Genomics Workbench version 7.0.4	Full PFAM	Predicted from a full length model	Link to PFAM
bmsbwbcontig340_ORF	23	152	Glycosyl hydrolase family 26	PF02156	69	2.4e-19	Glyco_hydro_26	Predicted by CLC Genomics Workbench version 7.0.4	Full PFAM	Predicted from a fragment model	Link to PFAM
bmsbwbcontig341_ORF	1	79	Glycosyl hydrolase family 26	PF02156	42.1	1.3e-11	Glyco_hydro_26	Predicted by CLC Genomics Workbench version 7.0.4	Full PFAM	Predicted from a fragment model	Link to PFAM
bmsbwbcontig342_ORF	4	70	Glycosyl hydrolase family 26	PF02156	30.2	3.1e-08	Glyco_hydro_26	Predicted by CLC Genomics Workbench version 7.0.4	Full PFAM	Predicted from a fragment model	Link to PFAM
bmsbwbcontig346_ORF	332	677	Histone deacetylase domain	PF00850	359.1	1.5e-104	Hist_deacetyl	Predicted by CLC Genomics Workbench version 7.0.4	Full PFAM	Predicted from a fragment model	Link to PFAM
bmsbwbcontig346_ORF	332	677	Histone deacetylase domain	PF00850	361.1	3.8e-105	Hist_deacetyl	Predicted by CLC Genomics Workbench version 7.0.4	Full PFAM	Predicted from a full length model	Link to PFAM
bmsbwbcontig348_ORF	1	38	Ribosomal Proteins L2, RNA binding domain	PF00181	18.4	0.00057	Ribosomal_L2	Predicted by CLC Genomics Workbench version 7.0.4	Full PFAM	Predicted from a fragment model	Link to PFAM
bmsbwbcontig348_ORF	44	179	Ribosomal Proteins L2, C-terminal domain	PF03947	195.1	3.4e-55	Ribosomal_L2_C	Predicted by CLC Genomics Workbench version 7.0.4	Full PFAM	Predicted from a fragment model	Link to PFAM
bmsbwbcontig348_ORF	44	179	Ribosomal Proteins L2, C-terminal domain	PF03947	197.1	8.5e-56	Ribosomal_L2_C	Predicted by CLC Genomics Workbench version 7.0.4	Full PFAM	Predicted from a full length model	Link to PFAM
bmsbwbcontig350_ORF	39	69	Hsp70 protein	PF00012	99.7	4.6e-27	HSP70	Predicted by CLC Genomics Workbench version 7.0.4	Full PFAM	Predicted from a fragment model	Link to PFAM
bmsbwbcontig350_ORF	180	392	Hsp70 protein	PF00012	99.7	4.6e-27	HSP70	Predicted by CLC Genomics Workbench version 7.0.4	Full PFAM	Predicted from a fragment model	Link to PFAM
bmsbwbcontig350_ORF	22	498	Hsp70 protein	PF00012	-83	7.8e-11	HSP70	Predicted by CLC Genomics Workbench version 7.0.4	Full PFAM	Predicted from a full length model	Link to PFAM
bmsbwbcontig358_ORF	40	127	Fibronectin type III domain	PF00041	83.1	1.1e-22	fn3	Predicted by CLC Genomics Workbench version 7.0.4	Full PFAM	Predicted from a fragment model	Link to PFAM
bmsbwbcontig358_ORF	334	418	Fibronectin type III domain	PF00041	83.1	1.1e-22	fn3	Predicted by CLC Genomics Workbench version 7.0.4	Full PFAM	Predicted from a fragment model	Link to PFAM
bmsbwbcontig358_ORF	145	234	Immunoglobulin I-set domain	PF07679	159.1	7.3e-45	I-set	Predicted by CLC Genomics Workbench version 7.0.4	Full PFAM	Predicted from a fragment model	Link to PFAM
bmsbwbcontig358_ORF	255	330	Immunoglobulin I-set domain	PF07679	159.1	7.3e-45	I-set	Predicted by CLC Genomics Workbench version 7.0.4	Full PFAM	Predicted from a fragment model	Link to PFAM
bmsbwbcontig358_ORF	159	219	Immunoglobulin domain	PF00047	37.4	4e-09	ig	Predicted by CLC Genomics Workbench version 7.0.4	Full PFAM	Predicted from a fragment model	Link to PFAM
bmsbwbcontig358_ORF	255	311	Immunoglobulin domain	PF00047	37.4	4e-09	ig	Predicted by CLC Genomics Workbench version 7.0.4	Full PFAM	Predicted from a fragment model	Link to PFAM
bmsbwbcontig358_ORF	40	127	Fibronectin type III domain	PF00041	87.1	1.1e-22	fn3	Predicted by CLC Genomics Workbench version 7.0.4	Full PFAM	Predicted from a full length model	Link to PFAM
bmsbwbcontig358_ORF	334	418	Fibronectin type III domain	PF00041	87.1	1.1e-22	fn3	Predicted by CLC Genomics Workbench version 7.0.4	Full PFAM	Predicted from a full length model	Link to PFAM
bmsbwbcontig358_ORF	145	234	Immunoglobulin I-set domain	PF07679	152	3.2e-42	I-set	Predicted by CLC Genomics Workbench version 7.0.4	Full PFAM	Predicted from a full length model	Link to PFAM
bmsbwbcontig358_ORF	240	330	Immunoglobulin I-set domain	PF07679	152	3.2e-42	I-set	Predicted by CLC Genomics Workbench version 7.0.4	Full PFAM	Predicted from a full length model	Link to PFAM
bmsbwbcontig358_ORF	159	219	Immunoglobulin domain	PF00047	40.6	1.1e-08	ig	Predicted by CLC Genomics Workbench version 7.0.4	Full PFAM	Predicted from a full length model	Link to PFAM
bmsbwbcontig358_ORF	255	315	Immunoglobulin domain	PF00047	40.6	1.1e-08	ig	Predicted by CLC Genomics Workbench version 7.0.4	Full PFAM	Predicted from a full length model	Link to PFAM
bmsbwbcontig360_ORF	3	99	Plectin/S10 domain	PF03501	247.4	6.4e-71	S10_plectin	Predicted by CLC Genomics Workbench version 7.0.4	Full PFAM	Predicted from a fragment model	Link to PFAM
bmsbwbcontig360_ORF	3	99	Plectin/S10 domain	PF03501	249.4	1.6e-71	S10_plectin	Predicted by CLC Genomics Workbench version 7.0.4	Full PFAM	Predicted from a full length model	Link to PFAM
bmsbwbcontig361_ORF	52	329	AMP-binding enzyme	PF00501	282.3	2e-81	AMP-binding	Predicted by CLC Genomics Workbench version 7.0.4	Full PFAM	Predicted from a fragment model	Link to PFAM
bmsbwbcontig361_ORF	12	329	AMP-binding enzyme	PF00501	199.5	1.7e-56	AMP-binding	Predicted by CLC Genomics Workbench version 7.0.4	Full PFAM	Predicted from a full length model	Link to PFAM
bmsbwbcontig364_ORF	585	637	Kunitz/Bovine pancreatic trypsin inhibitor domain	PF00014	71.3	4.8e-24	Kunitz_BPTI	Predicted by CLC Genomics Workbench version 7.0.4	Full PFAM	Predicted from a fragment model	Link to PFAM
bmsbwbcontig364_ORF	20	129	Reeler domain	PF02014	21.1	5.2e-05	Reeler	Predicted by CLC Genomics Workbench version 7.0.4	Full PFAM	Predicted from a fragment model	Link to PFAM
bmsbwbcontig364_ORF	123	361	Spondin_N	PF06468	325.6	1.8e-94	Spond_N	Predicted by CLC Genomics Workbench version 7.0.4	Full PFAM	Predicted from a fragment model	Link to PFAM
bmsbwbcontig364_ORF	390	441	Thrombospondin type 1 domain	PF00090	99.2	7.4e-29	TSP_1	Predicted by CLC Genomics Workbench version 7.0.4	Full PFAM	Predicted from a fragment model	Link to PFAM
bmsbwbcontig364_ORF	461	511	Thrombospondin type 1 domain	PF00090	99.2	7.4e-29	TSP_1	Predicted by CLC Genomics Workbench version 7.0.4	Full PFAM	Predicted from a fragment model	Link to PFAM
bmsbwbcontig364_ORF	525	575	Thrombospondin type 1 domain	PF00090	99.2	7.4e-29	TSP_1	Predicted by CLC Genomics Workbench version 7.0.4	Full PFAM	Predicted from a fragment model	Link to PFAM
bmsbwbcontig364_ORF	656	690	Thrombospondin type 1 domain	PF00090	99.2	7.4e-29	TSP_1	Predicted by CLC Genomics Workbench version 7.0.4	Full PFAM	Predicted from a fragment model	Link to PFAM
bmsbwbcontig364_ORF	585	637	Kunitz/Bovine pancreatic trypsin inhibitor domain	PF00014	73.2	1.7e-18	Kunitz_BPTI	Predicted by CLC Genomics Workbench version 7.0.4	Full PFAM	Predicted from a full length model	Link to PFAM
bmsbwbcontig364_ORF	20	129	Reeler domain	PF02014	22.9	1.1e-05	Reeler	Predicted by CLC Genomics Workbench version 7.0.4	Full PFAM	Predicted from a full length model	Link to PFAM
bmsbwbcontig364_ORF	123	361	Spondin_N	PF06468	327.5	4.7e-95	Spond_N	Predicted by CLC Genomics Workbench version 7.0.4	Full PFAM	Predicted from a full length model	Link to PFAM
bmsbwbcontig364_ORF	390	441	Thrombospondin type 1 domain	PF00090	95.9	2.5e-25	TSP_1	Predicted by CLC Genomics Workbench version 7.0.4	Full PFAM	Predicted from a full length model	Link to PFAM
bmsbwbcontig364_ORF	461	511	Thrombospondin type 1 domain	PF00090	95.9	2.5e-25	TSP_1	Predicted by CLC Genomics Workbench version 7.0.4	Full PFAM	Predicted from a full length model	Link to PFAM
bmsbwbcontig364_ORF	525	575	Thrombospondin type 1 domain	PF00090	95.9	2.5e-25	TSP_1	Predicted by CLC Genomics Workbench version 7.0.4	Full PFAM	Predicted from a full length model	Link to PFAM
bmsbwbcontig364_ORF	656	705	Thrombospondin type 1 domain	PF00090	95.9	2.5e-25	TSP_1	Predicted by CLC Genomics Workbench version 7.0.4	Full PFAM	Predicted from a full length model	Link to PFAM
bmsbwbcontig365_ORF	1	235	Amino acid kinase family	PF00696	148.1	4.9e-41	AA_kinase	Predicted by CLC Genomics Workbench version 7.0.4	Full PFAM	Predicted from a fragment model	Link to PFAM
bmsbwbcontig365_ORF	1	235	Amino acid kinase family	PF00696	119.4	2.1e-32	AA_kinase	Predicted by CLC Genomics Workbench version 7.0.4	Full PFAM	Predicted from a full length model	Link to PFAM
bmsbwbcontig367_ORF	44	189	Insulinase (Peptidase family M16)	PF00675	75.3	3e-20	Peptidase_M16	Predicted by CLC Genomics Workbench version 7.0.4	Full PFAM	Predicted from a fragment model	Link to PFAM
bmsbwbcontig367_ORF	194	364	Peptidase M16 inactive domain	PF05193	47.5	1.3e-12	Peptidase_M16_C	Predicted by CLC Genomics Workbench version 7.0.4	Full PFAM	Predicted from a fragment model	Link to PFAM
bmsbwbcontig367_ORF	44	189	Insulinase (Peptidase family M16)	PF00675	77.2	1.1e-19	Peptidase_M16	Predicted by CLC Genomics Workbench version 7.0.4	Full PFAM	Predicted from a full length model	Link to PFAM
bmsbwbcontig367_ORF	194	364	Peptidase M16 inactive domain	PF05193	49.3	2.7e-11	Peptidase_M16_C	Predicted by CLC Genomics Workbench version 7.0.4	Full PFAM	Predicted from a full length model	Link to PFAM
bmsbwbcontig368_ORF	1	78	Gamma interferon inducible lysosomal thiol reductase (GILT)	PF03227	83.4	7.4e-22	GILT	Predicted by CLC Genomics Workbench version 7.0.4	Full PFAM	Predicted from a fragment model	Link to PFAM
bmsbwbcontig368_ORF	1	109	Gamma interferon inducible lysosomal thiol reductase (GILT)	PF03227	77.6	8.2e-20	GILT	Predicted by CLC Genomics Workbench version 7.0.4	Full PFAM	Predicted from a full length model	Link to PFAM
bmsbwbcontig369_ORF	5	99	Gamma interferon inducible lysosomal thiol reductase (GILT)	PF03227	114.9	4.9e-31	GILT	Predicted by CLC Genomics Workbench version 7.0.4	Full PFAM	Predicted from a fragment model	Link to PFAM
bmsbwbcontig369_ORF	5	118	Gamma interferon inducible lysosomal thiol reductase (GILT)	PF03227	112.7	2.3e-30	GILT	Predicted by CLC Genomics Workbench version 7.0.4	Full PFAM	Predicted from a full length model	Link to PFAM
bmsbwbcontig372_ORF	291	329	WD domain, G-beta repeat	PF00400	114.5	6.3e-31	WD40	Predicted by CLC Genomics Workbench version 7.0.4	Full PFAM	Predicted from a fragment model	Link to PFAM
bmsbwbcontig372_ORF	337	370	WD domain, G-beta repeat	PF00400	114.5	6.3e-31	WD40	Predicted by CLC Genomics Workbench version 7.0.4	Full PFAM	Predicted from a fragment model	Link to PFAM
bmsbwbcontig372_ORF	382	411	WD domain, G-beta repeat	PF00400	114.5	6.3e-31	WD40	Predicted by CLC Genomics Workbench version 7.0.4	Full PFAM	Predicted from a fragment model	Link to PFAM
bmsbwbcontig372_ORF	508	545	WD domain, G-beta repeat	PF00400	114.5	6.3e-31	WD40	Predicted by CLC Genomics Workbench version 7.0.4	Full PFAM	Predicted from a fragment model	Link to PFAM
bmsbwbcontig372_ORF	549	588	WD domain, G-beta repeat	PF00400	114.5	6.3e-31	WD40	Predicted by CLC Genomics Workbench version 7.0.4	Full PFAM	Predicted from a fragment model	Link to PFAM
bmsbwbcontig372_ORF	291	329	WD domain, G-beta repeat	PF00400	117.5	8.2e-32	WD40	Predicted by CLC Genomics Workbench version 7.0.4	Full PFAM	Predicted from a full length model	Link to PFAM
bmsbwbcontig372_ORF	337	375	WD domain, G-beta repeat	PF00400	117.5	8.2e-32	WD40	Predicted by CLC Genomics Workbench version 7.0.4	Full PFAM	Predicted from a full length model	Link to PFAM
bmsbwbcontig372_ORF	382	420	WD domain, G-beta repeat	PF00400	117.5	8.2e-32	WD40	Predicted by CLC Genomics Workbench version 7.0.4	Full PFAM	Predicted from a full length model	Link to PFAM
bmsbwbcontig372_ORF	508	545	WD domain, G-beta repeat	PF00400	117.5	8.2e-32	WD40	Predicted by CLC Genomics Workbench version 7.0.4	Full PFAM	Predicted from a full length model	Link to PFAM
bmsbwbcontig372_ORF	549	588	WD domain, G-beta repeat	PF00400	117.5	8.2e-32	WD40	Predicted by CLC Genomics Workbench version 7.0.4	Full PFAM	Predicted from a full length model	Link to PFAM
bmsbwbcontig373_ORF	10	101	short chain dehydrogenase	PF00106	37.9	9.5e-10	adh_short	Predicted by CLC Genomics Workbench version 7.0.4	Full PFAM	Predicted from a fragment model	Link to PFAM
bmsbwbcontig378_ORF	303	389	ARID/BRIGHT DNA binding domain	PF01388	74.6	5.2e-20	ARID	Predicted by CLC Genomics Workbench version 7.0.4	Full PFAM	Predicted from a fragment model	Link to PFAM
bmsbwbcontig378_ORF	296	402	ARID/BRIGHT DNA binding domain	PF01388	69.1	3e-17	ARID	Predicted by CLC Genomics Workbench version 7.0.4	Full PFAM	Predicted from a full length model	Link to PFAM
bmsbwbcontig381_ORF	31	53	Zinc finger, C2H2 type	PF00096	92.1	3.5e-24	zf-C2H2	Predicted by CLC Genomics Workbench version 7.0.4	Full PFAM	Predicted from a fragment model	Link to PFAM
bmsbwbcontig381_ORF	59	81	Zinc finger, C2H2 type	PF00096	92.1	3.5e-24	zf-C2H2	Predicted by CLC Genomics Workbench version 7.0.4	Full PFAM	Predicted from a fragment model	Link to PFAM
bmsbwbcontig381_ORF	87	109	Zinc finger, C2H2 type	PF00096	92.1	3.5e-24	zf-C2H2	Predicted by CLC Genomics Workbench version 7.0.4	Full PFAM	Predicted from a fragment model	Link to PFAM
bmsbwbcontig381_ORF	115	137	Zinc finger, C2H2 type	PF00096	92.1	3.5e-24	zf-C2H2	Predicted by CLC Genomics Workbench version 7.0.4	Full PFAM	Predicted from a fragment model	Link to PFAM
bmsbwbcontig381_ORF	143	167	Zinc finger, C2H2 type	PF00096	92.1	3.5e-24	zf-C2H2	Predicted by CLC Genomics Workbench version 7.0.4	Full PFAM	Predicted from a fragment model	Link to PFAM
bmsbwbcontig381_ORF	31	53	Zinc finger, C2H2 type	PF00096	102	3.8e-27	zf-C2H2	Predicted by CLC Genomics Workbench version 7.0.4	Full PFAM	Predicted from a full length model	Link to PFAM
bmsbwbcontig381_ORF	59	81	Zinc finger, C2H2 type	PF00096	102	3.8e-27	zf-C2H2	Predicted by CLC Genomics Workbench version 7.0.4	Full PFAM	Predicted from a full length model	Link to PFAM
bmsbwbcontig381_ORF	87	109	Zinc finger, C2H2 type	PF00096	102	3.8e-27	zf-C2H2	Predicted by CLC Genomics Workbench version 7.0.4	Full PFAM	Predicted from a full length model	Link to PFAM
bmsbwbcontig381_ORF	115	137	Zinc finger, C2H2 type	PF00096	102	3.8e-27	zf-C2H2	Predicted by CLC Genomics Workbench version 7.0.4	Full PFAM	Predicted from a full length model	Link to PFAM
bmsbwbcontig381_ORF	143	167	Zinc finger, C2H2 type	PF00096	102	3.8e-27	zf-C2H2	Predicted by CLC Genomics Workbench version 7.0.4	Full PFAM	Predicted from a full length model	Link to PFAM
bmsbwbcontig382_ORF	638	726	Fibronectin type III domain	PF00041	2316.8	0	fn3	Predicted by CLC Genomics Workbench version 7.0.4	Full PFAM	Predicted from a fragment model	Link to PFAM
bmsbwbcontig382_ORF	741	827	Fibronectin type III domain	PF00041	2316.8	0	fn3	Predicted by CLC Genomics Workbench version 7.0.4	Full PFAM	Predicted from a fragment model	Link to PFAM
bmsbwbcontig382_ORF	937	1022	Fibronectin type III domain	PF00041	2316.8	0	fn3	Predicted by CLC Genomics Workbench version 7.0.4	Full PFAM	Predicted from a fragment model	Link to PFAM
bmsbwbcontig382_ORF	1040	1126	Fibronectin type III domain	PF00041	2316.8	0	fn3	Predicted by CLC Genomics Workbench version 7.0.4	Full PFAM	Predicted from a fragment model	Link to PFAM
bmsbwbcontig382_ORF	1236	1323	Fibronectin type III domain	PF00041	2316.8	0	fn3	Predicted by CLC Genomics Workbench version 7.0.4	Full PFAM	Predicted from a fragment model	Link to PFAM
bmsbwbcontig382_ORF	1338	1424	Fibronectin type III domain	PF00041	2316.8	0	fn3	Predicted by CLC Genomics Workbench version 7.0.4	Full PFAM	Predicted from a fragment model	Link to PFAM
bmsbwbcontig382_ORF	1533	1615	Fibronectin type III domain	PF00041	2316.8	0	fn3	Predicted by CLC Genomics Workbench version 7.0.4	Full PFAM	Predicted from a fragment model	Link to PFAM
bmsbwbcontig382_ORF	1633	1719	Fibronectin type III domain	PF00041	2316.8	0	fn3	Predicted by CLC Genomics Workbench version 7.0.4	Full PFAM	Predicted from a fragment model	Link to PFAM
bmsbwbcontig382_ORF	1828	1912	Fibronectin type III domain	PF00041	2316.8	0	fn3	Predicted by CLC Genomics Workbench version 7.0.4	Full PFAM	Predicted from a fragment model	Link to PFAM
bmsbwbcontig382_ORF	1930	2016	Fibronectin type III domain	PF00041	2316.8	0	fn3	Predicted by CLC Genomics Workbench version 7.0.4	Full PFAM	Predicted from a fragment model	Link to PFAM
bmsbwbcontig382_ORF	2125	2207	Fibronectin type III domain	PF00041	2316.8	0	fn3	Predicted by CLC Genomics Workbench version 7.0.4	Full PFAM	Predicted from a fragment model	Link to PFAM
bmsbwbcontig382_ORF	2225	2311	Fibronectin type III domain	PF00041	2316.8	0	fn3	Predicted by CLC Genomics Workbench version 7.0.4	Full PFAM	Predicted from a fragment model	Link to PFAM
bmsbwbcontig382_ORF	2419	2501	Fibronectin type III domain	PF00041	2316.8	0	fn3	Predicted by CLC Genomics Workbench version 7.0.4	Full PFAM	Predicted from a fragment model	Link to PFAM
bmsbwbcontig382_ORF	2519	2605	Fibronectin type III domain	PF00041	2316.8	0	fn3	Predicted by CLC Genomics Workbench version 7.0.4	Full PFAM	Predicted from a fragment model	Link to PFAM
bmsbwbcontig382_ORF	2714	2796	Fibronectin type III domain	PF00041	2316.8	0	fn3	Predicted by CLC Genomics Workbench version 7.0.4	Full PFAM	Predicted from a fragment model	Link to PFAM
bmsbwbcontig382_ORF	2814	2900	Fibronectin type III domain	PF00041	2316.8	0	fn3	Predicted by CLC Genomics Workbench version 7.0.4	Full PFAM	Predicted from a fragment model	Link to PFAM
bmsbwbcontig382_ORF	3009	3091	Fibronectin type III domain	PF00041	2316.8	0	fn3	Predicted by CLC Genomics Workbench version 7.0.4	Full PFAM	Predicted from a fragment model	Link to PFAM
bmsbwbcontig382_ORF	3109	3195	Fibronectin type III domain	PF00041	2316.8	0	fn3	Predicted by CLC Genomics Workbench version 7.0.4	Full PFAM	Predicted from a fragment model	Link to PFAM
bmsbwbcontig382_ORF	3304	3386	Fibronectin type III domain	PF00041	2316.8	0	fn3	Predicted by CLC Genomics Workbench version 7.0.4	Full PFAM	Predicted from a fragment model	Link to PFAM
bmsbwbcontig382_ORF	3404	3489	Fibronectin type III domain	PF00041	2316.8	0	fn3	Predicted by CLC Genomics Workbench version 7.0.4	Full PFAM	Predicted from a fragment model	Link to PFAM
bmsbwbcontig382_ORF	3598	3682	Fibronectin type III domain	PF00041	2316.8	0	fn3	Predicted by CLC Genomics Workbench version 7.0.4	Full PFAM	Predicted from a fragment model	Link to PFAM
bmsbwbcontig382_ORF	3700	3786	Fibronectin type III domain	PF00041	2316.8	0	fn3	Predicted by CLC Genomics Workbench version 7.0.4	Full PFAM	Predicted from a fragment model	Link to PFAM
bmsbwbcontig382_ORF	3895	3977	Fibronectin type III domain	PF00041	2316.8	0	fn3	Predicted by CLC Genomics Workbench version 7.0.4	Full PFAM	Predicted from a fragment model	Link to PFAM
bmsbwbcontig382_ORF	3995	4080	Fibronectin type III domain	PF00041	2316.8	0	fn3	Predicted by CLC Genomics Workbench version 7.0.4	Full PFAM	Predicted from a fragment model	Link to PFAM
bmsbwbcontig382_ORF	4185	4267	Fibronectin type III domain	PF00041	2316.8	0	fn3	Predicted by CLC Genomics Workbench version 7.0.4	Full PFAM	Predicted from a fragment model	Link to PFAM
bmsbwbcontig382_ORF	4285	4371	Fibronectin type III domain	PF00041	2316.8	0	fn3	Predicted by CLC Genomics Workbench version 7.0.4	Full PFAM	Predicted from a fragment model	Link to PFAM
bmsbwbcontig382_ORF	4479	4565	Fibronectin type III domain	PF00041	2316.8	0	fn3	Predicted by CLC Genomics Workbench version 7.0.4	Full PFAM	Predicted from a fragment model	Link to PFAM
bmsbwbcontig382_ORF	4583	4669	Fibronectin type III domain	PF00041	2316.8	0	fn3	Predicted by CLC Genomics Workbench version 7.0.4	Full PFAM	Predicted from a fragment model	Link to PFAM
bmsbwbcontig382_ORF	4780	4863	Fibronectin type III domain	PF00041	2316.8	0	fn3	Predicted by CLC Genomics Workbench version 7.0.4	Full PFAM	Predicted from a fragment model	Link to PFAM
bmsbwbcontig382_ORF	4880	4965	Fibronectin type III domain	PF00041	2316.8	0	fn3	Predicted by CLC Genomics Workbench version 7.0.4	Full PFAM	Predicted from a fragment model	Link to PFAM
bmsbwbcontig382_ORF	4980	5066	Fibronectin type III domain	PF00041	2316.8	0	fn3	Predicted by CLC Genomics Workbench version 7.0.4	Full PFAM	Predicted from a fragment model	Link to PFAM
bmsbwbcontig382_ORF	5175	5260	Fibronectin type III domain	PF00041	2316.8	0	fn3	Predicted by CLC Genomics Workbench version 7.0.4	Full PFAM	Predicted from a fragment model	Link to PFAM
bmsbwbcontig382_ORF	5275	5361	Fibronectin type III domain	PF00041	2316.8	0	fn3	Predicted by CLC Genomics Workbench version 7.0.4	Full PFAM	Predicted from a fragment model	Link to PFAM
bmsbwbcontig382_ORF	5472	5558	Fibronectin type III domain	PF00041	2316.8	0	fn3	Predicted by CLC Genomics Workbench version 7.0.4	Full PFAM	Predicted from a fragment model	Link to PFAM
bmsbwbcontig382_ORF	5573	5660	Fibronectin type III domain	PF00041	2316.8	0	fn3	Predicted by CLC Genomics Workbench version 7.0.4	Full PFAM	Predicted from a fragment model	Link to PFAM
bmsbwbcontig382_ORF	5675	5761	Fibronectin type III domain	PF00041	2316.8	0	fn3	Predicted by CLC Genomics Workbench version 7.0.4	Full PFAM	Predicted from a fragment model	Link to PFAM
bmsbwbcontig382_ORF	5964	6050	Fibronectin type III domain	PF00041	2316.8	0	fn3	Predicted by CLC Genomics Workbench version 7.0.4	Full PFAM	Predicted from a fragment model	Link to PFAM
bmsbwbcontig382_ORF	6065	6151	Fibronectin type III domain	PF00041	2316.8	0	fn3	Predicted by CLC Genomics Workbench version 7.0.4	Full PFAM	Predicted from a fragment model	Link to PFAM
bmsbwbcontig382_ORF	6357	6441	Fibronectin type III domain	PF00041	2316.8	0	fn3	Predicted by CLC Genomics Workbench version 7.0.4	Full PFAM	Predicted from a fragment model	Link to PFAM
bmsbwbcontig382_ORF	36	127	Immunoglobulin I-set domain	PF07679	1739.9	0	I-set	Predicted by CLC Genomics Workbench version 7.0.4	Full PFAM	Predicted from a fragment model	Link to PFAM
bmsbwbcontig382_ORF	220	250	Immunoglobulin I-set domain	PF07679	1739.9	0	I-set	Predicted by CLC Genomics Workbench version 7.0.4	Full PFAM	Predicted from a fragment model	Link to PFAM
bmsbwbcontig382_ORF	301	344	Immunoglobulin I-set domain	PF07679	1739.9	0	I-set	Predicted by CLC Genomics Workbench version 7.0.4	Full PFAM	Predicted from a fragment model	Link to PFAM
bmsbwbcontig382_ORF	363	434	Immunoglobulin I-set domain	PF07679	1739.9	0	I-set	Predicted by CLC Genomics Workbench version 7.0.4	Full PFAM	Predicted from a fragment model	Link to PFAM
bmsbwbcontig382_ORF	482	536	Immunoglobulin I-set domain	PF07679	1739.9	0	I-set	Predicted by CLC Genomics Workbench version 7.0.4	Full PFAM	Predicted from a fragment model	Link to PFAM
bmsbwbcontig382_ORF	581	634	Immunoglobulin I-set domain	PF07679	1739.9	0	I-set	Predicted by CLC Genomics Workbench version 7.0.4	Full PFAM	Predicted from a fragment model	Link to PFAM
bmsbwbcontig382_ORF	868	933	Immunoglobulin I-set domain	PF07679	1739.9	0	I-set	Predicted by CLC Genomics Workbench version 7.0.4	Full PFAM	Predicted from a fragment model	Link to PFAM
bmsbwbcontig382_ORF	1141	1232	Immunoglobulin I-set domain	PF07679	1739.9	0	I-set	Predicted by CLC Genomics Workbench version 7.0.4	Full PFAM	Predicted from a fragment model	Link to PFAM
bmsbwbcontig382_ORF	1439	1529	Immunoglobulin I-set domain	PF07679	1739.9	0	I-set	Predicted by CLC Genomics Workbench version 7.0.4	Full PFAM	Predicted from a fragment model	Link to PFAM
bmsbwbcontig382_ORF	1740	1824	Immunoglobulin I-set domain	PF07679	1739.9	0	I-set	Predicted by CLC Genomics Workbench version 7.0.4	Full PFAM	Predicted from a fragment model	Link to PFAM
bmsbwbcontig382_ORF	2031	2121	Immunoglobulin I-set domain	PF07679	1739.9	0	I-set	Predicted by CLC Genomics Workbench version 7.0.4	Full PFAM	Predicted from a fragment model	Link to PFAM
bmsbwbcontig382_ORF	2326	2415	Immunoglobulin I-set domain	PF07679	1739.9	0	I-set	Predicted by CLC Genomics Workbench version 7.0.4	Full PFAM	Predicted from a fragment model	Link to PFAM
bmsbwbcontig382_ORF	2620	2710	Immunoglobulin I-set domain	PF07679	1739.9	0	I-set	Predicted by CLC Genomics Workbench version 7.0.4	Full PFAM	Predicted from a fragment model	Link to PFAM
bmsbwbcontig382_ORF	2915	3005	Immunoglobulin I-set domain	PF07679	1739.9	0	I-set	Predicted by CLC Genomics Workbench version 7.0.4	Full PFAM	Predicted from a fragment model	Link to PFAM
bmsbwbcontig382_ORF	3210	3300	Immunoglobulin I-set domain	PF07679	1739.9	0	I-set	Predicted by CLC Genomics Workbench version 7.0.4	Full PFAM	Predicted from a fragment model	Link to PFAM
bmsbwbcontig382_ORF	3504	3594	Immunoglobulin I-set domain	PF07679	1739.9	0	I-set	Predicted by CLC Genomics Workbench version 7.0.4	Full PFAM	Predicted from a fragment model	Link to PFAM
bmsbwbcontig382_ORF	3801	3891	Immunoglobulin I-set domain	PF07679	1739.9	0	I-set	Predicted by CLC Genomics Workbench version 7.0.4	Full PFAM	Predicted from a fragment model	Link to PFAM
bmsbwbcontig382_ORF	4091	4181	Immunoglobulin I-set domain	PF07679	1739.9	0	I-set	Predicted by CLC Genomics Workbench version 7.0.4	Full PFAM	Predicted from a fragment model	Link to PFAM
bmsbwbcontig382_ORF	4386	4475	Immunoglobulin I-set domain	PF07679	1739.9	0	I-set	Predicted by CLC Genomics Workbench version 7.0.4	Full PFAM	Predicted from a fragment model	Link to PFAM
bmsbwbcontig382_ORF	4686	4776	Immunoglobulin I-set domain	PF07679	1739.9	0	I-set	Predicted by CLC Genomics Workbench version 7.0.4	Full PFAM	Predicted from a fragment model	Link to PFAM
bmsbwbcontig382_ORF	5089	5171	Immunoglobulin I-set domain	PF07679	1739.9	0	I-set	Predicted by CLC Genomics Workbench version 7.0.4	Full PFAM	Predicted from a fragment model	Link to PFAM
bmsbwbcontig382_ORF	5376	5468	Immunoglobulin I-set domain	PF07679	1739.9	0	I-set	Predicted by CLC Genomics Workbench version 7.0.4	Full PFAM	Predicted from a fragment model	Link to PFAM
bmsbwbcontig382_ORF	5778	5867	Immunoglobulin I-set domain	PF07679	1739.9	0	I-set	Predicted by CLC Genomics Workbench version 7.0.4	Full PFAM	Predicted from a fragment model	Link to PFAM
bmsbwbcontig382_ORF	5906	5953	Immunoglobulin I-set domain	PF07679	1739.9	0	I-set	Predicted by CLC Genomics Workbench version 7.0.4	Full PFAM	Predicted from a fragment model	Link to PFAM
bmsbwbcontig382_ORF	6168	6257	Immunoglobulin I-set domain	PF07679	1739.9	0	I-set	Predicted by CLC Genomics Workbench version 7.0.4	Full PFAM	Predicted from a fragment model	Link to PFAM
bmsbwbcontig382_ORF	6278	6353	Immunoglobulin I-set domain	PF07679	1739.9	0	I-set	Predicted by CLC Genomics Workbench version 7.0.4	Full PFAM	Predicted from a fragment model	Link to PFAM
bmsbwbcontig382_ORF	6832	6921	Immunoglobulin I-set domain	PF07679	1739.9	0	I-set	Predicted by CLC Genomics Workbench version 7.0.4	Full PFAM	Predicted from a fragment model	Link to PFAM
bmsbwbcontig382_ORF	6957	7045	Immunoglobulin I-set domain	PF07679	1739.9	0	I-set	Predicted by CLC Genomics Workbench version 7.0.4	Full PFAM	Predicted from a fragment model	Link to PFAM
bmsbwbcontig382_ORF	7154	7243	Immunoglobulin I-set domain	PF07679	1739.9	0	I-set	Predicted by CLC Genomics Workbench version 7.0.4	Full PFAM	Predicted from a fragment model	Link to PFAM
bmsbwbcontig382_ORF	7262	7351	Immunoglobulin I-set domain	PF07679	1739.9	0	I-set	Predicted by CLC Genomics Workbench version 7.0.4	Full PFAM	Predicted from a fragment model	Link to PFAM
bmsbwbcontig382_ORF	7362	7449	Immunoglobulin I-set domain	PF07679	1739.9	0	I-set	Predicted by CLC Genomics Workbench version 7.0.4	Full PFAM	Predicted from a fragment model	Link to PFAM
bmsbwbcontig382_ORF	59	109	Immunoglobulin domain	PF00047	375.7	1.5e-109	ig	Predicted by CLC Genomics Workbench version 7.0.4	Full PFAM	Predicted from a fragment model	Link to PFAM
bmsbwbcontig382_ORF	191	249	Immunoglobulin domain	PF00047	375.7	1.5e-109	ig	Predicted by CLC Genomics Workbench version 7.0.4	Full PFAM	Predicted from a fragment model	Link to PFAM
bmsbwbcontig382_ORF	285	345	Immunoglobulin domain	PF00047	375.7	1.5e-109	ig	Predicted by CLC Genomics Workbench version 7.0.4	Full PFAM	Predicted from a fragment model	Link to PFAM
bmsbwbcontig382_ORF	377	436	Immunoglobulin domain	PF00047	375.7	1.5e-109	ig	Predicted by CLC Genomics Workbench version 7.0.4	Full PFAM	Predicted from a fragment model	Link to PFAM
bmsbwbcontig382_ORF	483	525	Immunoglobulin domain	PF00047	375.7	1.5e-109	ig	Predicted by CLC Genomics Workbench version 7.0.4	Full PFAM	Predicted from a fragment model	Link to PFAM
bmsbwbcontig382_ORF	867	915	Immunoglobulin domain	PF00047	375.7	1.5e-109	ig	Predicted by CLC Genomics Workbench version 7.0.4	Full PFAM	Predicted from a fragment model	Link to PFAM
bmsbwbcontig382_ORF	1165	1214	Immunoglobulin domain	PF00047	375.7	1.5e-109	ig	Predicted by CLC Genomics Workbench version 7.0.4	Full PFAM	Predicted from a fragment model	Link to PFAM
bmsbwbcontig382_ORF	1454	1511	Immunoglobulin domain	PF00047	375.7	1.5e-109	ig	Predicted by CLC Genomics Workbench version 7.0.4	Full PFAM	Predicted from a fragment model	Link to PFAM
bmsbwbcontig382_ORF	1749	1806	Immunoglobulin domain	PF00047	375.7	1.5e-109	ig	Predicted by CLC Genomics Workbench version 7.0.4	Full PFAM	Predicted from a fragment model	Link to PFAM
bmsbwbcontig382_ORF	2046	2103	Immunoglobulin domain	PF00047	375.7	1.5e-109	ig	Predicted by CLC Genomics Workbench version 7.0.4	Full PFAM	Predicted from a fragment model	Link to PFAM
bmsbwbcontig382_ORF	2341	2397	Immunoglobulin domain	PF00047	375.7	1.5e-109	ig	Predicted by CLC Genomics Workbench version 7.0.4	Full PFAM	Predicted from a fragment model	Link to PFAM
bmsbwbcontig382_ORF	2635	2692	Immunoglobulin domain	PF00047	375.7	1.5e-109	ig	Predicted by CLC Genomics Workbench version 7.0.4	Full PFAM	Predicted from a fragment model	Link to PFAM
bmsbwbcontig382_ORF	2930	2987	Immunoglobulin domain	PF00047	375.7	1.5e-109	ig	Predicted by CLC Genomics Workbench version 7.0.4	Full PFAM	Predicted from a fragment model	Link to PFAM
bmsbwbcontig382_ORF	3225	3281	Immunoglobulin domain	PF00047	375.7	1.5e-109	ig	Predicted by CLC Genomics Workbench version 7.0.4	Full PFAM	Predicted from a fragment model	Link to PFAM
bmsbwbcontig382_ORF	4701	4757	Immunoglobulin domain	PF00047	375.7	1.5e-109	ig	Predicted by CLC Genomics Workbench version 7.0.4	Full PFAM	Predicted from a fragment model	Link to PFAM
bmsbwbcontig382_ORF	5096	5153	Immunoglobulin domain	PF00047	375.7	1.5e-109	ig	Predicted by CLC Genomics Workbench version 7.0.4	Full PFAM	Predicted from a fragment model	Link to PFAM
bmsbwbcontig382_ORF	5392	5466	Immunoglobulin domain	PF00047	375.7	1.5e-109	ig	Predicted by CLC Genomics Workbench version 7.0.4	Full PFAM	Predicted from a fragment model	Link to PFAM
bmsbwbcontig382_ORF	5792	5852	Immunoglobulin domain	PF00047	375.7	1.5e-109	ig	Predicted by CLC Genomics Workbench version 7.0.4	Full PFAM	Predicted from a fragment model	Link to PFAM
bmsbwbcontig382_ORF	6182	6242	Immunoglobulin domain	PF00047	375.7	1.5e-109	ig	Predicted by CLC Genomics Workbench version 7.0.4	Full PFAM	Predicted from a fragment model	Link to PFAM
bmsbwbcontig382_ORF	6846	6902	Immunoglobulin domain	PF00047	375.7	1.5e-109	ig	Predicted by CLC Genomics Workbench version 7.0.4	Full PFAM	Predicted from a fragment model	Link to PFAM
bmsbwbcontig382_ORF	6971	7030	Immunoglobulin domain	PF00047	375.7	1.5e-109	ig	Predicted by CLC Genomics Workbench version 7.0.4	Full PFAM	Predicted from a fragment model	Link to PFAM
bmsbwbcontig382_ORF	7168	7228	Immunoglobulin domain	PF00047	375.7	1.5e-109	ig	Predicted by CLC Genomics Workbench version 7.0.4	Full PFAM	Predicted from a fragment model	Link to PFAM
bmsbwbcontig382_ORF	7276	7336	Immunoglobulin domain	PF00047	375.7	1.5e-109	ig	Predicted by CLC Genomics Workbench version 7.0.4	Full PFAM	Predicted from a fragment model	Link to PFAM
bmsbwbcontig382_ORF	7374	7415	Immunoglobulin domain	PF00047	375.7	1.5e-109	ig	Predicted by CLC Genomics Workbench version 7.0.4	Full PFAM	Predicted from a fragment model	Link to PFAM
bmsbwbcontig382_ORF	1273	1290	Kelch motif	PF01344	31.8	8e-08	Kelch_1	Predicted by CLC Genomics Workbench version 7.0.4	Full PFAM	Predicted from a fragment model	Link to PFAM
bmsbwbcontig382_ORF	1570	1587	Kelch motif	PF01344	31.8	8e-08	Kelch_1	Predicted by CLC Genomics Workbench version 7.0.4	Full PFAM	Predicted from a fragment model	Link to PFAM
bmsbwbcontig382_ORF	2162	2179	Kelch motif	PF01344	31.8	8e-08	Kelch_1	Predicted by CLC Genomics Workbench version 7.0.4	Full PFAM	Predicted from a fragment model	Link to PFAM
bmsbwbcontig382_ORF	2456	2473	Kelch motif	PF01344	31.8	8e-08	Kelch_1	Predicted by CLC Genomics Workbench version 7.0.4	Full PFAM	Predicted from a fragment model	Link to PFAM
bmsbwbcontig382_ORF	2751	2768	Kelch motif	PF01344	31.8	8e-08	Kelch_1	Predicted by CLC Genomics Workbench version 7.0.4	Full PFAM	Predicted from a fragment model	Link to PFAM
bmsbwbcontig382_ORF	3046	3063	Kelch motif	PF01344	31.8	8e-08	Kelch_1	Predicted by CLC Genomics Workbench version 7.0.4	Full PFAM	Predicted from a fragment model	Link to PFAM
bmsbwbcontig382_ORF	3341	3358	Kelch motif	PF01344	31.8	8e-08	Kelch_1	Predicted by CLC Genomics Workbench version 7.0.4	Full PFAM	Predicted from a fragment model	Link to PFAM
bmsbwbcontig382_ORF	6509	6764	Protein kinase domain	PF00069	307.6	4.7e-89	Pkinase	Predicted by CLC Genomics Workbench version 7.0.4	Full PFAM	Predicted from a fragment model	Link to PFAM
bmsbwbcontig382_ORF	6509	6628	Protein tyrosine kinase	PF07714	45.7	8.8e-13	Pkinase_Tyr	Predicted by CLC Genomics Workbench version 7.0.4	Full PFAM	Predicted from a fragment model	Link to PFAM
bmsbwbcontig382_ORF	80	128	Immunoglobulin V-set domain	PF07686	94.2	1.1e-25	V-set	Predicted by CLC Genomics Workbench version 7.0.4	Full PFAM	Predicted from a fragment model	Link to PFAM
bmsbwbcontig382_ORF	289	359	Immunoglobulin V-set domain	PF07686	94.2	1.1e-25	V-set	Predicted by CLC Genomics Workbench version 7.0.4	Full PFAM	Predicted from a fragment model	Link to PFAM
bmsbwbcontig382_ORF	1497	1530	Immunoglobulin V-set domain	PF07686	94.2	1.1e-25	V-set	Predicted by CLC Genomics Workbench version 7.0.4	Full PFAM	Predicted from a fragment model	Link to PFAM
bmsbwbcontig382_ORF	2630	2711	Immunoglobulin V-set domain	PF07686	94.2	1.1e-25	V-set	Predicted by CLC Genomics Workbench version 7.0.4	Full PFAM	Predicted from a fragment model	Link to PFAM
bmsbwbcontig382_ORF	2896	3004	Immunoglobulin V-set domain	PF07686	94.2	1.1e-25	V-set	Predicted by CLC Genomics Workbench version 7.0.4	Full PFAM	Predicted from a fragment model	Link to PFAM
bmsbwbcontig382_ORF	3268	3301	Immunoglobulin V-set domain	PF07686	94.2	1.1e-25	V-set	Predicted by CLC Genomics Workbench version 7.0.4	Full PFAM	Predicted from a fragment model	Link to PFAM
bmsbwbcontig382_ORF	4732	4777	Immunoglobulin V-set domain	PF07686	94.2	1.1e-25	V-set	Predicted by CLC Genomics Workbench version 7.0.4	Full PFAM	Predicted from a fragment model	Link to PFAM
bmsbwbcontig382_ORF	5135	5170	Immunoglobulin V-set domain	PF07686	94.2	1.1e-25	V-set	Predicted by CLC Genomics Workbench version 7.0.4	Full PFAM	Predicted from a fragment model	Link to PFAM
bmsbwbcontig382_ORF	5442	5469	Immunoglobulin V-set domain	PF07686	94.2	1.1e-25	V-set	Predicted by CLC Genomics Workbench version 7.0.4	Full PFAM	Predicted from a fragment model	Link to PFAM
bmsbwbcontig382_ORF	5830	5866	Immunoglobulin V-set domain	PF07686	94.2	1.1e-25	V-set	Predicted by CLC Genomics Workbench version 7.0.4	Full PFAM	Predicted from a fragment model	Link to PFAM
bmsbwbcontig382_ORF	6832	6922	Immunoglobulin V-set domain	PF07686	94.2	1.1e-25	V-set	Predicted by CLC Genomics Workbench version 7.0.4	Full PFAM	Predicted from a fragment model	Link to PFAM
bmsbwbcontig382_ORF	6999	7046	Immunoglobulin V-set domain	PF07686	94.2	1.1e-25	V-set	Predicted by CLC Genomics Workbench version 7.0.4	Full PFAM	Predicted from a fragment model	Link to PFAM
bmsbwbcontig382_ORF	7154	7244	Immunoglobulin V-set domain	PF07686	94.2	1.1e-25	V-set	Predicted by CLC Genomics Workbench version 7.0.4	Full PFAM	Predicted from a fragment model	Link to PFAM
bmsbwbcontig382_ORF	7263	7352	Immunoglobulin V-set domain	PF07686	94.2	1.1e-25	V-set	Predicted by CLC Genomics Workbench version 7.0.4	Full PFAM	Predicted from a fragment model	Link to PFAM
bmsbwbcontig382_ORF	7359	7383	Immunoglobulin V-set domain	PF07686	94.2	1.1e-25	V-set	Predicted by CLC Genomics Workbench version 7.0.4	Full PFAM	Predicted from a fragment model	Link to PFAM
bmsbwbcontig382_ORF	638	726	Fibronectin type III domain	PF00041	2393.6	0	fn3	Predicted by CLC Genomics Workbench version 7.0.4	Full PFAM	Predicted from a full length model	Link to PFAM
bmsbwbcontig382_ORF	741	827	Fibronectin type III domain	PF00041	2393.6	0	fn3	Predicted by CLC Genomics Workbench version 7.0.4	Full PFAM	Predicted from a full length model	Link to PFAM
bmsbwbcontig382_ORF	937	1022	Fibronectin type III domain	PF00041	2393.6	0	fn3	Predicted by CLC Genomics Workbench version 7.0.4	Full PFAM	Predicted from a full length model	Link to PFAM
bmsbwbcontig382_ORF	1040	1126	Fibronectin type III domain	PF00041	2393.6	0	fn3	Predicted by CLC Genomics Workbench version 7.0.4	Full PFAM	Predicted from a full length model	Link to PFAM
bmsbwbcontig382_ORF	1236	1323	Fibronectin type III domain	PF00041	2393.6	0	fn3	Predicted by CLC Genomics Workbench version 7.0.4	Full PFAM	Predicted from a full length model	Link to PFAM
bmsbwbcontig382_ORF	1338	1424	Fibronectin type III domain	PF00041	2393.6	0	fn3	Predicted by CLC Genomics Workbench version 7.0.4	Full PFAM	Predicted from a full length model	Link to PFAM
bmsbwbcontig382_ORF	1533	1615	Fibronectin type III domain	PF00041	2393.6	0	fn3	Predicted by CLC Genomics Workbench version 7.0.4	Full PFAM	Predicted from a full length model	Link to PFAM
bmsbwbcontig382_ORF	1633	1719	Fibronectin type III domain	PF00041	2393.6	0	fn3	Predicted by CLC Genomics Workbench version 7.0.4	Full PFAM	Predicted from a full length model	Link to PFAM
bmsbwbcontig382_ORF	1828	1912	Fibronectin type III domain	PF00041	2393.6	0	fn3	Predicted by CLC Genomics Workbench version 7.0.4	Full PFAM	Predicted from a full length model	Link to PFAM
bmsbwbcontig382_ORF	1930	2016	Fibronectin type III domain	PF00041	2393.6	0	fn3	Predicted by CLC Genomics Workbench version 7.0.4	Full PFAM	Predicted from a full length model	Link to PFAM
bmsbwbcontig382_ORF	2125	2207	Fibronectin type III domain	PF00041	2393.6	0	fn3	Predicted by CLC Genomics Workbench version 7.0.4	Full PFAM	Predicted from a full length model	Link to PFAM
bmsbwbcontig382_ORF	2225	2311	Fibronectin type III domain	PF00041	2393.6	0	fn3	Predicted by CLC Genomics Workbench version 7.0.4	Full PFAM	Predicted from a full length model	Link to PFAM
bmsbwbcontig382_ORF	2419	2501	Fibronectin type III domain	PF00041	2393.6	0	fn3	Predicted by CLC Genomics Workbench version 7.0.4	Full PFAM	Predicted from a full length model	Link to PFAM
bmsbwbcontig382_ORF	2519	2605	Fibronectin type III domain	PF00041	2393.6	0	fn3	Predicted by CLC Genomics Workbench version 7.0.4	Full PFAM	Predicted from a full length model	Link to PFAM
bmsbwbcontig382_ORF	2714	2796	Fibronectin type III domain	PF00041	2393.6	0	fn3	Predicted by CLC Genomics Workbench version 7.0.4	Full PFAM	Predicted from a full length model	Link to PFAM
bmsbwbcontig382_ORF	2814	2900	Fibronectin type III domain	PF00041	2393.6	0	fn3	Predicted by CLC Genomics Workbench version 7.0.4	Full PFAM	Predicted from a full length model	Link to PFAM
bmsbwbcontig382_ORF	3009	3091	Fibronectin type III domain	PF00041	2393.6	0	fn3	Predicted by CLC Genomics Workbench version 7.0.4	Full PFAM	Predicted from a full length model	Link to PFAM
bmsbwbcontig382_ORF	3109	3195	Fibronectin type III domain	PF00041	2393.6	0	fn3	Predicted by CLC Genomics Workbench version 7.0.4	Full PFAM	Predicted from a full length model	Link to PFAM
bmsbwbcontig382_ORF	3304	3386	Fibronectin type III domain	PF00041	2393.6	0	fn3	Predicted by CLC Genomics Workbench version 7.0.4	Full PFAM	Predicted from a full length model	Link to PFAM
bmsbwbcontig382_ORF	3404	3489	Fibronectin type III domain	PF00041	2393.6	0	fn3	Predicted by CLC Genomics Workbench version 7.0.4	Full PFAM	Predicted from a full length model	Link to PFAM
bmsbwbcontig382_ORF	3598	3682	Fibronectin type III domain	PF00041	2393.6	0	fn3	Predicted by CLC Genomics Workbench version 7.0.4	Full PFAM	Predicted from a full length model	Link to PFAM
bmsbwbcontig382_ORF	3700	3786	Fibronectin type III domain	PF00041	2393.6	0	fn3	Predicted by CLC Genomics Workbench version 7.0.4	Full PFAM	Predicted from a full length model	Link to PFAM
bmsbwbcontig382_ORF	3895	3977	Fibronectin type III domain	PF00041	2393.6	0	fn3	Predicted by CLC Genomics Workbench version 7.0.4	Full PFAM	Predicted from a full length model	Link to PFAM
bmsbwbcontig382_ORF	3995	4080	Fibronectin type III domain	PF00041	2393.6	0	fn3	Predicted by CLC Genomics Workbench version 7.0.4	Full PFAM	Predicted from a full length model	Link to PFAM
bmsbwbcontig382_ORF	4185	4267	Fibronectin type III domain	PF00041	2393.6	0	fn3	Predicted by CLC Genomics Workbench version 7.0.4	Full PFAM	Predicted from a full length model	Link to PFAM
bmsbwbcontig382_ORF	4285	4371	Fibronectin type III domain	PF00041	2393.6	0	fn3	Predicted by CLC Genomics Workbench version 7.0.4	Full PFAM	Predicted from a full length model	Link to PFAM
bmsbwbcontig382_ORF	4479	4565	Fibronectin type III domain	PF00041	2393.6	0	fn3	Predicted by CLC Genomics Workbench version 7.0.4	Full PFAM	Predicted from a full length model	Link to PFAM
bmsbwbcontig382_ORF	4583	4669	Fibronectin type III domain	PF00041	2393.6	0	fn3	Predicted by CLC Genomics Workbench version 7.0.4	Full PFAM	Predicted from a full length model	Link to PFAM
bmsbwbcontig382_ORF	4780	4863	Fibronectin type III domain	PF00041	2393.6	0	fn3	Predicted by CLC Genomics Workbench version 7.0.4	Full PFAM	Predicted from a full length model	Link to PFAM
bmsbwbcontig382_ORF	4880	4965	Fibronectin type III domain	PF00041	2393.6	0	fn3	Predicted by CLC Genomics Workbench version 7.0.4	Full PFAM	Predicted from a full length model	Link to PFAM
bmsbwbcontig382_ORF	4980	5066	Fibronectin type III domain	PF00041	2393.6	0	fn3	Predicted by CLC Genomics Workbench version 7.0.4	Full PFAM	Predicted from a full length model	Link to PFAM
bmsbwbcontig382_ORF	5175	5260	Fibronectin type III domain	PF00041	2393.6	0	fn3	Predicted by CLC Genomics Workbench version 7.0.4	Full PFAM	Predicted from a full length model	Link to PFAM
bmsbwbcontig382_ORF	5275	5361	Fibronectin type III domain	PF00041	2393.6	0	fn3	Predicted by CLC Genomics Workbench version 7.0.4	Full PFAM	Predicted from a full length model	Link to PFAM
bmsbwbcontig382_ORF	5472	5558	Fibronectin type III domain	PF00041	2393.6	0	fn3	Predicted by CLC Genomics Workbench version 7.0.4	Full PFAM	Predicted from a full length model	Link to PFAM
bmsbwbcontig382_ORF	5573	5660	Fibronectin type III domain	PF00041	2393.6	0	fn3	Predicted by CLC Genomics Workbench version 7.0.4	Full PFAM	Predicted from a full length model	Link to PFAM
bmsbwbcontig382_ORF	5675	5761	Fibronectin type III domain	PF00041	2393.6	0	fn3	Predicted by CLC Genomics Workbench version 7.0.4	Full PFAM	Predicted from a full length model	Link to PFAM
bmsbwbcontig382_ORF	5964	6050	Fibronectin type III domain	PF00041	2393.6	0	fn3	Predicted by CLC Genomics Workbench version 7.0.4	Full PFAM	Predicted from a full length model	Link to PFAM
bmsbwbcontig382_ORF	6065	6151	Fibronectin type III domain	PF00041	2393.6	0	fn3	Predicted by CLC Genomics Workbench version 7.0.4	Full PFAM	Predicted from a full length model	Link to PFAM
bmsbwbcontig382_ORF	6357	6441	Fibronectin type III domain	PF00041	2393.6	0	fn3	Predicted by CLC Genomics Workbench version 7.0.4	Full PFAM	Predicted from a full length model	Link to PFAM
bmsbwbcontig382_ORF	36	127	Immunoglobulin I-set domain	PF07679	1724.4	0	I-set	Predicted by CLC Genomics Workbench version 7.0.4	Full PFAM	Predicted from a full length model	Link to PFAM
bmsbwbcontig382_ORF	177	263	Immunoglobulin I-set domain	PF07679	1724.4	0	I-set	Predicted by CLC Genomics Workbench version 7.0.4	Full PFAM	Predicted from a full length model	Link to PFAM
bmsbwbcontig382_ORF	363	447	Immunoglobulin I-set domain	PF07679	1724.4	0	I-set	Predicted by CLC Genomics Workbench version 7.0.4	Full PFAM	Predicted from a full length model	Link to PFAM
bmsbwbcontig382_ORF	451	536	Immunoglobulin I-set domain	PF07679	1724.4	0	I-set	Predicted by CLC Genomics Workbench version 7.0.4	Full PFAM	Predicted from a full length model	Link to PFAM
bmsbwbcontig382_ORF	842	933	Immunoglobulin I-set domain	PF07679	1724.4	0	I-set	Predicted by CLC Genomics Workbench version 7.0.4	Full PFAM	Predicted from a full length model	Link to PFAM
bmsbwbcontig382_ORF	1141	1232	Immunoglobulin I-set domain	PF07679	1724.4	0	I-set	Predicted by CLC Genomics Workbench version 7.0.4	Full PFAM	Predicted from a full length model	Link to PFAM
bmsbwbcontig382_ORF	1439	1529	Immunoglobulin I-set domain	PF07679	1724.4	0	I-set	Predicted by CLC Genomics Workbench version 7.0.4	Full PFAM	Predicted from a full length model	Link to PFAM
bmsbwbcontig382_ORF	1734	1824	Immunoglobulin I-set domain	PF07679	1724.4	0	I-set	Predicted by CLC Genomics Workbench version 7.0.4	Full PFAM	Predicted from a full length model	Link to PFAM
bmsbwbcontig382_ORF	2031	2121	Immunoglobulin I-set domain	PF07679	1724.4	0	I-set	Predicted by CLC Genomics Workbench version 7.0.4	Full PFAM	Predicted from a full length model	Link to PFAM
bmsbwbcontig382_ORF	2326	2415	Immunoglobulin I-set domain	PF07679	1724.4	0	I-set	Predicted by CLC Genomics Workbench version 7.0.4	Full PFAM	Predicted from a full length model	Link to PFAM
bmsbwbcontig382_ORF	2620	2710	Immunoglobulin I-set domain	PF07679	1724.4	0	I-set	Predicted by CLC Genomics Workbench version 7.0.4	Full PFAM	Predicted from a full length model	Link to PFAM
bmsbwbcontig382_ORF	2915	3005	Immunoglobulin I-set domain	PF07679	1724.4	0	I-set	Predicted by CLC Genomics Workbench version 7.0.4	Full PFAM	Predicted from a full length model	Link to PFAM
bmsbwbcontig382_ORF	3210	3300	Immunoglobulin I-set domain	PF07679	1724.4	0	I-set	Predicted by CLC Genomics Workbench version 7.0.4	Full PFAM	Predicted from a full length model	Link to PFAM
bmsbwbcontig382_ORF	3504	3594	Immunoglobulin I-set domain	PF07679	1724.4	0	I-set	Predicted by CLC Genomics Workbench version 7.0.4	Full PFAM	Predicted from a full length model	Link to PFAM
bmsbwbcontig382_ORF	3801	3891	Immunoglobulin I-set domain	PF07679	1724.4	0	I-set	Predicted by CLC Genomics Workbench version 7.0.4	Full PFAM	Predicted from a full length model	Link to PFAM
bmsbwbcontig382_ORF	4091	4181	Immunoglobulin I-set domain	PF07679	1724.4	0	I-set	Predicted by CLC Genomics Workbench version 7.0.4	Full PFAM	Predicted from a full length model	Link to PFAM
bmsbwbcontig382_ORF	4386	4475	Immunoglobulin I-set domain	PF07679	1724.4	0	I-set	Predicted by CLC Genomics Workbench version 7.0.4	Full PFAM	Predicted from a full length model	Link to PFAM
bmsbwbcontig382_ORF	4686	4776	Immunoglobulin I-set domain	PF07679	1724.4	0	I-set	Predicted by CLC Genomics Workbench version 7.0.4	Full PFAM	Predicted from a full length model	Link to PFAM
bmsbwbcontig382_ORF	5081	5171	Immunoglobulin I-set domain	PF07679	1724.4	0	I-set	Predicted by CLC Genomics Workbench version 7.0.4	Full PFAM	Predicted from a full length model	Link to PFAM
bmsbwbcontig382_ORF	5376	5468	Immunoglobulin I-set domain	PF07679	1724.4	0	I-set	Predicted by CLC Genomics Workbench version 7.0.4	Full PFAM	Predicted from a full length model	Link to PFAM
bmsbwbcontig382_ORF	5778	5867	Immunoglobulin I-set domain	PF07679	1724.4	0	I-set	Predicted by CLC Genomics Workbench version 7.0.4	Full PFAM	Predicted from a full length model	Link to PFAM
bmsbwbcontig382_ORF	5871	5960	Immunoglobulin I-set domain	PF07679	1724.4	0	I-set	Predicted by CLC Genomics Workbench version 7.0.4	Full PFAM	Predicted from a full length model	Link to PFAM
bmsbwbcontig382_ORF	6168	6257	Immunoglobulin I-set domain	PF07679	1724.4	0	I-set	Predicted by CLC Genomics Workbench version 7.0.4	Full PFAM	Predicted from a full length model	Link to PFAM
bmsbwbcontig382_ORF	6267	6353	Immunoglobulin I-set domain	PF07679	1724.4	0	I-set	Predicted by CLC Genomics Workbench version 7.0.4	Full PFAM	Predicted from a full length model	Link to PFAM
bmsbwbcontig382_ORF	6832	6921	Immunoglobulin I-set domain	PF07679	1724.4	0	I-set	Predicted by CLC Genomics Workbench version 7.0.4	Full PFAM	Predicted from a full length model	Link to PFAM
bmsbwbcontig382_ORF	6957	7045	Immunoglobulin I-set domain	PF07679	1724.4	0	I-set	Predicted by CLC Genomics Workbench version 7.0.4	Full PFAM	Predicted from a full length model	Link to PFAM
bmsbwbcontig382_ORF	7154	7243	Immunoglobulin I-set domain	PF07679	1724.4	0	I-set	Predicted by CLC Genomics Workbench version 7.0.4	Full PFAM	Predicted from a full length model	Link to PFAM
bmsbwbcontig382_ORF	7262	7351	Immunoglobulin I-set domain	PF07679	1724.4	0	I-set	Predicted by CLC Genomics Workbench version 7.0.4	Full PFAM	Predicted from a full length model	Link to PFAM
bmsbwbcontig382_ORF	7360	7449	Immunoglobulin I-set domain	PF07679	1724.4	0	I-set	Predicted by CLC Genomics Workbench version 7.0.4	Full PFAM	Predicted from a full length model	Link to PFAM
bmsbwbcontig382_ORF	50	112	Immunoglobulin domain	PF00047	386.1	1.1e-112	ig	Predicted by CLC Genomics Workbench version 7.0.4	Full PFAM	Predicted from a full length model	Link to PFAM
bmsbwbcontig382_ORF	285	345	Immunoglobulin domain	PF00047	386.1	1.1e-112	ig	Predicted by CLC Genomics Workbench version 7.0.4	Full PFAM	Predicted from a full length model	Link to PFAM
bmsbwbcontig382_ORF	377	436	Immunoglobulin domain	PF00047	386.1	1.1e-112	ig	Predicted by CLC Genomics Workbench version 7.0.4	Full PFAM	Predicted from a full length model	Link to PFAM
bmsbwbcontig382_ORF	465	525	Immunoglobulin domain	PF00047	386.1	1.1e-112	ig	Predicted by CLC Genomics Workbench version 7.0.4	Full PFAM	Predicted from a full length model	Link to PFAM
bmsbwbcontig382_ORF	1454	1514	Immunoglobulin domain	PF00047	386.1	1.1e-112	ig	Predicted by CLC Genomics Workbench version 7.0.4	Full PFAM	Predicted from a full length model	Link to PFAM
bmsbwbcontig382_ORF	1749	1809	Immunoglobulin domain	PF00047	386.1	1.1e-112	ig	Predicted by CLC Genomics Workbench version 7.0.4	Full PFAM	Predicted from a full length model	Link to PFAM
bmsbwbcontig382_ORF	2046	2106	Immunoglobulin domain	PF00047	386.1	1.1e-112	ig	Predicted by CLC Genomics Workbench version 7.0.4	Full PFAM	Predicted from a full length model	Link to PFAM
bmsbwbcontig382_ORF	2341	2400	Immunoglobulin domain	PF00047	386.1	1.1e-112	ig	Predicted by CLC Genomics Workbench version 7.0.4	Full PFAM	Predicted from a full length model	Link to PFAM
bmsbwbcontig382_ORF	2635	2695	Immunoglobulin domain	PF00047	386.1	1.1e-112	ig	Predicted by CLC Genomics Workbench version 7.0.4	Full PFAM	Predicted from a full length model	Link to PFAM
bmsbwbcontig382_ORF	2930	2990	Immunoglobulin domain	PF00047	386.1	1.1e-112	ig	Predicted by CLC Genomics Workbench version 7.0.4	Full PFAM	Predicted from a full length model	Link to PFAM
bmsbwbcontig382_ORF	3225	3285	Immunoglobulin domain	PF00047	386.1	1.1e-112	ig	Predicted by CLC Genomics Workbench version 7.0.4	Full PFAM	Predicted from a full length model	Link to PFAM
bmsbwbcontig382_ORF	4701	4761	Immunoglobulin domain	PF00047	386.1	1.1e-112	ig	Predicted by CLC Genomics Workbench version 7.0.4	Full PFAM	Predicted from a full length model	Link to PFAM
bmsbwbcontig382_ORF	5096	5156	Immunoglobulin domain	PF00047	386.1	1.1e-112	ig	Predicted by CLC Genomics Workbench version 7.0.4	Full PFAM	Predicted from a full length model	Link to PFAM
bmsbwbcontig382_ORF	5392	5466	Immunoglobulin domain	PF00047	386.1	1.1e-112	ig	Predicted by CLC Genomics Workbench version 7.0.4	Full PFAM	Predicted from a full length model	Link to PFAM
bmsbwbcontig382_ORF	5792	5852	Immunoglobulin domain	PF00047	386.1	1.1e-112	ig	Predicted by CLC Genomics Workbench version 7.0.4	Full PFAM	Predicted from a full length model	Link to PFAM
bmsbwbcontig382_ORF	6182	6242	Immunoglobulin domain	PF00047	386.1	1.1e-112	ig	Predicted by CLC Genomics Workbench version 7.0.4	Full PFAM	Predicted from a full length model	Link to PFAM
bmsbwbcontig382_ORF	6846	6906	Immunoglobulin domain	PF00047	386.1	1.1e-112	ig	Predicted by CLC Genomics Workbench version 7.0.4	Full PFAM	Predicted from a full length model	Link to PFAM
bmsbwbcontig382_ORF	6971	7030	Immunoglobulin domain	PF00047	386.1	1.1e-112	ig	Predicted by CLC Genomics Workbench version 7.0.4	Full PFAM	Predicted from a full length model	Link to PFAM
bmsbwbcontig382_ORF	7168	7228	Immunoglobulin domain	PF00047	386.1	1.1e-112	ig	Predicted by CLC Genomics Workbench version 7.0.4	Full PFAM	Predicted from a full length model	Link to PFAM
bmsbwbcontig382_ORF	7276	7336	Immunoglobulin domain	PF00047	386.1	1.1e-112	ig	Predicted by CLC Genomics Workbench version 7.0.4	Full PFAM	Predicted from a full length model	Link to PFAM
bmsbwbcontig382_ORF	7374	7434	Immunoglobulin domain	PF00047	386.1	1.1e-112	ig	Predicted by CLC Genomics Workbench version 7.0.4	Full PFAM	Predicted from a full length model	Link to PFAM
bmsbwbcontig382_ORF	6509	6764	Protein kinase domain	PF00069	309.5	1.3e-89	Pkinase	Predicted by CLC Genomics Workbench version 7.0.4	Full PFAM	Predicted from a full length model	Link to PFAM
bmsbwbcontig382_ORF	6509	6764	Protein tyrosine kinase	PF07714	11.6	8.3e-13	Pkinase_Tyr	Predicted by CLC Genomics Workbench version 7.0.4	Full PFAM	Predicted from a full length model	Link to PFAM
bmsbwbcontig382_ORF	37	128	Immunoglobulin V-set domain	PF07686	58.2	5.5e-14	V-set	Predicted by CLC Genomics Workbench version 7.0.4	Full PFAM	Predicted from a full length model	Link to PFAM
bmsbwbcontig382_ORF	2601	2711	Immunoglobulin V-set domain	PF07686	58.2	5.5e-14	V-set	Predicted by CLC Genomics Workbench version 7.0.4	Full PFAM	Predicted from a full length model	Link to PFAM
bmsbwbcontig382_ORF	2896	3004	Immunoglobulin V-set domain	PF07686	58.2	5.5e-14	V-set	Predicted by CLC Genomics Workbench version 7.0.4	Full PFAM	Predicted from a full length model	Link to PFAM
bmsbwbcontig382_ORF	6167	6258	Immunoglobulin V-set domain	PF07686	58.2	5.5e-14	V-set	Predicted by CLC Genomics Workbench version 7.0.4	Full PFAM	Predicted from a full length model	Link to PFAM
bmsbwbcontig382_ORF	6832	6922	Immunoglobulin V-set domain	PF07686	58.2	5.5e-14	V-set	Predicted by CLC Genomics Workbench version 7.0.4	Full PFAM	Predicted from a full length model	Link to PFAM
bmsbwbcontig382_ORF	6955	7046	Immunoglobulin V-set domain	PF07686	58.2	5.5e-14	V-set	Predicted by CLC Genomics Workbench version 7.0.4	Full PFAM	Predicted from a full length model	Link to PFAM
bmsbwbcontig382_ORF	7154	7244	Immunoglobulin V-set domain	PF07686	58.2	5.5e-14	V-set	Predicted by CLC Genomics Workbench version 7.0.4	Full PFAM	Predicted from a full length model	Link to PFAM
bmsbwbcontig382_ORF	7263	7352	Immunoglobulin V-set domain	PF07686	58.2	5.5e-14	V-set	Predicted by CLC Genomics Workbench version 7.0.4	Full PFAM	Predicted from a full length model	Link to PFAM
bmsbwbcontig382_ORF	7359	7450	Immunoglobulin V-set domain	PF07686	58.2	5.5e-14	V-set	Predicted by CLC Genomics Workbench version 7.0.4	Full PFAM	Predicted from a full length model	Link to PFAM
bmsbwbcontig385_ORF	213	375	Peptidase dimerisation domain	PF07687	50.1	1.2e-12	M20_dimer	Predicted by CLC Genomics Workbench version 7.0.4	Full PFAM	Predicted from a fragment model	Link to PFAM
bmsbwbcontig385_ORF	100	204	Peptidase family M20/M25/M40	PF01546	133.4	3e-37	Peptidase_M20	Predicted by CLC Genomics Workbench version 7.0.4	Full PFAM	Predicted from a fragment model	Link to PFAM
bmsbwbcontig385_ORF	400	475	Peptidase family M20/M25/M40	PF01546	133.4	3e-37	Peptidase_M20	Predicted by CLC Genomics Workbench version 7.0.4	Full PFAM	Predicted from a fragment model	Link to PFAM
bmsbwbcontig385_ORF	213	375	Peptidase dimerisation domain	PF07687	52	4.1e-12	M20_dimer	Predicted by CLC Genomics Workbench version 7.0.4	Full PFAM	Predicted from a full length model	Link to PFAM
bmsbwbcontig385_ORF	100	475	Peptidase family M20/M25/M40	PF01546	133.5	1.2e-36	Peptidase_M20	Predicted by CLC Genomics Workbench version 7.0.4	Full PFAM	Predicted from a full length model	Link to PFAM
bmsbwbcontig386_ORF	166	198	Ankyrin repeat	PF00023	114.8	5.1e-31	Ank	Predicted by CLC Genomics Workbench version 7.0.4	Full PFAM	Predicted from a fragment model	Link to PFAM
bmsbwbcontig386_ORF	199	231	Ankyrin repeat	PF00023	114.8	5.1e-31	Ank	Predicted by CLC Genomics Workbench version 7.0.4	Full PFAM	Predicted from a fragment model	Link to PFAM
bmsbwbcontig386_ORF	232	264	Ankyrin repeat	PF00023	114.8	5.1e-31	Ank	Predicted by CLC Genomics Workbench version 7.0.4	Full PFAM	Predicted from a fragment model	Link to PFAM
bmsbwbcontig386_ORF	265	297	Ankyrin repeat	PF00023	114.8	5.1e-31	Ank	Predicted by CLC Genomics Workbench version 7.0.4	Full PFAM	Predicted from a fragment model	Link to PFAM
bmsbwbcontig386_ORF	298	318	Ankyrin repeat	PF00023	114.8	5.1e-31	Ank	Predicted by CLC Genomics Workbench version 7.0.4	Full PFAM	Predicted from a fragment model	Link to PFAM
bmsbwbcontig386_ORF	166	198	Ankyrin repeat	PF00023	119.6	1.8e-32	Ank	Predicted by CLC Genomics Workbench version 7.0.4	Full PFAM	Predicted from a full length model	Link to PFAM
bmsbwbcontig386_ORF	199	231	Ankyrin repeat	PF00023	119.6	1.8e-32	Ank	Predicted by CLC Genomics Workbench version 7.0.4	Full PFAM	Predicted from a full length model	Link to PFAM
bmsbwbcontig386_ORF	232	264	Ankyrin repeat	PF00023	119.6	1.8e-32	Ank	Predicted by CLC Genomics Workbench version 7.0.4	Full PFAM	Predicted from a full length model	Link to PFAM
bmsbwbcontig386_ORF	265	297	Ankyrin repeat	PF00023	119.6	1.8e-32	Ank	Predicted by CLC Genomics Workbench version 7.0.4	Full PFAM	Predicted from a full length model	Link to PFAM
bmsbwbcontig388_ORF	11	127	Miro-like protein	PF08477	69.4	6.5e-19	Miro	Predicted by CLC Genomics Workbench version 7.0.4	Full PFAM	Predicted from a fragment model	Link to PFAM
bmsbwbcontig388_ORF	11	177	Ras family	PF00071	272	2.2e-80	Ras	Predicted by CLC Genomics Workbench version 7.0.4	Full PFAM	Predicted from a fragment model	Link to PFAM
bmsbwbcontig388_ORF	1	175	ADP-ribosylation factor family	PF00025	-63.4	0.00021	Arf	Predicted by CLC Genomics Workbench version 7.0.4	Full PFAM	Predicted from a full length model	Link to PFAM
bmsbwbcontig388_ORF	11	127	Miro-like protein	PF08477	71.2	6.7e-18	Miro	Predicted by CLC Genomics Workbench version 7.0.4	Full PFAM	Predicted from a full length model	Link to PFAM
bmsbwbcontig388_ORF	11	177	Ras family	PF00071	274	6.2e-79	Ras	Predicted by CLC Genomics Workbench version 7.0.4	Full PFAM	Predicted from a full length model	Link to PFAM
bmsbwbcontig391_ORF	80	113	Tetratricopeptide repeat	PF00515	111	3.4e-30	TPR_1	Predicted by CLC Genomics Workbench version 7.0.4	Full PFAM	Predicted from a fragment model	Link to PFAM
bmsbwbcontig391_ORF	119	152	Tetratricopeptide repeat	PF00515	111	3.4e-30	TPR_1	Predicted by CLC Genomics Workbench version 7.0.4	Full PFAM	Predicted from a fragment model	Link to PFAM
bmsbwbcontig391_ORF	322	355	Tetratricopeptide repeat	PF00515	111	3.4e-30	TPR_1	Predicted by CLC Genomics Workbench version 7.0.4	Full PFAM	Predicted from a fragment model	Link to PFAM
bmsbwbcontig391_ORF	361	389	Tetratricopeptide repeat	PF00515	111	3.4e-30	TPR_1	Predicted by CLC Genomics Workbench version 7.0.4	Full PFAM	Predicted from a fragment model	Link to PFAM
bmsbwbcontig391_ORF	431	464	Tetratricopeptide repeat	PF00515	111	3.4e-30	TPR_1	Predicted by CLC Genomics Workbench version 7.0.4	Full PFAM	Predicted from a fragment model	Link to PFAM
bmsbwbcontig391_ORF	465	499	Tetratricopeptide repeat	PF00515	111	3.4e-30	TPR_1	Predicted by CLC Genomics Workbench version 7.0.4	Full PFAM	Predicted from a fragment model	Link to PFAM
bmsbwbcontig391_ORF	500	533	Tetratricopeptide repeat	PF00515	111	3.4e-30	TPR_1	Predicted by CLC Genomics Workbench version 7.0.4	Full PFAM	Predicted from a fragment model	Link to PFAM
bmsbwbcontig391_ORF	80	113	Tetratricopeptide repeat	PF07719	97.1	7.7e-26	TPR_2	Predicted by CLC Genomics Workbench version 7.0.4	Full PFAM	Predicted from a fragment model	Link to PFAM
bmsbwbcontig391_ORF	119	152	Tetratricopeptide repeat	PF07719	97.1	7.7e-26	TPR_2	Predicted by CLC Genomics Workbench version 7.0.4	Full PFAM	Predicted from a fragment model	Link to PFAM
bmsbwbcontig391_ORF	322	355	Tetratricopeptide repeat	PF07719	97.1	7.7e-26	TPR_2	Predicted by CLC Genomics Workbench version 7.0.4	Full PFAM	Predicted from a fragment model	Link to PFAM
bmsbwbcontig391_ORF	360	389	Tetratricopeptide repeat	PF07719	97.1	7.7e-26	TPR_2	Predicted by CLC Genomics Workbench version 7.0.4	Full PFAM	Predicted from a fragment model	Link to PFAM
bmsbwbcontig391_ORF	431	464	Tetratricopeptide repeat	PF07719	97.1	7.7e-26	TPR_2	Predicted by CLC Genomics Workbench version 7.0.4	Full PFAM	Predicted from a fragment model	Link to PFAM
bmsbwbcontig391_ORF	465	499	Tetratricopeptide repeat	PF07719	97.1	7.7e-26	TPR_2	Predicted by CLC Genomics Workbench version 7.0.4	Full PFAM	Predicted from a fragment model	Link to PFAM
bmsbwbcontig391_ORF	500	533	Tetratricopeptide repeat	PF07719	97.1	7.7e-26	TPR_2	Predicted by CLC Genomics Workbench version 7.0.4	Full PFAM	Predicted from a fragment model	Link to PFAM
bmsbwbcontig391_ORF	80	113	Tetratricopeptide repeat	PF00515	126.2	2e-34	TPR_1	Predicted by CLC Genomics Workbench version 7.0.4	Full PFAM	Predicted from a full length model	Link to PFAM
bmsbwbcontig391_ORF	119	152	Tetratricopeptide repeat	PF00515	126.2	2e-34	TPR_1	Predicted by CLC Genomics Workbench version 7.0.4	Full PFAM	Predicted from a full length model	Link to PFAM
bmsbwbcontig391_ORF	322	355	Tetratricopeptide repeat	PF00515	126.2	2e-34	TPR_1	Predicted by CLC Genomics Workbench version 7.0.4	Full PFAM	Predicted from a full length model	Link to PFAM
bmsbwbcontig391_ORF	356	389	Tetratricopeptide repeat	PF00515	126.2	2e-34	TPR_1	Predicted by CLC Genomics Workbench version 7.0.4	Full PFAM	Predicted from a full length model	Link to PFAM
bmsbwbcontig391_ORF	431	464	Tetratricopeptide repeat	PF00515	126.2	2e-34	TPR_1	Predicted by CLC Genomics Workbench version 7.0.4	Full PFAM	Predicted from a full length model	Link to PFAM
bmsbwbcontig391_ORF	465	499	Tetratricopeptide repeat	PF00515	126.2	2e-34	TPR_1	Predicted by CLC Genomics Workbench version 7.0.4	Full PFAM	Predicted from a full length model	Link to PFAM
bmsbwbcontig391_ORF	500	533	Tetratricopeptide repeat	PF00515	126.2	2e-34	TPR_1	Predicted by CLC Genomics Workbench version 7.0.4	Full PFAM	Predicted from a full length model	Link to PFAM
bmsbwbcontig391_ORF	80	113	Tetratricopeptide repeat	PF07719	108.8	3.4e-29	TPR_2	Predicted by CLC Genomics Workbench version 7.0.4	Full PFAM	Predicted from a full length model	Link to PFAM
bmsbwbcontig391_ORF	119	152	Tetratricopeptide repeat	PF07719	108.8	3.4e-29	TPR_2	Predicted by CLC Genomics Workbench version 7.0.4	Full PFAM	Predicted from a full length model	Link to PFAM
bmsbwbcontig391_ORF	153	186	Tetratricopeptide repeat	PF07719	108.8	3.4e-29	TPR_2	Predicted by CLC Genomics Workbench version 7.0.4	Full PFAM	Predicted from a full length model	Link to PFAM
bmsbwbcontig391_ORF	322	355	Tetratricopeptide repeat	PF07719	108.8	3.4e-29	TPR_2	Predicted by CLC Genomics Workbench version 7.0.4	Full PFAM	Predicted from a full length model	Link to PFAM
bmsbwbcontig391_ORF	356	389	Tetratricopeptide repeat	PF07719	108.8	3.4e-29	TPR_2	Predicted by CLC Genomics Workbench version 7.0.4	Full PFAM	Predicted from a full length model	Link to PFAM
bmsbwbcontig391_ORF	431	464	Tetratricopeptide repeat	PF07719	108.8	3.4e-29	TPR_2	Predicted by CLC Genomics Workbench version 7.0.4	Full PFAM	Predicted from a full length model	Link to PFAM
bmsbwbcontig391_ORF	465	499	Tetratricopeptide repeat	PF07719	108.8	3.4e-29	TPR_2	Predicted by CLC Genomics Workbench version 7.0.4	Full PFAM	Predicted from a full length model	Link to PFAM
bmsbwbcontig391_ORF	500	533	Tetratricopeptide repeat	PF07719	108.8	3.4e-29	TPR_2	Predicted by CLC Genomics Workbench version 7.0.4	Full PFAM	Predicted from a full length model	Link to PFAM
bmsbwbcontig392_ORF	1115	1234	RanBP1 domain	PF00638	535.2	1.5e-157	Ran_BP1	Predicted by CLC Genomics Workbench version 7.0.4	Full PFAM	Predicted from a fragment model	Link to PFAM
bmsbwbcontig392_ORF	1767	1888	RanBP1 domain	PF00638	535.2	1.5e-157	Ran_BP1	Predicted by CLC Genomics Workbench version 7.0.4	Full PFAM	Predicted from a fragment model	Link to PFAM
bmsbwbcontig392_ORF	2177	2298	RanBP1 domain	PF00638	535.2	1.5e-157	Ran_BP1	Predicted by CLC Genomics Workbench version 7.0.4	Full PFAM	Predicted from a fragment model	Link to PFAM
bmsbwbcontig392_ORF	29	59	Tetratricopeptide repeat	PF00515	42.6	9.6e-11	TPR_1	Predicted by CLC Genomics Workbench version 7.0.4	Full PFAM	Predicted from a fragment model	Link to PFAM
bmsbwbcontig392_ORF	60	93	Tetratricopeptide repeat	PF00515	42.6	9.6e-11	TPR_1	Predicted by CLC Genomics Workbench version 7.0.4	Full PFAM	Predicted from a fragment model	Link to PFAM
bmsbwbcontig392_ORF	666	687	Tetratricopeptide repeat	PF00515	42.6	9.6e-11	TPR_1	Predicted by CLC Genomics Workbench version 7.0.4	Full PFAM	Predicted from a fragment model	Link to PFAM
bmsbwbcontig392_ORF	695	707	Tetratricopeptide repeat	PF00515	42.6	9.6e-11	TPR_1	Predicted by CLC Genomics Workbench version 7.0.4	Full PFAM	Predicted from a fragment model	Link to PFAM
bmsbwbcontig392_ORF	2287	2305	Tetratricopeptide repeat	PF00515	42.6	9.6e-11	TPR_1	Predicted by CLC Genomics Workbench version 7.0.4	Full PFAM	Predicted from a fragment model	Link to PFAM
bmsbwbcontig392_ORF	26	48	Tetratricopeptide repeat	PF07719	37.3	4.5e-09	TPR_2	Predicted by CLC Genomics Workbench version 7.0.4	Full PFAM	Predicted from a fragment model	Link to PFAM
bmsbwbcontig392_ORF	60	93	Tetratricopeptide repeat	PF07719	37.3	4.5e-09	TPR_2	Predicted by CLC Genomics Workbench version 7.0.4	Full PFAM	Predicted from a fragment model	Link to PFAM
bmsbwbcontig392_ORF	666	690	Tetratricopeptide repeat	PF07719	37.3	4.5e-09	TPR_2	Predicted by CLC Genomics Workbench version 7.0.4	Full PFAM	Predicted from a fragment model	Link to PFAM
bmsbwbcontig392_ORF	1772	1809	WH1 domain	PF00568	19.1	0.0002	WH1	Predicted by CLC Genomics Workbench version 7.0.4	Full PFAM	Predicted from a fragment model	Link to PFAM
bmsbwbcontig392_ORF	2182	2245	WH1 domain	PF00568	19.1	0.0002	WH1	Predicted by CLC Genomics Workbench version 7.0.4	Full PFAM	Predicted from a fragment model	Link to PFAM
bmsbwbcontig392_ORF	1456	1485	Zn-finger in Ran binding protein and others	PF00641	81.9	4.1e-21	zf-RanBP	Predicted by CLC Genomics Workbench version 7.0.4	Full PFAM	Predicted from a fragment model	Link to PFAM
bmsbwbcontig392_ORF	1526	1555	Zn-finger in Ran binding protein and others	PF00641	81.9	4.1e-21	zf-RanBP	Predicted by CLC Genomics Workbench version 7.0.4	Full PFAM	Predicted from a fragment model	Link to PFAM
bmsbwbcontig392_ORF	1601	1630	Zn-finger in Ran binding protein and others	PF00641	81.9	4.1e-21	zf-RanBP	Predicted by CLC Genomics Workbench version 7.0.4	Full PFAM	Predicted from a fragment model	Link to PFAM
bmsbwbcontig392_ORF	1115	1234	RanBP1 domain	PF00638	541	2.6e-159	Ran_BP1	Predicted by CLC Genomics Workbench version 7.0.4	Full PFAM	Predicted from a full length model	Link to PFAM
bmsbwbcontig392_ORF	1767	1888	RanBP1 domain	PF00638	541	2.6e-159	Ran_BP1	Predicted by CLC Genomics Workbench version 7.0.4	Full PFAM	Predicted from a full length model	Link to PFAM
bmsbwbcontig392_ORF	2177	2298	RanBP1 domain	PF00638	541	2.6e-159	Ran_BP1	Predicted by CLC Genomics Workbench version 7.0.4	Full PFAM	Predicted from a full length model	Link to PFAM
bmsbwbcontig392_ORF	26	59	Tetratricopeptide repeat	PF00515	38.9	3.5e-08	TPR_1	Predicted by CLC Genomics Workbench version 7.0.4	Full PFAM	Predicted from a full length model	Link to PFAM
bmsbwbcontig392_ORF	60	93	Tetratricopeptide repeat	PF00515	38.9	3.5e-08	TPR_1	Predicted by CLC Genomics Workbench version 7.0.4	Full PFAM	Predicted from a full length model	Link to PFAM
bmsbwbcontig392_ORF	26	59	Tetratricopeptide repeat	PF07719	39.2	3e-08	TPR_2	Predicted by CLC Genomics Workbench version 7.0.4	Full PFAM	Predicted from a full length model	Link to PFAM
bmsbwbcontig392_ORF	60	93	Tetratricopeptide repeat	PF07719	39.2	3e-08	TPR_2	Predicted by CLC Genomics Workbench version 7.0.4	Full PFAM	Predicted from a full length model	Link to PFAM
bmsbwbcontig392_ORF	666	697	Tetratricopeptide repeat	PF07719	39.2	3e-08	TPR_2	Predicted by CLC Genomics Workbench version 7.0.4	Full PFAM	Predicted from a full length model	Link to PFAM
bmsbwbcontig392_ORF	1456	1485	Zn-finger in Ran binding protein and others	PF00641	87.7	7.2e-23	zf-RanBP	Predicted by CLC Genomics Workbench version 7.0.4	Full PFAM	Predicted from a full length model	Link to PFAM
bmsbwbcontig392_ORF	1526	1555	Zn-finger in Ran binding protein and others	PF00641	87.7	7.2e-23	zf-RanBP	Predicted by CLC Genomics Workbench version 7.0.4	Full PFAM	Predicted from a full length model	Link to PFAM
bmsbwbcontig392_ORF	1601	1630	Zn-finger in Ran binding protein and others	PF00641	87.7	7.2e-23	zf-RanBP	Predicted by CLC Genomics Workbench version 7.0.4	Full PFAM	Predicted from a full length model	Link to PFAM
bmsbwbcontig393_ORF	84	309	Cytochrome C1 family	PF02167	445.3	1.7e-130	Cytochrom_C1	Predicted by CLC Genomics Workbench version 7.0.4	Full PFAM	Predicted from a fragment model	Link to PFAM
bmsbwbcontig393_ORF	84	309	Cytochrome C1 family	PF02167	447.1	4.9e-131	Cytochrom_C1	Predicted by CLC Genomics Workbench version 7.0.4	Full PFAM	Predicted from a full length model	Link to PFAM
bmsbwbcontig401_ORF	334	394	RNA recognition motif. (a.k.a. RRM, RBD, or RNP domain)	PF00076	63.1	1.4e-16	RRM_1	Predicted by CLC Genomics Workbench version 7.0.4	Full PFAM	Predicted from a fragment model	Link to PFAM
bmsbwbcontig401_ORF	334	394	RNA recognition motif. (a.k.a. RRM, RBD, or RNP domain)	PF00076	45	5.3e-10	RRM_1	Predicted by CLC Genomics Workbench version 7.0.4	Full PFAM	Predicted from a full length model	Link to PFAM
bmsbwbcontig402_ORF	259	418	NOL1/NOP2/sun family	PF01189	45.4	1.1e-12	Nol1_Nop2_Fmu	Predicted by CLC Genomics Workbench version 7.0.4	Full PFAM	Predicted from a fragment model	Link to PFAM
bmsbwbcontig402_ORF	189	477	NOL1/NOP2/sun family	PF01189	-12.5	9.9e-07	Nol1_Nop2_Fmu	Predicted by CLC Genomics Workbench version 7.0.4	Full PFAM	Predicted from a full length model	Link to PFAM
bmsbwbcontig404_ORF	53	385	Lyase	PF00206	598.3	1.4e-176	Lyase_1	Predicted by CLC Genomics Workbench version 7.0.4	Full PFAM	Predicted from a fragment model	Link to PFAM
bmsbwbcontig404_ORF	53	385	Lyase	PF00206	600.3	3.7e-177	Lyase_1	Predicted by CLC Genomics Workbench version 7.0.4	Full PFAM	Predicted from a full length model	Link to PFAM
bmsbwbcontig405_ORF	19	171	TLD	PF07534	121.4	5.2e-33	TLD	Predicted by CLC Genomics Workbench version 7.0.4	Full PFAM	Predicted from a fragment model	Link to PFAM
bmsbwbcontig405_ORF	19	171	TLD	PF07534	123.3	1.4e-33	TLD	Predicted by CLC Genomics Workbench version 7.0.4	Full PFAM	Predicted from a full length model	Link to PFAM
bmsbwbcontig407_ORF	35	244	Uncharacterised protein family UPF0005	PF01027	109.9	1.4e-29	UPF0005	Predicted by CLC Genomics Workbench version 7.0.4	Full PFAM	Predicted from a fragment model	Link to PFAM
bmsbwbcontig407_ORF	35	244	Uncharacterised protein family UPF0005	PF01027	111.3	6e-30	UPF0005	Predicted by CLC Genomics Workbench version 7.0.4	Full PFAM	Predicted from a full length model	Link to PFAM
bmsbwbcontig408_ORF	12	32	Chitin binding Peritrophin-A domain	PF01607	36.3	2.4e-10	CBM_14	Predicted by CLC Genomics Workbench version 7.0.4	Full PFAM	Predicted from a fragment model	Link to PFAM
bmsbwbcontig408_ORF	89	150	Chitin binding Peritrophin-A domain	PF01607	36.3	2.4e-10	CBM_14	Predicted by CLC Genomics Workbench version 7.0.4	Full PFAM	Predicted from a fragment model	Link to PFAM
bmsbwbcontig408_ORF	89	150	Chitin binding Peritrophin-A domain	PF01607	33.7	1.3e-06	CBM_14	Predicted by CLC Genomics Workbench version 7.0.4	Full PFAM	Predicted from a full length model	Link to PFAM
bmsbwbcontig409_ORF	369	430	DnaJ domain	PF00226	89.3	1.4e-25	DnaJ	Predicted by CLC Genomics Workbench version 7.0.4	Full PFAM	Predicted from a fragment model	Link to PFAM
bmsbwbcontig409_ORF	369	430	DnaJ domain	PF00226	91.1	6.8e-24	DnaJ	Predicted by CLC Genomics Workbench version 7.0.4	Full PFAM	Predicted from a full length model	Link to PFAM
bmsbwbcontig411_ORF	252	478	Protein of unknown function (DUF1193)	PF06702	507.3	3.6e-149	DUF1193	Predicted by CLC Genomics Workbench version 7.0.4	Full PFAM	Predicted from a fragment model	Link to PFAM
bmsbwbcontig411_ORF	252	478	Protein of unknown function (DUF1193)	PF06702	509.2	9.5e-150	DUF1193	Predicted by CLC Genomics Workbench version 7.0.4	Full PFAM	Predicted from a full length model	Link to PFAM
bmsbwbcontig416_ORF	84	129	NADH dehydrogenase subunit 5 C-terminus	PF06455	33.4	2.6e-09	NADH5_C	Predicted by CLC Genomics Workbench version 7.0.4	Full PFAM	Predicted from a fragment model	Link to PFAM
bmsbwbcontig416_ORF	1	61	NADH-Ubiquinone/plastoquinone (complex I), various chains	PF00361	76.4	1.9e-21	Oxidored_q1	Predicted by CLC Genomics Workbench version 7.0.4	Full PFAM	Predicted from a fragment model	Link to PFAM
bmsbwbcontig418_ORF	127	139	alpha/beta hydrolase fold	PF07859	35.1	5.9e-09	Abhydrolase_3	Predicted by CLC Genomics Workbench version 7.0.4	Full PFAM	Predicted from a fragment model	Link to PFAM
bmsbwbcontig418_ORF	188	216	alpha/beta hydrolase fold	PF07859	35.1	5.9e-09	Abhydrolase_3	Predicted by CLC Genomics Workbench version 7.0.4	Full PFAM	Predicted from a fragment model	Link to PFAM
bmsbwbcontig418_ORF	8	255	Carboxylesterase	PF00135	352.1	1.9e-102	COesterase	Predicted by CLC Genomics Workbench version 7.0.4	Full PFAM	Predicted from a fragment model	Link to PFAM
bmsbwbcontig418_ORF	8	255	Carboxylesterase	PF00135	-32.3	1e-08	COesterase	Predicted by CLC Genomics Workbench version 7.0.4	Full PFAM	Predicted from a full length model	Link to PFAM
bmsbwbcontig419_ORF	76	113	Hemocyanin, ig-like domain	PF03723	31.2	1.2e-07	Hemocyanin_C	Predicted by CLC Genomics Workbench version 7.0.4	Full PFAM	Predicted from a fragment model	Link to PFAM
bmsbwbcontig420_ORF	700	716	CD80-like C2-set immunoglobulin domain	PF08205	28.7	3.8e-07	C2-set_2	Predicted by CLC Genomics Workbench version 7.0.4	Full PFAM	Predicted from a fragment model	Link to PFAM
bmsbwbcontig420_ORF	801	815	CD80-like C2-set immunoglobulin domain	PF08205	28.7	3.8e-07	C2-set_2	Predicted by CLC Genomics Workbench version 7.0.4	Full PFAM	Predicted from a fragment model	Link to PFAM
bmsbwbcontig420_ORF	894	935	CD80-like C2-set immunoglobulin domain	PF08205	28.7	3.8e-07	C2-set_2	Predicted by CLC Genomics Workbench version 7.0.4	Full PFAM	Predicted from a fragment model	Link to PFAM
bmsbwbcontig420_ORF	1082	1108	CD80-like C2-set immunoglobulin domain	PF08205	28.7	3.8e-07	C2-set_2	Predicted by CLC Genomics Workbench version 7.0.4	Full PFAM	Predicted from a fragment model	Link to PFAM
bmsbwbcontig420_ORF	1179	1192	CD80-like C2-set immunoglobulin domain	PF08205	28.7	3.8e-07	C2-set_2	Predicted by CLC Genomics Workbench version 7.0.4	Full PFAM	Predicted from a fragment model	Link to PFAM
bmsbwbcontig420_ORF	1762	1796	CD80-like C2-set immunoglobulin domain	PF08205	28.7	3.8e-07	C2-set_2	Predicted by CLC Genomics Workbench version 7.0.4	Full PFAM	Predicted from a fragment model	Link to PFAM
bmsbwbcontig420_ORF	1962	1978	CD80-like C2-set immunoglobulin domain	PF08205	28.7	3.8e-07	C2-set_2	Predicted by CLC Genomics Workbench version 7.0.4	Full PFAM	Predicted from a fragment model	Link to PFAM
bmsbwbcontig420_ORF	2058	2079	CD80-like C2-set immunoglobulin domain	PF08205	28.7	3.8e-07	C2-set_2	Predicted by CLC Genomics Workbench version 7.0.4	Full PFAM	Predicted from a fragment model	Link to PFAM
bmsbwbcontig420_ORF	2160	2181	CD80-like C2-set immunoglobulin domain	PF08205	28.7	3.8e-07	C2-set_2	Predicted by CLC Genomics Workbench version 7.0.4	Full PFAM	Predicted from a fragment model	Link to PFAM
bmsbwbcontig420_ORF	3081	3129	CD80-like C2-set immunoglobulin domain	PF08205	28.7	3.8e-07	C2-set_2	Predicted by CLC Genomics Workbench version 7.0.4	Full PFAM	Predicted from a fragment model	Link to PFAM
bmsbwbcontig420_ORF	2256	2340	Fibronectin type III domain	PF00041	95	4.5e-26	fn3	Predicted by CLC Genomics Workbench version 7.0.4	Full PFAM	Predicted from a fragment model	Link to PFAM
bmsbwbcontig420_ORF	3169	3254	Fibronectin type III domain	PF00041	95	4.5e-26	fn3	Predicted by CLC Genomics Workbench version 7.0.4	Full PFAM	Predicted from a fragment model	Link to PFAM
bmsbwbcontig420_ORF	485	574	Immunoglobulin I-set domain	PF07679	1391.5	0	I-set	Predicted by CLC Genomics Workbench version 7.0.4	Full PFAM	Predicted from a fragment model	Link to PFAM
bmsbwbcontig420_ORF	588	682	Immunoglobulin I-set domain	PF07679	1391.5	0	I-set	Predicted by CLC Genomics Workbench version 7.0.4	Full PFAM	Predicted from a fragment model	Link to PFAM
bmsbwbcontig420_ORF	699	762	Immunoglobulin I-set domain	PF07679	1391.5	0	I-set	Predicted by CLC Genomics Workbench version 7.0.4	Full PFAM	Predicted from a fragment model	Link to PFAM
bmsbwbcontig420_ORF	776	866	Immunoglobulin I-set domain	PF07679	1391.5	0	I-set	Predicted by CLC Genomics Workbench version 7.0.4	Full PFAM	Predicted from a fragment model	Link to PFAM
bmsbwbcontig420_ORF	870	946	Immunoglobulin I-set domain	PF07679	1391.5	0	I-set	Predicted by CLC Genomics Workbench version 7.0.4	Full PFAM	Predicted from a fragment model	Link to PFAM
bmsbwbcontig420_ORF	963	1045	Immunoglobulin I-set domain	PF07679	1391.5	0	I-set	Predicted by CLC Genomics Workbench version 7.0.4	Full PFAM	Predicted from a fragment model	Link to PFAM
bmsbwbcontig420_ORF	1057	1148	Immunoglobulin I-set domain	PF07679	1391.5	0	I-set	Predicted by CLC Genomics Workbench version 7.0.4	Full PFAM	Predicted from a fragment model	Link to PFAM
bmsbwbcontig420_ORF	1152	1244	Immunoglobulin I-set domain	PF07679	1391.5	0	I-set	Predicted by CLC Genomics Workbench version 7.0.4	Full PFAM	Predicted from a fragment model	Link to PFAM
bmsbwbcontig420_ORF	1267	1338	Immunoglobulin I-set domain	PF07679	1391.5	0	I-set	Predicted by CLC Genomics Workbench version 7.0.4	Full PFAM	Predicted from a fragment model	Link to PFAM
bmsbwbcontig420_ORF	1347	1443	Immunoglobulin I-set domain	PF07679	1391.5	0	I-set	Predicted by CLC Genomics Workbench version 7.0.4	Full PFAM	Predicted from a fragment model	Link to PFAM
bmsbwbcontig420_ORF	1479	1537	Immunoglobulin I-set domain	PF07679	1391.5	0	I-set	Predicted by CLC Genomics Workbench version 7.0.4	Full PFAM	Predicted from a fragment model	Link to PFAM
bmsbwbcontig420_ORF	1542	1619	Immunoglobulin I-set domain	PF07679	1391.5	0	I-set	Predicted by CLC Genomics Workbench version 7.0.4	Full PFAM	Predicted from a fragment model	Link to PFAM
bmsbwbcontig420_ORF	1639	1730	Immunoglobulin I-set domain	PF07679	1391.5	0	I-set	Predicted by CLC Genomics Workbench version 7.0.4	Full PFAM	Predicted from a fragment model	Link to PFAM
bmsbwbcontig420_ORF	1737	1827	Immunoglobulin I-set domain	PF07679	1391.5	0	I-set	Predicted by CLC Genomics Workbench version 7.0.4	Full PFAM	Predicted from a fragment model	Link to PFAM
bmsbwbcontig420_ORF	1834	1925	Immunoglobulin I-set domain	PF07679	1391.5	0	I-set	Predicted by CLC Genomics Workbench version 7.0.4	Full PFAM	Predicted from a fragment model	Link to PFAM
bmsbwbcontig420_ORF	1938	2027	Immunoglobulin I-set domain	PF07679	1391.5	0	I-set	Predicted by CLC Genomics Workbench version 7.0.4	Full PFAM	Predicted from a fragment model	Link to PFAM
bmsbwbcontig420_ORF	2034	2120	Immunoglobulin I-set domain	PF07679	1391.5	0	I-set	Predicted by CLC Genomics Workbench version 7.0.4	Full PFAM	Predicted from a fragment model	Link to PFAM
bmsbwbcontig420_ORF	2136	2227	Immunoglobulin I-set domain	PF07679	1391.5	0	I-set	Predicted by CLC Genomics Workbench version 7.0.4	Full PFAM	Predicted from a fragment model	Link to PFAM
bmsbwbcontig420_ORF	2417	2484	Immunoglobulin I-set domain	PF07679	1391.5	0	I-set	Predicted by CLC Genomics Workbench version 7.0.4	Full PFAM	Predicted from a fragment model	Link to PFAM
bmsbwbcontig420_ORF	2488	2578	Immunoglobulin I-set domain	PF07679	1391.5	0	I-set	Predicted by CLC Genomics Workbench version 7.0.4	Full PFAM	Predicted from a fragment model	Link to PFAM
bmsbwbcontig420_ORF	3075	3165	Immunoglobulin I-set domain	PF07679	1391.5	0	I-set	Predicted by CLC Genomics Workbench version 7.0.4	Full PFAM	Predicted from a fragment model	Link to PFAM
bmsbwbcontig420_ORF	499	558	Immunoglobulin domain	PF00047	311.5	3.2e-90	ig	Predicted by CLC Genomics Workbench version 7.0.4	Full PFAM	Predicted from a fragment model	Link to PFAM
bmsbwbcontig420_ORF	613	667	Immunoglobulin domain	PF00047	311.5	3.2e-90	ig	Predicted by CLC Genomics Workbench version 7.0.4	Full PFAM	Predicted from a fragment model	Link to PFAM
bmsbwbcontig420_ORF	699	747	Immunoglobulin domain	PF00047	311.5	3.2e-90	ig	Predicted by CLC Genomics Workbench version 7.0.4	Full PFAM	Predicted from a fragment model	Link to PFAM
bmsbwbcontig420_ORF	790	847	Immunoglobulin domain	PF00047	311.5	3.2e-90	ig	Predicted by CLC Genomics Workbench version 7.0.4	Full PFAM	Predicted from a fragment model	Link to PFAM
bmsbwbcontig420_ORF	884	941	Immunoglobulin domain	PF00047	311.5	3.2e-90	ig	Predicted by CLC Genomics Workbench version 7.0.4	Full PFAM	Predicted from a fragment model	Link to PFAM
bmsbwbcontig420_ORF	978	1038	Immunoglobulin domain	PF00047	311.5	3.2e-90	ig	Predicted by CLC Genomics Workbench version 7.0.4	Full PFAM	Predicted from a fragment model	Link to PFAM
bmsbwbcontig420_ORF	1081	1133	Immunoglobulin domain	PF00047	311.5	3.2e-90	ig	Predicted by CLC Genomics Workbench version 7.0.4	Full PFAM	Predicted from a fragment model	Link to PFAM
bmsbwbcontig420_ORF	1166	1225	Immunoglobulin domain	PF00047	311.5	3.2e-90	ig	Predicted by CLC Genomics Workbench version 7.0.4	Full PFAM	Predicted from a fragment model	Link to PFAM
bmsbwbcontig420_ORF	1271	1320	Immunoglobulin domain	PF00047	311.5	3.2e-90	ig	Predicted by CLC Genomics Workbench version 7.0.4	Full PFAM	Predicted from a fragment model	Link to PFAM
bmsbwbcontig420_ORF	1371	1425	Immunoglobulin domain	PF00047	311.5	3.2e-90	ig	Predicted by CLC Genomics Workbench version 7.0.4	Full PFAM	Predicted from a fragment model	Link to PFAM
bmsbwbcontig420_ORF	1460	1519	Immunoglobulin domain	PF00047	311.5	3.2e-90	ig	Predicted by CLC Genomics Workbench version 7.0.4	Full PFAM	Predicted from a fragment model	Link to PFAM
bmsbwbcontig420_ORF	1654	1707	Immunoglobulin domain	PF00047	311.5	3.2e-90	ig	Predicted by CLC Genomics Workbench version 7.0.4	Full PFAM	Predicted from a fragment model	Link to PFAM
bmsbwbcontig420_ORF	1751	1809	Immunoglobulin domain	PF00047	311.5	3.2e-90	ig	Predicted by CLC Genomics Workbench version 7.0.4	Full PFAM	Predicted from a fragment model	Link to PFAM
bmsbwbcontig420_ORF	1848	1907	Immunoglobulin domain	PF00047	311.5	3.2e-90	ig	Predicted by CLC Genomics Workbench version 7.0.4	Full PFAM	Predicted from a fragment model	Link to PFAM
bmsbwbcontig420_ORF	1962	2012	Immunoglobulin domain	PF00047	311.5	3.2e-90	ig	Predicted by CLC Genomics Workbench version 7.0.4	Full PFAM	Predicted from a fragment model	Link to PFAM
bmsbwbcontig420_ORF	2048	2108	Immunoglobulin domain	PF00047	311.5	3.2e-90	ig	Predicted by CLC Genomics Workbench version 7.0.4	Full PFAM	Predicted from a fragment model	Link to PFAM
bmsbwbcontig420_ORF	2150	2209	Immunoglobulin domain	PF00047	311.5	3.2e-90	ig	Predicted by CLC Genomics Workbench version 7.0.4	Full PFAM	Predicted from a fragment model	Link to PFAM
bmsbwbcontig420_ORF	2419	2469	Immunoglobulin domain	PF00047	311.5	3.2e-90	ig	Predicted by CLC Genomics Workbench version 7.0.4	Full PFAM	Predicted from a fragment model	Link to PFAM
bmsbwbcontig420_ORF	3089	3150	Immunoglobulin domain	PF00047	311.5	3.2e-90	ig	Predicted by CLC Genomics Workbench version 7.0.4	Full PFAM	Predicted from a fragment model	Link to PFAM
bmsbwbcontig420_ORF	2606	2859	Protein kinase domain	PF00069	353.7	6.4e-103	Pkinase	Predicted by CLC Genomics Workbench version 7.0.4	Full PFAM	Predicted from a fragment model	Link to PFAM
bmsbwbcontig420_ORF	3317	3571	Protein kinase domain	PF00069	353.7	6.4e-103	Pkinase	Predicted by CLC Genomics Workbench version 7.0.4	Full PFAM	Predicted from a fragment model	Link to PFAM
bmsbwbcontig420_ORF	95	268	RhoGEF domain	PF00621	68.9	8.4e-20	RhoGEF	Predicted by CLC Genomics Workbench version 7.0.4	Full PFAM	Predicted from a fragment model	Link to PFAM
bmsbwbcontig420_ORF	494	575	Immunoglobulin V-set domain	PF07686	66.3	7.9e-18	V-set	Predicted by CLC Genomics Workbench version 7.0.4	Full PFAM	Predicted from a fragment model	Link to PFAM
bmsbwbcontig420_ORF	655	683	Immunoglobulin V-set domain	PF07686	66.3	7.9e-18	V-set	Predicted by CLC Genomics Workbench version 7.0.4	Full PFAM	Predicted from a fragment model	Link to PFAM
bmsbwbcontig420_ORF	715	763	Immunoglobulin V-set domain	PF07686	66.3	7.9e-18	V-set	Predicted by CLC Genomics Workbench version 7.0.4	Full PFAM	Predicted from a fragment model	Link to PFAM
bmsbwbcontig420_ORF	834	867	Immunoglobulin V-set domain	PF07686	66.3	7.9e-18	V-set	Predicted by CLC Genomics Workbench version 7.0.4	Full PFAM	Predicted from a fragment model	Link to PFAM
bmsbwbcontig420_ORF	966	1040	Immunoglobulin V-set domain	PF07686	66.3	7.9e-18	V-set	Predicted by CLC Genomics Workbench version 7.0.4	Full PFAM	Predicted from a fragment model	Link to PFAM
bmsbwbcontig420_ORF	1099	1149	Immunoglobulin V-set domain	PF07686	66.3	7.9e-18	V-set	Predicted by CLC Genomics Workbench version 7.0.4	Full PFAM	Predicted from a fragment model	Link to PFAM
bmsbwbcontig420_ORF	1308	1339	Immunoglobulin V-set domain	PF07686	66.3	7.9e-18	V-set	Predicted by CLC Genomics Workbench version 7.0.4	Full PFAM	Predicted from a fragment model	Link to PFAM
bmsbwbcontig420_ORF	1407	1444	Immunoglobulin V-set domain	PF07686	66.3	7.9e-18	V-set	Predicted by CLC Genomics Workbench version 7.0.4	Full PFAM	Predicted from a fragment model	Link to PFAM
bmsbwbcontig420_ORF	1505	1538	Immunoglobulin V-set domain	PF07686	66.3	7.9e-18	V-set	Predicted by CLC Genomics Workbench version 7.0.4	Full PFAM	Predicted from a fragment model	Link to PFAM
bmsbwbcontig420_ORF	1639	1711	Immunoglobulin V-set domain	PF07686	66.3	7.9e-18	V-set	Predicted by CLC Genomics Workbench version 7.0.4	Full PFAM	Predicted from a fragment model	Link to PFAM
bmsbwbcontig420_ORF	1835	1926	Immunoglobulin V-set domain	PF07686	66.3	7.9e-18	V-set	Predicted by CLC Genomics Workbench version 7.0.4	Full PFAM	Predicted from a fragment model	Link to PFAM
bmsbwbcontig420_ORF	1949	2028	Immunoglobulin V-set domain	PF07686	66.3	7.9e-18	V-set	Predicted by CLC Genomics Workbench version 7.0.4	Full PFAM	Predicted from a fragment model	Link to PFAM
bmsbwbcontig420_ORF	2256	2340	Fibronectin type III domain	PF00041	99	2.9e-26	fn3	Predicted by CLC Genomics Workbench version 7.0.4	Full PFAM	Predicted from a full length model	Link to PFAM
bmsbwbcontig420_ORF	3169	3254	Fibronectin type III domain	PF00041	99	2.9e-26	fn3	Predicted by CLC Genomics Workbench version 7.0.4	Full PFAM	Predicted from a full length model	Link to PFAM
bmsbwbcontig420_ORF	485	574	Immunoglobulin I-set domain	PF07679	1382.4	0	I-set	Predicted by CLC Genomics Workbench version 7.0.4	Full PFAM	Predicted from a full length model	Link to PFAM
bmsbwbcontig420_ORF	588	682	Immunoglobulin I-set domain	PF07679	1382.4	0	I-set	Predicted by CLC Genomics Workbench version 7.0.4	Full PFAM	Predicted from a full length model	Link to PFAM
bmsbwbcontig420_ORF	686	762	Immunoglobulin I-set domain	PF07679	1382.4	0	I-set	Predicted by CLC Genomics Workbench version 7.0.4	Full PFAM	Predicted from a full length model	Link to PFAM
bmsbwbcontig420_ORF	776	866	Immunoglobulin I-set domain	PF07679	1382.4	0	I-set	Predicted by CLC Genomics Workbench version 7.0.4	Full PFAM	Predicted from a full length model	Link to PFAM
bmsbwbcontig420_ORF	870	959	Immunoglobulin I-set domain	PF07679	1382.4	0	I-set	Predicted by CLC Genomics Workbench version 7.0.4	Full PFAM	Predicted from a full length model	Link to PFAM
bmsbwbcontig420_ORF	963	1053	Immunoglobulin I-set domain	PF07679	1382.4	0	I-set	Predicted by CLC Genomics Workbench version 7.0.4	Full PFAM	Predicted from a full length model	Link to PFAM
bmsbwbcontig420_ORF	1057	1148	Immunoglobulin I-set domain	PF07679	1382.4	0	I-set	Predicted by CLC Genomics Workbench version 7.0.4	Full PFAM	Predicted from a full length model	Link to PFAM
bmsbwbcontig420_ORF	1152	1244	Immunoglobulin I-set domain	PF07679	1382.4	0	I-set	Predicted by CLC Genomics Workbench version 7.0.4	Full PFAM	Predicted from a full length model	Link to PFAM
bmsbwbcontig420_ORF	1248	1338	Immunoglobulin I-set domain	PF07679	1382.4	0	I-set	Predicted by CLC Genomics Workbench version 7.0.4	Full PFAM	Predicted from a full length model	Link to PFAM
bmsbwbcontig420_ORF	1347	1443	Immunoglobulin I-set domain	PF07679	1382.4	0	I-set	Predicted by CLC Genomics Workbench version 7.0.4	Full PFAM	Predicted from a full length model	Link to PFAM
bmsbwbcontig420_ORF	1447	1537	Immunoglobulin I-set domain	PF07679	1382.4	0	I-set	Predicted by CLC Genomics Workbench version 7.0.4	Full PFAM	Predicted from a full length model	Link to PFAM
bmsbwbcontig420_ORF	1542	1634	Immunoglobulin I-set domain	PF07679	1382.4	0	I-set	Predicted by CLC Genomics Workbench version 7.0.4	Full PFAM	Predicted from a full length model	Link to PFAM
bmsbwbcontig420_ORF	1639	1730	Immunoglobulin I-set domain	PF07679	1382.4	0	I-set	Predicted by CLC Genomics Workbench version 7.0.4	Full PFAM	Predicted from a full length model	Link to PFAM
bmsbwbcontig420_ORF	1737	1827	Immunoglobulin I-set domain	PF07679	1382.4	0	I-set	Predicted by CLC Genomics Workbench version 7.0.4	Full PFAM	Predicted from a full length model	Link to PFAM
bmsbwbcontig420_ORF	1834	1925	Immunoglobulin I-set domain	PF07679	1382.4	0	I-set	Predicted by CLC Genomics Workbench version 7.0.4	Full PFAM	Predicted from a full length model	Link to PFAM
bmsbwbcontig420_ORF	1938	2027	Immunoglobulin I-set domain	PF07679	1382.4	0	I-set	Predicted by CLC Genomics Workbench version 7.0.4	Full PFAM	Predicted from a full length model	Link to PFAM
bmsbwbcontig420_ORF	2034	2123	Immunoglobulin I-set domain	PF07679	1382.4	0	I-set	Predicted by CLC Genomics Workbench version 7.0.4	Full PFAM	Predicted from a full length model	Link to PFAM
bmsbwbcontig420_ORF	2136	2227	Immunoglobulin I-set domain	PF07679	1382.4	0	I-set	Predicted by CLC Genomics Workbench version 7.0.4	Full PFAM	Predicted from a full length model	Link to PFAM
bmsbwbcontig420_ORF	2393	2484	Immunoglobulin I-set domain	PF07679	1382.4	0	I-set	Predicted by CLC Genomics Workbench version 7.0.4	Full PFAM	Predicted from a full length model	Link to PFAM
bmsbwbcontig420_ORF	2488	2578	Immunoglobulin I-set domain	PF07679	1382.4	0	I-set	Predicted by CLC Genomics Workbench version 7.0.4	Full PFAM	Predicted from a full length model	Link to PFAM
bmsbwbcontig420_ORF	3075	3165	Immunoglobulin I-set domain	PF07679	1382.4	0	I-set	Predicted by CLC Genomics Workbench version 7.0.4	Full PFAM	Predicted from a full length model	Link to PFAM
bmsbwbcontig420_ORF	499	558	Immunoglobulin domain	PF00047	307	7.1e-89	ig	Predicted by CLC Genomics Workbench version 7.0.4	Full PFAM	Predicted from a full length model	Link to PFAM
bmsbwbcontig420_ORF	602	667	Immunoglobulin domain	PF00047	307	7.1e-89	ig	Predicted by CLC Genomics Workbench version 7.0.4	Full PFAM	Predicted from a full length model	Link to PFAM
bmsbwbcontig420_ORF	684	747	Immunoglobulin domain	PF00047	307	7.1e-89	ig	Predicted by CLC Genomics Workbench version 7.0.4	Full PFAM	Predicted from a full length model	Link to PFAM
bmsbwbcontig420_ORF	790	851	Immunoglobulin domain	PF00047	307	7.1e-89	ig	Predicted by CLC Genomics Workbench version 7.0.4	Full PFAM	Predicted from a full length model	Link to PFAM
bmsbwbcontig420_ORF	884	943	Immunoglobulin domain	PF00047	307	7.1e-89	ig	Predicted by CLC Genomics Workbench version 7.0.4	Full PFAM	Predicted from a full length model	Link to PFAM
bmsbwbcontig420_ORF	978	1038	Immunoglobulin domain	PF00047	307	7.1e-89	ig	Predicted by CLC Genomics Workbench version 7.0.4	Full PFAM	Predicted from a full length model	Link to PFAM
bmsbwbcontig420_ORF	1072	1133	Immunoglobulin domain	PF00047	307	7.1e-89	ig	Predicted by CLC Genomics Workbench version 7.0.4	Full PFAM	Predicted from a full length model	Link to PFAM
bmsbwbcontig420_ORF	1166	1229	Immunoglobulin domain	PF00047	307	7.1e-89	ig	Predicted by CLC Genomics Workbench version 7.0.4	Full PFAM	Predicted from a full length model	Link to PFAM
bmsbwbcontig420_ORF	1361	1428	Immunoglobulin domain	PF00047	307	7.1e-89	ig	Predicted by CLC Genomics Workbench version 7.0.4	Full PFAM	Predicted from a full length model	Link to PFAM
bmsbwbcontig420_ORF	1460	1522	Immunoglobulin domain	PF00047	307	7.1e-89	ig	Predicted by CLC Genomics Workbench version 7.0.4	Full PFAM	Predicted from a full length model	Link to PFAM
bmsbwbcontig420_ORF	1654	1715	Immunoglobulin domain	PF00047	307	7.1e-89	ig	Predicted by CLC Genomics Workbench version 7.0.4	Full PFAM	Predicted from a full length model	Link to PFAM
bmsbwbcontig420_ORF	1751	1812	Immunoglobulin domain	PF00047	307	7.1e-89	ig	Predicted by CLC Genomics Workbench version 7.0.4	Full PFAM	Predicted from a full length model	Link to PFAM
bmsbwbcontig420_ORF	1848	1910	Immunoglobulin domain	PF00047	307	7.1e-89	ig	Predicted by CLC Genomics Workbench version 7.0.4	Full PFAM	Predicted from a full length model	Link to PFAM
bmsbwbcontig420_ORF	1952	2012	Immunoglobulin domain	PF00047	307	7.1e-89	ig	Predicted by CLC Genomics Workbench version 7.0.4	Full PFAM	Predicted from a full length model	Link to PFAM
bmsbwbcontig420_ORF	2048	2108	Immunoglobulin domain	PF00047	307	7.1e-89	ig	Predicted by CLC Genomics Workbench version 7.0.4	Full PFAM	Predicted from a full length model	Link to PFAM
bmsbwbcontig420_ORF	2150	2212	Immunoglobulin domain	PF00047	307	7.1e-89	ig	Predicted by CLC Genomics Workbench version 7.0.4	Full PFAM	Predicted from a full length model	Link to PFAM
bmsbwbcontig420_ORF	2408	2469	Immunoglobulin domain	PF00047	307	7.1e-89	ig	Predicted by CLC Genomics Workbench version 7.0.4	Full PFAM	Predicted from a full length model	Link to PFAM
bmsbwbcontig420_ORF	3089	3150	Immunoglobulin domain	PF00047	307	7.1e-89	ig	Predicted by CLC Genomics Workbench version 7.0.4	Full PFAM	Predicted from a full length model	Link to PFAM
bmsbwbcontig420_ORF	2606	2859	Protein kinase domain	PF00069	357.4	4.8e-104	Pkinase	Predicted by CLC Genomics Workbench version 7.0.4	Full PFAM	Predicted from a full length model	Link to PFAM
bmsbwbcontig420_ORF	3317	3571	Protein kinase domain	PF00069	357.4	4.8e-104	Pkinase	Predicted by CLC Genomics Workbench version 7.0.4	Full PFAM	Predicted from a full length model	Link to PFAM
bmsbwbcontig420_ORF	3317	3572	Protein tyrosine kinase	PF07714	-14.5	3.3e-11	Pkinase_Tyr	Predicted by CLC Genomics Workbench version 7.0.4	Full PFAM	Predicted from a full length model	Link to PFAM
bmsbwbcontig420_ORF	95	268	RhoGEF domain	PF00621	70.8	9.3e-18	RhoGEF	Predicted by CLC Genomics Workbench version 7.0.4	Full PFAM	Predicted from a full length model	Link to PFAM
bmsbwbcontig420_ORF	467	575	Immunoglobulin V-set domain	PF07686	34.3	9e-07	V-set	Predicted by CLC Genomics Workbench version 7.0.4	Full PFAM	Predicted from a full length model	Link to PFAM
bmsbwbcontig420_ORF	679	763	Immunoglobulin V-set domain	PF07686	34.3	9e-07	V-set	Predicted by CLC Genomics Workbench version 7.0.4	Full PFAM	Predicted from a full length model	Link to PFAM
bmsbwbcontig420_ORF	966	1054	Immunoglobulin V-set domain	PF07686	34.3	9e-07	V-set	Predicted by CLC Genomics Workbench version 7.0.4	Full PFAM	Predicted from a full length model	Link to PFAM
bmsbwbcontig420_ORF	1639	1733	Immunoglobulin V-set domain	PF07686	34.3	9e-07	V-set	Predicted by CLC Genomics Workbench version 7.0.4	Full PFAM	Predicted from a full length model	Link to PFAM
bmsbwbcontig420_ORF	1835	1926	Immunoglobulin V-set domain	PF07686	34.3	9e-07	V-set	Predicted by CLC Genomics Workbench version 7.0.4	Full PFAM	Predicted from a full length model	Link to PFAM
bmsbwbcontig420_ORF	1938	2028	Immunoglobulin V-set domain	PF07686	34.3	9e-07	V-set	Predicted by CLC Genomics Workbench version 7.0.4	Full PFAM	Predicted from a full length model	Link to PFAM
bmsbwbcontig421_ORF	26	157	Ribosomal L28e protein family	PF01778	130.1	2.2e-36	Ribosomal_L28e	Predicted by CLC Genomics Workbench version 7.0.4	Full PFAM	Predicted from a fragment model	Link to PFAM
bmsbwbcontig421_ORF	26	157	Ribosomal L28e protein family	PF01778	132.1	3.3e-36	Ribosomal_L28e	Predicted by CLC Genomics Workbench version 7.0.4	Full PFAM	Predicted from a full length model	Link to PFAM
bmsbwbcontig422_ORF	38	119	Galactose binding lectin domain	PF02140	44.4	4.2e-14	Gal_Lectin	Predicted by CLC Genomics Workbench version 7.0.4	Full PFAM	Predicted from a fragment model	Link to PFAM
bmsbwbcontig422_ORF	38	119	Galactose binding lectin domain	PF02140	46.4	2.1e-10	Gal_Lectin	Predicted by CLC Genomics Workbench version 7.0.4	Full PFAM	Predicted from a full length model	Link to PFAM
bmsbwbcontig423_ORF	49	246	Tubulin/FtsZ family, GTPase domain	PF00091	356.1	1.2e-103	Tubulin	Predicted by CLC Genomics Workbench version 7.0.4	Full PFAM	Predicted from a fragment model	Link to PFAM
bmsbwbcontig423_ORF	248	393	Tubulin/FtsZ family, C-terminal domain	PF03953	274.1	5.6e-79	Tubulin_C	Predicted by CLC Genomics Workbench version 7.0.4	Full PFAM	Predicted from a fragment model	Link to PFAM
bmsbwbcontig423_ORF	49	246	Tubulin/FtsZ family, GTPase domain	PF00091	358	3.3e-104	Tubulin	Predicted by CLC Genomics Workbench version 7.0.4	Full PFAM	Predicted from a full length model	Link to PFAM
bmsbwbcontig423_ORF	248	393	Tubulin/FtsZ family, C-terminal domain	PF03953	276	1.5e-79	Tubulin_C	Predicted by CLC Genomics Workbench version 7.0.4	Full PFAM	Predicted from a full length model	Link to PFAM
bmsbwbcontig425_ORF	47	206	Cyclophilin type peptidyl-prolyl cis-trans isomerase/CLD	PF00160	394.7	2.8e-115	Pro_isomerase	Predicted by CLC Genomics Workbench version 7.0.4	Full PFAM	Predicted from a fragment model	Link to PFAM
bmsbwbcontig425_ORF	47	206	Cyclophilin type peptidyl-prolyl cis-trans isomerase/CLD	PF00160	396.6	7.6e-116	Pro_isomerase	Predicted by CLC Genomics Workbench version 7.0.4	Full PFAM	Predicted from a full length model	Link to PFAM
bmsbwbcontig436_ORF	10	295	Aldo/keto reductase family	PF00248	503.5	5.1e-148	Aldo_ket_red	Predicted by CLC Genomics Workbench version 7.0.4	Full PFAM	Predicted from a fragment model	Link to PFAM
bmsbwbcontig436_ORF	10	295	Aldo/keto reductase family	PF00248	505.3	1.5e-148	Aldo_ket_red	Predicted by CLC Genomics Workbench version 7.0.4	Full PFAM	Predicted from a full length model	Link to PFAM
bmsbwbcontig437_ORF	35	667	Glycogen synthase	PF05693	1617.1	0	Glycogen_syn	Predicted by CLC Genomics Workbench version 7.0.4	Full PFAM	Predicted from a fragment model	Link to PFAM
bmsbwbcontig437_ORF	35	667	Glycogen synthase	PF05693	1619	0	Glycogen_syn	Predicted by CLC Genomics Workbench version 7.0.4	Full PFAM	Predicted from a full length model	Link to PFAM
bmsbwbcontig438_ORF	171	401	Trypsin	PF00089	210.8	2.5e-65	Trypsin	Predicted by CLC Genomics Workbench version 7.0.4	Full PFAM	Predicted from a fragment model	Link to PFAM
bmsbwbcontig438_ORF	171	401	Trypsin	PF00089	212.7	1.8e-60	Trypsin	Predicted by CLC Genomics Workbench version 7.0.4	Full PFAM	Predicted from a full length model	Link to PFAM
bmsbwbcontig439_ORF	28	188	ATP synthase D chain, mitochondrial (ATP5H)	PF05873	232.4	2.5e-67	Mt_ATP-synt_D	Predicted by CLC Genomics Workbench version 7.0.4	Full PFAM	Predicted from a fragment model	Link to PFAM
bmsbwbcontig439_ORF	28	188	ATP synthase D chain, mitochondrial (ATP5H)	PF05873	234.3	5.6e-67	Mt_ATP-synt_D	Predicted by CLC Genomics Workbench version 7.0.4	Full PFAM	Predicted from a full length model	Link to PFAM
bmsbwbcontig443_ORF	551	710	Dynamin family	PF00350	-1.3	1.7e-05	Dynamin_N	Predicted by CLC Genomics Workbench version 7.0.4	Full PFAM	Predicted from a full length model	Link to PFAM
bmsbwbcontig443_ORF	549	711	GTPase of unknown function	PF01926	6.4	0.00055	MMR_HSR1	Predicted by CLC Genomics Workbench version 7.0.4	Full PFAM	Predicted from a full length model	Link to PFAM
bmsbwbcontig444_ORF	242	472	2-oxoacid dehydrogenases acyltransferase (catalytic domain)	PF00198	435.3	1.9e-128	2-oxoacid_dh	Predicted by CLC Genomics Workbench version 7.0.4	Full PFAM	Predicted from a fragment model	Link to PFAM
bmsbwbcontig444_ORF	81	153	Biotin-requiring enzyme	PF00364	78.5	1.1e-20	Biotin_lipoyl	Predicted by CLC Genomics Workbench version 7.0.4	Full PFAM	Predicted from a fragment model	Link to PFAM
bmsbwbcontig444_ORF	242	472	2-oxoacid dehydrogenases acyltransferase (catalytic domain)	PF00198	437.3	4.4e-128	2-oxoacid_dh	Predicted by CLC Genomics Workbench version 7.0.4	Full PFAM	Predicted from a full length model	Link to PFAM
bmsbwbcontig444_ORF	81	153	Biotin-requiring enzyme	PF00364	80.4	1.1e-20	Biotin_lipoyl	Predicted by CLC Genomics Workbench version 7.0.4	Full PFAM	Predicted from a full length model	Link to PFAM
bmsbwbcontig448_ORF	37	191	Predicted by CLC Genomics Workbench version 7.0.4	PF00474	23.7	1.4e-06	SSF	Predicted from a fragment model	Full PFAM		Link to PFAM
bmsbwbcontig448_ORF	256	442	Predicted by CLC Genomics Workbench version 7.0.4	PF00474	23.7	1.4e-06	SSF	Predicted from a fragment model	Full PFAM		Link to PFAM
bmsbwbcontig448_ORF	37	442	Predicted by CLC Genomics Workbench version 7.0.4	PF00474	22.7	2.2e-09	SSF	Predicted from a full length model	Full PFAM		Link to PFAM
bmsbwbcontig449_ORF	64	73	Repeat of unknown function (DUF1136)	PF06582	35.2	8.6e-09	DUF1136	Predicted by CLC Genomics Workbench version 7.0.4	Full PFAM	Predicted from a fragment model	Link to PFAM
bmsbwbcontig449_ORF	203	234	Repeat of unknown function (DUF1136)	PF06582	35.2	8.6e-09	DUF1136	Predicted by CLC Genomics Workbench version 7.0.4	Full PFAM	Predicted from a fragment model	Link to PFAM
bmsbwbcontig449_ORF	441	464	Repeat of unknown function (DUF1136)	PF06582	35.2	8.6e-09	DUF1136	Predicted by CLC Genomics Workbench version 7.0.4	Full PFAM	Predicted from a fragment model	Link to PFAM
bmsbwbcontig449_ORF	574	596	Repeat of unknown function (DUF1136)	PF06582	35.2	8.6e-09	DUF1136	Predicted by CLC Genomics Workbench version 7.0.4	Full PFAM	Predicted from a fragment model	Link to PFAM
bmsbwbcontig449_ORF	1264	1286	Repeat of unknown function (DUF1136)	PF06582	35.2	8.6e-09	DUF1136	Predicted by CLC Genomics Workbench version 7.0.4	Full PFAM	Predicted from a fragment model	Link to PFAM
bmsbwbcontig449_ORF	5	58	Immunoglobulin I-set domain	PF07679	590.8	2.7e-174	I-set	Predicted by CLC Genomics Workbench version 7.0.4	Full PFAM	Predicted from a fragment model	Link to PFAM
bmsbwbcontig449_ORF	134	194	Immunoglobulin I-set domain	PF07679	590.8	2.7e-174	I-set	Predicted by CLC Genomics Workbench version 7.0.4	Full PFAM	Predicted from a fragment model	Link to PFAM
bmsbwbcontig449_ORF	270	334	Immunoglobulin I-set domain	PF07679	590.8	2.7e-174	I-set	Predicted by CLC Genomics Workbench version 7.0.4	Full PFAM	Predicted from a fragment model	Link to PFAM
bmsbwbcontig449_ORF	343	435	Immunoglobulin I-set domain	PF07679	590.8	2.7e-174	I-set	Predicted by CLC Genomics Workbench version 7.0.4	Full PFAM	Predicted from a fragment model	Link to PFAM
bmsbwbcontig449_ORF	476	568	Immunoglobulin I-set domain	PF07679	590.8	2.7e-174	I-set	Predicted by CLC Genomics Workbench version 7.0.4	Full PFAM	Predicted from a fragment model	Link to PFAM
bmsbwbcontig449_ORF	614	706	Immunoglobulin I-set domain	PF07679	590.8	2.7e-174	I-set	Predicted by CLC Genomics Workbench version 7.0.4	Full PFAM	Predicted from a fragment model	Link to PFAM
bmsbwbcontig449_ORF	752	843	Immunoglobulin I-set domain	PF07679	590.8	2.7e-174	I-set	Predicted by CLC Genomics Workbench version 7.0.4	Full PFAM	Predicted from a fragment model	Link to PFAM
bmsbwbcontig449_ORF	889	980	Immunoglobulin I-set domain	PF07679	590.8	2.7e-174	I-set	Predicted by CLC Genomics Workbench version 7.0.4	Full PFAM	Predicted from a fragment model	Link to PFAM
bmsbwbcontig449_ORF	1023	1111	Immunoglobulin I-set domain	PF07679	590.8	2.7e-174	I-set	Predicted by CLC Genomics Workbench version 7.0.4	Full PFAM	Predicted from a fragment model	Link to PFAM
bmsbwbcontig449_ORF	1166	1210	Immunoglobulin I-set domain	PF07679	590.8	2.7e-174	I-set	Predicted by CLC Genomics Workbench version 7.0.4	Full PFAM	Predicted from a fragment model	Link to PFAM
bmsbwbcontig449_ORF	1231	1254	Immunoglobulin I-set domain	PF07679	590.8	2.7e-174	I-set	Predicted by CLC Genomics Workbench version 7.0.4	Full PFAM	Predicted from a fragment model	Link to PFAM
bmsbwbcontig449_ORF	1304	1392	Immunoglobulin I-set domain	PF07679	590.8	2.7e-174	I-set	Predicted by CLC Genomics Workbench version 7.0.4	Full PFAM	Predicted from a fragment model	Link to PFAM
bmsbwbcontig449_ORF	134	182	Immunoglobulin domain	PF00047	163.2	1.4e-45	ig	Predicted by CLC Genomics Workbench version 7.0.4	Full PFAM	Predicted from a fragment model	Link to PFAM
bmsbwbcontig449_ORF	276	319	Immunoglobulin domain	PF00047	163.2	1.4e-45	ig	Predicted by CLC Genomics Workbench version 7.0.4	Full PFAM	Predicted from a fragment model	Link to PFAM
bmsbwbcontig449_ORF	358	420	Immunoglobulin domain	PF00047	163.2	1.4e-45	ig	Predicted by CLC Genomics Workbench version 7.0.4	Full PFAM	Predicted from a fragment model	Link to PFAM
bmsbwbcontig449_ORF	491	532	Immunoglobulin domain	PF00047	163.2	1.4e-45	ig	Predicted by CLC Genomics Workbench version 7.0.4	Full PFAM	Predicted from a fragment model	Link to PFAM
bmsbwbcontig449_ORF	629	691	Immunoglobulin domain	PF00047	163.2	1.4e-45	ig	Predicted by CLC Genomics Workbench version 7.0.4	Full PFAM	Predicted from a fragment model	Link to PFAM
bmsbwbcontig449_ORF	779	828	Immunoglobulin domain	PF00047	163.2	1.4e-45	ig	Predicted by CLC Genomics Workbench version 7.0.4	Full PFAM	Predicted from a fragment model	Link to PFAM
bmsbwbcontig449_ORF	903	965	Immunoglobulin domain	PF00047	163.2	1.4e-45	ig	Predicted by CLC Genomics Workbench version 7.0.4	Full PFAM	Predicted from a fragment model	Link to PFAM
bmsbwbcontig449_ORF	1037	1099	Immunoglobulin domain	PF00047	163.2	1.4e-45	ig	Predicted by CLC Genomics Workbench version 7.0.4	Full PFAM	Predicted from a fragment model	Link to PFAM
bmsbwbcontig449_ORF	1181	1243	Immunoglobulin domain	PF00047	163.2	1.4e-45	ig	Predicted by CLC Genomics Workbench version 7.0.4	Full PFAM	Predicted from a fragment model	Link to PFAM
bmsbwbcontig449_ORF	1318	1351	Immunoglobulin domain	PF00047	163.2	1.4e-45	ig	Predicted by CLC Genomics Workbench version 7.0.4	Full PFAM	Predicted from a fragment model	Link to PFAM
bmsbwbcontig449_ORF	153	206	Immunoglobulin V-set domain	PF07686	28.8	2.7e-07	V-set	Predicted by CLC Genomics Workbench version 7.0.4	Full PFAM	Predicted from a fragment model	Link to PFAM
bmsbwbcontig449_ORF	298	321	Immunoglobulin V-set domain	PF07686	28.8	2.7e-07	V-set	Predicted by CLC Genomics Workbench version 7.0.4	Full PFAM	Predicted from a fragment model	Link to PFAM
bmsbwbcontig449_ORF	643	709	Immunoglobulin V-set domain	PF07686	28.8	2.7e-07	V-set	Predicted by CLC Genomics Workbench version 7.0.4	Full PFAM	Predicted from a fragment model	Link to PFAM
bmsbwbcontig449_ORF	807	830	Immunoglobulin V-set domain	PF07686	28.8	2.7e-07	V-set	Predicted by CLC Genomics Workbench version 7.0.4	Full PFAM	Predicted from a fragment model	Link to PFAM
bmsbwbcontig449_ORF	1023	1111	Immunoglobulin V-set domain	PF07686	28.8	2.7e-07	V-set	Predicted by CLC Genomics Workbench version 7.0.4	Full PFAM	Predicted from a fragment model	Link to PFAM
bmsbwbcontig449_ORF	1233	1257	Immunoglobulin V-set domain	PF07686	28.8	2.7e-07	V-set	Predicted by CLC Genomics Workbench version 7.0.4	Full PFAM	Predicted from a fragment model	Link to PFAM
bmsbwbcontig449_ORF	1304	1328	Immunoglobulin V-set domain	PF07686	28.8	2.7e-07	V-set	Predicted by CLC Genomics Workbench version 7.0.4	Full PFAM	Predicted from a fragment model	Link to PFAM
bmsbwbcontig449_ORF	64	86	Repeat of unknown function (DUF1136)	PF06582	32.6	2.8e-06	DUF1136	Predicted by CLC Genomics Workbench version 7.0.4	Full PFAM	Predicted from a full length model	Link to PFAM
bmsbwbcontig449_ORF	203	234	Repeat of unknown function (DUF1136)	PF06582	32.6	2.8e-06	DUF1136	Predicted by CLC Genomics Workbench version 7.0.4	Full PFAM	Predicted from a full length model	Link to PFAM
bmsbwbcontig449_ORF	441	467	Repeat of unknown function (DUF1136)	PF06582	32.6	2.8e-06	DUF1136	Predicted by CLC Genomics Workbench version 7.0.4	Full PFAM	Predicted from a full length model	Link to PFAM
bmsbwbcontig449_ORF	574	606	Repeat of unknown function (DUF1136)	PF06582	32.6	2.8e-06	DUF1136	Predicted by CLC Genomics Workbench version 7.0.4	Full PFAM	Predicted from a full length model	Link to PFAM
bmsbwbcontig449_ORF	1264	1291	Repeat of unknown function (DUF1136)	PF06582	32.6	2.8e-06	DUF1136	Predicted by CLC Genomics Workbench version 7.0.4	Full PFAM	Predicted from a full length model	Link to PFAM
bmsbwbcontig449_ORF	105	197	Immunoglobulin I-set domain	PF07679	557.9	2.1e-164	I-set	Predicted by CLC Genomics Workbench version 7.0.4	Full PFAM	Predicted from a full length model	Link to PFAM
bmsbwbcontig449_ORF	242	334	Immunoglobulin I-set domain	PF07679	557.9	2.1e-164	I-set	Predicted by CLC Genomics Workbench version 7.0.4	Full PFAM	Predicted from a full length model	Link to PFAM
bmsbwbcontig449_ORF	343	435	Immunoglobulin I-set domain	PF07679	557.9	2.1e-164	I-set	Predicted by CLC Genomics Workbench version 7.0.4	Full PFAM	Predicted from a full length model	Link to PFAM
bmsbwbcontig449_ORF	476	568	Immunoglobulin I-set domain	PF07679	557.9	2.1e-164	I-set	Predicted by CLC Genomics Workbench version 7.0.4	Full PFAM	Predicted from a full length model	Link to PFAM
bmsbwbcontig449_ORF	614	706	Immunoglobulin I-set domain	PF07679	557.9	2.1e-164	I-set	Predicted by CLC Genomics Workbench version 7.0.4	Full PFAM	Predicted from a full length model	Link to PFAM
bmsbwbcontig449_ORF	752	843	Immunoglobulin I-set domain	PF07679	557.9	2.1e-164	I-set	Predicted by CLC Genomics Workbench version 7.0.4	Full PFAM	Predicted from a full length model	Link to PFAM
bmsbwbcontig449_ORF	889	980	Immunoglobulin I-set domain	PF07679	557.9	2.1e-164	I-set	Predicted by CLC Genomics Workbench version 7.0.4	Full PFAM	Predicted from a full length model	Link to PFAM
bmsbwbcontig449_ORF	1023	1114	Immunoglobulin I-set domain	PF07679	557.9	2.1e-164	I-set	Predicted by CLC Genomics Workbench version 7.0.4	Full PFAM	Predicted from a full length model	Link to PFAM
bmsbwbcontig449_ORF	1166	1258	Immunoglobulin I-set domain	PF07679	557.9	2.1e-164	I-set	Predicted by CLC Genomics Workbench version 7.0.4	Full PFAM	Predicted from a full length model	Link to PFAM
bmsbwbcontig449_ORF	1304	1392	Immunoglobulin I-set domain	PF07679	557.9	2.1e-164	I-set	Predicted by CLC Genomics Workbench version 7.0.4	Full PFAM	Predicted from a full length model	Link to PFAM
bmsbwbcontig449_ORF	120	182	Immunoglobulin domain	PF00047	167.4	7.4e-47	ig	Predicted by CLC Genomics Workbench version 7.0.4	Full PFAM	Predicted from a full length model	Link to PFAM
bmsbwbcontig449_ORF	257	319	Immunoglobulin domain	PF00047	167.4	7.4e-47	ig	Predicted by CLC Genomics Workbench version 7.0.4	Full PFAM	Predicted from a full length model	Link to PFAM
bmsbwbcontig449_ORF	358	420	Immunoglobulin domain	PF00047	167.4	7.4e-47	ig	Predicted by CLC Genomics Workbench version 7.0.4	Full PFAM	Predicted from a full length model	Link to PFAM
bmsbwbcontig449_ORF	491	553	Immunoglobulin domain	PF00047	167.4	7.4e-47	ig	Predicted by CLC Genomics Workbench version 7.0.4	Full PFAM	Predicted from a full length model	Link to PFAM
bmsbwbcontig449_ORF	629	691	Immunoglobulin domain	PF00047	167.4	7.4e-47	ig	Predicted by CLC Genomics Workbench version 7.0.4	Full PFAM	Predicted from a full length model	Link to PFAM
bmsbwbcontig449_ORF	766	828	Immunoglobulin domain	PF00047	167.4	7.4e-47	ig	Predicted by CLC Genomics Workbench version 7.0.4	Full PFAM	Predicted from a full length model	Link to PFAM
bmsbwbcontig449_ORF	903	965	Immunoglobulin domain	PF00047	167.4	7.4e-47	ig	Predicted by CLC Genomics Workbench version 7.0.4	Full PFAM	Predicted from a full length model	Link to PFAM
bmsbwbcontig449_ORF	1037	1099	Immunoglobulin domain	PF00047	167.4	7.4e-47	ig	Predicted by CLC Genomics Workbench version 7.0.4	Full PFAM	Predicted from a full length model	Link to PFAM
bmsbwbcontig449_ORF	1181	1243	Immunoglobulin domain	PF00047	167.4	7.4e-47	ig	Predicted by CLC Genomics Workbench version 7.0.4	Full PFAM	Predicted from a full length model	Link to PFAM
bmsbwbcontig450_ORF	263	349	alpha/beta hydrolase fold	PF00561	35.3	2.4e-09	Abhydrolase_1	Predicted by CLC Genomics Workbench version 7.0.4	Full PFAM	Predicted from a fragment model	Link to PFAM
bmsbwbcontig450_ORF	263	479	alpha/beta hydrolase fold	PF00561	19	0.0003	Abhydrolase_1	Predicted by CLC Genomics Workbench version 7.0.4	Full PFAM	Predicted from a full length model	Link to PFAM
bmsbwbcontig453_ORF	68	290	Phosphorylase family 2	PF00896	293.5	8e-85	Mtap_PNP	Predicted by CLC Genomics Workbench version 7.0.4	Full PFAM	Predicted from a fragment model	Link to PFAM
bmsbwbcontig453_ORF	68	328	Phosphorylase family 2	PF00896	289.1	1.7e-83	Mtap_PNP	Predicted by CLC Genomics Workbench version 7.0.4	Full PFAM	Predicted from a full length model	Link to PFAM
bmsbwbcontig460_ORF	11	90	WSC domain	PF01822	79.2	2.6e-25	WSC	Predicted by CLC Genomics Workbench version 7.0.4	Full PFAM	Predicted from a fragment model	Link to PFAM
bmsbwbcontig460_ORF	121	175	WSC domain	PF01822	79.2	2.6e-25	WSC	Predicted by CLC Genomics Workbench version 7.0.4	Full PFAM	Predicted from a fragment model	Link to PFAM
bmsbwbcontig460_ORF	11	90	WSC domain	PF01822	58.5	4.5e-14	WSC	Predicted by CLC Genomics Workbench version 7.0.4	Full PFAM	Predicted from a full length model	Link to PFAM
bmsbwbcontig465_ORF	4	156	Trypsin	PF00089	127.1	3.3e-39	Trypsin	Predicted by CLC Genomics Workbench version 7.0.4	Full PFAM	Predicted from a fragment model	Link to PFAM
bmsbwbcontig465_ORF	1	156	Trypsin	PF00089	56	2.6e-13	Trypsin	Predicted by CLC Genomics Workbench version 7.0.4	Full PFAM	Predicted from a full length model	Link to PFAM
bmsbwbcontig469_ORF	5	107	Spectrin repeat	PF00435	36.1	7.1e-10	Spectrin	Predicted by CLC Genomics Workbench version 7.0.4	Full PFAM	Predicted from a fragment model	Link to PFAM
bmsbwbcontig469_ORF	134	172	Spectrin repeat	PF00435	36.1	7.1e-10	Spectrin	Predicted by CLC Genomics Workbench version 7.0.4	Full PFAM	Predicted from a fragment model	Link to PFAM
bmsbwbcontig469_ORF	240	314	Spectrin repeat	PF00435	36.1	7.1e-10	Spectrin	Predicted by CLC Genomics Workbench version 7.0.4	Full PFAM	Predicted from a fragment model	Link to PFAM
bmsbwbcontig469_ORF	1137	1239	Spectrin repeat	PF00435	36.1	7.1e-10	Spectrin	Predicted by CLC Genomics Workbench version 7.0.4	Full PFAM	Predicted from a fragment model	Link to PFAM
bmsbwbcontig469_ORF	5	107	Spectrin repeat	PF00435	35	5.4e-07	Spectrin	Predicted by CLC Genomics Workbench version 7.0.4	Full PFAM	Predicted from a full length model	Link to PFAM
bmsbwbcontig469_ORF	1137	1239	Spectrin repeat	PF00435	35	5.4e-07	Spectrin	Predicted by CLC Genomics Workbench version 7.0.4	Full PFAM	Predicted from a full length model	Link to PFAM
bmsbwbcontig471_ORF	5	54	Galactose binding lectin domain	PF02140	43.7	7.6e-14	Gal_Lectin	Predicted by CLC Genomics Workbench version 7.0.4	Full PFAM	Predicted from a fragment model	Link to PFAM
bmsbwbcontig471_ORF	1	54	Galactose binding lectin domain	PF02140	18.9	0.00015	Gal_Lectin	Predicted by CLC Genomics Workbench version 7.0.4	Full PFAM	Predicted from a full length model	Link to PFAM
bmsbwbcontig474_ORF	15	385	Sulfatase	PF00884	157.8	6e-44	Sulfatase	Predicted by CLC Genomics Workbench version 7.0.4	Full PFAM	Predicted from a fragment model	Link to PFAM
bmsbwbcontig474_ORF	953	1017	Sulfatase	PF00884	157.8	6e-44	Sulfatase	Predicted by CLC Genomics Workbench version 7.0.4	Full PFAM	Predicted from a fragment model	Link to PFAM
bmsbwbcontig474_ORF	15	385	Sulfatase	PF00884	155.6	2.6e-43	Sulfatase	Predicted by CLC Genomics Workbench version 7.0.4	Full PFAM	Predicted from a full length model	Link to PFAM
bmsbwbcontig475_ORF	4	148	Domain of Unknown Function (DUF1081)	PF06448	59.8	3.4e-16	DUF1081	Predicted by CLC Genomics Workbench version 7.0.4	Full PFAM	Predicted from a fragment model	Link to PFAM
bmsbwbcontig475_ORF	1876	1918	von Willebrand factor type D domain	PF00094	40.1	1.8e-11	VWD	Predicted by CLC Genomics Workbench version 7.0.4	Full PFAM	Predicted from a fragment model	Link to PFAM
bmsbwbcontig475_ORF	1987	2018	von Willebrand factor type D domain	PF00094	40.1	1.8e-11	VWD	Predicted by CLC Genomics Workbench version 7.0.4	Full PFAM	Predicted from a fragment model	Link to PFAM
bmsbwbcontig475_ORF	4	148	Domain of Unknown Function (DUF1081)	PF06448	61.7	4.8e-15	DUF1081	Predicted by CLC Genomics Workbench version 7.0.4	Full PFAM	Predicted from a full length model	Link to PFAM
bmsbwbcontig475_ORF	1876	2018	von Willebrand factor type D domain	PF00094	37.4	1e-07	VWD	Predicted by CLC Genomics Workbench version 7.0.4	Full PFAM	Predicted from a full length model	Link to PFAM
bmsbwbcontig478_ORF	2	47	Cathepsin propeptide inhibitor domain (I29)	PF08246	61.5	1.9e-17	Inhibitor_I29	Predicted by CLC Genomics Workbench version 7.0.4	Full PFAM	Predicted from a fragment model	Link to PFAM
bmsbwbcontig478_ORF	1	47	Cathepsin propeptide inhibitor domain (I29)	PF08246	42.6	2.7e-09	Inhibitor_I29	Predicted by CLC Genomics Workbench version 7.0.4	Full PFAM	Predicted from a full length model	Link to PFAM
bmsbwbcontig480_ORF	12	108	Papain family cysteine protease	PF00112	118.8	2e-34	Peptidase_C1	Predicted by CLC Genomics Workbench version 7.0.4	Full PFAM	Predicted from a fragment model	Link to PFAM
bmsbwbcontig480_ORF	1	108	Papain family cysteine protease	PF00112	-71.7	3.4e-06	Peptidase_C1	Predicted by CLC Genomics Workbench version 7.0.4	Full PFAM	Predicted from a full length model	Link to PFAM
bmsbwbcontig481_ORF	18	105	Papain family cysteine protease	PF00112	90.8	3.1e-26	Peptidase_C1	Predicted by CLC Genomics Workbench version 7.0.4	Full PFAM	Predicted from a fragment model	Link to PFAM
bmsbwbcontig481_ORF	1	105	Papain family cysteine protease	PF00112	-93.9	0.00013	Peptidase_C1	Predicted by CLC Genomics Workbench version 7.0.4	Full PFAM	Predicted from a full length model	Link to PFAM
bmsbwbcontig483_ORF	282	299	Bacterial transferase hexapeptide (three repeats)	PF00132	31.8	6.2e-08	Hexapep	Predicted by CLC Genomics Workbench version 7.0.4	Full PFAM	Predicted from a fragment model	Link to PFAM
bmsbwbcontig483_ORF	300	317	Bacterial transferase hexapeptide (three repeats)	PF00132	31.8	6.2e-08	Hexapep	Predicted by CLC Genomics Workbench version 7.0.4	Full PFAM	Predicted from a fragment model	Link to PFAM
bmsbwbcontig483_ORF	334	351	Bacterial transferase hexapeptide (three repeats)	PF00132	31.8	6.2e-08	Hexapep	Predicted by CLC Genomics Workbench version 7.0.4	Full PFAM	Predicted from a fragment model	Link to PFAM
bmsbwbcontig483_ORF	3	185	Nucleotidyl transferase	PF00483	58.3	5.8e-16	NTP_transferase	Predicted by CLC Genomics Workbench version 7.0.4	Full PFAM	Predicted from a fragment model	Link to PFAM
bmsbwbcontig483_ORF	282	299	Bacterial transferase hexapeptide (three repeats)	PF00132	37.8	8e-08	Hexapep	Predicted by CLC Genomics Workbench version 7.0.4	Full PFAM	Predicted from a full length model	Link to PFAM
bmsbwbcontig483_ORF	300	317	Bacterial transferase hexapeptide (three repeats)	PF00132	37.8	8e-08	Hexapep	Predicted by CLC Genomics Workbench version 7.0.4	Full PFAM	Predicted from a full length model	Link to PFAM
bmsbwbcontig483_ORF	334	351	Bacterial transferase hexapeptide (three repeats)	PF00132	37.8	8e-08	Hexapep	Predicted by CLC Genomics Workbench version 7.0.4	Full PFAM	Predicted from a full length model	Link to PFAM
bmsbwbcontig483_ORF	3	246	Nucleotidyl transferase	PF00483	39.4	2.3e-09	NTP_transferase	Predicted by CLC Genomics Workbench version 7.0.4	Full PFAM	Predicted from a full length model	Link to PFAM
bmsbwbcontig484_ORF	661	725	SAM domain (Sterile alpha motif)	PF00536	57.7	9e-16	SAM_1	Predicted by CLC Genomics Workbench version 7.0.4	Full PFAM	Predicted from a fragment model	Link to PFAM
bmsbwbcontig484_ORF	660	727	SAM domain (Sterile alpha motif)	PF07647	75.7	3.4e-21	SAM_2	Predicted by CLC Genomics Workbench version 7.0.4	Full PFAM	Predicted from a fragment model	Link to PFAM
bmsbwbcontig484_ORF	730	799	SAM domain (Sterile alpha motif)	PF07647	75.7	3.4e-21	SAM_2	Predicted by CLC Genomics Workbench version 7.0.4	Full PFAM	Predicted from a fragment model	Link to PFAM
bmsbwbcontig484_ORF	814	874	TIR domain	PF01582	20.9	8.6e-06	TIR	Predicted by CLC Genomics Workbench version 7.0.4	Full PFAM	Predicted from a fragment model	Link to PFAM
bmsbwbcontig484_ORF	661	725	SAM domain (Sterile alpha motif)	PF00536	59.7	1.9e-14	SAM_1	Predicted by CLC Genomics Workbench version 7.0.4	Full PFAM	Predicted from a full length model	Link to PFAM
bmsbwbcontig484_ORF	660	727	SAM domain (Sterile alpha motif)	PF07647	79.6	2.1e-20	SAM_2	Predicted by CLC Genomics Workbench version 7.0.4	Full PFAM	Predicted from a full length model	Link to PFAM
bmsbwbcontig484_ORF	730	799	SAM domain (Sterile alpha motif)	PF07647	79.6	2.1e-20	SAM_2	Predicted by CLC Genomics Workbench version 7.0.4	Full PFAM	Predicted from a full length model	Link to PFAM
bmsbwbcontig485_ORF	69	331	Respiratory-chain NADH dehydrogenase 51 Kd subunit	PF01512	619.9	4.6e-183	Complex1_51K	Predicted by CLC Genomics Workbench version 7.0.4	Full PFAM	Predicted from a fragment model	Link to PFAM
bmsbwbcontig485_ORF	69	331	Respiratory-chain NADH dehydrogenase 51 Kd subunit	PF01512	621.9	1.2e-183	Complex1_51K	Predicted by CLC Genomics Workbench version 7.0.4	Full PFAM	Predicted from a full length model	Link to PFAM
bmsbwbcontig489_ORF	17	236	Glutamine amidotransferases class-II	PF00310	113.3	8.5e-35	GATase_2	Predicted by CLC Genomics Workbench version 7.0.4	Full PFAM	Predicted from a fragment model	Link to PFAM
bmsbwbcontig489_ORF	332	439	Phosphoribosyl transferase domain	PF00156	35.8	4.5e-09	Pribosyltran	Predicted by CLC Genomics Workbench version 7.0.4	Full PFAM	Predicted from a fragment model	Link to PFAM
bmsbwbcontig489_ORF	17	236	Glutamine amidotransferases class-II	PF00310	114.9	4.9e-31	GATase_2	Predicted by CLC Genomics Workbench version 7.0.4	Full PFAM	Predicted from a full length model	Link to PFAM
bmsbwbcontig489_ORF	293	439	Phosphoribosyl transferase domain	PF00156	34.1	9.8e-07	Pribosyltran	Predicted by CLC Genomics Workbench version 7.0.4	Full PFAM	Predicted from a full length model	Link to PFAM
bmsbwbcontig491_ORF	85	166	SIS domain	PF01380	80.7	6.3e-21	SIS	Predicted by CLC Genomics Workbench version 7.0.4	Full PFAM	Predicted from a fragment model	Link to PFAM
bmsbwbcontig491_ORF	85	166	SIS domain	PF01380	30.9	9.3e-06	SIS	Predicted by CLC Genomics Workbench version 7.0.4	Full PFAM	Predicted from a full length model	Link to PFAM
bmsbwbcontig492_ORF	11	129	Endoribonuclease L-PSP	PF01042	173.9	8.2e-49	Ribonuc_L-PSP	Predicted by CLC Genomics Workbench version 7.0.4	Full PFAM	Predicted from a fragment model	Link to PFAM
bmsbwbcontig492_ORF	11	129	Endoribonuclease L-PSP	PF01042	175.8	2.2e-49	Ribonuc_L-PSP	Predicted by CLC Genomics Workbench version 7.0.4	Full PFAM	Predicted from a full length model	Link to PFAM
bmsbwbcontig494_ORF	19	94	Ribosomal protein L44	PF00935	142.7	1.2e-39	Ribosomal_L44	Predicted by CLC Genomics Workbench version 7.0.4	Full PFAM	Predicted from a fragment model	Link to PFAM
bmsbwbcontig494_ORF	18	94	Ribosomal protein L44	PF00935	144.6	5.4e-40	Ribosomal_L44	Predicted by CLC Genomics Workbench version 7.0.4	Full PFAM	Predicted from a full length model	Link to PFAM
bmsbwbcontig495_ORF	96	294	Gtr1/RagA G protein conserved region	PF04670	377.5	1.9e-111	Gtr1_RagA	Predicted by CLC Genomics Workbench version 7.0.4	Full PFAM	Predicted from a fragment model	Link to PFAM
bmsbwbcontig495_ORF	96	294	Gtr1/RagA G protein conserved region	PF04670	379.3	1.2e-110	Gtr1_RagA	Predicted by CLC Genomics Workbench version 7.0.4	Full PFAM	Predicted from a full length model	Link to PFAM
bmsbwbcontig495_ORF	4	126	GTPase of unknown function	PF01926	10.7	0.00022	MMR_HSR1	Predicted by CLC Genomics Workbench version 7.0.4	Full PFAM	Predicted from a full length model	Link to PFAM
bmsbwbcontig496_ORF	369	450	Glycosyltransferase family 28 C-terminal domain	PF04101	18.8	8.6e-05	Glyco_tran_28_C	Predicted by CLC Genomics Workbench version 7.0.4	Full PFAM	Predicted from a fragment model	Link to PFAM
bmsbwbcontig496_ORF	161	491	UDP-glucoronosyl and UDP-glucosyl transferase	PF00201	216.1	1.7e-61	UDPGT	Predicted by CLC Genomics Workbench version 7.0.4	Full PFAM	Predicted from a fragment model	Link to PFAM
bmsbwbcontig496_ORF	299	453	Glycosyltransferase family 28 C-terminal domain	PF04101	-9.5	0.00032	Glyco_tran_28_C	Predicted by CLC Genomics Workbench version 7.0.4	Full PFAM	Predicted from a full length model	Link to PFAM
bmsbwbcontig496_ORF	27	519	UDP-glucoronosyl and UDP-glucosyl transferase	PF00201	206.2	1.6e-58	UDPGT	Predicted by CLC Genomics Workbench version 7.0.4	Full PFAM	Predicted from a full length model	Link to PFAM
bmsbwbcontig498_ORF	55	83	A1 Propeptide	PF07966	30.8	3.5e-07	A1_Propeptide	Predicted by CLC Genomics Workbench version 7.0.4	Full PFAM	Predicted from a fragment model	Link to PFAM
bmsbwbcontig498_ORF	101	422	Eukaryotic aspartyl protease	PF00026	590.9	2.4e-174	Asp	Predicted by CLC Genomics Workbench version 7.0.4	Full PFAM	Predicted from a fragment model	Link to PFAM
bmsbwbcontig498_ORF	55	83	A1 Propeptide	PF07966	32.8	2.5e-06	A1_Propeptide	Predicted by CLC Genomics Workbench version 7.0.4	Full PFAM	Predicted from a full length model	Link to PFAM
bmsbwbcontig498_ORF	101	422	Eukaryotic aspartyl protease	PF00026	592.8	6.5e-175	Asp	Predicted by CLC Genomics Workbench version 7.0.4	Full PFAM	Predicted from a full length model	Link to PFAM
bmsbwbcontig499_ORF	37	279	Glycosyl hydrolases family 35	PF01301	396.3	9.4e-116	Glyco_hydro_35	Predicted by CLC Genomics Workbench version 7.0.4	Full PFAM	Predicted from a fragment model	Link to PFAM
bmsbwbcontig499_ORF	37	291	Glycosyl hydrolases family 35	PF01301	303.5	8.2e-88	Glyco_hydro_35	Predicted by CLC Genomics Workbench version 7.0.4	Full PFAM	Predicted from a full length model	Link to PFAM
bmsbwbcontig500_ORF	39	359	Glycosyl hydrolases family 35	PF01301	509.1	1e-149	Glyco_hydro_35	Predicted by CLC Genomics Workbench version 7.0.4	Full PFAM	Predicted from a fragment model	Link to PFAM
bmsbwbcontig500_ORF	39	359	Glycosyl hydrolases family 35	PF01301	511	2.7e-150	Glyco_hydro_35	Predicted by CLC Genomics Workbench version 7.0.4	Full PFAM	Predicted from a full length model	Link to PFAM
bmsbwbcontig501_ORF	1	22	Low-density lipoprotein receptor domain class A	PF00057	30.4	8.3e-09	Ldl_recept_a	Predicted by CLC Genomics Workbench version 7.0.4	Full PFAM	Predicted from a fragment model	Link to PFAM
bmsbwbcontig502_ORF	32	69	Low-density lipoprotein receptor domain class A	PF00057	17.7	0.00011	Ldl_recept_a	Predicted by CLC Genomics Workbench version 7.0.4	Full PFAM	Predicted from a fragment model	Link to PFAM
bmsbwbcontig506_ORF	1	131	Domain found in IF2B/IF5	PF01873	238.7	2.5e-68	eIF-5_eIF-2B	Predicted by CLC Genomics Workbench version 7.0.4	Full PFAM	Predicted from a fragment model	Link to PFAM
bmsbwbcontig506_ORF	315	400	eIF4-gamma/eIF5/eIF2-epsilon	PF02020	109	2.8e-31	W2	Predicted by CLC Genomics Workbench version 7.0.4	Full PFAM	Predicted from a fragment model	Link to PFAM
bmsbwbcontig506_ORF	1	131	Domain found in IF2B/IF5	PF01873	240.7	6.5e-69	eIF-5_eIF-2B	Predicted by CLC Genomics Workbench version 7.0.4	Full PFAM	Predicted from a full length model	Link to PFAM
bmsbwbcontig506_ORF	315	400	eIF4-gamma/eIF5/eIF2-epsilon	PF02020	111	7.3e-30	W2	Predicted by CLC Genomics Workbench version 7.0.4	Full PFAM	Predicted from a full length model	Link to PFAM
bmsbwbcontig508_ORF	11	136	TGF-beta propeptide	PF00688	72.4	2e-19	TGFb_propeptide	Predicted by CLC Genomics Workbench version 7.0.4	Full PFAM	Predicted from a fragment model	Link to PFAM
bmsbwbcontig509_ORF	32	69	Low-density lipoprotein receptor domain class A	PF00057	20.4	1.4e-05	Ldl_recept_a	Predicted by CLC Genomics Workbench version 7.0.4	Full PFAM	Predicted from a fragment model	Link to PFAM
bmsbwbcontig517_ORF	75	116	KH domain	PF00013	709.2	5.9e-210	KH_1	Predicted by CLC Genomics Workbench version 7.0.4	Full PFAM	Predicted from a fragment model	Link to PFAM
bmsbwbcontig517_ORF	125	185	KH domain	PF00013	709.2	5.9e-210	KH_1	Predicted by CLC Genomics Workbench version 7.0.4	Full PFAM	Predicted from a fragment model	Link to PFAM
bmsbwbcontig517_ORF	197	257	KH domain	PF00013	709.2	5.9e-210	KH_1	Predicted by CLC Genomics Workbench version 7.0.4	Full PFAM	Predicted from a fragment model	Link to PFAM
bmsbwbcontig517_ORF	270	330	KH domain	PF00013	709.2	5.9e-210	KH_1	Predicted by CLC Genomics Workbench version 7.0.4	Full PFAM	Predicted from a fragment model	Link to PFAM
bmsbwbcontig517_ORF	339	397	KH domain	PF00013	709.2	5.9e-210	KH_1	Predicted by CLC Genomics Workbench version 7.0.4	Full PFAM	Predicted from a fragment model	Link to PFAM
bmsbwbcontig517_ORF	410	468	KH domain	PF00013	709.2	5.9e-210	KH_1	Predicted by CLC Genomics Workbench version 7.0.4	Full PFAM	Predicted from a fragment model	Link to PFAM
bmsbwbcontig517_ORF	480	541	KH domain	PF00013	709.2	5.9e-210	KH_1	Predicted by CLC Genomics Workbench version 7.0.4	Full PFAM	Predicted from a fragment model	Link to PFAM
bmsbwbcontig517_ORF	552	613	KH domain	PF00013	709.2	5.9e-210	KH_1	Predicted by CLC Genomics Workbench version 7.0.4	Full PFAM	Predicted from a fragment model	Link to PFAM
bmsbwbcontig517_ORF	625	686	KH domain	PF00013	709.2	5.9e-210	KH_1	Predicted by CLC Genomics Workbench version 7.0.4	Full PFAM	Predicted from a fragment model	Link to PFAM
bmsbwbcontig517_ORF	699	760	KH domain	PF00013	709.2	5.9e-210	KH_1	Predicted by CLC Genomics Workbench version 7.0.4	Full PFAM	Predicted from a fragment model	Link to PFAM
bmsbwbcontig517_ORF	772	833	KH domain	PF00013	709.2	5.9e-210	KH_1	Predicted by CLC Genomics Workbench version 7.0.4	Full PFAM	Predicted from a fragment model	Link to PFAM
bmsbwbcontig517_ORF	845	936	KH domain	PF00013	709.2	5.9e-210	KH_1	Predicted by CLC Genomics Workbench version 7.0.4	Full PFAM	Predicted from a fragment model	Link to PFAM
bmsbwbcontig517_ORF	943	1003	KH domain	PF00013	709.2	5.9e-210	KH_1	Predicted by CLC Genomics Workbench version 7.0.4	Full PFAM	Predicted from a fragment model	Link to PFAM
bmsbwbcontig517_ORF	1023	1084	KH domain	PF00013	709.2	5.9e-210	KH_1	Predicted by CLC Genomics Workbench version 7.0.4	Full PFAM	Predicted from a fragment model	Link to PFAM
bmsbwbcontig517_ORF	1096	1157	KH domain	PF00013	709.2	5.9e-210	KH_1	Predicted by CLC Genomics Workbench version 7.0.4	Full PFAM	Predicted from a fragment model	Link to PFAM
bmsbwbcontig517_ORF	168	186	TrkA-C domain	PF02080	18	0.00034	TrkA_C	Predicted by CLC Genomics Workbench version 7.0.4	Full PFAM	Predicted from a fragment model	Link to PFAM
bmsbwbcontig517_ORF	376	398	TrkA-C domain	PF02080	18	0.00034	TrkA_C	Predicted by CLC Genomics Workbench version 7.0.4	Full PFAM	Predicted from a fragment model	Link to PFAM
bmsbwbcontig517_ORF	597	614	TrkA-C domain	PF02080	18	0.00034	TrkA_C	Predicted by CLC Genomics Workbench version 7.0.4	Full PFAM	Predicted from a fragment model	Link to PFAM
bmsbwbcontig517_ORF	668	687	TrkA-C domain	PF02080	18	0.00034	TrkA_C	Predicted by CLC Genomics Workbench version 7.0.4	Full PFAM	Predicted from a fragment model	Link to PFAM
bmsbwbcontig517_ORF	916	937	TrkA-C domain	PF02080	18	0.00034	TrkA_C	Predicted by CLC Genomics Workbench version 7.0.4	Full PFAM	Predicted from a fragment model	Link to PFAM
bmsbwbcontig517_ORF	71	116	KH domain	PF00013	720.3	2.7e-213	KH_1	Predicted by CLC Genomics Workbench version 7.0.4	Full PFAM	Predicted from a full length model	Link to PFAM
bmsbwbcontig517_ORF	125	185	KH domain	PF00013	720.3	2.7e-213	KH_1	Predicted by CLC Genomics Workbench version 7.0.4	Full PFAM	Predicted from a full length model	Link to PFAM
bmsbwbcontig517_ORF	197	257	KH domain	PF00013	720.3	2.7e-213	KH_1	Predicted by CLC Genomics Workbench version 7.0.4	Full PFAM	Predicted from a full length model	Link to PFAM
bmsbwbcontig517_ORF	270	330	KH domain	PF00013	720.3	2.7e-213	KH_1	Predicted by CLC Genomics Workbench version 7.0.4	Full PFAM	Predicted from a full length model	Link to PFAM
bmsbwbcontig517_ORF	339	397	KH domain	PF00013	720.3	2.7e-213	KH_1	Predicted by CLC Genomics Workbench version 7.0.4	Full PFAM	Predicted from a full length model	Link to PFAM
bmsbwbcontig517_ORF	410	468	KH domain	PF00013	720.3	2.7e-213	KH_1	Predicted by CLC Genomics Workbench version 7.0.4	Full PFAM	Predicted from a full length model	Link to PFAM
bmsbwbcontig517_ORF	480	541	KH domain	PF00013	720.3	2.7e-213	KH_1	Predicted by CLC Genomics Workbench version 7.0.4	Full PFAM	Predicted from a full length model	Link to PFAM
bmsbwbcontig517_ORF	552	613	KH domain	PF00013	720.3	2.7e-213	KH_1	Predicted by CLC Genomics Workbench version 7.0.4	Full PFAM	Predicted from a full length model	Link to PFAM
bmsbwbcontig517_ORF	625	686	KH domain	PF00013	720.3	2.7e-213	KH_1	Predicted by CLC Genomics Workbench version 7.0.4	Full PFAM	Predicted from a full length model	Link to PFAM
bmsbwbcontig517_ORF	699	760	KH domain	PF00013	720.3	2.7e-213	KH_1	Predicted by CLC Genomics Workbench version 7.0.4	Full PFAM	Predicted from a full length model	Link to PFAM
bmsbwbcontig517_ORF	772	833	KH domain	PF00013	720.3	2.7e-213	KH_1	Predicted by CLC Genomics Workbench version 7.0.4	Full PFAM	Predicted from a full length model	Link to PFAM
bmsbwbcontig517_ORF	845	936	KH domain	PF00013	720.3	2.7e-213	KH_1	Predicted by CLC Genomics Workbench version 7.0.4	Full PFAM	Predicted from a full length model	Link to PFAM
bmsbwbcontig517_ORF	943	1003	KH domain	PF00013	720.3	2.7e-213	KH_1	Predicted by CLC Genomics Workbench version 7.0.4	Full PFAM	Predicted from a full length model	Link to PFAM
bmsbwbcontig517_ORF	1023	1084	KH domain	PF00013	720.3	2.7e-213	KH_1	Predicted by CLC Genomics Workbench version 7.0.4	Full PFAM	Predicted from a full length model	Link to PFAM
bmsbwbcontig517_ORF	1096	1157	KH domain	PF00013	720.3	2.7e-213	KH_1	Predicted by CLC Genomics Workbench version 7.0.4	Full PFAM	Predicted from a full length model	Link to PFAM
bmsbwbcontig518_ORF	176	280	CRAL/TRIO domain	PF00650	62.9	9.5e-18	CRAL_TRIO	Predicted by CLC Genomics Workbench version 7.0.4	Full PFAM	Predicted from a fragment model	Link to PFAM
bmsbwbcontig518_ORF	102	280	CRAL/TRIO domain	PF00650	30.1	3.2e-06	CRAL_TRIO	Predicted by CLC Genomics Workbench version 7.0.4	Full PFAM	Predicted from a full length model	Link to PFAM
bmsbwbcontig521_ORF	269	452	Glycosyl transferases group 1	PF00534	88.7	1.2e-23	Glycos_transf_1	Predicted by CLC Genomics Workbench version 7.0.4	Full PFAM	Predicted from a fragment model	Link to PFAM
bmsbwbcontig521_ORF	269	452	Glycosyl transferases group 1	PF00534	90.6	9.6e-24	Glycos_transf_1	Predicted by CLC Genomics Workbench version 7.0.4	Full PFAM	Predicted from a full length model	Link to PFAM
bmsbwbcontig523_ORF	268	417	Acyl-CoA dehydrogenase, C-terminal domain	PF00441	206	1.8e-58	Acyl-CoA_dh_1	Predicted by CLC Genomics Workbench version 7.0.4	Full PFAM	Predicted from a fragment model	Link to PFAM
bmsbwbcontig523_ORF	283	406	Acyl-CoA dehydrogenase, C-terminal domain	PF08028	79.3	1.6e-20	Acyl-CoA_dh_2	Predicted by CLC Genomics Workbench version 7.0.4	Full PFAM	Predicted from a fragment model	Link to PFAM
bmsbwbcontig523_ORF	161	212	Acyl-CoA dehydrogenase, middle domain	PF02770	92.8	2.1e-25	Acyl-CoA_dh_M	Predicted by CLC Genomics Workbench version 7.0.4	Full PFAM	Predicted from a fragment model	Link to PFAM
bmsbwbcontig523_ORF	46	157	Acyl-CoA dehydrogenase, N-terminal domain	PF02771	109.8	1.7e-29	Acyl-CoA_dh_N	Predicted by CLC Genomics Workbench version 7.0.4	Full PFAM	Predicted from a fragment model	Link to PFAM
bmsbwbcontig523_ORF	268	417	Acyl-CoA dehydrogenase, C-terminal domain	PF00441	208	4.6e-59	Acyl-CoA_dh_1	Predicted by CLC Genomics Workbench version 7.0.4	Full PFAM	Predicted from a full length model	Link to PFAM
bmsbwbcontig523_ORF	283	406	Acyl-CoA dehydrogenase, C-terminal domain	PF08028	81.2	6.8e-21	Acyl-CoA_dh_2	Predicted by CLC Genomics Workbench version 7.0.4	Full PFAM	Predicted from a full length model	Link to PFAM
bmsbwbcontig523_ORF	161	212	Acyl-CoA dehydrogenase, middle domain	PF02770	94.6	6.1e-25	Acyl-CoA_dh_M	Predicted by CLC Genomics Workbench version 7.0.4	Full PFAM	Predicted from a full length model	Link to PFAM
bmsbwbcontig523_ORF	46	157	Acyl-CoA dehydrogenase, N-terminal domain	PF02771	111.6	4.6e-30	Acyl-CoA_dh_N	Predicted by CLC Genomics Workbench version 7.0.4	Full PFAM	Predicted from a full length model	Link to PFAM
bmsbwbcontig524_ORF	663	695	Ankyrin repeat	PF00023	74.6	1.4e-19	Ank	Predicted by CLC Genomics Workbench version 7.0.4	Full PFAM	Predicted from a fragment model	Link to PFAM
bmsbwbcontig524_ORF	710	737	Ankyrin repeat	PF00023	74.6	1.4e-19	Ank	Predicted by CLC Genomics Workbench version 7.0.4	Full PFAM	Predicted from a fragment model	Link to PFAM
bmsbwbcontig524_ORF	748	780	Ankyrin repeat	PF00023	74.6	1.4e-19	Ank	Predicted by CLC Genomics Workbench version 7.0.4	Full PFAM	Predicted from a fragment model	Link to PFAM
bmsbwbcontig524_ORF	663	695	Ankyrin repeat	PF00023	78.8	3.4e-20	Ank	Predicted by CLC Genomics Workbench version 7.0.4	Full PFAM	Predicted from a full length model	Link to PFAM
bmsbwbcontig524_ORF	710	742	Ankyrin repeat	PF00023	78.8	3.4e-20	Ank	Predicted by CLC Genomics Workbench version 7.0.4	Full PFAM	Predicted from a full length model	Link to PFAM
bmsbwbcontig524_ORF	748	780	Ankyrin repeat	PF00023	78.8	3.4e-20	Ank	Predicted by CLC Genomics Workbench version 7.0.4	Full PFAM	Predicted from a full length model	Link to PFAM
bmsbwbcontig525_ORF	62	113	NUC130/3NT domain	PF08158	98.4	4.2e-29	NUC130_3NT	Predicted by CLC Genomics Workbench version 7.0.4	Full PFAM	Predicted from a fragment model	Link to PFAM
bmsbwbcontig525_ORF	257	277	SDA1	PF05285	94.4	1.4e-27	SDA1	Predicted by CLC Genomics Workbench version 7.0.4	Full PFAM	Predicted from a fragment model	Link to PFAM
bmsbwbcontig525_ORF	408	551	SDA1	PF05285	94.4	1.4e-27	SDA1	Predicted by CLC Genomics Workbench version 7.0.4	Full PFAM	Predicted from a fragment model	Link to PFAM
bmsbwbcontig525_ORF	62	113	NUC130/3NT domain	PF08158	100.4	1.1e-26	NUC130_3NT	Predicted by CLC Genomics Workbench version 7.0.4	Full PFAM	Predicted from a full length model	Link to PFAM
bmsbwbcontig527_ORF	45	232	Reticulon	PF02453	261.3	2.3e-75	Reticulon	Predicted by CLC Genomics Workbench version 7.0.4	Full PFAM	Predicted from a fragment model	Link to PFAM
bmsbwbcontig527_ORF	45	232	Reticulon	PF02453	263.2	1.1e-75	Reticulon	Predicted by CLC Genomics Workbench version 7.0.4	Full PFAM	Predicted from a full length model	Link to PFAM
bmsbwbcontig529_ORF	105	231	Odorant binding protein	PF03027	128.8	1.9e-36	DUF233	Predicted by CLC Genomics Workbench version 7.0.4	Full PFAM	Predicted from a fragment model	Link to PFAM
bmsbwbcontig529_ORF	105	231	Odorant binding protein	PF03027	130.8	7.9e-36	DUF233	Predicted by CLC Genomics Workbench version 7.0.4	Full PFAM	Predicted from a full length model	Link to PFAM
bmsbwbcontig530_ORF	25	203	Alkaline phosphatase	PF00245	148.5	2.5e-41	Alk_phosphatase	Predicted by CLC Genomics Workbench version 7.0.4	Full PFAM	Predicted from a fragment model	Link to PFAM
bmsbwbcontig530_ORF	1	207	Alkaline phosphatase	PF00245	-120.8	1.1e-05	Alk_phosphatase	Predicted by CLC Genomics Workbench version 7.0.4	Full PFAM	Predicted from a full length model	Link to PFAM
bmsbwbcontig532_ORF	54	193	Phosphoglucomutase/phosphomannomutase, alpha/beta/alpha domain I	PF02878	120.8	7.9e-33	PGM_PMM_I	Predicted by CLC Genomics Workbench version 7.0.4	Full PFAM	Predicted from a fragment model	Link to PFAM
bmsbwbcontig532_ORF	226	337	Phosphoglucomutase/phosphomannomutase, alpha/beta/alpha domain II	PF02879	166.9	4.4e-52	PGM_PMM_II	Predicted by CLC Genomics Workbench version 7.0.4	Full PFAM	Predicted from a fragment model	Link to PFAM
bmsbwbcontig532_ORF	339	454	Phosphoglucomutase/phosphomannomutase, alpha/beta/alpha domain III	PF02880	128.7	2.5e-36	PGM_PMM_III	Predicted by CLC Genomics Workbench version 7.0.4	Full PFAM	Predicted from a fragment model	Link to PFAM
bmsbwbcontig532_ORF	503	586	Phosphoglucomutase/phosphomannomutase, C-terminal domain	PF00408	61	2.8e-15	PGM_PMM_IV	Predicted by CLC Genomics Workbench version 7.0.4	Full PFAM	Predicted from a fragment model	Link to PFAM
bmsbwbcontig532_ORF	54	193	Phosphoglucomutase/phosphomannomutase, alpha/beta/alpha domain I	PF02878	122.8	2.1e-33	PGM_PMM_I	Predicted by CLC Genomics Workbench version 7.0.4	Full PFAM	Predicted from a full length model	Link to PFAM
bmsbwbcontig532_ORF	226	337	Phosphoglucomutase/phosphomannomutase, alpha/beta/alpha domain II	PF02879	168.8	2.8e-47	PGM_PMM_II	Predicted by CLC Genomics Workbench version 7.0.4	Full PFAM	Predicted from a full length model	Link to PFAM
bmsbwbcontig532_ORF	339	454	Phosphoglucomutase/phosphomannomutase, alpha/beta/alpha domain III	PF02880	130.6	9e-36	PGM_PMM_III	Predicted by CLC Genomics Workbench version 7.0.4	Full PFAM	Predicted from a full length model	Link to PFAM
bmsbwbcontig532_ORF	488	586	Phosphoglucomutase/phosphomannomutase, C-terminal domain	PF00408	60.4	1.2e-14	PGM_PMM_IV	Predicted by CLC Genomics Workbench version 7.0.4	Full PFAM	Predicted from a full length model	Link to PFAM
bmsbwbcontig533_ORF	491	642	ABC-2 type transporter	PF01061	24.5	3.1e-06	ABC2_membrane	Predicted by CLC Genomics Workbench version 7.0.4	Full PFAM	Predicted from a fragment model	Link to PFAM
bmsbwbcontig533_ORF	33	205	ABC transporter	PF00005	152.9	1.8e-42	ABC_tran	Predicted by CLC Genomics Workbench version 7.0.4	Full PFAM	Predicted from a fragment model	Link to PFAM
bmsbwbcontig533_ORF	33	205	ABC transporter	PF00005	154.6	5.2e-43	ABC_tran	Predicted by CLC Genomics Workbench version 7.0.4	Full PFAM	Predicted from a full length model	Link to PFAM
bmsbwbcontig534_ORF	22	123	BTB/POZ domain	PF00651	110.6	9.5e-30	BTB	Predicted by CLC Genomics Workbench version 7.0.4	Full PFAM	Predicted from a fragment model	Link to PFAM
bmsbwbcontig534_ORF	22	123	BTB/POZ domain	PF00651	112.4	2.8e-30	BTB	Predicted by CLC Genomics Workbench version 7.0.4	Full PFAM	Predicted from a full length model	Link to PFAM
bmsbwbcontig535_ORF	64	91	Gamma interferon inducible lysosomal thiol reductase (GILT)	PF03227	30.6	1.7e-07	GILT	Predicted by CLC Genomics Workbench version 7.0.4	Full PFAM	Predicted from a fragment model	Link to PFAM
bmsbwbcontig536_ORF	75	217	Peroxin 13, N-terminal	PF04088	71.3	1.6e-24	Peroxin-13_N	Predicted by CLC Genomics Workbench version 7.0.4	Full PFAM	Predicted from a fragment model	Link to PFAM
bmsbwbcontig536_ORF	233	252	SH3 domain	PF00018	19.2	0.00043	SH3_1	Predicted by CLC Genomics Workbench version 7.0.4	Full PFAM	Predicted from a fragment model	Link to PFAM
bmsbwbcontig536_ORF	75	217	Peroxin 13, N-terminal	PF04088	73.2	1.8e-18	Peroxin-13_N	Predicted by CLC Genomics Workbench version 7.0.4	Full PFAM	Predicted from a full length model	Link to PFAM
bmsbwbcontig538_ORF	14	170	Adenylate kinase	PF00406	245	3.4e-71	ADK	Predicted by CLC Genomics Workbench version 7.0.4	Full PFAM	Predicted from a fragment model	Link to PFAM
bmsbwbcontig538_ORF	14	170	Adenylate kinase	PF00406	247	8.3e-71	ADK	Predicted by CLC Genomics Workbench version 7.0.4	Full PFAM	Predicted from a full length model	Link to PFAM
bmsbwbcontig541_ORF	57	434	Cytochrome P450	PF00067	230.1	2e-70	p450	Predicted by CLC Genomics Workbench version 7.0.4	Full PFAM	Predicted from a fragment model	Link to PFAM
bmsbwbcontig541_ORF	57	434	Cytochrome P450	PF00067	71.2	6.8e-18	p450	Predicted by CLC Genomics Workbench version 7.0.4	Full PFAM	Predicted from a full length model	Link to PFAM
bmsbwbcontig542_ORF	181	236	EB module	PF01683	26.3	0.00018	EB	Predicted by CLC Genomics Workbench version 7.0.4	Full PFAM	Predicted from a full length model	Link to PFAM
bmsbwbcontig542_ORF	273	335	EB module	PF01683	26.3	0.00018	EB	Predicted by CLC Genomics Workbench version 7.0.4	Full PFAM	Predicted from a full length model	Link to PFAM
bmsbwbcontig543_ORF	313	479	Transketolase, pyrimidine binding domain	PF02779	183.1	4.1e-53	Transket_pyr	Predicted by CLC Genomics Workbench version 7.0.4	Full PFAM	Predicted from a fragment model	Link to PFAM
bmsbwbcontig543_ORF	490	611	Transketolase, C-terminal domain	PF02780	88.9	7.7e-25	Transketolase_C	Predicted by CLC Genomics Workbench version 7.0.4	Full PFAM	Predicted from a fragment model	Link to PFAM
bmsbwbcontig543_ORF	10	263	Transketolase, thiamine diphosphate binding domain	PF00456	336	1e-100	Transketolase_N	Predicted by CLC Genomics Workbench version 7.0.4	Full PFAM	Predicted from a fragment model	Link to PFAM
bmsbwbcontig543_ORF	313	479	Transketolase, pyrimidine binding domain	PF02779	184.9	3.9e-52	Transket_pyr	Predicted by CLC Genomics Workbench version 7.0.4	Full PFAM	Predicted from a full length model	Link to PFAM
bmsbwbcontig543_ORF	490	611	Transketolase, C-terminal domain	PF02780	90.8	8.6e-24	Transketolase_C	Predicted by CLC Genomics Workbench version 7.0.4	Full PFAM	Predicted from a full length model	Link to PFAM
bmsbwbcontig543_ORF	10	304	Transketolase, thiamine diphosphate binding domain	PF00456	314.9	2.9e-91	Transketolase_N	Predicted by CLC Genomics Workbench version 7.0.4	Full PFAM	Predicted from a full length model	Link to PFAM
bmsbwbcontig544_ORF	1	121	Pyridoxal-dependent decarboxylase, pyridoxal binding domain	PF02784	87.5	1.4e-25	Orn_Arg_deC_N	Predicted by CLC Genomics Workbench version 7.0.4	Full PFAM	Predicted from a fragment model	Link to PFAM
bmsbwbcontig544_ORF	124	228	Pyridoxal-dependent decarboxylase, C-terminal sheet domain	PF00278	131.3	2.3e-36	Orn_DAP_Arg_deC	Predicted by CLC Genomics Workbench version 7.0.4	Full PFAM	Predicted from a fragment model	Link to PFAM
bmsbwbcontig544_ORF	124	228	Pyridoxal-dependent decarboxylase, C-terminal sheet domain	PF00278	133	1.7e-36	Orn_DAP_Arg_deC	Predicted by CLC Genomics Workbench version 7.0.4	Full PFAM	Predicted from a full length model	Link to PFAM
bmsbwbcontig545_ORF	56	84	WD domain, G-beta repeat	PF00400	177.3	7.9e-50	WD40	Predicted by CLC Genomics Workbench version 7.0.4	Full PFAM	Predicted from a fragment model	Link to PFAM
bmsbwbcontig545_ORF	100	130	WD domain, G-beta repeat	PF00400	177.3	7.9e-50	WD40	Predicted by CLC Genomics Workbench version 7.0.4	Full PFAM	Predicted from a fragment model	Link to PFAM
bmsbwbcontig545_ORF	156	180	WD domain, G-beta repeat	PF00400	177.3	7.9e-50	WD40	Predicted by CLC Genomics Workbench version 7.0.4	Full PFAM	Predicted from a fragment model	Link to PFAM
bmsbwbcontig545_ORF	259	276	WD domain, G-beta repeat	PF00400	177.3	7.9e-50	WD40	Predicted by CLC Genomics Workbench version 7.0.4	Full PFAM	Predicted from a fragment model	Link to PFAM
bmsbwbcontig545_ORF	302	342	WD domain, G-beta repeat	PF00400	177.3	7.9e-50	WD40	Predicted by CLC Genomics Workbench version 7.0.4	Full PFAM	Predicted from a fragment model	Link to PFAM
bmsbwbcontig545_ORF	358	392	WD domain, G-beta repeat	PF00400	177.3	7.9e-50	WD40	Predicted by CLC Genomics Workbench version 7.0.4	Full PFAM	Predicted from a fragment model	Link to PFAM
bmsbwbcontig545_ORF	438	475	WD domain, G-beta repeat	PF00400	177.3	7.9e-50	WD40	Predicted by CLC Genomics Workbench version 7.0.4	Full PFAM	Predicted from a fragment model	Link to PFAM
bmsbwbcontig545_ORF	479	520	WD domain, G-beta repeat	PF00400	177.3	7.9e-50	WD40	Predicted by CLC Genomics Workbench version 7.0.4	Full PFAM	Predicted from a fragment model	Link to PFAM
bmsbwbcontig545_ORF	525	561	WD domain, G-beta repeat	PF00400	177.3	7.9e-50	WD40	Predicted by CLC Genomics Workbench version 7.0.4	Full PFAM	Predicted from a fragment model	Link to PFAM
bmsbwbcontig545_ORF	593	613	WD domain, G-beta repeat	PF00400	177.3	7.9e-50	WD40	Predicted by CLC Genomics Workbench version 7.0.4	Full PFAM	Predicted from a fragment model	Link to PFAM
bmsbwbcontig545_ORF	621	658	WD domain, G-beta repeat	PF00400	177.3	7.9e-50	WD40	Predicted by CLC Genomics Workbench version 7.0.4	Full PFAM	Predicted from a fragment model	Link to PFAM
bmsbwbcontig545_ORF	662	700	WD domain, G-beta repeat	PF00400	177.3	7.9e-50	WD40	Predicted by CLC Genomics Workbench version 7.0.4	Full PFAM	Predicted from a fragment model	Link to PFAM
bmsbwbcontig545_ORF	56	93	WD domain, G-beta repeat	PF00400	177.5	7e-50	WD40	Predicted by CLC Genomics Workbench version 7.0.4	Full PFAM	Predicted from a full length model	Link to PFAM
bmsbwbcontig545_ORF	100	140	WD domain, G-beta repeat	PF00400	177.5	7e-50	WD40	Predicted by CLC Genomics Workbench version 7.0.4	Full PFAM	Predicted from a full length model	Link to PFAM
bmsbwbcontig545_ORF	144	180	WD domain, G-beta repeat	PF00400	177.5	7e-50	WD40	Predicted by CLC Genomics Workbench version 7.0.4	Full PFAM	Predicted from a full length model	Link to PFAM
bmsbwbcontig545_ORF	240	276	WD domain, G-beta repeat	PF00400	177.5	7e-50	WD40	Predicted by CLC Genomics Workbench version 7.0.4	Full PFAM	Predicted from a full length model	Link to PFAM
bmsbwbcontig545_ORF	289	342	WD domain, G-beta repeat	PF00400	177.5	7e-50	WD40	Predicted by CLC Genomics Workbench version 7.0.4	Full PFAM	Predicted from a full length model	Link to PFAM
bmsbwbcontig545_ORF	349	392	WD domain, G-beta repeat	PF00400	177.5	7e-50	WD40	Predicted by CLC Genomics Workbench version 7.0.4	Full PFAM	Predicted from a full length model	Link to PFAM
bmsbwbcontig545_ORF	438	475	WD domain, G-beta repeat	PF00400	177.5	7e-50	WD40	Predicted by CLC Genomics Workbench version 7.0.4	Full PFAM	Predicted from a full length model	Link to PFAM
bmsbwbcontig545_ORF	479	520	WD domain, G-beta repeat	PF00400	177.5	7e-50	WD40	Predicted by CLC Genomics Workbench version 7.0.4	Full PFAM	Predicted from a full length model	Link to PFAM
bmsbwbcontig545_ORF	525	565	WD domain, G-beta repeat	PF00400	177.5	7e-50	WD40	Predicted by CLC Genomics Workbench version 7.0.4	Full PFAM	Predicted from a full length model	Link to PFAM
bmsbwbcontig545_ORF	575	613	WD domain, G-beta repeat	PF00400	177.5	7e-50	WD40	Predicted by CLC Genomics Workbench version 7.0.4	Full PFAM	Predicted from a full length model	Link to PFAM
bmsbwbcontig545_ORF	621	658	WD domain, G-beta repeat	PF00400	177.5	7e-50	WD40	Predicted by CLC Genomics Workbench version 7.0.4	Full PFAM	Predicted from a full length model	Link to PFAM
bmsbwbcontig545_ORF	662	700	WD domain, G-beta repeat	PF00400	177.5	7e-50	WD40	Predicted by CLC Genomics Workbench version 7.0.4	Full PFAM	Predicted from a full length model	Link to PFAM
bmsbwbcontig546_ORF	89	247	Histidine kinase-, DNA gyrase B-, and HSP90-like ATPase	PF02518	48.8	4e-13	HATPase_c	Predicted by CLC Genomics Workbench version 7.0.4	Full PFAM	Predicted from a fragment model	Link to PFAM
bmsbwbcontig546_ORF	250	749	Hsp90 protein	PF00183	864.1	1.4e-256	HSP90	Predicted by CLC Genomics Workbench version 7.0.4	Full PFAM	Predicted from a fragment model	Link to PFAM
bmsbwbcontig546_ORF	89	247	Histidine kinase-, DNA gyrase B-, and HSP90-like ATPase	PF02518	50.7	9.9e-12	HATPase_c	Predicted by CLC Genomics Workbench version 7.0.4	Full PFAM	Predicted from a full length model	Link to PFAM
bmsbwbcontig546_ORF	250	749	Hsp90 protein	PF00183	840.4	1.9e-249	HSP90	Predicted by CLC Genomics Workbench version 7.0.4	Full PFAM	Predicted from a full length model	Link to PFAM
bmsbwbcontig548_ORF	38	330	Cytochrome P450	PF00067	117.3	8.1e-36	p450	Predicted by CLC Genomics Workbench version 7.0.4	Full PFAM	Predicted from a fragment model	Link to PFAM
bmsbwbcontig548_ORF	38	330	Cytochrome P450	PF00067	-107.8	3.4e-07	p450	Predicted by CLC Genomics Workbench version 7.0.4	Full PFAM	Predicted from a full length model	Link to PFAM
bmsbwbcontig549_ORF	269	306	Laminin EGF-like (Domains III and V)	PF00053	274.6	3.9e-79	Laminin_EGF	Predicted by CLC Genomics Workbench version 7.0.4	Full PFAM	Predicted from a fragment model	Link to PFAM
bmsbwbcontig549_ORF	326	381	Laminin EGF-like (Domains III and V)	PF00053	274.6	3.9e-79	Laminin_EGF	Predicted by CLC Genomics Workbench version 7.0.4	Full PFAM	Predicted from a fragment model	Link to PFAM
bmsbwbcontig549_ORF	396	443	Laminin EGF-like (Domains III and V)	PF00053	274.6	3.9e-79	Laminin_EGF	Predicted by CLC Genomics Workbench version 7.0.4	Full PFAM	Predicted from a fragment model	Link to PFAM
bmsbwbcontig549_ORF	446	486	Laminin EGF-like (Domains III and V)	PF00053	274.6	3.9e-79	Laminin_EGF	Predicted by CLC Genomics Workbench version 7.0.4	Full PFAM	Predicted from a fragment model	Link to PFAM
bmsbwbcontig549_ORF	489	532	Laminin EGF-like (Domains III and V)	PF00053	274.6	3.9e-79	Laminin_EGF	Predicted by CLC Genomics Workbench version 7.0.4	Full PFAM	Predicted from a fragment model	Link to PFAM
bmsbwbcontig549_ORF	535	578	Laminin EGF-like (Domains III and V)	PF00053	274.6	3.9e-79	Laminin_EGF	Predicted by CLC Genomics Workbench version 7.0.4	Full PFAM	Predicted from a fragment model	Link to PFAM
bmsbwbcontig549_ORF	581	623	Laminin EGF-like (Domains III and V)	PF00053	274.6	3.9e-79	Laminin_EGF	Predicted by CLC Genomics Workbench version 7.0.4	Full PFAM	Predicted from a fragment model	Link to PFAM
bmsbwbcontig549_ORF	626	670	Laminin EGF-like (Domains III and V)	PF00053	274.6	3.9e-79	Laminin_EGF	Predicted by CLC Genomics Workbench version 7.0.4	Full PFAM	Predicted from a fragment model	Link to PFAM
bmsbwbcontig549_ORF	673	726	Laminin EGF-like (Domains III and V)	PF00053	274.6	3.9e-79	Laminin_EGF	Predicted by CLC Genomics Workbench version 7.0.4	Full PFAM	Predicted from a fragment model	Link to PFAM
bmsbwbcontig549_ORF	729	779	Laminin EGF-like (Domains III and V)	PF00053	274.6	3.9e-79	Laminin_EGF	Predicted by CLC Genomics Workbench version 7.0.4	Full PFAM	Predicted from a fragment model	Link to PFAM
bmsbwbcontig549_ORF	782	813	Laminin EGF-like (Domains III and V)	PF00053	274.6	3.9e-79	Laminin_EGF	Predicted by CLC Genomics Workbench version 7.0.4	Full PFAM	Predicted from a fragment model	Link to PFAM
bmsbwbcontig549_ORF	21	267	Laminin N-terminal (Domain VI)	PF00055	227.2	1.6e-68	Laminin_N	Predicted by CLC Genomics Workbench version 7.0.4	Full PFAM	Predicted from a fragment model	Link to PFAM
bmsbwbcontig549_ORF	269	323	Laminin EGF-like (Domains III and V)	PF00053	286	1.5e-82	Laminin_EGF	Predicted by CLC Genomics Workbench version 7.0.4	Full PFAM	Predicted from a full length model	Link to PFAM
bmsbwbcontig549_ORF	326	393	Laminin EGF-like (Domains III and V)	PF00053	286	1.5e-82	Laminin_EGF	Predicted by CLC Genomics Workbench version 7.0.4	Full PFAM	Predicted from a full length model	Link to PFAM
bmsbwbcontig549_ORF	396	438	Laminin EGF-like (Domains III and V)	PF00053	286	1.5e-82	Laminin_EGF	Predicted by CLC Genomics Workbench version 7.0.4	Full PFAM	Predicted from a full length model	Link to PFAM
bmsbwbcontig549_ORF	441	486	Laminin EGF-like (Domains III and V)	PF00053	286	1.5e-82	Laminin_EGF	Predicted by CLC Genomics Workbench version 7.0.4	Full PFAM	Predicted from a full length model	Link to PFAM
bmsbwbcontig549_ORF	489	532	Laminin EGF-like (Domains III and V)	PF00053	286	1.5e-82	Laminin_EGF	Predicted by CLC Genomics Workbench version 7.0.4	Full PFAM	Predicted from a full length model	Link to PFAM
bmsbwbcontig549_ORF	535	578	Laminin EGF-like (Domains III and V)	PF00053	286	1.5e-82	Laminin_EGF	Predicted by CLC Genomics Workbench version 7.0.4	Full PFAM	Predicted from a full length model	Link to PFAM
bmsbwbcontig549_ORF	581	623	Laminin EGF-like (Domains III and V)	PF00053	286	1.5e-82	Laminin_EGF	Predicted by CLC Genomics Workbench version 7.0.4	Full PFAM	Predicted from a full length model	Link to PFAM
bmsbwbcontig549_ORF	626	670	Laminin EGF-like (Domains III and V)	PF00053	286	1.5e-82	Laminin_EGF	Predicted by CLC Genomics Workbench version 7.0.4	Full PFAM	Predicted from a full length model	Link to PFAM
bmsbwbcontig549_ORF	673	726	Laminin EGF-like (Domains III and V)	PF00053	286	1.5e-82	Laminin_EGF	Predicted by CLC Genomics Workbench version 7.0.4	Full PFAM	Predicted from a full length model	Link to PFAM
bmsbwbcontig549_ORF	729	779	Laminin EGF-like (Domains III and V)	PF00053	286	1.5e-82	Laminin_EGF	Predicted by CLC Genomics Workbench version 7.0.4	Full PFAM	Predicted from a full length model	Link to PFAM
bmsbwbcontig549_ORF	782	828	Laminin EGF-like (Domains III and V)	PF00053	286	1.5e-82	Laminin_EGF	Predicted by CLC Genomics Workbench version 7.0.4	Full PFAM	Predicted from a full length model	Link to PFAM
bmsbwbcontig549_ORF	21	267	Laminin N-terminal (Domain VI)	PF00055	229.1	2e-65	Laminin_N	Predicted by CLC Genomics Workbench version 7.0.4	Full PFAM	Predicted from a full length model	Link to PFAM
bmsbwbcontig550_ORF	89	153	Inhibitor of Apoptosis domain	PF00653	118.6	6.3e-33	BIR	Predicted by CLC Genomics Workbench version 7.0.4	Full PFAM	Predicted from a fragment model	Link to PFAM
bmsbwbcontig550_ORF	89	153	Inhibitor of Apoptosis domain	PF00653	120.5	1e-32	BIR	Predicted by CLC Genomics Workbench version 7.0.4	Full PFAM	Predicted from a full length model	Link to PFAM
bmsbwbcontig551_ORF	7	72	Inhibitor of Apoptosis domain	PF00653	312.9	1.2e-90	BIR	Predicted by CLC Genomics Workbench version 7.0.4	Full PFAM	Predicted from a fragment model	Link to PFAM
bmsbwbcontig551_ORF	106	171	Inhibitor of Apoptosis domain	PF00653	312.9	1.2e-90	BIR	Predicted by CLC Genomics Workbench version 7.0.4	Full PFAM	Predicted from a fragment model	Link to PFAM
bmsbwbcontig551_ORF	225	290	Inhibitor of Apoptosis domain	PF00653	312.9	1.2e-90	BIR	Predicted by CLC Genomics Workbench version 7.0.4	Full PFAM	Predicted from a fragment model	Link to PFAM
bmsbwbcontig551_ORF	7	72	Inhibitor of Apoptosis domain	PF00653	318.6	2.3e-92	BIR	Predicted by CLC Genomics Workbench version 7.0.4	Full PFAM	Predicted from a full length model	Link to PFAM
bmsbwbcontig551_ORF	106	171	Inhibitor of Apoptosis domain	PF00653	318.6	2.3e-92	BIR	Predicted by CLC Genomics Workbench version 7.0.4	Full PFAM	Predicted from a full length model	Link to PFAM
bmsbwbcontig551_ORF	225	290	Inhibitor of Apoptosis domain	PF00653	318.6	2.3e-92	BIR	Predicted by CLC Genomics Workbench version 7.0.4	Full PFAM	Predicted from a full length model	Link to PFAM
bmsbwbcontig552_ORF	49	114	Inhibitor of Apoptosis domain	PF00653	123.5	2.6e-34	BIR	Predicted by CLC Genomics Workbench version 7.0.4	Full PFAM	Predicted from a fragment model	Link to PFAM
bmsbwbcontig552_ORF	199	233	Zinc finger, C3HC4 type (RING finger)	PF00097	12.1	0.00092	zf-C3HC4	Predicted by CLC Genomics Workbench version 7.0.4	Full PFAM	Predicted from a fragment model	Link to PFAM
bmsbwbcontig552_ORF	49	114	Inhibitor of Apoptosis domain	PF00653	125.4	3.4e-34	BIR	Predicted by CLC Genomics Workbench version 7.0.4	Full PFAM	Predicted from a full length model	Link to PFAM
bmsbwbcontig553_ORF	434	455	NACHT domain	PF05729	18.8	5.7e-05	NACHT	Predicted by CLC Genomics Workbench version 7.0.4	Full PFAM	Predicted from a fragment model	Link to PFAM
bmsbwbcontig553_ORF	520	599	NACHT domain	PF05729	18.8	5.7e-05	NACHT	Predicted by CLC Genomics Workbench version 7.0.4	Full PFAM	Predicted from a fragment model	Link to PFAM
bmsbwbcontig553_ORF	434	599	NACHT domain	PF05729	12.7	1.2e-05	NACHT	Predicted by CLC Genomics Workbench version 7.0.4	Full PFAM	Predicted from a full length model	Link to PFAM
bmsbwbcontig554_ORF	26	53	Ankyrin repeat	PF00023	143.1	1.6e-39	Ank	Predicted by CLC Genomics Workbench version 7.0.4	Full PFAM	Predicted from a fragment model	Link to PFAM
bmsbwbcontig554_ORF	55	87	Ankyrin repeat	PF00023	143.1	1.6e-39	Ank	Predicted by CLC Genomics Workbench version 7.0.4	Full PFAM	Predicted from a fragment model	Link to PFAM
bmsbwbcontig554_ORF	156	188	Ankyrin repeat	PF00023	143.1	1.6e-39	Ank	Predicted by CLC Genomics Workbench version 7.0.4	Full PFAM	Predicted from a fragment model	Link to PFAM
bmsbwbcontig554_ORF	309	341	Ankyrin repeat	PF00023	143.1	1.6e-39	Ank	Predicted by CLC Genomics Workbench version 7.0.4	Full PFAM	Predicted from a fragment model	Link to PFAM
bmsbwbcontig554_ORF	342	373	Ankyrin repeat	PF00023	143.1	1.6e-39	Ank	Predicted by CLC Genomics Workbench version 7.0.4	Full PFAM	Predicted from a fragment model	Link to PFAM
bmsbwbcontig554_ORF	381	403	Ankyrin repeat	PF00023	143.1	1.6e-39	Ank	Predicted by CLC Genomics Workbench version 7.0.4	Full PFAM	Predicted from a fragment model	Link to PFAM
bmsbwbcontig554_ORF	461	484	Ankyrin repeat	PF00023	143.1	1.6e-39	Ank	Predicted by CLC Genomics Workbench version 7.0.4	Full PFAM	Predicted from a fragment model	Link to PFAM
bmsbwbcontig554_ORF	499	532	Ankyrin repeat	PF00023	143.1	1.6e-39	Ank	Predicted by CLC Genomics Workbench version 7.0.4	Full PFAM	Predicted from a fragment model	Link to PFAM
bmsbwbcontig554_ORF	533	565	Ankyrin repeat	PF00023	143.1	1.6e-39	Ank	Predicted by CLC Genomics Workbench version 7.0.4	Full PFAM	Predicted from a fragment model	Link to PFAM
bmsbwbcontig554_ORF	21	53	Ankyrin repeat	PF00023	158.3	4.2e-44	Ank	Predicted by CLC Genomics Workbench version 7.0.4	Full PFAM	Predicted from a full length model	Link to PFAM
bmsbwbcontig554_ORF	55	87	Ankyrin repeat	PF00023	158.3	4.2e-44	Ank	Predicted by CLC Genomics Workbench version 7.0.4	Full PFAM	Predicted from a full length model	Link to PFAM
bmsbwbcontig554_ORF	156	188	Ankyrin repeat	PF00023	158.3	4.2e-44	Ank	Predicted by CLC Genomics Workbench version 7.0.4	Full PFAM	Predicted from a full length model	Link to PFAM
bmsbwbcontig554_ORF	309	341	Ankyrin repeat	PF00023	158.3	4.2e-44	Ank	Predicted by CLC Genomics Workbench version 7.0.4	Full PFAM	Predicted from a full length model	Link to PFAM
bmsbwbcontig554_ORF	342	373	Ankyrin repeat	PF00023	158.3	4.2e-44	Ank	Predicted by CLC Genomics Workbench version 7.0.4	Full PFAM	Predicted from a full length model	Link to PFAM
bmsbwbcontig554_ORF	381	413	Ankyrin repeat	PF00023	158.3	4.2e-44	Ank	Predicted by CLC Genomics Workbench version 7.0.4	Full PFAM	Predicted from a full length model	Link to PFAM
bmsbwbcontig554_ORF	461	491	Ankyrin repeat	PF00023	158.3	4.2e-44	Ank	Predicted by CLC Genomics Workbench version 7.0.4	Full PFAM	Predicted from a full length model	Link to PFAM
bmsbwbcontig554_ORF	499	532	Ankyrin repeat	PF00023	158.3	4.2e-44	Ank	Predicted by CLC Genomics Workbench version 7.0.4	Full PFAM	Predicted from a full length model	Link to PFAM
bmsbwbcontig554_ORF	533	565	Ankyrin repeat	PF00023	158.3	4.2e-44	Ank	Predicted by CLC Genomics Workbench version 7.0.4	Full PFAM	Predicted from a full length model	Link to PFAM
bmsbwbcontig557_ORF	166	358	Protein of unknown function (DUF625)	PF04802	357.6	6.7e-107	DUF625	Predicted by CLC Genomics Workbench version 7.0.4	Full PFAM	Predicted from a fragment model	Link to PFAM
bmsbwbcontig557_ORF	166	358	Protein of unknown function (DUF625)	PF04802	359.6	1.1e-104	DUF625	Predicted by CLC Genomics Workbench version 7.0.4	Full PFAM	Predicted from a full length model	Link to PFAM
bmsbwbcontig559_ORF	29	634	Hsp70 protein	PF00012	1359.2	0	HSP70	Predicted by CLC Genomics Workbench version 7.0.4	Full PFAM	Predicted from a fragment model	Link to PFAM
bmsbwbcontig559_ORF	29	634	Hsp70 protein	PF00012	1361.2	0	HSP70	Predicted by CLC Genomics Workbench version 7.0.4	Full PFAM	Predicted from a full length model	Link to PFAM
bmsbwbcontig559_ORF	27	411	MreB/Mbl protein	PF06723	-243.9	0.00062	MreB_Mbl	Predicted by CLC Genomics Workbench version 7.0.4	Full PFAM	Predicted from a full length model	Link to PFAM
bmsbwbcontig561_ORF	25	158	FUN14 family	PF04930	17.8	0.00014	FUN14	Predicted by CLC Genomics Workbench version 7.0.4	Full PFAM	Predicted from a fragment model	Link to PFAM
bmsbwbcontig563_ORF	1	27	Ankyrin repeat	PF00023	70.2	2.4e-18	Ank	Predicted by CLC Genomics Workbench version 7.0.4	Full PFAM	Predicted from a fragment model	Link to PFAM
bmsbwbcontig563_ORF	28	60	Ankyrin repeat	PF00023	70.2	2.4e-18	Ank	Predicted by CLC Genomics Workbench version 7.0.4	Full PFAM	Predicted from a fragment model	Link to PFAM
bmsbwbcontig563_ORF	61	68	Ankyrin repeat	PF00023	70.2	2.4e-18	Ank	Predicted by CLC Genomics Workbench version 7.0.4	Full PFAM	Predicted from a fragment model	Link to PFAM
bmsbwbcontig563_ORF	1	27	Ankyrin repeat	PF00023	59.4	2.4e-14	Ank	Predicted by CLC Genomics Workbench version 7.0.4	Full PFAM	Predicted from a full length model	Link to PFAM
bmsbwbcontig563_ORF	28	60	Ankyrin repeat	PF00023	59.4	2.4e-14	Ank	Predicted by CLC Genomics Workbench version 7.0.4	Full PFAM	Predicted from a full length model	Link to PFAM
bmsbwbcontig564_ORF	43	60	Ataxin-2 C-terminal region	PF07145	25.9	2.7e-06	PAM2	Predicted by CLC Genomics Workbench version 7.0.4	Full PFAM	Predicted from a fragment model	Link to PFAM
bmsbwbcontig564_ORF	43	60	Ataxin-2 C-terminal region	PF07145	27.9	7.3e-05	PAM2	Predicted by CLC Genomics Workbench version 7.0.4	Full PFAM	Predicted from a full length model	Link to PFAM
bmsbwbcontig565_ORF	216	451	Dihydropyridine sensitive L-type calcium channel (Beta subunit)	PF00774	515.3	6.8e-165	Ca_channel_B	Predicted by CLC Genomics Workbench version 7.0.4	Full PFAM	Predicted from a fragment model	Link to PFAM
bmsbwbcontig565_ORF	216	451	Dihydropyridine sensitive L-type calcium channel (Beta subunit)	PF00774	517.3	3.6e-152	Ca_channel_B	Predicted by CLC Genomics Workbench version 7.0.4	Full PFAM	Predicted from a full length model	Link to PFAM
bmsbwbcontig566_ORF	39	67	FAD dependent oxidoreductase	PF01266	18.9	7.8e-05	DAO	Predicted by CLC Genomics Workbench version 7.0.4	Full PFAM	Predicted from a fragment model	Link to PFAM
bmsbwbcontig566_ORF	219	230	FAD dependent oxidoreductase	PF01266	18.9	7.8e-05	DAO	Predicted by CLC Genomics Workbench version 7.0.4	Full PFAM	Predicted from a fragment model	Link to PFAM
bmsbwbcontig566_ORF	39	67	FAD binding domain	PF00890	17.3	0.0001	FAD_binding_2	Predicted by CLC Genomics Workbench version 7.0.4	Full PFAM	Predicted from a fragment model	Link to PFAM
bmsbwbcontig566_ORF	38	67	HI0933-like protein	PF03486	16.7	0.00028	HI0933_like	Predicted by CLC Genomics Workbench version 7.0.4	Full PFAM	Predicted from a fragment model	Link to PFAM
bmsbwbcontig566_ORF	39	46	Pyridine nucleotide-disulphide oxidoreductase	PF00070	80.1	1.1e-22	Pyr_redox	Predicted by CLC Genomics Workbench version 7.0.4	Full PFAM	Predicted from a fragment model	Link to PFAM
bmsbwbcontig566_ORF	172	189	Pyridine nucleotide-disulphide oxidoreductase	PF00070	80.1	1.1e-22	Pyr_redox	Predicted by CLC Genomics Workbench version 7.0.4	Full PFAM	Predicted from a fragment model	Link to PFAM
bmsbwbcontig566_ORF	219	316	Pyridine nucleotide-disulphide oxidoreductase	PF00070	80.1	1.1e-22	Pyr_redox	Predicted by CLC Genomics Workbench version 7.0.4	Full PFAM	Predicted from a fragment model	Link to PFAM
bmsbwbcontig566_ORF	39	363	Pyridine nucleotide-disulphide oxidoreductase	PF07992	201	6e-57	Pyr_redox_2	Predicted by CLC Genomics Workbench version 7.0.4	Full PFAM	Predicted from a fragment model	Link to PFAM
bmsbwbcontig566_ORF	393	506	Pyridine nucleotide-disulphide oxidoreductase, dimerisation domain	PF02852	138.6	3.5e-38	Pyr_redox_dim	Predicted by CLC Genomics Workbench version 7.0.4	Full PFAM	Predicted from a fragment model	Link to PFAM
bmsbwbcontig566_ORF	219	316	Pyridine nucleotide-disulphide oxidoreductase	PF00070	76.1	2.3e-19	Pyr_redox	Predicted by CLC Genomics Workbench version 7.0.4	Full PFAM	Predicted from a full length model	Link to PFAM
bmsbwbcontig566_ORF	39	363	Pyridine nucleotide-disulphide oxidoreductase	PF07992	202.7	1.8e-57	Pyr_redox_2	Predicted by CLC Genomics Workbench version 7.0.4	Full PFAM	Predicted from a full length model	Link to PFAM
bmsbwbcontig566_ORF	393	506	Pyridine nucleotide-disulphide oxidoreductase, dimerisation domain	PF02852	140.6	8.9e-39	Pyr_redox_dim	Predicted by CLC Genomics Workbench version 7.0.4	Full PFAM	Predicted from a full length model	Link to PFAM
bmsbwbcontig568_ORF	114	311	Astacin (Peptidase family M12A)	PF01400	390.6	1.1e-116	Astacin	Predicted by CLC Genomics Workbench version 7.0.4	Full PFAM	Predicted from a fragment model	Link to PFAM
bmsbwbcontig568_ORF	312	420	CUB domain	PF00431	756.8	6.1e-229	CUB	Predicted by CLC Genomics Workbench version 7.0.4	Full PFAM	Predicted from a fragment model	Link to PFAM
bmsbwbcontig568_ORF	424	534	CUB domain	PF00431	756.8	6.1e-229	CUB	Predicted by CLC Genomics Workbench version 7.0.4	Full PFAM	Predicted from a fragment model	Link to PFAM
bmsbwbcontig568_ORF	580	694	CUB domain	PF00431	756.8	6.1e-229	CUB	Predicted by CLC Genomics Workbench version 7.0.4	Full PFAM	Predicted from a fragment model	Link to PFAM
bmsbwbcontig568_ORF	741	850	CUB domain	PF00431	756.8	6.1e-229	CUB	Predicted by CLC Genomics Workbench version 7.0.4	Full PFAM	Predicted from a fragment model	Link to PFAM
bmsbwbcontig568_ORF	854	967	CUB domain	PF00431	756.8	6.1e-229	CUB	Predicted by CLC Genomics Workbench version 7.0.4	Full PFAM	Predicted from a fragment model	Link to PFAM
bmsbwbcontig568_ORF	541	576	EGF-like domain	PF00008	47.7	4e-12	EGF	Predicted by CLC Genomics Workbench version 7.0.4	Full PFAM	Predicted from a fragment model	Link to PFAM
bmsbwbcontig568_ORF	701	736	EGF-like domain	PF00008	47.7	4e-12	EGF	Predicted by CLC Genomics Workbench version 7.0.4	Full PFAM	Predicted from a fragment model	Link to PFAM
bmsbwbcontig568_ORF	539	576	Calcium binding EGF domain	PF07645	33.8	3.9e-09	EGF_CA	Predicted by CLC Genomics Workbench version 7.0.4	Full PFAM	Predicted from a fragment model	Link to PFAM
bmsbwbcontig568_ORF	697	736	Calcium binding EGF domain	PF07645	33.8	3.9e-09	EGF_CA	Predicted by CLC Genomics Workbench version 7.0.4	Full PFAM	Predicted from a fragment model	Link to PFAM
bmsbwbcontig568_ORF	114	311	Astacin (Peptidase family M12A)	PF01400	392.6	1.2e-114	Astacin	Predicted by CLC Genomics Workbench version 7.0.4	Full PFAM	Predicted from a full length model	Link to PFAM
bmsbwbcontig568_ORF	312	420	CUB domain	PF00431	766.6	3.3e-227	CUB	Predicted by CLC Genomics Workbench version 7.0.4	Full PFAM	Predicted from a full length model	Link to PFAM
bmsbwbcontig568_ORF	424	534	CUB domain	PF00431	766.6	3.3e-227	CUB	Predicted by CLC Genomics Workbench version 7.0.4	Full PFAM	Predicted from a full length model	Link to PFAM
bmsbwbcontig568_ORF	580	694	CUB domain	PF00431	766.6	3.3e-227	CUB	Predicted by CLC Genomics Workbench version 7.0.4	Full PFAM	Predicted from a full length model	Link to PFAM
bmsbwbcontig568_ORF	741	850	CUB domain	PF00431	766.6	3.3e-227	CUB	Predicted by CLC Genomics Workbench version 7.0.4	Full PFAM	Predicted from a full length model	Link to PFAM
bmsbwbcontig568_ORF	854	967	CUB domain	PF00431	766.6	3.3e-227	CUB	Predicted by CLC Genomics Workbench version 7.0.4	Full PFAM	Predicted from a full length model	Link to PFAM
bmsbwbcontig568_ORF	541	576	EGF-like domain	PF00008	51.6	5.3e-12	EGF	Predicted by CLC Genomics Workbench version 7.0.4	Full PFAM	Predicted from a full length model	Link to PFAM
bmsbwbcontig568_ORF	701	736	EGF-like domain	PF00008	51.6	5.3e-12	EGF	Predicted by CLC Genomics Workbench version 7.0.4	Full PFAM	Predicted from a full length model	Link to PFAM
bmsbwbcontig568_ORF	539	576	Calcium binding EGF domain	PF07645	35.4	4.1e-07	EGF_CA	Predicted by CLC Genomics Workbench version 7.0.4	Full PFAM	Predicted from a full length model	Link to PFAM
bmsbwbcontig568_ORF	697	736	Calcium binding EGF domain	PF07645	35.4	4.1e-07	EGF_CA	Predicted by CLC Genomics Workbench version 7.0.4	Full PFAM	Predicted from a full length model	Link to PFAM
bmsbwbcontig572_ORF	6	176	Ribosomal L18ae protein family	PF01775	428.7	1.7e-125	Ribosomal_L18ae	Predicted by CLC Genomics Workbench version 7.0.4	Full PFAM	Predicted from a fragment model	Link to PFAM
bmsbwbcontig572_ORF	6	176	Ribosomal L18ae protein family	PF01775	430.7	4.2e-126	Ribosomal_L18ae	Predicted by CLC Genomics Workbench version 7.0.4	Full PFAM	Predicted from a full length model	Link to PFAM
bmsbwbcontig573_ORF	169	232	SAM domain (Sterile alpha motif)	PF00536	126.6	8.8e-36	SAM_1	Predicted by CLC Genomics Workbench version 7.0.4	Full PFAM	Predicted from a fragment model	Link to PFAM
bmsbwbcontig573_ORF	239	302	SAM domain (Sterile alpha motif)	PF00536	126.6	8.8e-36	SAM_1	Predicted by CLC Genomics Workbench version 7.0.4	Full PFAM	Predicted from a fragment model	Link to PFAM
bmsbwbcontig573_ORF	176	234	SAM domain (Sterile alpha motif)	PF07647	78	7e-22	SAM_2	Predicted by CLC Genomics Workbench version 7.0.4	Full PFAM	Predicted from a fragment model	Link to PFAM
bmsbwbcontig573_ORF	242	304	SAM domain (Sterile alpha motif)	PF07647	78	7e-22	SAM_2	Predicted by CLC Genomics Workbench version 7.0.4	Full PFAM	Predicted from a fragment model	Link to PFAM
bmsbwbcontig573_ORF	169	232	SAM domain (Sterile alpha motif)	PF00536	130.6	9.2e-36	SAM_1	Predicted by CLC Genomics Workbench version 7.0.4	Full PFAM	Predicted from a full length model	Link to PFAM
bmsbwbcontig573_ORF	239	302	SAM domain (Sterile alpha motif)	PF00536	130.6	9.2e-36	SAM_1	Predicted by CLC Genomics Workbench version 7.0.4	Full PFAM	Predicted from a full length model	Link to PFAM
bmsbwbcontig573_ORF	168	234	SAM domain (Sterile alpha motif)	PF07647	79.6	2e-20	SAM_2	Predicted by CLC Genomics Workbench version 7.0.4	Full PFAM	Predicted from a full length model	Link to PFAM
bmsbwbcontig573_ORF	238	304	SAM domain (Sterile alpha motif)	PF07647	79.6	2e-20	SAM_2	Predicted by CLC Genomics Workbench version 7.0.4	Full PFAM	Predicted from a full length model	Link to PFAM
bmsbwbcontig574_ORF	11	76	Complex 1 protein (LYR family)	PF05347	71.8	7.5e-19	Complex1_LYR	Predicted by CLC Genomics Workbench version 7.0.4	Full PFAM	Predicted from a fragment model	Link to PFAM
bmsbwbcontig574_ORF	11	76	Complex 1 protein (LYR family)	PF05347	73.7	1.2e-18	Complex1_LYR	Predicted by CLC Genomics Workbench version 7.0.4	Full PFAM	Predicted from a full length model	Link to PFAM
bmsbwbcontig575_ORF	2	373	Catalase	PF00199	845.4	6e-251	Catalase	Predicted by CLC Genomics Workbench version 7.0.4	Full PFAM	Predicted from a fragment model	Link to PFAM
bmsbwbcontig575_ORF	1	373	Catalase	PF00199	835.4	6.2e-248	Catalase	Predicted by CLC Genomics Workbench version 7.0.4	Full PFAM	Predicted from a full length model	Link to PFAM
bmsbwbcontig577_ORF	2	46	LIM domain	PF00412	35.7	2e-09	LIM	Predicted by CLC Genomics Workbench version 7.0.4	Full PFAM	Predicted from a fragment model	Link to PFAM
bmsbwbcontig577_ORF	1	46	LIM domain	PF00412	23.4	2.1e-05	LIM	Predicted by CLC Genomics Workbench version 7.0.4	Full PFAM	Predicted from a full length model	Link to PFAM
bmsbwbcontig579_ORF	80	102	Leucine Rich Repeat	PF00560	111.4	5.3e-30	LRR_1	Predicted by CLC Genomics Workbench version 7.0.4	Full PFAM	Predicted from a fragment model	Link to PFAM
bmsbwbcontig579_ORF	104	126	Leucine Rich Repeat	PF00560	111.4	5.3e-30	LRR_1	Predicted by CLC Genomics Workbench version 7.0.4	Full PFAM	Predicted from a fragment model	Link to PFAM
bmsbwbcontig579_ORF	127	152	Leucine Rich Repeat	PF00560	111.4	5.3e-30	LRR_1	Predicted by CLC Genomics Workbench version 7.0.4	Full PFAM	Predicted from a fragment model	Link to PFAM
bmsbwbcontig579_ORF	157	177	Leucine Rich Repeat	PF00560	111.4	5.3e-30	LRR_1	Predicted by CLC Genomics Workbench version 7.0.4	Full PFAM	Predicted from a fragment model	Link to PFAM
bmsbwbcontig579_ORF	182	204	Leucine Rich Repeat	PF00560	111.4	5.3e-30	LRR_1	Predicted by CLC Genomics Workbench version 7.0.4	Full PFAM	Predicted from a fragment model	Link to PFAM
bmsbwbcontig579_ORF	206	228	Leucine Rich Repeat	PF00560	111.4	5.3e-30	LRR_1	Predicted by CLC Genomics Workbench version 7.0.4	Full PFAM	Predicted from a fragment model	Link to PFAM
bmsbwbcontig579_ORF	230	250	Leucine Rich Repeat	PF00560	111.4	5.3e-30	LRR_1	Predicted by CLC Genomics Workbench version 7.0.4	Full PFAM	Predicted from a fragment model	Link to PFAM
bmsbwbcontig579_ORF	251	273	Leucine Rich Repeat	PF00560	111.4	5.3e-30	LRR_1	Predicted by CLC Genomics Workbench version 7.0.4	Full PFAM	Predicted from a fragment model	Link to PFAM
bmsbwbcontig579_ORF	275	297	Leucine Rich Repeat	PF00560	111.4	5.3e-30	LRR_1	Predicted by CLC Genomics Workbench version 7.0.4	Full PFAM	Predicted from a fragment model	Link to PFAM
bmsbwbcontig579_ORF	299	322	Leucine Rich Repeat	PF00560	111.4	5.3e-30	LRR_1	Predicted by CLC Genomics Workbench version 7.0.4	Full PFAM	Predicted from a fragment model	Link to PFAM
bmsbwbcontig579_ORF	324	345	Leucine Rich Repeat	PF00560	111.4	5.3e-30	LRR_1	Predicted by CLC Genomics Workbench version 7.0.4	Full PFAM	Predicted from a fragment model	Link to PFAM
bmsbwbcontig579_ORF	353	370	Leucine Rich Repeat	PF00560	111.4	5.3e-30	LRR_1	Predicted by CLC Genomics Workbench version 7.0.4	Full PFAM	Predicted from a fragment model	Link to PFAM
bmsbwbcontig579_ORF	372	394	Leucine Rich Repeat	PF00560	111.4	5.3e-30	LRR_1	Predicted by CLC Genomics Workbench version 7.0.4	Full PFAM	Predicted from a fragment model	Link to PFAM
bmsbwbcontig579_ORF	396	418	Leucine Rich Repeat	PF00560	111.4	5.3e-30	LRR_1	Predicted by CLC Genomics Workbench version 7.0.4	Full PFAM	Predicted from a fragment model	Link to PFAM
bmsbwbcontig579_ORF	420	440	Leucine Rich Repeat	PF00560	111.4	5.3e-30	LRR_1	Predicted by CLC Genomics Workbench version 7.0.4	Full PFAM	Predicted from a fragment model	Link to PFAM
bmsbwbcontig579_ORF	444	464	Leucine Rich Repeat	PF00560	111.4	5.3e-30	LRR_1	Predicted by CLC Genomics Workbench version 7.0.4	Full PFAM	Predicted from a fragment model	Link to PFAM
bmsbwbcontig579_ORF	475	497	Leucine Rich Repeat	PF00560	111.4	5.3e-30	LRR_1	Predicted by CLC Genomics Workbench version 7.0.4	Full PFAM	Predicted from a fragment model	Link to PFAM
bmsbwbcontig579_ORF	499	519	Leucine Rich Repeat	PF00560	111.4	5.3e-30	LRR_1	Predicted by CLC Genomics Workbench version 7.0.4	Full PFAM	Predicted from a fragment model	Link to PFAM
bmsbwbcontig579_ORF	80	102	Leucine Rich Repeat	PF00560	139.2	2.3e-38	LRR_1	Predicted by CLC Genomics Workbench version 7.0.4	Full PFAM	Predicted from a full length model	Link to PFAM
bmsbwbcontig579_ORF	104	126	Leucine Rich Repeat	PF00560	139.2	2.3e-38	LRR_1	Predicted by CLC Genomics Workbench version 7.0.4	Full PFAM	Predicted from a full length model	Link to PFAM
bmsbwbcontig579_ORF	127	152	Leucine Rich Repeat	PF00560	139.2	2.3e-38	LRR_1	Predicted by CLC Genomics Workbench version 7.0.4	Full PFAM	Predicted from a full length model	Link to PFAM
bmsbwbcontig579_ORF	157	177	Leucine Rich Repeat	PF00560	139.2	2.3e-38	LRR_1	Predicted by CLC Genomics Workbench version 7.0.4	Full PFAM	Predicted from a full length model	Link to PFAM
bmsbwbcontig579_ORF	182	204	Leucine Rich Repeat	PF00560	139.2	2.3e-38	LRR_1	Predicted by CLC Genomics Workbench version 7.0.4	Full PFAM	Predicted from a full length model	Link to PFAM
bmsbwbcontig579_ORF	206	228	Leucine Rich Repeat	PF00560	139.2	2.3e-38	LRR_1	Predicted by CLC Genomics Workbench version 7.0.4	Full PFAM	Predicted from a full length model	Link to PFAM
bmsbwbcontig579_ORF	230	250	Leucine Rich Repeat	PF00560	139.2	2.3e-38	LRR_1	Predicted by CLC Genomics Workbench version 7.0.4	Full PFAM	Predicted from a full length model	Link to PFAM
bmsbwbcontig579_ORF	251	273	Leucine Rich Repeat	PF00560	139.2	2.3e-38	LRR_1	Predicted by CLC Genomics Workbench version 7.0.4	Full PFAM	Predicted from a full length model	Link to PFAM
bmsbwbcontig579_ORF	275	297	Leucine Rich Repeat	PF00560	139.2	2.3e-38	LRR_1	Predicted by CLC Genomics Workbench version 7.0.4	Full PFAM	Predicted from a full length model	Link to PFAM
bmsbwbcontig579_ORF	299	322	Leucine Rich Repeat	PF00560	139.2	2.3e-38	LRR_1	Predicted by CLC Genomics Workbench version 7.0.4	Full PFAM	Predicted from a full length model	Link to PFAM
bmsbwbcontig579_ORF	324	345	Leucine Rich Repeat	PF00560	139.2	2.3e-38	LRR_1	Predicted by CLC Genomics Workbench version 7.0.4	Full PFAM	Predicted from a full length model	Link to PFAM
bmsbwbcontig579_ORF	372	394	Leucine Rich Repeat	PF00560	139.2	2.3e-38	LRR_1	Predicted by CLC Genomics Workbench version 7.0.4	Full PFAM	Predicted from a full length model	Link to PFAM
bmsbwbcontig579_ORF	396	418	Leucine Rich Repeat	PF00560	139.2	2.3e-38	LRR_1	Predicted by CLC Genomics Workbench version 7.0.4	Full PFAM	Predicted from a full length model	Link to PFAM
bmsbwbcontig579_ORF	420	440	Leucine Rich Repeat	PF00560	139.2	2.3e-38	LRR_1	Predicted by CLC Genomics Workbench version 7.0.4	Full PFAM	Predicted from a full length model	Link to PFAM
bmsbwbcontig579_ORF	444	464	Leucine Rich Repeat	PF00560	139.2	2.3e-38	LRR_1	Predicted by CLC Genomics Workbench version 7.0.4	Full PFAM	Predicted from a full length model	Link to PFAM
bmsbwbcontig579_ORF	475	497	Leucine Rich Repeat	PF00560	139.2	2.3e-38	LRR_1	Predicted by CLC Genomics Workbench version 7.0.4	Full PFAM	Predicted from a full length model	Link to PFAM
bmsbwbcontig579_ORF	499	519	Leucine Rich Repeat	PF00560	139.2	2.3e-38	LRR_1	Predicted by CLC Genomics Workbench version 7.0.4	Full PFAM	Predicted from a full length model	Link to PFAM
bmsbwbcontig581_ORF	1	519	Carboxylesterase	PF00135	431.7	2.1e-126	COesterase	Predicted by CLC Genomics Workbench version 7.0.4	Full PFAM	Predicted from a fragment model	Link to PFAM
bmsbwbcontig581_ORF	1	519	Carboxylesterase	PF00135	433.5	5.8e-127	COesterase	Predicted by CLC Genomics Workbench version 7.0.4	Full PFAM	Predicted from a full length model	Link to PFAM
bmsbwbcontig582_ORF	135	357	Elongation factor Tu GTP binding domain	PF00009	90.7	2.5e-24	GTP_EFTU	Predicted by CLC Genomics Workbench version 7.0.4	Full PFAM	Predicted from a fragment model	Link to PFAM
bmsbwbcontig582_ORF	381	452	Elongation factor Tu domain 2	PF03144	45.9	1.9e-11	GTP_EFTU_D2	Predicted by CLC Genomics Workbench version 7.0.4	Full PFAM	Predicted from a fragment model	Link to PFAM
bmsbwbcontig582_ORF	458	546	Elongation factor Tu C-terminal domain	PF03143	83.6	3.8e-22	GTP_EFTU_D3	Predicted by CLC Genomics Workbench version 7.0.4	Full PFAM	Predicted from a fragment model	Link to PFAM
bmsbwbcontig582_ORF	136	151	Miro-like protein	PF08477	16.8	0.00054	Miro	Predicted by CLC Genomics Workbench version 7.0.4	Full PFAM	Predicted from a fragment model	Link to PFAM
bmsbwbcontig582_ORF	269	283	Miro-like protein	PF08477	16.8	0.00054	Miro	Predicted by CLC Genomics Workbench version 7.0.4	Full PFAM	Predicted from a fragment model	Link to PFAM
bmsbwbcontig582_ORF	135	155	GTPase of unknown function	PF01926	18.7	0.00047	MMR_HSR1	Predicted by CLC Genomics Workbench version 7.0.4	Full PFAM	Predicted from a fragment model	Link to PFAM
bmsbwbcontig582_ORF	265	283	GTPase of unknown function	PF01926	18.7	0.00047	MMR_HSR1	Predicted by CLC Genomics Workbench version 7.0.4	Full PFAM	Predicted from a fragment model	Link to PFAM
bmsbwbcontig582_ORF	135	357	Elongation factor Tu GTP binding domain	PF00009	92	3.8e-24	GTP_EFTU	Predicted by CLC Genomics Workbench version 7.0.4	Full PFAM	Predicted from a full length model	Link to PFAM
bmsbwbcontig582_ORF	381	452	Elongation factor Tu domain 2	PF03144	47.8	7.4e-11	GTP_EFTU_D2	Predicted by CLC Genomics Workbench version 7.0.4	Full PFAM	Predicted from a full length model	Link to PFAM
bmsbwbcontig582_ORF	458	546	Elongation factor Tu C-terminal domain	PF03143	85.4	3.7e-22	GTP_EFTU_D3	Predicted by CLC Genomics Workbench version 7.0.4	Full PFAM	Predicted from a full length model	Link to PFAM
bmsbwbcontig583_ORF	1	24	RNA recognition motif. (a.k.a. RRM, RBD, or RNP domain)	PF00076	19.4	0.00025	RRM_1	Predicted by CLC Genomics Workbench version 7.0.4	Full PFAM	Predicted from a fragment model	Link to PFAM
bmsbwbcontig583_ORF	46	63	Zinc knuckle	PF00098	26.9	5.1e-06	zf-CCHC	Predicted by CLC Genomics Workbench version 7.0.4	Full PFAM	Predicted from a fragment model	Link to PFAM
bmsbwbcontig583_ORF	46	63	Zinc knuckle	PF00098	28.9	3.7e-05	zf-CCHC	Predicted by CLC Genomics Workbench version 7.0.4	Full PFAM	Predicted from a full length model	Link to PFAM
bmsbwbcontig585_ORF	100	259	Dynamin family	PF00350	100.2	1.3e-26	Dynamin_N	Predicted by CLC Genomics Workbench version 7.0.4	Full PFAM	Predicted from a fragment model	Link to PFAM
bmsbwbcontig585_ORF	100	259	Dynamin family	PF00350	101.9	3.9e-27	Dynamin_N	Predicted by CLC Genomics Workbench version 7.0.4	Full PFAM	Predicted from a full length model	Link to PFAM
bmsbwbcontig585_ORF	98	261	GTPase of unknown function	PF01926	7.8	0.00041	MMR_HSR1	Predicted by CLC Genomics Workbench version 7.0.4	Full PFAM	Predicted from a full length model	Link to PFAM
bmsbwbcontig587_ORF	146	272	Odorant binding protein	PF03027	39.1	1.6e-10	DUF233	Predicted by CLC Genomics Workbench version 7.0.4	Full PFAM	Predicted from a fragment model	Link to PFAM
bmsbwbcontig587_ORF	146	272	Odorant binding protein	PF03027	41.1	8.1e-09	DUF233	Predicted by CLC Genomics Workbench version 7.0.4	Full PFAM	Predicted from a full length model	Link to PFAM
bmsbwbcontig589_ORF	100	195	CRAL/TRIO domain	PF00650	19.6	4.3e-05	CRAL_TRIO	Predicted by CLC Genomics Workbench version 7.0.4	Full PFAM	Predicted from a fragment model	Link to PFAM
bmsbwbcontig589_ORF	49	233	CRAL/TRIO domain	PF00650	2.2	0.00028	CRAL_TRIO	Predicted by CLC Genomics Workbench version 7.0.4	Full PFAM	Predicted from a full length model	Link to PFAM
bmsbwbcontig590_ORF	4	161	ATP synthase delta (OSCP) subunit	PF00213	161	6.5e-45	OSCP	Predicted by CLC Genomics Workbench version 7.0.4	Full PFAM	Predicted from a fragment model	Link to PFAM
bmsbwbcontig590_ORF	1	161	ATP synthase delta (OSCP) subunit	PF00213	145.3	3.5e-40	OSCP	Predicted by CLC Genomics Workbench version 7.0.4	Full PFAM	Predicted from a full length model	Link to PFAM
bmsbwbcontig591_ORF	108	155	PHD-finger	PF00628	48.8	5.1e-15	PHD	Predicted by CLC Genomics Workbench version 7.0.4	Full PFAM	Predicted from a fragment model	Link to PFAM
bmsbwbcontig591_ORF	108	155	PHD-finger	PF00628	50.7	1e-11	PHD	Predicted by CLC Genomics Workbench version 7.0.4	Full PFAM	Predicted from a full length model	Link to PFAM
bmsbwbcontig592_ORF	303	476	ABC-2 type transporter	PF01061	84.4	4.6e-23	ABC2_membrane	Predicted by CLC Genomics Workbench version 7.0.4	Full PFAM	Predicted from a fragment model	Link to PFAM
bmsbwbcontig592_ORF	29	51	ABC transporter	PF00005	135.8	2.4e-37	ABC_tran	Predicted by CLC Genomics Workbench version 7.0.4	Full PFAM	Predicted from a fragment model	Link to PFAM
bmsbwbcontig592_ORF	108	204	ABC transporter	PF00005	135.8	2.4e-37	ABC_tran	Predicted by CLC Genomics Workbench version 7.0.4	Full PFAM	Predicted from a fragment model	Link to PFAM
bmsbwbcontig592_ORF	27	51	Protein of unknown function, DUF258	PF03193	21	2.5e-05	DUF258	Predicted by CLC Genomics Workbench version 7.0.4	Full PFAM	Predicted from a fragment model	Link to PFAM
bmsbwbcontig592_ORF	303	514	ABC-2 type transporter	PF01061	73.1	1.8e-18	ABC2_membrane	Predicted by CLC Genomics Workbench version 7.0.4	Full PFAM	Predicted from a full length model	Link to PFAM
bmsbwbcontig592_ORF	29	204	ABC transporter	PF00005	133.8	9.5e-37	ABC_tran	Predicted by CLC Genomics Workbench version 7.0.4	Full PFAM	Predicted from a full length model	Link to PFAM
bmsbwbcontig597_ORF	1	503	Phosphoenolpyruvate carboxykinase	PF00821	1134.4	0	PEPCK	Predicted by CLC Genomics Workbench version 7.0.4	Full PFAM	Predicted from a fragment model	Link to PFAM
bmsbwbcontig597_ORF	1	503	Phosphoenolpyruvate carboxykinase	PF00821	1010.5	1.2e-300	PEPCK	Predicted by CLC Genomics Workbench version 7.0.4	Full PFAM	Predicted from a full length model	Link to PFAM
bmsbwbcontig602_ORF	225	397	Cation transporting ATPase, C-terminus	PF00689	288.2	3.2e-83	Cation_ATPase_C	Predicted by CLC Genomics Workbench version 7.0.4	Full PFAM	Predicted from a fragment model	Link to PFAM
bmsbwbcontig602_ORF	1	130	haloacid dehalogenase-like hydrolase	PF00702	44.5	4.7e-12	Hydrolase	Predicted by CLC Genomics Workbench version 7.0.4	Full PFAM	Predicted from a fragment model	Link to PFAM
bmsbwbcontig602_ORF	108	153	haloacid dehalogenase-like hydrolase	PF08282	17.8	0.00032	Hydrolase_3	Predicted by CLC Genomics Workbench version 7.0.4	Full PFAM	Predicted from a fragment model	Link to PFAM
bmsbwbcontig602_ORF	225	397	Cation transporting ATPase, C-terminus	PF00689	290.1	8.7e-84	Cation_ATPase_C	Predicted by CLC Genomics Workbench version 7.0.4	Full PFAM	Predicted from a full length model	Link to PFAM
bmsbwbcontig605_ORF	43	87	Surp module	PF01805	132.3	3.6e-37	Surp	Predicted by CLC Genomics Workbench version 7.0.4	Full PFAM	Predicted from a fragment model	Link to PFAM
bmsbwbcontig605_ORF	157	201	Surp module	PF01805	132.3	3.6e-37	Surp	Predicted by CLC Genomics Workbench version 7.0.4	Full PFAM	Predicted from a fragment model	Link to PFAM
bmsbwbcontig605_ORF	43	87	Surp module	PF01805	136.2	1.9e-37	Surp	Predicted by CLC Genomics Workbench version 7.0.4	Full PFAM	Predicted from a full length model	Link to PFAM
bmsbwbcontig605_ORF	157	201	Surp module	PF01805	136.2	1.9e-37	Surp	Predicted by CLC Genomics Workbench version 7.0.4	Full PFAM	Predicted from a full length model	Link to PFAM
bmsbwbcontig606_ORF	36	153	Cytochrome P450	PF00067	220.1	2.4e-67	p450	Predicted by CLC Genomics Workbench version 7.0.4	Full PFAM	Predicted from a fragment model	Link to PFAM
bmsbwbcontig606_ORF	306	499	Cytochrome P450	PF00067	220.1	2.4e-67	p450	Predicted by CLC Genomics Workbench version 7.0.4	Full PFAM	Predicted from a fragment model	Link to PFAM
bmsbwbcontig606_ORF	36	499	Cytochrome P450	PF00067	190.7	7.5e-54	p450	Predicted by CLC Genomics Workbench version 7.0.4	Full PFAM	Predicted from a full length model	Link to PFAM
bmsbwbcontig608_ORF	1	66	FAD binding domain	PF00667	27.3	1e-07	FAD_binding_1	Predicted by CLC Genomics Workbench version 7.0.4	Full PFAM	Predicted from a fragment model	Link to PFAM
bmsbwbcontig608_ORF	92	148	Oxidoreductase NAD-binding domain	PF00175	27.9	6.4e-07	NAD_binding_1	Predicted by CLC Genomics Workbench version 7.0.4	Full PFAM	Predicted from a fragment model	Link to PFAM
bmsbwbcontig609_ORF	43	67	Ankyrin repeat	PF00023	706.8	3.2e-209	Ank	Predicted by CLC Genomics Workbench version 7.0.4	Full PFAM	Predicted from a fragment model	Link to PFAM
bmsbwbcontig609_ORF	68	100	Ankyrin repeat	PF00023	706.8	3.2e-209	Ank	Predicted by CLC Genomics Workbench version 7.0.4	Full PFAM	Predicted from a fragment model	Link to PFAM
bmsbwbcontig609_ORF	101	133	Ankyrin repeat	PF00023	706.8	3.2e-209	Ank	Predicted by CLC Genomics Workbench version 7.0.4	Full PFAM	Predicted from a fragment model	Link to PFAM
bmsbwbcontig609_ORF	134	166	Ankyrin repeat	PF00023	706.8	3.2e-209	Ank	Predicted by CLC Genomics Workbench version 7.0.4	Full PFAM	Predicted from a fragment model	Link to PFAM
bmsbwbcontig609_ORF	167	190	Ankyrin repeat	PF00023	706.8	3.2e-209	Ank	Predicted by CLC Genomics Workbench version 7.0.4	Full PFAM	Predicted from a fragment model	Link to PFAM
bmsbwbcontig609_ORF	200	228	Ankyrin repeat	PF00023	706.8	3.2e-209	Ank	Predicted by CLC Genomics Workbench version 7.0.4	Full PFAM	Predicted from a fragment model	Link to PFAM
bmsbwbcontig609_ORF	229	261	Ankyrin repeat	PF00023	706.8	3.2e-209	Ank	Predicted by CLC Genomics Workbench version 7.0.4	Full PFAM	Predicted from a fragment model	Link to PFAM
bmsbwbcontig609_ORF	262	294	Ankyrin repeat	PF00023	706.8	3.2e-209	Ank	Predicted by CLC Genomics Workbench version 7.0.4	Full PFAM	Predicted from a fragment model	Link to PFAM
bmsbwbcontig609_ORF	295	327	Ankyrin repeat	PF00023	706.8	3.2e-209	Ank	Predicted by CLC Genomics Workbench version 7.0.4	Full PFAM	Predicted from a fragment model	Link to PFAM
bmsbwbcontig609_ORF	328	360	Ankyrin repeat	PF00023	706.8	3.2e-209	Ank	Predicted by CLC Genomics Workbench version 7.0.4	Full PFAM	Predicted from a fragment model	Link to PFAM
bmsbwbcontig609_ORF	361	393	Ankyrin repeat	PF00023	706.8	3.2e-209	Ank	Predicted by CLC Genomics Workbench version 7.0.4	Full PFAM	Predicted from a fragment model	Link to PFAM
bmsbwbcontig609_ORF	394	426	Ankyrin repeat	PF00023	706.8	3.2e-209	Ank	Predicted by CLC Genomics Workbench version 7.0.4	Full PFAM	Predicted from a fragment model	Link to PFAM
bmsbwbcontig609_ORF	427	459	Ankyrin repeat	PF00023	706.8	3.2e-209	Ank	Predicted by CLC Genomics Workbench version 7.0.4	Full PFAM	Predicted from a fragment model	Link to PFAM
bmsbwbcontig609_ORF	460	492	Ankyrin repeat	PF00023	706.8	3.2e-209	Ank	Predicted by CLC Genomics Workbench version 7.0.4	Full PFAM	Predicted from a fragment model	Link to PFAM
bmsbwbcontig609_ORF	493	525	Ankyrin repeat	PF00023	706.8	3.2e-209	Ank	Predicted by CLC Genomics Workbench version 7.0.4	Full PFAM	Predicted from a fragment model	Link to PFAM
bmsbwbcontig609_ORF	526	558	Ankyrin repeat	PF00023	706.8	3.2e-209	Ank	Predicted by CLC Genomics Workbench version 7.0.4	Full PFAM	Predicted from a fragment model	Link to PFAM
bmsbwbcontig609_ORF	559	591	Ankyrin repeat	PF00023	706.8	3.2e-209	Ank	Predicted by CLC Genomics Workbench version 7.0.4	Full PFAM	Predicted from a fragment model	Link to PFAM
bmsbwbcontig609_ORF	592	624	Ankyrin repeat	PF00023	706.8	3.2e-209	Ank	Predicted by CLC Genomics Workbench version 7.0.4	Full PFAM	Predicted from a fragment model	Link to PFAM
bmsbwbcontig609_ORF	625	657	Ankyrin repeat	PF00023	706.8	3.2e-209	Ank	Predicted by CLC Genomics Workbench version 7.0.4	Full PFAM	Predicted from a fragment model	Link to PFAM
bmsbwbcontig609_ORF	658	690	Ankyrin repeat	PF00023	706.8	3.2e-209	Ank	Predicted by CLC Genomics Workbench version 7.0.4	Full PFAM	Predicted from a fragment model	Link to PFAM
bmsbwbcontig609_ORF	691	723	Ankyrin repeat	PF00023	706.8	3.2e-209	Ank	Predicted by CLC Genomics Workbench version 7.0.4	Full PFAM	Predicted from a fragment model	Link to PFAM
bmsbwbcontig609_ORF	724	756	Ankyrin repeat	PF00023	706.8	3.2e-209	Ank	Predicted by CLC Genomics Workbench version 7.0.4	Full PFAM	Predicted from a fragment model	Link to PFAM
bmsbwbcontig609_ORF	757	789	Ankyrin repeat	PF00023	706.8	3.2e-209	Ank	Predicted by CLC Genomics Workbench version 7.0.4	Full PFAM	Predicted from a fragment model	Link to PFAM
bmsbwbcontig609_ORF	35	67	Ankyrin repeat	PF00023	744	2e-220	Ank	Predicted by CLC Genomics Workbench version 7.0.4	Full PFAM	Predicted from a full length model	Link to PFAM
bmsbwbcontig609_ORF	68	100	Ankyrin repeat	PF00023	744	2e-220	Ank	Predicted by CLC Genomics Workbench version 7.0.4	Full PFAM	Predicted from a full length model	Link to PFAM
bmsbwbcontig609_ORF	101	133	Ankyrin repeat	PF00023	744	2e-220	Ank	Predicted by CLC Genomics Workbench version 7.0.4	Full PFAM	Predicted from a full length model	Link to PFAM
bmsbwbcontig609_ORF	134	166	Ankyrin repeat	PF00023	744	2e-220	Ank	Predicted by CLC Genomics Workbench version 7.0.4	Full PFAM	Predicted from a full length model	Link to PFAM
bmsbwbcontig609_ORF	167	195	Ankyrin repeat	PF00023	744	2e-220	Ank	Predicted by CLC Genomics Workbench version 7.0.4	Full PFAM	Predicted from a full length model	Link to PFAM
bmsbwbcontig609_ORF	196	228	Ankyrin repeat	PF00023	744	2e-220	Ank	Predicted by CLC Genomics Workbench version 7.0.4	Full PFAM	Predicted from a full length model	Link to PFAM
bmsbwbcontig609_ORF	229	261	Ankyrin repeat	PF00023	744	2e-220	Ank	Predicted by CLC Genomics Workbench version 7.0.4	Full PFAM	Predicted from a full length model	Link to PFAM
bmsbwbcontig609_ORF	262	294	Ankyrin repeat	PF00023	744	2e-220	Ank	Predicted by CLC Genomics Workbench version 7.0.4	Full PFAM	Predicted from a full length model	Link to PFAM
bmsbwbcontig609_ORF	295	327	Ankyrin repeat	PF00023	744	2e-220	Ank	Predicted by CLC Genomics Workbench version 7.0.4	Full PFAM	Predicted from a full length model	Link to PFAM
bmsbwbcontig609_ORF	328	360	Ankyrin repeat	PF00023	744	2e-220	Ank	Predicted by CLC Genomics Workbench version 7.0.4	Full PFAM	Predicted from a full length model	Link to PFAM
bmsbwbcontig609_ORF	361	393	Ankyrin repeat	PF00023	744	2e-220	Ank	Predicted by CLC Genomics Workbench version 7.0.4	Full PFAM	Predicted from a full length model	Link to PFAM
bmsbwbcontig609_ORF	394	426	Ankyrin repeat	PF00023	744	2e-220	Ank	Predicted by CLC Genomics Workbench version 7.0.4	Full PFAM	Predicted from a full length model	Link to PFAM
bmsbwbcontig609_ORF	427	459	Ankyrin repeat	PF00023	744	2e-220	Ank	Predicted by CLC Genomics Workbench version 7.0.4	Full PFAM	Predicted from a full length model	Link to PFAM
bmsbwbcontig609_ORF	460	492	Ankyrin repeat	PF00023	744	2e-220	Ank	Predicted by CLC Genomics Workbench version 7.0.4	Full PFAM	Predicted from a full length model	Link to PFAM
bmsbwbcontig609_ORF	493	525	Ankyrin repeat	PF00023	744	2e-220	Ank	Predicted by CLC Genomics Workbench version 7.0.4	Full PFAM	Predicted from a full length model	Link to PFAM
bmsbwbcontig609_ORF	526	558	Ankyrin repeat	PF00023	744	2e-220	Ank	Predicted by CLC Genomics Workbench version 7.0.4	Full PFAM	Predicted from a full length model	Link to PFAM
bmsbwbcontig609_ORF	559	591	Ankyrin repeat	PF00023	744	2e-220	Ank	Predicted by CLC Genomics Workbench version 7.0.4	Full PFAM	Predicted from a full length model	Link to PFAM
bmsbwbcontig609_ORF	592	624	Ankyrin repeat	PF00023	744	2e-220	Ank	Predicted by CLC Genomics Workbench version 7.0.4	Full PFAM	Predicted from a full length model	Link to PFAM
bmsbwbcontig609_ORF	625	657	Ankyrin repeat	PF00023	744	2e-220	Ank	Predicted by CLC Genomics Workbench version 7.0.4	Full PFAM	Predicted from a full length model	Link to PFAM
bmsbwbcontig609_ORF	658	690	Ankyrin repeat	PF00023	744	2e-220	Ank	Predicted by CLC Genomics Workbench version 7.0.4	Full PFAM	Predicted from a full length model	Link to PFAM
bmsbwbcontig609_ORF	691	723	Ankyrin repeat	PF00023	744	2e-220	Ank	Predicted by CLC Genomics Workbench version 7.0.4	Full PFAM	Predicted from a full length model	Link to PFAM
bmsbwbcontig609_ORF	724	756	Ankyrin repeat	PF00023	744	2e-220	Ank	Predicted by CLC Genomics Workbench version 7.0.4	Full PFAM	Predicted from a full length model	Link to PFAM
bmsbwbcontig609_ORF	757	789	Ankyrin repeat	PF00023	744	2e-220	Ank	Predicted by CLC Genomics Workbench version 7.0.4	Full PFAM	Predicted from a full length model	Link to PFAM
bmsbwbcontig610_ORF	178	203	Zinc finger C-x8-C-x5-C-x3-H type (and similar)	PF00642	25.7	2e-07	zf-CCCH	Predicted by CLC Genomics Workbench version 7.0.4	Full PFAM	Predicted from a fragment model	Link to PFAM
bmsbwbcontig610_ORF	210	235	Zinc finger C-x8-C-x5-C-x3-H type (and similar)	PF00642	25.7	2e-07	zf-CCCH	Predicted by CLC Genomics Workbench version 7.0.4	Full PFAM	Predicted from a fragment model	Link to PFAM
bmsbwbcontig610_ORF	237	259	Zinc finger C-x8-C-x5-C-x3-H type (and similar)	PF00642	25.7	2e-07	zf-CCCH	Predicted by CLC Genomics Workbench version 7.0.4	Full PFAM	Predicted from a fragment model	Link to PFAM
bmsbwbcontig610_ORF	178	203	Zinc finger C-x8-C-x5-C-x3-H type (and similar)	PF00642	25.8	0.00032	zf-CCCH	Predicted by CLC Genomics Workbench version 7.0.4	Full PFAM	Predicted from a full length model	Link to PFAM
bmsbwbcontig610_ORF	210	235	Zinc finger C-x8-C-x5-C-x3-H type (and similar)	PF00642	25.8	0.00032	zf-CCCH	Predicted by CLC Genomics Workbench version 7.0.4	Full PFAM	Predicted from a full length model	Link to PFAM
bmsbwbcontig610_ORF	237	259	Zinc finger C-x8-C-x5-C-x3-H type (and similar)	PF00642	25.8	0.00032	zf-CCCH	Predicted by CLC Genomics Workbench version 7.0.4	Full PFAM	Predicted from a full length model	Link to PFAM
bmsbwbcontig611_ORF	134	461	AICARFT/IMPCHase bienzyme	PF01808	583.2	1.6e-175	AICARFT_IMPCHas	Predicted by CLC Genomics Workbench version 7.0.4	Full PFAM	Predicted from a fragment model	Link to PFAM
bmsbwbcontig611_ORF	15	129	MGS-like domain	PF02142	176.8	1.1e-49	MGS	Predicted by CLC Genomics Workbench version 7.0.4	Full PFAM	Predicted from a fragment model	Link to PFAM
bmsbwbcontig611_ORF	134	461	AICARFT/IMPCHase bienzyme	PF01808	585.1	1.4e-172	AICARFT_IMPCHas	Predicted by CLC Genomics Workbench version 7.0.4	Full PFAM	Predicted from a full length model	Link to PFAM
bmsbwbcontig611_ORF	15	129	MGS-like domain	PF02142	178.8	2.9e-50	MGS	Predicted by CLC Genomics Workbench version 7.0.4	Full PFAM	Predicted from a full length model	Link to PFAM
bmsbwbcontig619_ORF	9	71	DnaJ domain	PF00226	124.1	6.7e-36	DnaJ	Predicted by CLC Genomics Workbench version 7.0.4	Full PFAM	Predicted from a fragment model	Link to PFAM
bmsbwbcontig619_ORF	9	71	DnaJ domain	PF00226	119	2.8e-32	DnaJ	Predicted by CLC Genomics Workbench version 7.0.4	Full PFAM	Predicted from a full length model	Link to PFAM
bmsbwbcontig621_ORF	91	169	AhpC/TSA family	PF00578	18	5.8e-05	AhpC-TSA	Predicted by CLC Genomics Workbench version 7.0.4	Full PFAM	Predicted from a fragment model	Link to PFAM
bmsbwbcontig621_ORF	80	232	SCO1/SenC	PF02630	217.8	5.2e-62	SCO1-SenC	Predicted by CLC Genomics Workbench version 7.0.4	Full PFAM	Predicted from a fragment model	Link to PFAM
bmsbwbcontig621_ORF	49	232	SCO1/SenC	PF02630	220	1.1e-62	SCO1-SenC	Predicted by CLC Genomics Workbench version 7.0.4	Full PFAM	Predicted from a full length model	Link to PFAM
bmsbwbcontig622_ORF	13	170	Vta1 like	PF04652	319.1	1.7e-92	DUF605	Predicted by CLC Genomics Workbench version 7.0.4	Full PFAM	Predicted from a fragment model	Link to PFAM
bmsbwbcontig622_ORF	176	286	Vta1 like	PF04652	319.1	1.7e-92	DUF605	Predicted by CLC Genomics Workbench version 7.0.4	Full PFAM	Predicted from a fragment model	Link to PFAM
bmsbwbcontig622_ORF	13	286	Vta1 like	PF04652	315.2	2.4e-91	DUF605	Predicted by CLC Genomics Workbench version 7.0.4	Full PFAM	Predicted from a full length model	Link to PFAM
bmsbwbcontig625_ORF	1	213	alpha/beta hydrolase fold	PF00561	69.5	5.7e-19	Abhydrolase_1	Predicted by CLC Genomics Workbench version 7.0.4	Full PFAM	Predicted from a fragment model	Link to PFAM
bmsbwbcontig625_ORF	1	213	alpha/beta hydrolase fold	PF00561	66	2.6e-16	Abhydrolase_1	Predicted by CLC Genomics Workbench version 7.0.4	Full PFAM	Predicted from a full length model	Link to PFAM
bmsbwbcontig626_ORF	24	221	Tubulin/FtsZ family, GTPase domain	PF00091	355	2.6e-103	Tubulin	Predicted by CLC Genomics Workbench version 7.0.4	Full PFAM	Predicted from a fragment model	Link to PFAM
bmsbwbcontig626_ORF	223	320	Tubulin/FtsZ family, C-terminal domain	PF03953	174.6	5.3e-49	Tubulin_C	Predicted by CLC Genomics Workbench version 7.0.4	Full PFAM	Predicted from a fragment model	Link to PFAM
bmsbwbcontig626_ORF	24	221	Tubulin/FtsZ family, GTPase domain	PF00091	356.9	7e-104	Tubulin	Predicted by CLC Genomics Workbench version 7.0.4	Full PFAM	Predicted from a full length model	Link to PFAM
bmsbwbcontig626_ORF	223	320	Tubulin/FtsZ family, C-terminal domain	PF03953	110.1	1.3e-29	Tubulin_C	Predicted by CLC Genomics Workbench version 7.0.4	Full PFAM	Predicted from a full length model	Link to PFAM
bmsbwbcontig628_ORF	2	46	Cathepsin propeptide inhibitor domain (I29)	PF08246	63.1	6.4e-18	Inhibitor_I29	Predicted by CLC Genomics Workbench version 7.0.4	Full PFAM	Predicted from a fragment model	Link to PFAM
bmsbwbcontig628_ORF	77	113	Papain family cysteine protease	PF00112	87.1	3.7e-25	Peptidase_C1	Predicted by CLC Genomics Workbench version 7.0.4	Full PFAM	Predicted from a fragment model	Link to PFAM
bmsbwbcontig628_ORF	1	46	Cathepsin propeptide inhibitor domain (I29)	PF08246	43.6	1.4e-09	Inhibitor_I29	Predicted by CLC Genomics Workbench version 7.0.4	Full PFAM	Predicted from a full length model	Link to PFAM
bmsbwbcontig631_ORF	69	190	Tudor domain	PF00567	265.9	1.6e-76	TUDOR	Predicted by CLC Genomics Workbench version 7.0.4	Full PFAM	Predicted from a fragment model	Link to PFAM
bmsbwbcontig631_ORF	402	519	Tudor domain	PF00567	265.9	1.6e-76	TUDOR	Predicted by CLC Genomics Workbench version 7.0.4	Full PFAM	Predicted from a fragment model	Link to PFAM
bmsbwbcontig631_ORF	590	703	Tudor domain	PF00567	265.9	1.6e-76	TUDOR	Predicted by CLC Genomics Workbench version 7.0.4	Full PFAM	Predicted from a fragment model	Link to PFAM
bmsbwbcontig631_ORF	802	918	Tudor domain	PF00567	265.9	1.6e-76	TUDOR	Predicted by CLC Genomics Workbench version 7.0.4	Full PFAM	Predicted from a fragment model	Link to PFAM
bmsbwbcontig631_ORF	1018	1135	Tudor domain	PF00567	265.9	1.6e-76	TUDOR	Predicted by CLC Genomics Workbench version 7.0.4	Full PFAM	Predicted from a fragment model	Link to PFAM
bmsbwbcontig631_ORF	69	190	Tudor domain	PF00567	275.5	2.2e-79	TUDOR	Predicted by CLC Genomics Workbench version 7.0.4	Full PFAM	Predicted from a full length model	Link to PFAM
bmsbwbcontig631_ORF	402	519	Tudor domain	PF00567	275.5	2.2e-79	TUDOR	Predicted by CLC Genomics Workbench version 7.0.4	Full PFAM	Predicted from a full length model	Link to PFAM
bmsbwbcontig631_ORF	590	703	Tudor domain	PF00567	275.5	2.2e-79	TUDOR	Predicted by CLC Genomics Workbench version 7.0.4	Full PFAM	Predicted from a full length model	Link to PFAM
bmsbwbcontig631_ORF	802	918	Tudor domain	PF00567	275.5	2.2e-79	TUDOR	Predicted by CLC Genomics Workbench version 7.0.4	Full PFAM	Predicted from a full length model	Link to PFAM
bmsbwbcontig631_ORF	1018	1135	Tudor domain	PF00567	275.5	2.2e-79	TUDOR	Predicted by CLC Genomics Workbench version 7.0.4	Full PFAM	Predicted from a full length model	Link to PFAM
bmsbwbcontig632_ORF	104	268	ATPase family associated with various cellular activities (AAA)	PF07728	451.4	2.4e-132	AAA_5	Predicted by CLC Genomics Workbench version 7.0.4	Full PFAM	Predicted from a fragment model	Link to PFAM
bmsbwbcontig632_ORF	433	598	ATPase family associated with various cellular activities (AAA)	PF07728	451.4	2.4e-132	AAA_5	Predicted by CLC Genomics Workbench version 7.0.4	Full PFAM	Predicted from a fragment model	Link to PFAM
bmsbwbcontig632_ORF	758	915	ATPase family associated with various cellular activities (AAA)	PF07728	451.4	2.4e-132	AAA_5	Predicted by CLC Genomics Workbench version 7.0.4	Full PFAM	Predicted from a fragment model	Link to PFAM
bmsbwbcontig632_ORF	104	268	ATPase family associated with various cellular activities (AAA)	PF07728	457.1	4.7e-134	AAA_5	Predicted by CLC Genomics Workbench version 7.0.4	Full PFAM	Predicted from a full length model	Link to PFAM
bmsbwbcontig632_ORF	433	598	ATPase family associated with various cellular activities (AAA)	PF07728	457.1	4.7e-134	AAA_5	Predicted by CLC Genomics Workbench version 7.0.4	Full PFAM	Predicted from a full length model	Link to PFAM
bmsbwbcontig632_ORF	758	915	ATPase family associated with various cellular activities (AAA)	PF07728	457.1	4.7e-134	AAA_5	Predicted by CLC Genomics Workbench version 7.0.4	Full PFAM	Predicted from a full length model	Link to PFAM
bmsbwbcontig634_ORF	18	45	Ribosomal protein S2	PF00318	33.6	6.5e-09	Ribosomal_S2	Predicted by CLC Genomics Workbench version 7.0.4	Full PFAM	Predicted from a fragment model	Link to PFAM
bmsbwbcontig635_ORF	67	170	Major Facilitator Superfamily	PF07690	26.8	7.7e-07	MFS_1	Predicted by CLC Genomics Workbench version 7.0.4	Full PFAM	Predicted from a fragment model	Link to PFAM
bmsbwbcontig637_ORF	717	1011	Protein kinase domain	PF00069	346.1	1.3e-100	Pkinase	Predicted by CLC Genomics Workbench version 7.0.4	Full PFAM	Predicted from a fragment model	Link to PFAM
bmsbwbcontig637_ORF	132	641	Protein tyrosine kinase	PF07714	51.9	1.4e-14	Pkinase_Tyr	Predicted by CLC Genomics Workbench version 7.0.4	Full PFAM	Predicted from a fragment model	Link to PFAM
bmsbwbcontig637_ORF	717	808	Protein tyrosine kinase	PF07714	51.9	1.4e-14	Pkinase_Tyr	Predicted by CLC Genomics Workbench version 7.0.4	Full PFAM	Predicted from a fragment model	Link to PFAM
bmsbwbcontig637_ORF	835	912	Protein tyrosine kinase	PF07714	51.9	1.4e-14	Pkinase_Tyr	Predicted by CLC Genomics Workbench version 7.0.4	Full PFAM	Predicted from a fragment model	Link to PFAM
bmsbwbcontig637_ORF	717	1011	Protein kinase domain	PF00069	348	3.3e-101	Pkinase	Predicted by CLC Genomics Workbench version 7.0.4	Full PFAM	Predicted from a full length model	Link to PFAM
bmsbwbcontig637_ORF	717	1009	Protein tyrosine kinase	PF07714	32.4	4.4e-14	Pkinase_Tyr	Predicted by CLC Genomics Workbench version 7.0.4	Full PFAM	Predicted from a full length model	Link to PFAM
bmsbwbcontig638_ORF	99	247	Ubiquinol-cytochrome C chaperone	PF03981	182.1	1.1e-52	Ubiq_cyt_C_chap	Predicted by CLC Genomics Workbench version 7.0.4	Full PFAM	Predicted from a fragment model	Link to PFAM
bmsbwbcontig638_ORF	99	247	Ubiquinol-cytochrome C chaperone	PF03981	184	7.4e-52	Ubiq_cyt_C_chap	Predicted by CLC Genomics Workbench version 7.0.4	Full PFAM	Predicted from a full length model	Link to PFAM
bmsbwbcontig639_ORF	4	83	Ribosomal protein L23	PF00276	106.5	4.7e-31	Ribosomal_L23	Predicted by CLC Genomics Workbench version 7.0.4	Full PFAM	Predicted from a fragment model	Link to PFAM
bmsbwbcontig639_ORF	4	83	Ribosomal protein L23	PF00276	108.4	4.5e-29	Ribosomal_L23	Predicted by CLC Genomics Workbench version 7.0.4	Full PFAM	Predicted from a full length model	Link to PFAM
bmsbwbcontig640_ORF	2	120	Inositol 1,4,5-trisphosphate/ryanodine receptor	PF08709	215.7	2.3e-61	Ins145_P3_rec	Predicted by CLC Genomics Workbench version 7.0.4	Full PFAM	Predicted from a fragment model	Link to PFAM
bmsbwbcontig640_ORF	125	306	MIR domain	PF02815	234.9	6e-70	MIR	Predicted by CLC Genomics Workbench version 7.0.4	Full PFAM	Predicted from a fragment model	Link to PFAM
bmsbwbcontig640_ORF	353	561	RIH domain	PF01365	321.5	3e-93	RYDR_ITPR	Predicted by CLC Genomics Workbench version 7.0.4	Full PFAM	Predicted from a fragment model	Link to PFAM
bmsbwbcontig640_ORF	765	859	RyR domain	PF02026	294	6e-85	RyR	Predicted by CLC Genomics Workbench version 7.0.4	Full PFAM	Predicted from a fragment model	Link to PFAM
bmsbwbcontig640_ORF	878	972	RyR domain	PF02026	294	6e-85	RyR	Predicted by CLC Genomics Workbench version 7.0.4	Full PFAM	Predicted from a fragment model	Link to PFAM
bmsbwbcontig640_ORF	576	714	SPRY domain	PF00622	220.3	8.8e-63	SPRY	Predicted by CLC Genomics Workbench version 7.0.4	Full PFAM	Predicted from a fragment model	Link to PFAM
bmsbwbcontig640_ORF	1003	1086	SPRY domain	PF00622	220.3	8.8e-63	SPRY	Predicted by CLC Genomics Workbench version 7.0.4	Full PFAM	Predicted from a fragment model	Link to PFAM
bmsbwbcontig640_ORF	1	120	Inositol 1,4,5-trisphosphate/ryanodine receptor	PF08709	125.8	2.4e-34	Ins145_P3_rec	Predicted by CLC Genomics Workbench version 7.0.4	Full PFAM	Predicted from a full length model	Link to PFAM
bmsbwbcontig640_ORF	125	306	MIR domain	PF02815	236.8	9.8e-68	MIR	Predicted by CLC Genomics Workbench version 7.0.4	Full PFAM	Predicted from a full length model	Link to PFAM
bmsbwbcontig640_ORF	353	561	RIH domain	PF01365	323.4	8.1e-94	RYDR_ITPR	Predicted by CLC Genomics Workbench version 7.0.4	Full PFAM	Predicted from a full length model	Link to PFAM
bmsbwbcontig640_ORF	765	859	RyR domain	PF02026	298	3.8e-86	RyR	Predicted by CLC Genomics Workbench version 7.0.4	Full PFAM	Predicted from a full length model	Link to PFAM
bmsbwbcontig640_ORF	878	972	RyR domain	PF02026	298	3.8e-86	RyR	Predicted by CLC Genomics Workbench version 7.0.4	Full PFAM	Predicted from a full length model	Link to PFAM
bmsbwbcontig640_ORF	576	714	SPRY domain	PF00622	185.5	2.7e-52	SPRY	Predicted by CLC Genomics Workbench version 7.0.4	Full PFAM	Predicted from a full length model	Link to PFAM
bmsbwbcontig640_ORF	1003	1086	SPRY domain	PF00622	185.5	2.7e-52	SPRY	Predicted by CLC Genomics Workbench version 7.0.4	Full PFAM	Predicted from a full length model	Link to PFAM
bmsbwbcontig642_ORF	5	114	lactate/malate dehydrogenase, NAD binding domain	PF00056	130.5	2.5e-36	Ldh_1_N	Predicted by CLC Genomics Workbench version 7.0.4	Full PFAM	Predicted from a fragment model	Link to PFAM
bmsbwbcontig642_ORF	5	114	lactate/malate dehydrogenase, NAD binding domain	PF00056	72.6	2.6e-18	Ldh_1_N	Predicted by CLC Genomics Workbench version 7.0.4	Full PFAM	Predicted from a full length model	Link to PFAM
bmsbwbcontig643_ORF	33	524	TCP-1/cpn60 chaperonin family	PF00118	572.3	9.7e-169	Cpn60_TCP1	Predicted by CLC Genomics Workbench version 7.0.4	Full PFAM	Predicted from a fragment model	Link to PFAM
bmsbwbcontig643_ORF	33	524	TCP-1/cpn60 chaperonin family	PF00118	574.2	2.6e-169	Cpn60_TCP1	Predicted by CLC Genomics Workbench version 7.0.4	Full PFAM	Predicted from a full length model	Link to PFAM
bmsbwbcontig645_ORF	79	137	Ribosomal protein S30	PF04758	113.2	8.9e-32	Ribosomal_S30	Predicted by CLC Genomics Workbench version 7.0.4	Full PFAM	Predicted from a fragment model	Link to PFAM
bmsbwbcontig645_ORF	79	137	Ribosomal protein S30	PF04758	115.2	4e-31	Ribosomal_S30	Predicted by CLC Genomics Workbench version 7.0.4	Full PFAM	Predicted from a full length model	Link to PFAM
bmsbwbcontig646_ORF	174	292	Tubulin binding cofactor C	PF07986	200.1	1.9e-60	TBCC	Predicted by CLC Genomics Workbench version 7.0.4	Full PFAM	Predicted from a fragment model	Link to PFAM
bmsbwbcontig646_ORF	174	292	Tubulin binding cofactor C	PF07986	202.1	2.7e-57	TBCC	Predicted by CLC Genomics Workbench version 7.0.4	Full PFAM	Predicted from a full length model	Link to PFAM
bmsbwbcontig647_ORF	137	153	alpha/beta hydrolase fold	PF07859	20.7	4.9e-05	Abhydrolase_3	Predicted by CLC Genomics Workbench version 7.0.4	Full PFAM	Predicted from a fragment model	Link to PFAM
bmsbwbcontig647_ORF	197	224	alpha/beta hydrolase fold	PF07859	20.7	4.9e-05	Abhydrolase_3	Predicted by CLC Genomics Workbench version 7.0.4	Full PFAM	Predicted from a fragment model	Link to PFAM
bmsbwbcontig647_ORF	4	540	Carboxylesterase	PF00135	565.1	1.4e-166	COesterase	Predicted by CLC Genomics Workbench version 7.0.4	Full PFAM	Predicted from a fragment model	Link to PFAM
bmsbwbcontig647_ORF	4	540	Carboxylesterase	PF00135	567	3.9e-167	COesterase	Predicted by CLC Genomics Workbench version 7.0.4	Full PFAM	Predicted from a full length model	Link to PFAM
bmsbwbcontig651_ORF	1	186	E1-E2 ATPase	PF00122	318.1	6.8e-96	E1-E2_ATPase	Predicted by CLC Genomics Workbench version 7.0.4	Full PFAM	Predicted from a fragment model	Link to PFAM
bmsbwbcontig651_ORF	1	186	E1-E2 ATPase	PF00122	232.7	1.7e-66	E1-E2_ATPase	Predicted by CLC Genomics Workbench version 7.0.4	Full PFAM	Predicted from a full length model	Link to PFAM
bmsbwbcontig652_ORF	14	399	Isocitrate/isopropylmalate dehydrogenase	PF00180	236.7	2.9e-71	Iso_dh	Predicted by CLC Genomics Workbench version 7.0.4	Full PFAM	Predicted from a fragment model	Link to PFAM
bmsbwbcontig652_ORF	3	399	Isocitrate/isopropylmalate dehydrogenase	PF00180	237.5	6.1e-68	Iso_dh	Predicted by CLC Genomics Workbench version 7.0.4	Full PFAM	Predicted from a full length model	Link to PFAM
bmsbwbcontig653_ORF	15	270	Myosin tail	PF01576	339.2	1.5e-98	Myosin_tail_1	Predicted by CLC Genomics Workbench version 7.0.4	Full PFAM	Predicted from a fragment model	Link to PFAM
bmsbwbcontig654_ORF	438	526	Alpha mannosidase, middle domain	PF09261	114.9	4.9e-31	Alpha-mann_mid	Predicted by CLC Genomics Workbench version 7.0.4	Full PFAM	Predicted from a fragment model	Link to PFAM
bmsbwbcontig654_ORF	107	430	Glycosyl hydrolases family 38 N-terminal domain	PF01074	453.5	5.7e-133	Glyco_hydro_38	Predicted by CLC Genomics Workbench version 7.0.4	Full PFAM	Predicted from a fragment model	Link to PFAM
bmsbwbcontig654_ORF	587	761	Glycosyl hydrolases family 38 C-terminal domain	PF07748	287	5.4e-84	Glyco_hydro_38C	Predicted by CLC Genomics Workbench version 7.0.4	Full PFAM	Predicted from a fragment model	Link to PFAM
bmsbwbcontig654_ORF	794	1012	Glycosyl hydrolases family 38 C-terminal domain	PF07748	287	5.4e-84	Glyco_hydro_38C	Predicted by CLC Genomics Workbench version 7.0.4	Full PFAM	Predicted from a fragment model	Link to PFAM
bmsbwbcontig654_ORF	438	526	Alpha mannosidase, middle domain	PF09261	116.8	1.3e-31	Alpha-mann_mid	Predicted by CLC Genomics Workbench version 7.0.4	Full PFAM	Predicted from a full length model	Link to PFAM
bmsbwbcontig654_ORF	107	430	Glycosyl hydrolases family 38 N-terminal domain	PF01074	455.4	1.5e-133	Glyco_hydro_38	Predicted by CLC Genomics Workbench version 7.0.4	Full PFAM	Predicted from a full length model	Link to PFAM
[truncated: 42,638 more rows]

## Sheet: Summary
Accession	Count of Accession
PF00023	5258
PF00096	3613
PF00400	1526
PF00560	1431
PF07719	710
PF00047	676
PF07679	649
PF00008	580
PF02985	571
PF00515	559
PF00069	467
PF07714	440
PF00057	403
PF07686	370
PF07690	368
PF00041	316
PF00076	316
PF07974	303
PF00036	294
PF00028	288
PF01344	270
PF00058	263
PF07646	260
PF07645	257
PF00067	256
PF00435	249
PF00083	227
PF00005	212
PF00089	205
PF00153	196
PF00514	196
PF01391	159
PF00135	152
PF00595	149
PF00053	148
PF00271	148
PF02958	148
PF00078	143
PF01607	140
PF00169	136
PF08477	133
PF00097	131
PF00112	127
PF00415	127
PF00018	125
PF00071	122
PF00270	122
PF07653	120
PF00628	119
PF00412	113
PF00004	105
PF00612	105
PF00651	105
PF00106	103
PF01926	102
PF00046	98
PF00090	98
PF00001	96
PF07728	96
PF00098	93
PF00201	89
PF00168	87
PF08205	86
PF00664	85
PF00646	84
PF00379	83
PF02210	82
PF00248	79
PF00013	78
PF01436	78
PF02493	77
PF00130	72
PF07721	72
PF08246	70
PF00054	65
PF00665	63
PF00397	62
PF00084	60
PF00249	60
PF03027	60
PF00240	59
PF00536	59
PF07647	59
PF00017	58
PF00520	58
PF00561	58
PF00702	58
PF00085	57
PF00567	57
PF00010	56
PF00226	56
PF00642	55
PF00732	55
PF00307	54
PF00501	54
PF02798	54
PF00149	53
PF00650	53
PF07648	53
PF00225	52
PF03098	52
PF00179	51
PF00621	51
PF00151	50
PF00431	50
PF00439	50
PF08241	50
PF01266	49
PF01395	49
PF00027	48
PF00443	48
PF00035	47
PF00063	46
PF05199	46
PF00533	45
PF01151	45
PF00009	44
PF00012	44
PF00091	44
PF00093	44
PF01061	44
PF07992	44
PF00132	43
PF00373	43
PF00176	42
PF00630	42
PF00704	42
PF03953	42
PF07859	42
PF07993	42
PF07776	41
PF08242	41
PF00505	40
PF03372	40
PF02140	39
PF03144	39
PF00246	38
PF00856	38
PF01490	38
PF03028	38
PF06582	38
PF07885	38
PF00060	37
PF00324	37
PF00627	37
PF05485	37
PF00050	36
PF00105	36
PF00620	36
PF01423	35
PF04083	35
PF00025	34
PF00079	34
PF00160	34
PF00641	34
PF01851	34
PF00031	33
PF00134	33
PF00328	33
PF00432	33
PF00583	33
PF00788	33
PF01094	33
PF02932	33
PF00125	32
PF00209	32
PF00227	32
PF00245	32
PF00626	32
PF01130	32
PF01839	32
PF02931	32
PF03015	32
PF03130	32
PF03137	32
PF07707	32
PF09379	32
PF00026	31
PF00043	31
PF00128	31
PF00171	31
PF00883	31
PF00884	31
PF01437	31
PF01535	31
PF01593	31
PF01699	31
PF00104	30
PF00211	30
PF00498	30
PF00622	30
PF01239	30
PF07726	30
PF08238	30
PF00118	29
PF00335	29
PF00643	29
PF00839	29
PF01204	29
PF00102	28
PF00378	28
PF00474	28
PF00685	28
PF00787	28
PF01553	28
PF01822	28
PF02184	28
PF04851	28
PF00014	27
PF00575	27
PF02944	27
PF00002	26
PF00094	26
PF00250	26
PF00467	26
PF00566	26
PF00850	26
PF01363	26
PF01399	26
PF01833	26
PF03392	26
PF04408	26
PF00056	25
PF00070	25
PF00100	25
PF00107	25
PF00232	25
PF00632	25
PF00782	25
PF00806	25
PF01053	25
PF02412	25
PF02535	25
PF07717	25
PF09334	25
PF00133	24
PF00282	24
PF00481	24
PF00571	24
PF00890	24
PF00916	24
PF07724	24
PF00122	23
PF00233	23
PF00493	23
PF01302	23
PF01370	23
PF01422	23
PF02770	23
PF02866	23
PF05739	23
PF07716	23
PF08447	23
PF00230	22
PF01753	22
PF05593	22
PF00075	21
PF00170	21
PF00293	21
PF00487	21
PF00557	21
PF00569	21
PF00648	21
PF02469	21
PF03810	21
PF05193	21
PF09091	21
PF00011	20
PF00313	20
PF00339	20
PF01078	20
PF01315	20
PF01433	20
PF01826	20
PF02789	20
PF02809	20
PF03184	20
PF05001	20
PF05729	20
PF08393	20
PF00194	19
PF00385	19
PF00433	19
PF00450	19
PF01412	19
PF02146	19
PF02156	19
PF02738	19
PF04101	19
PF05649	19
PF07722	19
PF00022	18
PF00045	18
PF00059	18
PF00188	18
PF00254	18
PF00316	18
PF00441	18
PF00989	18
PF01138	18
PF01145	18
PF01529	18
PF01636	18
PF01799	18
PF02373	18
PF03189	18
PF08395	18
PF09380	18
PF00155	17
PF00640	17
PF00743	17
PF00789	17
PF00855	17
PF00995	17
PF01237	17
PF01585	17
PF01602	17
PF02363	17
PF02779	17
PF03227	17
PF03982	17
PF04218	17
PF04547	17
PF04750	17
PF05834	17
PF06462	17
PF07525	17
PF07699	17
PF07914	17
PF08659	17
PF09337	17
PF00052	16
PF00109	16
PF00111	16
PF00180	16
PF00191	16
PF00370	16
PF00454	16
PF00458	16
PF00535	16
PF00615	16
PF00617	16
PF00653	16
PF00676	16
PF00892	16
PF00941	16
PF01019	16
PF01067	16
PF01347	16
PF01388	16
PF01426	16
PF01431	16
PF01485	16
PF01556	16
PF01576	16
PF01762	16
PF01805	16
PF02338	16
PF02518	16
PF03166	16
PF04508	16
PF06467	16
PF07004	16
PF07732	16
PF08240	16
PF00198	15
PF00406	15
PF00625	15
PF00683	15
PF00808	15
PF01011	15
PF01403	15
PF01462	15
PF01494	15
PF01496	15
PF02383	15
PF02752	15
PF02759	15
PF02771	15
PF02854	15
PF02984	15
PF03133	15
PF03143	15
PF03165	15
PF03357	15
PF03450	15
PF05375	15
PF07177	15
PF07731	15
PF00024	14
PF00080	14
PF00082	14
PF00110	14
PF00350	14
PF00364	14
PF00394	14
PF00403	14
PF00503	14
PF00611	14
PF00636	14
PF00637	14
PF00654	14
PF00656	14
PF00754	14
PF00757	14
PF00784	14
PF00821	14
PF00858	14
PF01263	14
PF01336	14
PF01359	14
PF01392	14
PF01394	14
PF01398	14
PF01546	14
PF01650	14
PF02170	14
PF02207	14
PF02214	14
PF02733	14
PF02889	14
PF04130	14
PF04193	14
PF05225	14
PF05380	14
PF05705	14
PF00152	13
PF00372	13
PF00462	13
PF00578	13
PF00638	13
PF00679	13
PF00698	13
PF00753	13
PF00781	13
PF00899	13
PF00907	13
PF01030	13
PF01055	13
PF01238	13
PF01248	13
PF01425	13
PF01590	13
PF02141	13
PF03764	13
PF05347	13
PF05773	13
PF07534	13
PF07654	13
PF08028	13
PF08389	13
PF08450	13
PF08742	13
PF00137	12
PF00173	12
PF00175	12
PF00300	12
PF00565	12
PF00610	12
PF00728	12
PF00854	12
PF00928	12
PF01062	12
PF01074	12
PF01105	12
PF01846	12
PF02037	12
PF02218	12
PF02801	12
PF02826	12
PF02995	12
PF03455	12
PF03722	12
PF03803	12
PF04212	12
PF04960	12
PF04969	12
PF06441	12
PF06701	12
PF07748	12
PF00178	11
PF00202	11
PF00320	11
PF00387	11
PF00389	11
PF00478	11
PF00581	11
PF00652	11
PF00929	11
PF00957	11
PF00999	11
PF01027	11
PF01134	11
PF01369	11
PF01448	11
PF01545	11
PF01571	11
PF01582	11
PF01663	11
PF02014	11
PF02138	11
PF02148	11
PF02297	11
PF02460	11
PF02487	11
PF02793	11
PF02815	11
PF02892	11
PF02996	11
PF03022	11
PF03062	11
PF03160	11
PF03193	11
PF05953	11
PF07649	11
PF08445	11
PF00019	10
PF00055	10
PF00066	10
PF00117	10
PF00156	10
PF00210	10
PF00241	10
PF00287	10
PF00288	10
PF00310	10
PF00326	10
PF00375	10
PF00418	10
PF00531	10
PF00587	10
PF00616	10
PF00633	10
PF00675	10
PF00804	10
PF00975	10
PF01189	10
PF01221	10
PF01401	10
PF01414	10
PF01421	10
PF01467	10
PF01534	10
PF01683	10
PF01694	10
PF01728	10
PF01756	10
PF02012	10
PF02121	10
PF02145	10
PF02171	10
PF02181	10
PF02188	10
PF02198	10
PF02204	10
PF02319	10
PF03171	10
PF03351	10
PF03399	10
PF03456	10
PF03645	10
PF03723	10
PF04055	10
PF04438	10
PF05383	10
PF05738	10
PF06723	10
PF07527	10
PF07687	10
PF08264	10
PF09261	10
PF00183	9
PF00208	9
PF00224	9
PF00297	9
PF00365	9
PF00405	9
PF00413	9
PF00568	9
PF00609	9
PF00618	9
PF00681	9
PF00725	9
PF00735	9
PF00786	9
PF00827	9
PF00887	9
PF00888	9
PF01112	9
PF01169	9
PF01193	9
PF01207	9
PF01284	9
PF01365	9
PF01416	9
PF01510	9
PF01603	9
PF01612	9
PF01733	9
PF01852	9
PF01909	9
PF01991	9
PF02463	9
PF02709	9
PF02822	9
PF02825	9
PF03148	9
PF03151	9
PF03567	9
PF03828	9
PF03901	9
PF03909	9
PF04983	9
PF04998	9
PF05018	9
PF05679	9
PF05761	9
PF06371	9
PF07145	9
PF07703	9
PF08005	9
PF08423	9
PF08449	9
PF08513	9
PF00003	8
PF00037	8
PF00092	8
PF00136	8
PF00199	8
PF00258	8
PF00274	8
PF00306	8
PF00352	8
PF00388	8
PF00466	8
PF00534	8
PF00538	8
PF00564	8
PF00573	8
PF00614	8
PF00623	8
PF00635	8
PF00684	8
PF00689	8
PF00690	8
PF00755	8
PF00790	8
PF00791	8
PF00795	8
PF00805	8
PF00876	8
PF00927	8
PF00930	8
PF01008	8
PF01253	8
PF01409	8
PF01413	8
PF01428	8
PF01451	8
PF01504	8
PF01682	8
PF01979	8
PF02026	8
PF02036	8
PF02136	8
PF02178	8
PF02185	8
PF02375	8
PF02737	8
PF02769	8
PF02782	8
PF02786	8
PF02847	8
PF02883	8
PF02893	8
PF02990	8
PF03031	8
PF03114	8
PF03188	8
PF03446	8
PF03727	8
PF03765	8
PF03770	8
PF03807	8
PF04117	8
PF04389	8
PF04427	8
PF04707	8
PF04712	8
PF05008	8
PF05044	8
PF05060	8
PF05154	8
PF05221	8
PF05694	8
PF05923	8
PF05986	8
PF06220	8
PF06268	8
PF06309	8
PF06602	8
PF06747	8
PF07727	8
PF07738	8
PF07915	8
PF08127	8
PF08344	8
PF08385	8
PF08409	8
PF08534	8
PF08544	8
PF08954	8
PF09279	8
PF00006	7
PF00108	7
PF00189	7
PF00261	7
PF00294	7
PF00346	7
PF00476	7
PF00658	7
PF00667	7
PF00688	7
PF00780	7
PF00814	7
PF00849	7
PF00867	7
PF00909	7
PF01018	7
PF01057	7
PF01066	7
PF01156	7
PF01301	7
PF01400	7
PF01434	7
PF01501	7
PF01562	7
PF01566	7
PF01608	7
PF01734	7
PF01757	7
PF02135	7
PF02174	7
PF02205	7
PF02230	7
PF02494	7
PF02736	7
PF02874	7
PF02887	7
PF03029	7
PF03109	7
PF03129	7
PF03259	7
PF03914	7
PF04142	7
PF04145	7
PF04146	7
PF04564	7
PF04818	7
PF04857	7
PF05147	7
PF05186	7
PF05682	7
PF05978	7
PF06087	7
PF06292	7
PF06367	7
PF06468	7
PF07258	7
PF07529	7
PF07766	7
PF08016	7
PF08442	7
PF08645	7
PF08669	7
PF08709	7
PF09311	7
PF09336	7
PF00077	6
PF00086	6
PF00095	6
PF00145	6
PF00147	6
PF00207	6
PF00231	6
PF00266	6
PF00289	6
PF00291	6
PF00298	6
PF00318	6
PF00333	6
PF00337	6
PF00349	6
PF00383	6
PF00411	6
PF00428	6
PF00483	6
PF00497	6
PF00549	6
PF00554	6
PF00570	6
PF00586	6
PF00613	6
PF00631	6
PF00645	6
PF00752	6
PF00763	6
PF00773	6
PF00852	6
PF00896	6
PF00994	6
PF01000	6
PF01007	6
PF01031	6
PF01040	6
PF01044	6
PF01064	6
PF01068	6
PF01088	6
PF01119	6
PF01124	6
PF01135	6
PF01161	6
PF01171	6
PF01183	6
PF01209	6
PF01230	6
PF01244	6
PF01390	6
PF01429	6
PF01465	6
PF01479	6
PF01483	6
PF01532	6
PF01557	6
PF01569	6
PF01619	6
PF01625	6
PF01751	6
PF01754	6
PF01812	6
PF01835	6
PF01841	6
PF01853	6
PF01920	6
PF02020	6
PF02187	6
PF02209	6
PF02212	6
PF02225	6
PF02351	6
PF02359	6
PF02376	6
PF02466	6
PF02671	6
PF02724	6
PF02743	6
PF02803	6
PF02806	6
PF02828	6
PF02836	6
PF02845	6
PF02852	6
PF02878	6
PF02913	6
PF02949	6
PF03006	6
PF03009	6
PF03055	6
PF03066	6
PF03073	6
PF03099	6
PF03159	6
PF03167	6
PF03178	6
PF03194	6
PF03441	6
PF03486	6
PF03564	6
PF03637	6
PF03650	6
PF03813	6
PF03826	6
PF03946	6
PF04042	6
PF04051	6
PF04072	6
PF04418	6
PF04675	6
PF04727	6
PF04734	6
PF04757	6
PF04774	6
PF04791	6
PF04810	6
PF04811	6
PF04815	6
PF04821	6
PF04893	6
PF04997	6
PF05000	6
PF05033	6
PF05047	6
PF05063	6
PF05192	6
PF05195	6
PF05602	6
PF05746	6
PF05826	6
PF05964	6
PF05965	6
PF05972	6
PF06179	6
PF06456	6
PF06470	6
PF06480	6
PF06650	6
PF06733	6
PF06839	6
PF07521	6
PF07530	6
PF07650	6
PF07651	6
PF07678	6
PF07701	6
PF07744	6
PF07770	6
PF07807	6
PF08033	6
PF08159	6
PF08190	6
PF08311	6
PF08337	6
PF08487	6
PF08542	6
PF08736	6
PF09069	6
PF09439	6
PF00061	5
PF00081	5
PF00177	5
PF00182	5
PF00229	5
PF00244	5
PF00330	5
PF00334	5
PF00348	5
PF00351	5
PF00382	5
PF00398	5
PF00438	5
PF00459	5
PF00488	5
PF00530	5
PF00562	5
PF00579	5
PF00588	5
PF00629	5
PF00696	5
PF00778	5
PF00801	5
PF00817	5
PF00853	5
PF00857	5
PF00903	5
PF00956	5
PF01042	5
PF01180	5
PF01202	5
PF01246	5
PF01251	5
PF01290	5
PF01294	5
PF01406	5
PF01411	5
PF01417	5
PF01424	5
PF01443	5
PF01471	5
PF01630	5
PF01746	5
PF01946	5
PF02005	5
PF02008	5
PF02080	5
PF02099	5
PF02190	5
PF02194	5
PF02196	5
PF02221	5
PF02245	5
PF02259	5
PF02434	5
PF02450	5
PF02629	5
PF02776	5
PF02791	5
PF02837	5
PF02838	5
PF02879	5
PF02882	5
PF02928	5
PF02969	5
PF02978	5
PF03071	5
PF03097	5
PF03104	5
PF03131	5
PF03155	5
PF03371	5
PF03378	5
PF03476	5
PF03605	5
PF03630	5
PF03719	5
PF03747	5
PF03920	5
PF04111	5
PF04147	5
PF04199	5
PF04280	5
PF04636	5
PF05089	5
PF05276	5
PF05422	5
PF05499	5
PF05577	5
PF05648	5
PF05699	5
PF05804	5
PF05863	5
PF05889	5
PF05994	5
PF06003	5
PF06128	5
PF06565	5
PF06858	5
PF07546	5
PF07808	5
PF08030	5
PF08441	5
PF08490	5
PF08662	5
PF08920	5
PF09324	5
PF00038	4
PF00051	4
PF00164	4
PF00167	4
PF00200	4
PF00203	4
PF00213	4
PF00252	4
PF00253	4
PF00262	4
PF00265	4
PF00276	4
PF00292	4
PF00319	4
PF00347	4
PF00355	4
PF00380	4
PF00390	4
PF00416	4
PF00445	4
PF00448	4
PF00472	4
PF00484	4
PF00485	4
PF00521	4
PF00550	4
PF00551	4
PF00574	4
PF00596	4
PF00659	4
PF00670	4
PF00682	4
PF00687	4
PF00694	4
PF00705	4
PF00708	4
PF00730	4
PF00749	4
PF00750	4
PF00751	4
PF00792	4
PF00794	4
PF00810	4
PF00829	4
PF00833	4
PF00868	4
PF00870	4
PF00875	4
PF00917	4
PF00919	4
PF00932	4
PF00953	4
PF00955	4
PF00970	4
PF00982	4
PF01012	4
PF01016	4
PF01026	4
PF01058	4
PF01092	4
PF01097	4
PF01111	4
PF01120	4
PF01131	4
PF01142	4
PF01144	4
PF01163	4
PF01170	4
PF01176	4
PF01217	4
PF01256	4
PF01275	4
PF01299	4
PF01342	4
PF01380	4
PF01384	4
PF01432	4
PF01459	4
PF01463	4
PF01472	4
PF01476	4
PF01477	4
PF01480	4
PF01521	4
PF01564	4
PF01565	4
PF01591	4
PF01592	4
PF01595	4
PF01624	4
PF01633	4
PF01652	4
PF01661	4
PF01667	4
PF01697	4
PF01749	4
PF01764	4
PF01775	4
PF01784	4
PF01794	4
PF01842	4
PF01843	4
PF01873	4
PF01938	4
PF01940	4
PF01966	4
PF01997	4
PF02019	4
PF02046	4
PF02065	4
PF02096	4
PF02109	4
PF02134	4
PF02137	4
PF02191	4
PF02201	4
PF02213	4
PF02229	4
PF02257	4
PF02260	4
PF02263	4
PF02269	4
PF02284	4
PF02358	4
PF02437	4
PF02475	4
PF02515	4
PF02516	4
PF02574	4
PF02719	4
PF02732	4
PF02734	4
PF02735	4
PF02747	4
PF02755	4
PF02772	4
PF02780	4
PF02784	4
PF02785	4
PF02812	4
PF02817	4
PF02820	4
PF02872	4
PF02880	4
PF02888	4
PF02891	4
PF02902	4
PF02910	4
PF02926	4
PF02936	4
PF02937	4
PF02953	4
PF03016	4
PF03020	4
PF03081	4
PF03083	4
PF03096	4
PF03102	4
PF03107	4
PF03127	4
PF03134	4
PF03152	4
PF03261	4
PF03271	4
PF03291	4
PF03332	4
PF03366	4
PF03368	4
PF03388	4
PF03435	4
PF03439	4
PF03473	4
PF03607	4
PF03619	4
PF03638	4
PF03666	4
PF03712	4
PF03725	4
PF03731	4
PF03782	4
PF03798	4
PF03835	4
PF03917	4
PF03932	4
PF03943	4
PF03947	4
PF03949	4
PF03957	4
PF04000	4
PF04046	4
PF04053	4
PF04068	4
PF04099	4
PF04133	4
PF04153	4
PF04157	4
PF04180	4
PF04263	4
PF04265	4
PF04387	4
PF04433	4
PF04499	4
PF04502	4
PF04515	4
PF04516	4
PF04560	4
PF04561	4
PF04563	4
PF04565	4
PF04566	4
PF04567	4
PF04615	4
PF04628	4
PF04676	4
PF04677	4
PF04679	4
PF04752	4
PF04762	4
PF04777	4
PF04790	4
PF04800	4
PF04831	4
PF04874	4
PF04900	4
PF04922	4
PF04950	4
PF04968	4
PF05002	4
PF05005	4
PF05022	4
PF05053	4
PF05071	4
PF05129	4
PF05190	4
PF05191	4
PF05197	4
PF05210	4
PF05292	4
PF05351	4
PF05450	4
PF05454	4
PF05497	4
PF05502	4
PF05670	4
PF05712	4
PF05719	4
PF05721	4
PF05741	4
PF05793	4
PF05903	4
PF06017	4
PF06068	4
PF06201	4
PF06239	4
PF06271	4
PF06297	4
PF06327	4
PF06423	4
PF06448	4
PF06464	4
PF06472	4
PF06583	4
PF06702	4
PF06814	4
PF06920	4
PF07002	4
PF07064	4
PF07147	4
PF07200	4
PF07289	4
PF07327	4
PF07347	4
PF07452	4
PF07495	4
PF07524	4
PF07533	4
PF07565	4
PF07677	4
PF07767	4
PF07773	4
PF07779	4
PF07782	4
PF07818	4
PF07934	4
PF07970	4
PF07978	4
PF08123	4
PF08142	4
PF08148	4
PF08153	4
PF08366	4
PF08399	4
PF08454	4
PF08515	4
PF08518	4
PF08585	4
PF08597	4
PF08610	4
PF08640	4
PF08648	4
PF08711	4
PF08726	4
PF08737	4
PF08766	4
PF08777	4
PF08912	4
PF08926	4
PF08953	4
PF09068	4
PF09111	4
PF09172	4
PF09335	4
PF09382	4
PF09409	4
PF09446	4
PF09607	4
PF00044	3
PF00049	3
PF00157	3
PF00158	3
PF00163	3
PF00186	3
PF00204	3
PF00206	3
PF00215	3
PF00278	3
PF00312	3
PF00362	3
PF00393	3
PF00402	3
PF00408	3
PF00465	3
PF00590	3
PF00591	3
PF00680	3
PF00692	3
PF00710	3
PF00733	3
PF00764	3
PF00769	3
PF00836	3
PF00860	3
PF00886	3
PF00889	3
PF00900	3
PF00923	3
PF00940	3
PF00954	3
PF00996	3
PF01014	3
PF01073	3
PF01077	3
PF01080	3
PF01103	3
PF01121	3
PF01148	3
PF01168	3
PF01196	3
PF01212	3
PF01229	3
PF01321	3
PF01331	3
PF01351	3
PF01381	3
PF01458	3
PF01498	3
PF01509	3
PF01513	3
PF01522	3
PF01527	3
PF01536	3
PF01656	3
PF01695	3
PF01702	3
PF01709	3
PF01715	3
PF01725	3
PF01769	3
PF01795	3
PF01825	3
PF01869	3
PF01916	3
PF01918	3
PF01981	3
PF02089	3
PF02129	3
PF02163	3
PF02182	3
PF02224	3
PF02244	3
PF02301	3
PF02366	3
PF02536	3
PF02545	3
PF02617	3
PF02676	3
PF02696	3
PF02750	3
PF02777	3
PF02862	3
PF02867	3
PF02897	3
PF02906	3
PF03036	3
PF03054	3
PF03142	3
PF03153	3
PF03154	3
PF03164	3
PF03215	3
PF03311	3
PF03348	3
PF03517	3
PF03542	3
PF03600	3
PF03792	3
PF03839	3
PF03876	3
PF03959	3
PF03985	3
PF03987	3
PF03989	3
PF03998	3
PF04047	3
PF04049	3
PF04063	3
PF04080	3
PF04084	3
PF04087	3
PF04104	3
PF04113	3
PF04114	3
PF04127	3
PF04137	3
PF04188	3
PF04377	3
PF04388	3
PF04420	3
PF04423	3
PF04437	3
PF04488	3
PF04506	3
PF04572	3
PF04587	3
PF04641	3
PF04652	3
PF04801	3
PF04826	3
PF04882	3
PF04884	3
PF04904	3
PF04916	3
PF04926	3
PF04928	3
PF04930	3
PF04935	3
PF05029	3
PF05076	3
PF05110	3
PF05175	3
PF05179	3
PF05188	3
PF05208	3
PF05253	3
PF05281	3
PF05285	3
PF05557	3
PF05600	3
PF05603	3
PF05625	3
PF05644	3
PF05770	3
PF05786	3
PF05817	3
PF05833	3
PF05875	3
PF05890	3
PF05971	3
PF06046	3
PF06080	3
PF06093	3
PF06094	3
PF06148	3
PF06278	3
PF06333	3
PF06350	3
PF06375	3
PF06400	3
PF06401	3
PF06418	3
PF06466	3
PF06588	3
PF06699	3
PF06730	3
PF06732	3
PF06765	3
PF06783	3
PF06784	3
PF06991	3
PF07000	3
PF07034	3
PF07084	3
PF07093	3
PF07479	3
PF07496	3
PF07569	3
PF07657	3
PF07720	3
PF07817	3
PF07819	3
PF07842	3
PF07969	3
PF08007	3
PF08022	3
PF08243	3
PF08265	3
PF08271	3
PF08320	3
PF08397	3
PF08416	3
PF08424	3
PF08427	3
PF08429	3
PF08433	3
PF08555	3
PF08584	3
PF08606	3
PF08646	3
PF08687	3
PF08697	3
PF08700	3
PF08701	3
PF08704	3
PF08718	3
PF08839	3
PF08911	3
PF08997	3
PF09027	3
PF09141	3
PF09162	3
PF09316	3
PF09378	3
PF09531	3
PF00020	2
PF00021	2
PF00034	2
PF00042	2
PF00062	2
PF00113	2
PF00115	2
PF00120	2
PF00121	2
PF00146	2
PF00159	2
PF00162	2
PF00166	2
PF00181	2
PF00184	2
PF00205	2
PF00216	2
PF00256	2
PF00268	2
PF00281	2
PF00285	2
PF00290	2
PF00303	2
PF00317	2
PF00327	2
PF00338	2
PF00341	2
PF00342	2
PF00343	2
PF00344	2
PF00354	2
PF00357	2
PF00366	2
PF00368	2
PF00410	2
PF00417	2
PF00444	2
PF00447	2
PF00452	2
PF00456	2
PF00464	2
PF00468	2
PF00473	2
PF00475	2
PF00479	2
PF00507	2
PF00542	2
PF00572	2
PF00576	2
PF00639	2
PF00644	2
PF00647	2
PF00673	2
PF00677	2
PF00691	2
PF00701	2
PF00703	2
PF00707	2
PF00709	2
PF00717	2
PF00719	2
PF00722	2
PF00736	2
PF00742	2
PF00756	2
PF00762	2
PF00766	2
PF00774	2
PF00793	2
PF00812	2
PF00815	2
PF00816	2
PF00828	2
PF00831	2
PF00832	2
PF00834	2
PF00835	2
PF00838	2
PF00861	2
PF00878	2
PF00881	2
PF00910	2
PF00925	2
PF00926	2
PF00931	2
PF00935	2
PF00958	2
[truncated: 1,046 more rows]
